# Supplementary material for: A bioinformatics approach to distinguish plant parasite and host transcriptomes in interface tissue by classifying RNA-Seq reads
Source: Plant Methods. 2015 May 3;11:34. doi: 10.1186/s13007-015-0066-6 (PMC4458054; doi:10.1186/s13007-015-0066-6)
Supplement: Additional file 4: — Differential expression of C. japonica contigs (Cj_contigs_ci1) and I. balsamina contigs (Ib_contigs) in the interface-region tissue compared to the not-in-contact tissue. [file 13007_2015_66_MOESM4_ESM.xlsx]

## Sheet: Legends to columns
	Additional file 3. Differentially expressed genes of C. japonica transcripts (Cj_contigs_ci1) and I. balsamina transcripts (Ib_contigs) in the interface region compared to the not-in-contact tissue.
	id	Identifier of the contigs
	baseMean	Mean normalized read counts, averaged over the not-in-contact and inteface region samples
	baseMean_np	Mean normalized read counts from the not-in-contact tissue
	baseMean_p	Mean normalized read counts from the interface region tissue
	foldChange	Fold change, the value "baseMean_if" was divided by the value "baseMean_nc"
	log2FoldChange	The logarithm (to basis 2) of the fold change
	pval	p value for the statistical signi cance of this change
	padj	p value adjusted for multiple testing with the Benjamini-Hochberg procedure, which controls false discovery rate (FDR)
	refseqplant_annotation	Description obatained from the top hit refseqplant entry
	mf	Go term of Molecular Function
	mfslim	GO slim term of Molecular Function
	cc	Go term of Cellular Components
	ccslim	GO slim term of Cellular Components
	bp	Go term of Biological Processes
	bpslim	GO slim term ofBiological Processes

## Sheet: Cj_contigs_ci1
	id	baseMean	baseMean_nc	baseMean_if	foldChange	log2FoldChange	pval	padj	refseqplant_annotation	mf	mfslim	cc	ccslim	bp	bpslim
1	Cj_pnp_00193_02445	239400	140731	338070	2.40225	1.26438	0.447382	1	PREDICTED: heat shock cognate 70 kDa protein isoform 2 [Vitis vinifera]	protein binding	protein binding	protein binding	extracellular region	response to heat	response to abiotic stimulus
2	Cj_pnp_00092_02041	195820	110213	281428	2.5535	1.35248	0.418385	1	Elongation factor 1-alpha [Arabidopsis thaliana]	calmodulin binding	protein binding	protein binding	cellular_component	translational elongation	biosynthetic process
3	Cj_pnp_00328_03143	149712	28612	270811	9.46496	3.2426	0.0685554	1	PREDICTED: plasma membrane ATPase 4 isoform 1 [Vitis vinifera]	hydrogen-exporting ATPase activity, phosphorylative mechanism	hydrolase activity	hydrolase activity	plasma membrane	ATP hydrolysis coupled proton transport	transport
4	Cj_pnp_00081_02113	159458	64304.2	254612	3.95949	1.98531	0.246343	1	S-adenosylmethionine decarboxylase [Solanum lycopersicum]	adenosylmethionine decarboxylase activity	catalytic activity	catalytic activity	cellular_component	spermidine biosynthetic process	biosynthetic process
5	Cj_pnp_01658_02511	139470	45493.9	233446	5.13136	2.35934	0.173452	1	PREDICTED: probable polygalacturonase non-catalytic subunit JP650-like [Glycine max]	polygalacturonase activity	hydrolase activity	hydrolase activity	extracellular region	growth	growth
6	Cj_pnp_00453_04065	168554	107199	229909	2.14469	1.10077	0.50463	1	PREDICTED: serine/threonine-protein kinase PBS1-like [Vitis vinifera]	protein kinase activity	kinase activity	kinase activity	plasma membrane	seed dormancy process	biological_process
7	Cj_pnp_00598_02539	154963	82503.8	227423	2.75651	1.46285	0.383818	1	predicted protein [Populus trichocarpa]	protein binding	protein binding	protein binding	cytosol	response to cadmium ion	biological_process
8	Cj_pnp_01271_02390	153874	82895.3	224852	2.71248	1.43961	0.390947	1	heat shock cognate protein 80 [Solanum lycopersicum]	ATP binding	nucleotide binding	nucleotide binding	Golgi apparatus	protein folding	protein metabolic process
9	Cj_pnp_00305_04539	138799	62266.7	215331	3.45821	1.79003	0.292713	1	vitamin-b12 independent methionine synthase, 5-methyltetrahydropteroyltriglutamate-homocysteine [Populus trichocarpa]	copper ion binding	binding	binding	extracellular region	response to cadmium ion	biological_process
10	Cj_pnp_00428_03226	147851	80799.1	214902	2.65972	1.41127	0.399772	1	PREDICTED: uncharacterized protein LOC100252003 [Vitis vinifera]	molecular_function	molecular_function	molecular_function	plasma membrane	biological_process	biological_process
11	Cj_pnp_01312_01508	142137	73952	210323	2.84405	1.50795	0.370259	1	predicted protein [Populus trichocarpa]	glyceraldehyde-3-phosphate dehydrogenase (NADP+) (non-phosphorylating) activity	catalytic activity	catalytic activity	cytosol	response to cadmium ion	biological_process
12	Cj_pnp_00308_02383	138498	85264.3	191733	2.24868	1.16908	0.480316	1	elongation factor 1-alpha [Solanum lycopersicum]	calmodulin binding	protein binding	protein binding	cellular_component	translational elongation	biosynthetic process
13	Cj_pnp_00763_01740	106040	29497.9	182581	6.18964	2.62986	0.132471	1	predicted protein [Populus trichocarpa]	alcohol dehydrogenase (NAD) activity	catalytic activity	catalytic activity	cytosol	response to cadmium ion	biological_process
14	Cj_pnp_01141_03694	94063.9	29021.4	159106	5.48238	2.4548	0.158065	1	PREDICTED: alpha-glucosidase 2-like [Vitis vinifera]	hydrolase activity, hydrolyzing O-glycosyl compounds	hydrolase activity	hydrolase activity	plastid	carbohydrate metabolic process	carbohydrate metabolic process
15	Cj_pnp_00657_01294	111683	69062.6	154303	2.23425	1.15979	0.483667	1	predicted protein [Populus trichocarpa]	cysteine-type endopeptidase activity	hydrolase activity	hydrolase activity	nucleus	defense response to bacterium	response to biotic stimulus
16	Cj_pnp_02418_02848	100664	48788.4	152540	3.12656	1.64458	0.331245	1	PREDICTED: adenosylhomocysteinase-like [Glycine max]	copper ion binding	binding	binding	extracellular region	embryo development ending in seed dormancy	embryo development
17	Cj_pnp_00547_01144	102597	56937.2	148256	2.60386	1.38065	0.409581	1	hypothetical protein ARALYDRAFT_481979 [Arabidopsis lyrata subsp. lyrata]	DNA binding	DNA binding	DNA binding	mitochondrion	nucleosome assembly	cellular component organization
18	Cj_pnp_00027_02545	141490	136537	146443	1.07256	0.101054	0.928394	1	PREDICTED: elongation factor 1-alpha-like isoform 2 [Glycine max]	calmodulin binding	protein binding	protein binding	cellular_component	translational elongation	biosynthetic process
19	Cj_pnp_00261_01426	91049.9	40954.6	141145	3.44639	1.78508	0.294151	1	PREDICTED: aquaporin PIP1-2 [Vitis vinifera]	water channel activity	transporter activity	transporter activity	plasma membrane	water transport	transport
20	Cj_pnp_00178_01349	93239.5	49604.7	136874	2.7593	1.4643	0.383583	1	PREDICTED: fructose-bisphosphate aldolase cytoplasmic isozyme [Vitis vinifera]	copper ion binding	binding	binding	cellular_component	response to cadmium ion	biological_process
21	Cj_pnp_00716_03073	82278.9	28338	136220	4.80697	2.26513	0.190196	1	predicted protein [Populus trichocarpa]	hydrolase activity, hydrolyzing O-glycosyl compounds	hydrolase activity	hydrolase activity	cellular_component	response to oxidative stress	response to stress
22	Cj_pnp_01118_02826	81716.6	27271.3	136162	4.99286	2.31987	0.180455	1	predicted protein [Populus trichocarpa]	raffinose alpha-galactosidase activity	hydrolase activity	hydrolase activity	cellular_component	response to oxidative stress	response to stress
23	Cj_pnp_04122_01832	69046.6	4552.14	133541	29.3359	4.87459	0.00949676	1	Pectinesterase precursor, putative [Ricinus communis]	pectinesterase activity	hydrolase activity	hydrolase activity	cytosol	cell wall pectin metabolic process	carbohydrate metabolic process
24	Cj_pnp_00036_01871	87636.1	42592.2	132680	3.11512	1.63929	0.332779	1	PREDICTED: ATP synthase subunit beta, mitochondrial-like [Vitis vinifera]	copper ion binding	binding	binding	cellular_component	response to cadmium ion	biological_process
25	Cj_pnp_00929_01977	88142.5	47044.7	129240	2.74718	1.45795	0.385551	1	endo-1,4-beta-glucanase precursor [Solanum lycopersicum]	hydrolase activity, hydrolyzing O-glycosyl compounds	hydrolase activity	hydrolase activity	extracellular region	cell wall macromolecule metabolic process	metabolic process
26	Cj_pnp_00741_02823	123374	118582	128166	1.08082	0.112126	0.923235	1	beta-tubulin [Solanum lycopersicum]	structural molecule activity	structural molecule activity	structural molecule activity	vacuole	unidimensional cell growth	cell growth
27	Cj_pnp_00206_02396	82491.3	37832.5	127150	3.36087	1.74883	0.303491	1	PREDICTED: aldehyde dehydrogenase family 2 member B4, mitochondrial-like [Glycine max]	ATP binding	nucleotide binding	nucleotide binding	mitochondrion	response to cadmium ion	biological_process
28	Cj_pnp_01190_02286	81665.9	37204	126128	3.39016	1.76135	0.300267	1	PREDICTED: phenylalanine ammonia-lyase class 2-like [Glycine max]	phenylalanine ammonia-lyase activity	catalytic activity	catalytic activity	cytoplasm	response to karrikin	response to abiotic stimulus
29	Cj_pnp_01276_01135	77810.3	30318	125303	4.13294	2.04717	0.233205	1	PREDICTED: glutamine synthetase leaf isozyme, chloroplastic-like [Glycine max]	glutamate-ammonia ligase activity	catalytic activity	catalytic activity	cellular_component	response to cadmium ion	biological_process
30	Cj_pnp_00599_07865	86351.8	51048.9	121655	2.3831	1.25284	0.451622	1	PREDICTED: elongation factor 2-like [Glycine max]	copper ion binding	binding	binding	extracellular region	response to cold	response to abiotic stimulus
31	Cj_pnp_00096_01363	83955.3	46911.9	120999	2.57928	1.36697	0.414053	1	predicted protein [Populus trichocarpa]	malate dehydrogenase activity	catalytic activity	catalytic activity	extracellular region	malate metabolic process	metabolic process
32	Cj_pnp_00016_02204	116197	112987	119408	1.05683	0.079748	0.938352	1	alpha tubulin 1 [Micromonas sp. RCC299]	structural constituent of cytoskeleton	structural molecule activity	structural molecule activity	cytosol	response to salt stress	response to abiotic stimulus
33	Cj_pnp_00385_03650	77014.7	37034.1	116995	3.15912	1.65952	0.327296	1	vitamin-b12 independent methionine synthase, 5-methyltetrahydropteroyltriglutamate-homocysteine [Populus trichocarpa]	copper ion binding	binding	binding	extracellular region	response to cadmium ion	biological_process
34	Cj_pnp_05250_04382	75389.3	34528.4	116250	3.36679	1.75138	0.302891	1	cellulose synthase [Populus trichocarpa]	transferase activity, transferring glycosyl groups	transferase activity	transferase activity	plasma membrane	seed coat development	biological_process
35	Cj_pnp_00886_03085	76249.5	37291.5	115207	3.08937	1.62731	0.336185	1	beta-D-xylosidase 1 precursor [Solanum lycopersicum]	xylan 1,4-beta-xylosidase activity	hydrolase activity	hydrolase activity	extracellular region	xylan catabolic process	carbohydrate metabolic process
36	Cj_pnp_00402_03366	76183.1	37619.2	114747	3.05023	1.60892	0.341334	1	invertase [Solanum lycopersicum]	beta-fructofuranosidase activity	hydrolase activity	hydrolase activity	vacuole	response to bacterium	response to biotic stimulus
37	Cj_pnp_00889_01036	82503.2	60384.4	104622	1.7326	0.792941	0.623153	1	predicted protein [Populus trichocarpa]	structural constituent of ribosome	structural molecule activity	structural molecule activity	ribosome	RNA methylation	nucleobase-containing compound metabolic process
38	Cj_pnp_02247_00875	59324	14551.9	104096	7.15343	2.83864	0.106873	1	chlorophyll A/B binding protein, putative [Ricinus communis]	chlorophyll binding	binding	binding	membrane	response to red light	response to abiotic stimulus
39	Cj_pnp_01679_01610	81161.9	58503.3	103821	1.77461	0.827501	0.609229	1	PREDICTED: actin-7-like [Glycine max]	protein binding	protein binding	protein binding	cellular_component	root epidermal cell differentiation	cell differentiation
40	Cj_pnp_00574_02552	72102.6	41134.7	103071	2.50569	1.32521	0.427658	1	ATP-citrate synthase, putative [Ricinus communis]	ATP citrate synthase activity	transferase activity	transferase activity	plasma membrane	acetyl-CoA biosynthetic process	biosynthetic process
41	Cj_pnp_00797_00769	66124.5	30744	101505	3.30161	1.72317	0.310339	1	uncharacterized protein LOC100501512 [Zea mays]	DNA binding	DNA binding	DNA binding	nucleolus	calcium ion transport	transport
42	Cj_pnp_00689_01180	67170.3	33145.6	101195	3.05304	1.61025	0.341047	1	hypothetical protein ARALYDRAFT_481979 [Arabidopsis lyrata subsp. lyrata]	DNA binding	DNA binding	DNA binding	mitochondrion	nucleosome assembly	cellular component organization
43	Cj_pnp_00077_03244	76419.3	52000.6	100838	1.93917	0.95544	0.559091	1	PREDICTED: heat shock cognate 70 kDa protein 2-like isoform 1 [Glycine max]	protein binding	protein binding	protein binding	extracellular region	response to heat	response to abiotic stimulus
44	Cj_pnp_00386_02417	69413.3	38397.1	100429	2.61554	1.38711	0.407754	1	annexin p34 [Solanum lycopersicum]	zinc ion binding	binding	binding	extracellular region	potassium ion export	transport
45	Cj_pnp_03544_01083	55269.8	12608.9	97930.6	7.76677	2.95731	0.0942104	1	aquaporin PIP2-1 [Arabidopsis thaliana]	ubiquitin protein ligase binding	protein binding	protein binding	plasma membrane	response to abscisic acid stimulus	response to endogenous stimulus
46	Cj_pnp_00012_03285	64388.9	32913.8	95864	2.91258	1.5423	0.360551	1	PREDICTED: luminal-binding protein 5 [Vitis vinifera]	ATP binding	nucleotide binding	nucleotide binding	endoplasmic reticulum	response to cadmium ion	biological_process
47	Cj_pnp_00311_02633	69259.9	42942.3	95577.4	2.22572	1.15427	0.48586	1	PREDICTED: probable E3 ubiquitin-protein ligase ARI8-like [Vitis vinifera]
48	Cj_pnp_01292_11514	72214.1	50372.5	94055.6	1.8672	0.900879	0.580237	1	PREDICTED: E3 ubiquitin-protein ligase UPL2-like [Vitis vinifera]	ubiquitin-protein ligase activity	catalytic activity	catalytic activity	cellular_component	ubiquitin-dependent protein catabolic process	protein metabolic process
49	Cj_pnp_00377_02998	75159.9	57214.4	93105.3	1.62731	0.702485	0.660377	1	PREDICTED: pyrophosphate-energized vacuolar membrane proton pump-like [Glycine max]	hydrogen-translocating pyrophosphatase activity	hydrolase activity	hydrolase activity	vacuole	leaf development	biological_process
50	Cj_pnp_00940_00942	49309.9	7451.28	91168.6	12.2353	3.61298	0.045141	1	PREDICTED: isoflavone reductase homolog [Vitis vinifera]	phenylcoumaran benzylic ether reductase activity	catalytic activity	catalytic activity	cytoplasm	response to cadmium ion	biological_process
51	Cj_pnp_00770_00862	63932.8	38306.5	89559.1	2.33796	1.22525	0.461203	1	PREDICTED: 60S ribosomal protein L10 [Vitis vinifera]	structural constituent of ribosome	structural molecule activity	structural molecule activity	ribosome	response to UV-B	response to abiotic stimulus
52	Cj_pnp_00944_01809	58788.9	28455.5	89122.3	3.13199	1.64708	0.330909	1	PREDICTED: monodehydroascorbate reductase [Vitis vinifera]	monodehydroascorbate reductase (NADH) activity	catalytic activity	catalytic activity	plastid	response to cadmium ion	biological_process
53	Cj_pnp_00739_01755	59741.4	30837.9	88644.8	2.87454	1.52333	0.366178	1	PREDICTED: tubulin beta-2 chain [Vitis vinifera]	protein binding	protein binding	protein binding	Golgi apparatus	response to salt stress	response to abiotic stimulus
54	Cj_pnp_01278_02071	56507.9	24585.5	88430.3	3.59685	1.84673	0.279173	1	pectinesterase/pectinesterase inhibitor U1 precursor [Solanum lycopersicum]	pectinesterase activity	hydrolase activity	hydrolase activity	cell wall	response to nematode	response to biotic stimulus
55	Cj_pnp_01142_01328	79352.1	70380.3	88323.9	1.25495	0.327632	0.824033	1	hypothetical protein SORBIDRAFT_02g002280 [Sorghum bicolor]
56	Cj_pnp_05362_01435	46477.2	4700.96	88253.4	18.7735	4.23062	0.0214977	1	predicted protein [Populus trichocarpa]	dimethylallyltranstransferase activity	transferase activity	transferase activity	cytosol	farnesyl diphosphate biosynthetic process	lipid metabolic process
57	Cj_pnp_00674_05823	63025.6	38815.5	87235.7	2.24745	1.16829	0.480983	1	predicted protein [Populus trichocarpa]	protein binding	protein binding	protein binding	plasma membrane	endocytosis	transport
58	Cj_pnp_04541_01580	48652.5	10347.9	86957	8.40338	3.07097	0.0833635	1	PREDICTED: glycerophosphodiester phosphodiesterase GDE1-like isoform 1 [Glycine max]	glycerophosphodiester phosphodiesterase activity	hydrolase activity	hydrolase activity	plastid	cellular phosphate ion homeostasis	cellular homeostasis
59	Cj_pnp_00034_01076	75852.3	64836.9	86867.8	1.33979	0.422007	0.781578	1	nodulin-26 [Glycine max]	urea transmembrane transporter activity	transporter activity	transporter activity	cytoplasm	water transport	transport
60	Cj_pnp_01377_01316	70975	56470.9	85479.1	1.51368	0.598063	0.704545	1	L-asparaginase [Medicago truncatula]	asparaginase activity	hydrolase activity	hydrolase activity	cytoplasm	protein maturation	protein metabolic process
61	Cj_pnp_00073_01806	56106.5	26784	85429	3.18955	1.67336	0.323774	1	putative Sec61 alpha form 2 [Oryza sativa (ISS) [Ostreococcus tauri]	P-P-bond-hydrolysis-driven protein transmembrane transporter activity	transporter activity	transporter activity	Golgi apparatus	protein secretion	transport
62	Cj_pnp_00301_04185	59415.5	33896.7	84934.2	2.50568	1.3252	0.4278	1	predicted protein [Populus trichocarpa]	cellulose synthase activity	transferase activity	transferase activity	cellular_component	secondary cell wall biogenesis	cellular process
63	Cj_pnp_03471_02282	59570.5	34812.7	84328.3	2.42235	1.27641	0.443935	1	calnexin-like protein precursor [Solanum lycopersicum]	calcium ion binding	binding	binding	endoplasmic reticulum	response to heat	response to abiotic stimulus
64	Cj_pnp_08840_00880	44397	4866.39	83927.5	17.2464	4.10822	0.0249992	1	PREDICTED: protein E6 [Vitis vinifera]
65	Cj_pnp_03387_01753	47409.3	10958.5	83860.2	7.65254	2.93594	0.0965019	1	PREDICTED: sugar transporter ERD6-like 16-like [Vitis vinifera]	sugar:hydrogen symporter activity	transporter activity	transporter activity	plasma membrane	transmembrane transport	transport
66	Cj_pnp_00688_01812	55784.1	27861.5	83706.8	3.00439	1.58707	0.347756	1	PREDICTED: phosphoglycerate kinase, cytosolic [Vitis vinifera]	phosphoglycerate kinase activity	kinase activity	kinase activity	extracellular region	response to cadmium ion	biological_process
67	Cj_pnp_00221_02688	87118.9	91129	83108.7	0.911989	-0.132911	0.961789	1	PREDICTED: DEAD-box ATP-dependent RNA helicase 46-like [Glycine max]
68	Cj_pnp_00557_01777	54204.5	26039.2	82369.7	3.16329	1.66143	0.327049	1	predicted protein [Populus trichocarpa]	isocitrate dehydrogenase (NADP+) activity	catalytic activity	catalytic activity	cellular_component	isocitrate metabolic process	metabolic process
69	Cj_pnp_01250_01087	56856.4	31454.3	82258.6	2.61518	1.38691	0.407971	1	uncharacterized protein LOC100805519 [Glycine max]	structural constituent of ribosome	structural molecule activity	structural molecule activity	cellular_component	RNA methylation	nucleobase-containing compound metabolic process
70	Cj_pnp_05198_02367	46032.4	9820.28	82244.5	8.37496	3.06608	0.0838473	1	PREDICTED: d-3-phosphoglycerate dehydrogenase, chloroplastic-like [Vitis vinifera]	phosphoglycerate dehydrogenase activity	catalytic activity	catalytic activity	cellular_component	L-serine biosynthetic process	biosynthetic process
71	Cj_pnp_04000_02428	46691.4	11424.7	81958	7.17373	2.84272	0.106578	1	PREDICTED: strictosidine synthase 1 [Vitis vinifera]	strictosidine synthase activity	catalytic activity	catalytic activity	endoplasmic reticulum	alkaloid biosynthetic process	biosynthetic process
72	Cj_pnp_01114_02323	64643.7	47451.6	81835.9	1.72462	0.786276	0.625973	1	aspartic protease precursor [Solanum lycopersicum]	endopeptidase activity	hydrolase activity	hydrolase activity	cellular_component	proteolysis	protein metabolic process
73	Cj_pnp_01181_00840	56729.8	31670.8	81788.9	2.58247	1.36875	0.413755	1	actin depolymerizing factor 3 [Arabidopsis thaliana]	protein binding	protein binding	protein binding	cellular_component	response to cadmium ion	biological_process
74	Cj_pnp_00614_01854	57712.6	33822.7	81602.6	2.41266	1.27062	0.445897	1	PREDICTED: tubulin beta-5 chain-like [Brachypodium distachyon]	structural constituent of cytoskeleton	structural molecule activity	structural molecule activity	plasma membrane	response to salt stress	response to abiotic stimulus
75	Cj_pnp_01126_01340	59242	37038	81446	2.19899	1.13684	0.492156	1	predicted protein [Populus trichocarpa]	structural constituent of ribosome	structural molecule activity	structural molecule activity	cytosol	cell proliferation	biological_process
76	Cj_pnp_10010_01797	42777.7	5019.04	80536.4	16.0462	4.00416	0.0283872	1	polyphenol oxidase [Populus trichocarpa]
77	Cj_pnp_00167_01843	56031.9	32379.2	79684.7	2.46099	1.29924	0.436387	1	predicted protein [Populus trichocarpa]	translation initiation factor activity	translation factor activity, nucleic acid binding	translation factor activity, nucleic acid binding	cytosol	glucose catabolic process	carbohydrate metabolic process
78	Cj_pnp_00351_02237	56032.8	32523.5	79542.2	2.44568	1.29024	0.439372	1	probable xyloglucan endotransglucosylase/hydrolase 1 precursor [Solanum lycopersicum]	hydrolase activity, acting on glycosyl bonds	hydrolase activity	hydrolase activity	extracellular region	carbohydrate metabolic process	carbohydrate metabolic process
79	Cj_pnp_00101_07753	49459.6	19608.6	79310.5	4.04467	2.01602	0.240269	1	PREDICTED: callose synthase 3-like [Vitis vinifera]	transferase activity, transferring glycosyl groups	transferase activity	transferase activity	plasma membrane	methylation-dependent chromatin silencing	regulation of gene expression, epigenetic
80	Cj_pnp_01338_04645	52960.3	26746.3	79174.3	2.9602	1.56569	0.353929	1	S-adenosylmethionine synthetase [Medicago truncatula]	copper ion binding	binding	binding	cellular_component	response to cadmium ion	biological_process
81	Cj_pnp_01006_02235	60307.4	42073	78541.8	1.8668	0.900566	0.580464	1	peptidylprolyl isomerase, putative [Ricinus communis]	protein binding	protein binding	protein binding	vacuole	cellular heat acclimation	response to abiotic stimulus
82	Cj_pnp_04044_04227	54136.6	30298.2	77975	2.57358	1.36378	0.415388	1	PREDICTED: ubiquitin-activating enzyme E1 1 [Vitis vinifera]	ubiquitin-protein ligase activity	catalytic activity	catalytic activity	cellular_component	response to cadmium ion	biological_process
83	Cj_pnp_00112_02095	50731.7	24097.5	77366	3.21053	1.68281	0.321313	1	predicted protein [Populus trichocarpa]	calmodulin binding	protein binding	protein binding	membrane	lignin metabolic process	secondary metabolic process
84	Cj_pnp_01385_03582	59251	41222.2	77279.8	1.87471	0.906671	0.578092	1	PREDICTED: ATPase 11, plasma membrane-type [Vitis vinifera]	ATPase activity	hydrolase activity	hydrolase activity	plasma membrane	ATP catabolic process	nucleobase-containing compound metabolic process
85	Cj_pnp_02684_01214	53069.9	29959	76180.8	2.54283	1.34643	0.420991	1	Os01g0775500, partial [Oryza sativa Japonica Group]	molecular_function	molecular_function	molecular_function	extracellular region	biological_process	biological_process
86	Cj_pnp_00680_00981	54316.6	32762.4	75870.8	2.31579	1.2115	0.466054	1	PREDICTED: uncharacterized protein LOC100854122 [Vitis vinifera]
87	Cj_pnp_00683_03397	55883.4	36155.9	75610.9	2.09125	1.06436	0.518417	1	predicted protein [Populus trichocarpa]	myo-inositol:hydrogen symporter activity	transporter activity	transporter activity	plasma membrane	transmembrane transport	transport
88	Cj_pnp_00816_02015	50225.6	25530.8	74920.4	2.93451	1.55312	0.357617	1	enolase [Solanum lycopersicum]	DNA binding	DNA binding	DNA binding	cellular_component	response to cadmium ion	biological_process
89	Cj_pnp_02252_02027	46246.7	17698.2	74795.2	4.22614	2.07934	0.226851	1	aspartic protease precursor [Solanum lycopersicum]	endopeptidase activity	hydrolase activity	hydrolase activity	cellular_component	proteolysis	protein metabolic process
90	Cj_pnp_02835_02147	51952.4	29338.2	74566.6	2.54162	1.34575	0.421233	1	PREDICTED: elongation factor 1-alpha-like isoform 3 [Glycine max]	calmodulin binding	protein binding	protein binding	cellular_component	translational elongation	biosynthetic process
91	Cj_pnp_01864_03675	49243.2	25117.6	73368.9	2.92102	1.54647	0.35957	1	26S proteasome regulatory subunit rpn1, putative [Ricinus communis]	protein binding	protein binding	protein binding	cellular_component	regulation of cell cycle	biological_process
92	Cj_pnp_08035_02063	39567.3	6178.95	72955.6	11.8071	3.56158	0.0480405	1	sucrose transport protein, putative [Ricinus communis]	sucrose transmembrane transporter activity	transporter activity	transporter activity	plasma membrane	sucrose transport	transport
93	Cj_pnp_01105_02566	54202.4	35485.2	72919.5	2.05493	1.03909	0.527769	1	Arf1_5/ArfA-family small GTPase [Physcomitrella patens subsp. patens]	GTP binding	nucleotide binding	nucleotide binding	Golgi apparatus	N-terminal protein myristoylation	cellular protein modification process
94	Cj_pnp_01516_02585	59895.5	46938.7	72852.2	1.55207	0.634195	0.689204	1	predicted protein [Populus trichocarpa]	unfolded protein binding	protein binding	protein binding	cellular_component	response to heat	response to abiotic stimulus
95	Cj_pnp_00043_04346	52176.2	31670.8	72681.6	2.29491	1.19844	0.470607	1	PREDICTED: importin-5 [Vitis vinifera]	lyase activity	catalytic activity	catalytic activity	cytosol	cell wall pectin metabolic process	carbohydrate metabolic process
96	Cj_pnp_00710_01940	56342	40907.3	71776.6	1.75462	0.811156	0.61599	1	predicted protein [Populus trichocarpa]	ATP binding	nucleotide binding	nucleotide binding	cellular_component	embryo development	embryo development
97	Cj_pnp_00220_00899	52464.3	33266.3	71662.3	2.1542	1.10715	0.502894	1	PREDICTED: uncharacterized protein LOC100783843 [Glycine max]	carbohydrate binding	carbohydrate binding	carbohydrate binding	cytoplasm	biological_process	biological_process
98	Cj_pnp_00757_01385	51724	31810.7	71637.3	2.25199	1.1712	0.480115	1	PREDICTED: 60S ribosomal protein L10a-1 [Glycine max]	structural constituent of ribosome	structural molecule activity	structural molecule activity	cellular_component	translation	translation
99	Cj_pnp_02320_02589	49981.4	28677.8	71285	2.48572	1.31367	0.431731	1	PREDICTED: eukaryotic initiation factor iso-4F subunit p82-34-like isoform 1 [Vitis vinifera]	translation initiation factor activity	translation factor activity, nucleic acid binding	translation factor activity, nucleic acid binding	cytosol	translation	translation
100	Cj_pnp_00038_01332	62072.9	52885.8	71260	1.34743	0.430211	0.777982	1	PREDICTED: 1-aminocyclopropane-1-carboxylate oxidase [Vitis vinifera]	1-aminocyclopropane-1-carboxylate oxidase activity	catalytic activity	catalytic activity	cytoplasm	cellular response to fatty acid	cellular process
101	Cj_pnp_01022_02464	61674.4	52091.9	71256.8	1.36791	0.45197	0.768318	1	predicted protein [Populus trichocarpa]	transporter activity	transporter activity	transporter activity	plasma membrane	transport	transport
102	Cj_pnp_01037_02599	47763.2	24445	71081.5	2.90781	1.53993	0.361509	1	vacuolar H+-ATPase A2 subunit isoform [Solanum lycopersicum]	protease binding	protein binding	protein binding	extracellular region	response to salt stress	response to abiotic stimulus
103	Cj_pnp_04214_02049	46349.6	21636.6	71062.7	3.28438	1.71562	0.312651	1	glyceraldehyde-3-phosphate dehydrogenase B subunit [Arabidopsis lyrata subsp. lyrata]	glyceraldehyde-3-phosphate dehydrogenase (NADP+) (phosphorylating) activity	catalytic activity	catalytic activity	cellular_component	response to cadmium ion	biological_process
104	Cj_pnp_00132_01829	49379.5	28402.5	70356.6	2.47713	1.30867	0.433386	1	ribulose bisphosphate carboxylase small chain 1A [Arabidopsis thaliana]	copper ion binding	binding	binding	cellular_component	photosynthesis	photosynthesis
105	Cj_pnp_02230_01604	50523.2	31907.8	69138.5	2.16682	1.11558	0.499891	1	actin, putative [Ricinus communis]	structural constituent of cytoskeleton	structural molecule activity	structural molecule activity	cellular_component	response to cyclopentenone	biological_process
106	Cj_pnp_01027_01420	49851.8	31051.9	68651.6	2.21087	1.14461	0.489532	1	PREDICTED: triosephosphate isomerase, cytosolic [Vitis vinifera]	copper ion binding	binding	binding	cellular_component	response to cadmium ion	biological_process
107	Cj_pnp_00272_01707	41933.7	16435.5	67432	4.10283	2.03662	0.235993	1	Endochitinase [Medicago truncatula]	polysaccharide binding	carbohydrate binding	carbohydrate binding	Golgi apparatus	cellulose biosynthetic process	carbohydrate metabolic process
108	Cj_pnp_01221_01322	49033	30829.6	67236.3	2.1809	1.12492	0.496566	1	PREDICTED: LOW QUALITY PROTEIN: ADP-ribosylation factor-like [Glycine max]	GTP binding	nucleotide binding	nucleotide binding	Golgi apparatus	N-terminal protein myristoylation	cellular protein modification process
109	Cj_pnp_00842_01312	48061.8	28901.3	67222.2	2.32592	1.2178	0.463996	1	#N/A
110	Cj_pnp_02417_01995	37400.5	7989.08	66812	8.36292	3.06401	0.0841987	1	PREDICTED: probable pectinesterase/pectinesterase inhibitor 40-like [Glycine max]	pectinesterase activity	hydrolase activity	hydrolase activity	extracellular region	cell wall modification	cellular component organization
111	Cj_pnp_01102_01873	49039.4	31462.6	66616.3	2.11732	1.08224	0.511985	1	predicted protein [Populus trichocarpa]	translation initiation factor activity	translation factor activity, nucleic acid binding	translation factor activity, nucleic acid binding	cytoplasm	xylem development	biological_process
112	Cj_pnp_00723_03484	44372.5	22192.9	66552.1	2.9988	1.58439	0.34875	1	PREDICTED: aconitate hydratase 2, mitochondrial [Vitis vinifera]	aconitate hydratase activity	catalytic activity	catalytic activity	cellular_component	response to oxidative stress	response to stress
113	Cj_pnp_00298_01580	48561.8	30839.2	66284.4	2.14935	1.1039	0.504133	1	cysteine protease, putative [Ricinus communis]	cysteine-type peptidase activity	hydrolase activity	hydrolase activity	cellular_component	proteolysis	protein metabolic process
114	Cj_pnp_01539_00879	49366.1	32703	66029.2	2.01906	1.01368	0.537314	1	uncharacterized protein LOC100193830 [Zea mays]	structural constituent of ribosome	structural molecule activity	structural molecule activity	membrane	transcription factor import into nucleus	transport
115	Cj_pnp_01275_06020	44708.1	24766.3	64649.9	2.6104	1.38427	0.409037	1	protein phosphatase-2c, putative [Ricinus communis]	protein serine/threonine phosphatase activity	hydrolase activity	hydrolase activity	mitochondrion	cellulose biosynthetic process	carbohydrate metabolic process
116	Cj_pnp_00074_00826	44036.5	23617.2	64455.7	2.72918	1.44847	0.38901	1	uncharacterized protein LOC100527275 [Glycine max]	structural constituent of ribosome	structural molecule activity	structural molecule activity	plasma membrane	RNA methylation	nucleobase-containing compound metabolic process
117	Cj_pnp_02549_02017	46545.8	28665.6	64426	2.2475	1.16832	0.481223	1	PREDICTED: uncharacterized protein LOC100244410 [Vitis vinifera]	molecular_function	molecular_function	molecular_function	cytoplasm	DNA methylation	DNA metabolic process
118	Cj_pnp_00579_01893	41038.2	17913.5	64162.9	3.58183	1.8407	0.280978	1	PREDICTED: CBL-interacting serine/threonine-protein kinase 6 [Vitis vinifera]	protein binding	protein binding	protein binding	plasma membrane	multicellular organismal development	multicellular organismal development
119	Cj_pnp_00352_01702	39508.2	14942.8	64073.7	4.28793	2.10028	0.222697	1	Os04g0624500 [Oryza sativa Japonica Group]
120	Cj_pnp_00971_00823	56890.9	49739.5	64042.4	1.28756	0.364635	0.807385	1	uncharacterized protein LOC100500427 [Glycine max]
121	Cj_pnp_06357_02450	33529.7	3386.48	63672.9	18.8021	4.23282	0.0215521	1	ctp synthase, putative [Ricinus communis]	CTP synthase activity	catalytic activity	catalytic activity	cytosol	response to cadmium ion	biological_process
122	Cj_pnp_00571_01217	40533.5	17408.2	63658.8	3.65682	1.87059	0.273753	1	PREDICTED: uncharacterized protein LOC100795348 [Glycine max]
123	Cj_pnp_10661_00718	32771.3	2156.31	63386.4	29.3958	4.87754	0.00958084	1	PREDICTED: miraculin [Vitis vinifera]	endopeptidase inhibitor activity	enzyme regulator activity	enzyme regulator activity	extracellular region	response to heat	response to abiotic stimulus
124	Cj_pnp_00654_03242	48352	34131.8	62572.3	1.83325	0.874407	0.590887	1	PREDICTED: polyadenylate-binding protein 2-like [Glycine max]	protein binding	protein binding	protein binding	cytosol	response to salt stress	response to abiotic stimulus
125	Cj_pnp_01822_02902	40981.9	19897.3	62066.6	3.11934	1.64124	0.332886	1	ATP binding protein, putative [Ricinus communis]
126	Cj_pnp_01581_01090	44509.5	27462.9	61556.2	2.24143	1.16442	0.482639	1	hypothetical protein ARALYDRAFT_895089 [Arabidopsis lyrata subsp. lyrata]	structural constituent of ribosome	structural molecule activity	structural molecule activity	cellular_component	response to salt stress	response to abiotic stimulus
127	Cj_pnp_04121_01990	39520.1	17654.8	61385.5	3.47699	1.79784	0.291648	1	predicted protein, partial [Populus trichocarpa]	aspartate-ammonia ligase activity	catalytic activity	catalytic activity	cytosol	asparagine biosynthetic process	biosynthetic process
128	Cj_pnp_00815_02175	37812.2	15117.2	60507.2	4.00255	2.00092	0.243878	1	predicted protein, partial [Populus trichocarpa]
129	Cj_pnp_01270_05788	41433.4	22422.2	60444.6	2.69575	1.43069	0.394565	1	PREDICTED: ABC transporter C family member 2 isoform 1 [Vitis vinifera]	ATPase activity, coupled to transmembrane movement of substances	hydrolase activity	hydrolase activity	vacuole	toxin catabolic process	secondary metabolic process
130	Cj_pnp_05906_04043	31528.7	2717.74	60339.7	22.2021	4.47263	0.0160199	1	PREDICTED: histidine kinase 4-like [Vitis vinifera]	protein kinase binding	protein binding	protein binding	endoplasmic reticulum	osmosensory signaling pathway	signal transduction
131	Cj_pnp_02313_03398	43547.9	27639.2	59456.6	2.15117	1.10512	0.503797	1	PREDICTED: 60S acidic ribosomal protein P0 [Vitis vinifera]	protein binding	protein binding	protein binding	ribosome	RNA methylation	nucleobase-containing compound metabolic process
132	Cj_pnp_02199_02914	39411.7	19421.5	59401.8	3.05856	1.61285	0.340837	1	predicted protein [Populus trichocarpa]
133	Cj_pnp_01115_02296	45434.5	31861.8	59007.3	1.85198	0.889066	0.585172	1	PREDICTED: uncharacterized protein LOC100249242 [Vitis vinifera]	molecular_function	molecular_function	molecular_function	nucleus	biological_process	biological_process
134	Cj_pnp_03473_02818	40135.5	21620.6	58650.3	2.71271	1.43973	0.391806	1	predicted protein [Ostreococcus lucimarinus CCE9901]	glycine hydroxymethyltransferase activity	transferase activity	transferase activity	cellular_component	response to cadmium ion	biological_process
135	Cj_pnp_00728_02119	47429.6	36511	58348.2	1.5981	0.676355	0.671542	1	Cbs domain protein [Medicago truncatula]	cobalt ion binding	binding	binding	mitochondrion	cell redox homeostasis	cellular homeostasis
136	Cj_pnp_00245_03193	39002.8	19707.6	58298.1	2.95815	1.56469	0.354552	1	ribosomal protein L3 [Solanum lycopersicum]	structural constituent of ribosome	structural molecule activity	structural molecule activity	cellular_component	RNA methylation	nucleobase-containing compound metabolic process
137	Cj_pnp_00218_01720	46473.8	34713.7	58233.9	1.67755	0.746355	0.642488	1	PREDICTED: ADP,ATP carrier protein, mitochondrial-like [Vitis vinifera]	copper ion binding	binding	binding	mitochondrion	purine nucleotide transport	transport
138	Cj_pnp_00963_03021	37418.4	16883.2	57953.6	3.43262	1.77931	0.296401	1	PREDICTED: DNA (cytosine-5)-methyltransferase CMT3-like [Glycine max]	DNA (cytosine-5-)-methyltransferase activity	transferase activity	transferase activity	nucleus	histone H3-K9 methylation	cellular protein modification process
139	Cj_pnp_01880_07326	43030.9	28440.2	57621.7	2.02607	1.01868	0.535566	1	PREDICTED: pre-mRNA-processing-splicing factor 8-like isoform 2 [Vitis vinifera]
140	Cj_pnp_03404_01177	37274.5	17135.5	57413.5	3.35055	1.7444	0.305375	1	light-harvesting complex I protein Lhca4 [Populus trichocarpa]	chlorophyll binding	binding	binding	thylakoid	response to karrikin	response to abiotic stimulus
141	Cj_pnp_00796_01013	40627.2	23884.8	57369.6	2.40193	1.26419	0.448396	1	PREDICTED: ADP-ribosylation factor 2-like [Vitis vinifera]	copper ion binding	binding	binding	Golgi apparatus	N-terminal protein myristoylation	cellular protein modification process
142	Cj_pnp_00270_01964	35387.7	13438.6	57336.8	4.26657	2.09308	0.224321	1	PREDICTED: 2-oxoisovalerate dehydrogenase subunit alpha, mitochondrial-like [Brachypodium distachyon]	3-methyl-2-oxobutanoate dehydrogenase (2-methylpropanoyl-transferring) activity	catalytic activity	catalytic activity	mitochondrion	metabolic process	metabolic process
143	Cj_pnp_00237_01623	33107.9	9103	57112.9	6.27407	2.6494	0.130673	1	basic 7S globulin 2 precursor small subunit, putative [Ricinus communis]	aspartic-type endopeptidase activity	hydrolase activity	hydrolase activity	plasma membrane	response to salt stress	response to abiotic stimulus
144	Cj_pnp_01266_02844	39579.7	22203.1	56956.3	2.56524	1.35909	0.417216	1	transketolase, putative [Ricinus communis]	transketolase activity	transferase activity	transferase activity	plastid	response to cadmium ion	biological_process
145	Cj_pnp_00772_02001	37906.9	19325.7	56488.2	2.92296	1.54743	0.35959	1	chaperonin-60kD, ch60, putative [Ricinus communis]	copper ion binding	binding	binding	mitochondrion	response to cadmium ion	biological_process
146	Cj_pnp_00758_00889	37464.5	18622.5	56306.6	3.02359	1.59626	0.345581	1	40S ribosomal protein S17 [Arabidopsis lyrata subsp. lyrata]	structural constituent of ribosome	structural molecule activity	structural molecule activity	cytoplasm	ribosomal small subunit assembly	cellular component organization
147	Cj_pnp_15948_01261	28582.1	885.901	56278.4	63.5267	5.98929	0.00224225	0.624157	glucan endo-1,3-beta-glucosidase A precursor [Solanum lycopersicum]	hydrolase activity, hydrolyzing O-glycosyl compounds	hydrolase activity	hydrolase activity	membrane	defense response to nematode	response to biotic stimulus
148	Cj_pnp_02112_01203	34986.1	13952.1	56020.1	4.01516	2.00546	0.242985	1	adenosine kinase, putative [Ricinus communis]	copper ion binding	binding	binding	cytosol	adenosine salvage	nucleobase-containing compound metabolic process
149	Cj_pnp_00309_02866	36962.9	17913.5	56012.2	3.12682	1.6447	0.332065	1	PREDICTED: 60S ribosomal protein L4 [Vitis vinifera]	structural constituent of ribosome	structural molecule activity	structural molecule activity	cellular_component	RNA methylation	nucleobase-containing compound metabolic process
150	Cj_pnp_02777_01475	31908.7	7836.43	55980.9	7.14368	2.83667	0.107623	1	predicted protein [Populus trichocarpa]	zinc ion binding	binding	binding	cellular_component	oxazole or thiazole biosynthetic process	biosynthetic process
151	Cj_pnp_01693_04766	33177.5	10419.4	55935.5	5.3684	2.42449	0.163723	1	ATP-binding cassette transporter, putative [Ricinus communis]	cadmium ion transmembrane transporter activity	transporter activity	transporter activity	plasma membrane	response to abscisic acid stimulus	response to endogenous stimulus
152	Cj_pnp_00627_01580	41934.7	27971.4	55897.9	1.9984	0.998845	0.543034	1	predicted protein [Populus trichocarpa]
153	Cj_pnp_00106_04720	40242	24662.8	55821.2	2.26338	1.17848	0.477813	1	nucleic acid binding protein, putative [Ricinus communis]
154	Cj_pnp_00561_02433	60237.4	64667.6	55807.1	0.862984	-0.212594	0.924372	1	predicted protein [Populus trichocarpa]	protein binding	protein binding	protein binding	plastid	response to hypoxia	response to abiotic stimulus
155	Cj_pnp_04163_01718	39135.1	22522.5	55747.6	2.4752	1.30755	0.434005	1	Os02g0220500 [Oryza sativa Japonica Group]	copper ion binding	binding	binding	cellular_component	response to cadmium ion	biological_process
156	Cj_pnp_04642_01393	29848.6	4319.01	55378.1	12.822	3.68054	0.0419856	1	predicted protein [Populus trichocarpa]	methionine gamma-lyase activity	catalytic activity	catalytic activity	cytosol	protein homotetramerization	cellular component organization
157	Cj_pnp_01124_00880	39646.1	23953.2	55339	2.3103	1.20808	0.467545	1	uncharacterized protein LOC100192550 [Zea mays]	structural constituent of ribosome	structural molecule activity	structural molecule activity	cytoplasm	RNA methylation	nucleobase-containing compound metabolic process
158	Cj_pnp_02280_01689	29380.3	3449.71	55310.8	16.0335	4.00301	0.0286021	1	ferritin-1, chloroplastic precursor [Glycine max]	iron ion binding	binding	binding	mitochondrion	response to zinc ion	biological_process
159	Cj_pnp_04868_01611	38066.5	20888	55245.1	2.64483	1.40317	0.403255	1	PREDICTED: fasciclin-like arabinogalactan protein 10-like [Vitis vinifera]
160	Cj_pnp_00018_00976	35683	16167.9	55198.1	3.41406	1.77149	0.298458	1	40S ribosomal protein S2 [Medicago truncatula]	structural constituent of ribosome	structural molecule activity	structural molecule activity	cellular_component	RNA methylation	nucleobase-containing compound metabolic process
161	Cj_pnp_01901_03768	39231.3	23341.3	55121.4	2.36154	1.23973	0.456713	1	PREDICTED: topless-related protein 1-like [Glycine max]	protein binding	protein binding	protein binding	cytosol	primary shoot apical meristem specification	biological_process
162	Cj_pnp_01413_02251	39477.3	24027.3	54927.2	2.28604	1.19285	0.472825	1	Triose phosphate/phosphate translocator, chloroplast precursor, putative [Ricinus communis]	triose-phosphate transmembrane transporter activity	transporter activity	transporter activity	thylakoid	phosphoglycerate transport	transport
163	Cj_pnp_00295_03084	39650	24418.2	54881.8	2.24758	1.16837	0.481371	1	PREDICTED: pyrophosphate-energized vacuolar membrane proton pump-like [Glycine max]	hydrogen-translocating pyrophosphatase activity	hydrolase activity	hydrolase activity	vacuole	leaf development	biological_process
164	Cj_pnp_01216_00557	33607.2	12341.9	54872.4	4.44601	2.15251	0.212382	1	uncharacterized protein LOC100527293 [Glycine max]	structural constituent of ribosome	structural molecule activity	structural molecule activity	cellular_component	translation	translation
165	Cj_pnp_01607_01618	44529.4	34212.9	54845.8	1.60307	0.680841	0.669704	1	PREDICTED: la-related protein 6-like [Vitis vinifera]	RNA binding	RNA binding	RNA binding	nucleus	Golgi vesicle transport	transport
166	Cj_pnp_03485_00976	35736.8	16745.3	54728.4	3.26829	1.70854	0.314846	1	s-adenosylmethionine synthetase, putative [Ricinus communis]	methionine adenosyltransferase activity	transferase activity	transferase activity	cytosol	cellular response to iron ion	cellular process
167	Cj_pnp_06536_03134	33729.5	13086	54373	4.15504	2.05486	0.232382	1	glycogen phosphorylase, putative [Ricinus communis]	phosphorylase activity	transferase activity	transferase activity	cytosol	response to cadmium ion	biological_process
168	Cj_pnp_00082_01212	42994.6	31652.3	54337	1.71668	0.779625	0.628944	1	PREDICTED: 40S ribosomal protein S5 isoform 2 [Vitis vinifera]	structural constituent of ribosome	structural molecule activity	structural molecule activity	cellular_component	translation	translation
169	Cj_pnp_03716_04054	36560.1	19093.2	54027	2.82965	1.50062	0.373442	1	uncharacterized protein LOC100815273 precursor [Glycine max]	carboxylesterase activity	hydrolase activity	hydrolase activity	extracellular region	growth	growth
170	Cj_pnp_01012_01045	43194.4	32438.6	53950.3	1.66315	0.733921	0.64766	1	glycine-rich RNA-binding protein 8 [Arabidopsis thaliana]	RNA binding	RNA binding	RNA binding	extracellular region	response to cold	response to abiotic stimulus
171	Cj_pnp_03960_04438	36737.7	19656.5	53818.8	2.73796	1.4531	0.387809	1	predicted protein, partial [Populus trichocarpa]	molecular_function	molecular_function	molecular_function	plasma membrane	response to abscisic acid stimulus	response to endogenous stimulus
172	Cj_pnp_02862_02111	34127.1	14756.3	53497.8	3.62542	1.85815	0.276978	1	S-adenosylmethionine synthase 3 [Solanum lycopersicum]	copper ion binding	binding	binding	cellular_component	response to cadmium ion	biological_process
173	Cj_pnp_00506_01317	39395.9	25303.4	53488.4	2.11388	1.07989	0.513054	1	PREDICTED: 60S ribosomal protein L7-4-like [Vitis vinifera]	structural constituent of ribosome	structural molecule activity	structural molecule activity	membrane	translation	translation
174	Cj_pnp_00331_03705	38882.1	24310.2	53454	2.19883	1.13673	0.492583	1	predicted protein [Populus trichocarpa]	molecular_function	molecular_function	molecular_function	nucleus	meiotic chromosome segregation	cellular process
175	Cj_pnp_00667_00509	27448.3	1492.68	53403.9	35.7771	5.16096	0.00667999	1	#N/A
176	Cj_pnp_00714_01013	36082	18807	53356.9	2.83707	1.5044	0.372332	1	PREDICTED: V-type proton ATPase subunit E [Vitis vinifera]	proton-transporting ATPase activity, rotational mechanism	hydrolase activity	hydrolase activity	vacuole	response to salt stress	response to abiotic stimulus
177	Cj_pnp_00492_01702	33805.5	14393.5	53217.6	3.69733	1.88649	0.270201	1	ATP-citrate synthase, putative [Ricinus communis]	ATP citrate synthase activity	transferase activity	transferase activity	cytoplasm	acetyl-CoA biosynthetic process	biosynthetic process
178	Cj_pnp_01433_02642	36743.4	20483.7	53003.1	2.58758	1.3716	0.413303	1	Heat shock 70 kDa protein, putative [Ricinus communis]
179	Cj_pnp_01456_00895	43338.4	33816.3	52860.6	1.56317	0.644476	0.685033	1	uncharacterized protein LOC100305945 [Glycine max]	ubiquitin protein ligase binding	protein binding	protein binding	cytoplasm	ubiquitin-dependent protein catabolic process	protein metabolic process
180	Cj_pnp_01834_01315	42713.2	32606.5	52819.9	1.61992	0.69592	0.663431	1	predicted protein, partial [Populus trichocarpa]	molecular_function	molecular_function	molecular_function	extracellular region	biological_process	biological_process
181	Cj_pnp_11125_01150	26497.1	625.305	52369	83.7496	6.38801	0.0013194	0.51265	PREDICTED: brassinosteroid-regulated protein BRU1-like [Vitis vinifera]	hydrolase activity, acting on glycosyl bonds	hydrolase activity	hydrolase activity	extracellular region	carbohydrate metabolic process	carbohydrate metabolic process
182	Cj_pnp_03242_02196	31019.8	9772.38	52267.2	5.34846	2.41912	0.164679	1	PREDICTED: ketol-acid reductoisomerase, chloroplastic [Vitis vinifera]	copper ion binding	binding	binding	plastid	response to cadmium ion	biological_process
183	Cj_pnp_01984_05566	35419.9	18652.5	52187.4	2.79788	1.48433	0.378371	1	PREDICTED: aminopeptidase N-like [Glycine max]	zinc ion binding	binding	binding	cellular_component	response to cadmium ion	biological_process
184	Cj_pnp_01902_01765	36449.9	20736	52163.9	2.51562	1.33092	0.426437	1	PREDICTED: 60S ribosomal protein L10 isoform 2 [Vitis vinifera]	structural constituent of ribosome	structural molecule activity	structural molecule activity	ribosome	response to UV-B	response to abiotic stimulus
185	Cj_pnp_02302_02189	31350	10849.3	51850.8	4.7792	2.25677	0.192629	1	EIN3-binding F-box protein 1 [Solanum lycopersicum]	protein binding	protein binding	protein binding	nucleus	response to ethylene stimulus	response to endogenous stimulus
186	Cj_pnp_00168_01727	34054.4	16826.4	51282.4	3.04774	1.60774	0.342472	1	predicted protein [Physcomitrella patens subsp. patens]
187	Cj_pnp_06939_02009	29788.8	8367.2	51210.4	6.12038	2.61362	0.135663	1	nucleoredoxin, putative [Ricinus communis]	oxidoreductase activity	catalytic activity	catalytic activity	cytosol	regulation of pollen tube growth	biological_process
188	Cj_pnp_02520_02832	37447	23822.9	51071.1	2.14378	1.10016	0.505751	1	PREDICTED: cell division cycle protein 48 homolog [Glycine max]
189	Cj_pnp_02312_01941	31293.6	11516.1	51071.1	4.43476	2.14886	0.21321	1	trans-cinnamate 4-monooxygenase [Glycine max]	trans-cinnamate 4-monooxygenase activity	catalytic activity	catalytic activity	endoplasmic reticulum	response to karrikin	response to abiotic stimulus
190	Cj_pnp_00281_03103	31186.4	11439.4	50933.3	4.45243	2.15459	0.21208	1	PREDICTED: phosphoenolpyruvate carboxylase, housekeeping isozyme isoform 1 [Vitis vinifera]	phosphoenolpyruvate carboxylase activity	catalytic activity	catalytic activity	cytosol	response to nitrate	biological_process
191	Cj_pnp_00356_03408	39455.4	28024.4	50886.3	1.81579	0.860596	0.596517	1	PREDICTED: eukaryotic translation initiation factor 3 subunit A [Vitis vinifera]	translation initiation factor activity	translation factor activity, nucleic acid binding	translation factor activity, nucleic acid binding	cytosol	translational initiation	cellular process
192	Cj_pnp_02514_01612	38024.6	25610.7	50438.6	1.96944	0.977783	0.551098	1	PREDICTED: ubiquitin-conjugating enzyme E2-17 kDa [Vitis vinifera]	ubiquitin protein ligase binding	protein binding	protein binding	cytoplasm	ubiquitin-dependent protein catabolic process	protein metabolic process
193	Cj_pnp_01844_04236	36733.8	23198.2	50269.5	2.16695	1.11567	0.500183	1	PREDICTED: eukaryotic translation initiation factor 3 subunit B [Vitis vinifera]	translation initiation factor activity	translation factor activity, nucleic acid binding	translation factor activity, nucleic acid binding	cytosol	translational initiation	cellular process
194	Cj_pnp_02186_02292	34426.8	18761.1	50092.6	2.67003	1.41686	0.399104	1	2,3-bisphosphoglycerate-independent phosphoglycerate mutase [Ricinus communis]	2,3-bisphosphoglycerate-independent phosphoglycerate mutase activity	catalytic activity	catalytic activity	extracellular region	stomatal movement	cellular process
195	Cj_pnp_00029_00923	35787.9	21545.9	50029.9	2.32202	1.21538	0.465153	1	uncharacterized protein LOC100306132 [Glycine max]	translation elongation factor activity	translation factor activity, nucleic acid binding	translation factor activity, nucleic acid binding	plasma membrane	toxin catabolic process	secondary metabolic process
196	Cj_pnp_01403_02604	33967.5	17936.5	49998.6	2.78754	1.47899	0.380041	1	PREDICTED: cathepsin B-like [Glycine max]	cysteine-type peptidase activity	hydrolase activity	hydrolase activity	vacuole	proteolysis	protein metabolic process
197	Cj_pnp_01667_02255	34949.9	19984.2	49915.6	2.49776	1.32063	0.429851	1	endo-1,4-beta-glucanase [Solanum lycopersicum]	cellulase activity	hydrolase activity	hydrolase activity	cellular_component	cellulose biosynthetic process	carbohydrate metabolic process
198	Cj_pnp_01130_01348	30175.4	10453.9	49896.9	4.77304	2.25491	0.193027	1	PREDICTED: aldose 1-epimerase [Vitis vinifera]	aldose 1-epimerase activity	catalytic activity	catalytic activity	extracellular region	D-xylose metabolic process	carbohydrate metabolic process
199	Cj_pnp_01568_01168	33597.3	17446.6	49748.1	2.85146	1.5117	0.370262	1	malate dehydrogenase 2 [Arabidopsis thaliana]	L-malate dehydrogenase activity	catalytic activity	catalytic activity	extracellular region	defense response to bacterium	response to biotic stimulus
200	Cj_pnp_00616_02030	37587	25430.5	49743.4	1.95605	0.967944	0.554852	1	PREDICTED: shaggy-related protein kinase epsilon [Vitis vinifera]	protein serine/threonine kinase activity	kinase activity	kinase activity	cytosol	protein autophosphorylation	cellular protein modification process
201	Cj_pnp_03893_00367	37590.9	25593.4	49588.4	1.93755	0.954231	0.560091	1	PREDICTED: albumin-1-like [Glycine max]
202	Cj_pnp_04111_01533	31897.6	14214.7	49580.6	3.48799	1.8024	0.290805	1	UDP-glucose:protein transglucosylase-like protein SlUPTG1 [Solanum lycopersicum]	UDP-arabinopyranose mutase activity	catalytic activity	catalytic activity	Golgi apparatus	UDP-L-arabinose metabolic process	nucleobase-containing compound metabolic process
203	Cj_pnp_00017_01057	33231.7	16898.6	49564.9	2.93309	1.55242	0.358323	1	ripening regulated protein DDTFR10 [Solanum lycopersicum]	translation elongation factor activity	translation factor activity, nucleic acid binding	translation factor activity, nucleic acid binding	cytosol	translational elongation	biosynthetic process
204	Cj_pnp_01486_00784	32528	15569.4	49486.7	3.17846	1.66833	0.325782	1	PREDICTED: ubiquitin-40S ribosomal protein S27a isoform 2 [Vitis vinifera]	structural constituent of ribosome	structural molecule activity	structural molecule activity	Golgi apparatus	protein ubiquitination involved in ubiquitin-dependent protein catabolic process	cellular protein modification process
205	Cj_pnp_01351_02473	33714.7	17953.7	49475.7	2.75574	1.46244	0.385075	1	tubulin alpha-4 chain [Populus trichocarpa]	structural constituent of cytoskeleton	structural molecule activity	structural molecule activity	cellular_component	response to cadmium ion	biological_process
206	Cj_pnp_01109_05255	36743.5	24059.9	49427.2	2.05434	1.03868	0.528288	1	glucan water dikinase [Solanum lycopersicum]	protein binding	protein binding	protein binding	cellular_component	starch catabolic process	carbohydrate metabolic process
207	Cj_pnp_00234_01666	34179.9	19111.1	49248.7	2.57697	1.36568	0.415295	1	PREDICTED: 60S ribosomal protein L3-like [Vitis vinifera]	structural constituent of ribosome	structural molecule activity	structural molecule activity	cellular_component	RNA methylation	nucleobase-containing compound metabolic process
208	Cj_pnp_03406_05102	39076	28926.9	49225.2	1.70171	0.766986	0.634173	1	multidrug resistance pump, putative [Ricinus communis]	transporter activity	transporter activity	transporter activity	plasma membrane	drug transmembrane transport	transport
209	Cj_pnp_07351_07508	32471.7	15746.3	49197	3.12435	1.64356	0.332565	1	PREDICTED: protein furry homolog-like [Vitis vinifera]
210	Cj_pnp_02634_02578	36412.5	23787.8	49037.3	2.06145	1.04366	0.526452	1	phosphoglucomutase, putative [Ricinus communis]	phosphoglucomutase activity	catalytic activity	catalytic activity	cytosol	carbohydrate metabolic process	carbohydrate metabolic process
211	Cj_pnp_01059_01666	35008.8	21096.2	48921.5	2.31897	1.21348	0.465834	1	Chlorophyll a-b binding protein [Medicago truncatula]	chlorophyll binding	binding	binding	thylakoid	photosynthesis, light harvesting in photosystem I	generation of precursor metabolites and energy
212	Cj_pnp_01280_01389	27084.3	5250.26	48918.3	9.31732	3.21991	0.0712018	1	Auxin-induced protein 5NG4, putative [Ricinus communis]
213	Cj_pnp_00283_01152	35246.3	21649.3	48843.2	2.25611	1.17383	0.479596	1	PREDICTED: nucleosome assembly protein 1-like 1-like [Vitis vinifera]	DNA binding	DNA binding	DNA binding	cytosol	DNA repair	DNA metabolic process
214	Cj_pnp_05890_00806	32713.9	16603.5	48824.4	2.94061	1.55612	0.357274	1	PREDICTED: 40S ribosomal protein S10-like [Vitis vinifera]	structural constituent of ribosome	structural molecule activity	structural molecule activity	cytosol	cell wall modification	cellular component organization
215	Cj_pnp_00986_00859	37048.9	25318.8	48779	1.92659	0.946053	0.563243	1	PREDICTED: SKP1-like protein 1A-like [Glycine max]	protein binding	protein binding	protein binding	cytosol	microtubule cytoskeleton organization	cellular component organization
216	Cj_pnp_01254_01884	40500.2	32235.4	48764.9	1.51277	0.597195	0.705208	1	predicted protein [Populus trichocarpa]	inositol-3-phosphate synthase activity	catalytic activity	catalytic activity	cytoplasm	embryo development ending in seed dormancy	embryo development
217	Cj_pnp_05122_00968	26866.2	4997.33	48735.2	9.75224	3.28573	0.0661658	1	predicted protein [Populus trichocarpa]	molecular_function	molecular_function	molecular_function	Golgi apparatus	response to arsenic-containing substance	biological_process
218	Cj_pnp_00314_00793	52231	55872.5	48589.5	0.869651	-0.201491	0.929617	1	hypothetical protein SORBIDRAFT_02g002270 [Sorghum bicolor]
219	Cj_pnp_01163_01054	28257	8029.32	48484.6	6.03845	2.59418	0.138438	1	cinnamoyl-CoA reductase [Solanum lycopersicum]	cinnamoyl-CoA reductase activity	catalytic activity	catalytic activity	cytosol	circadian rhythm	biological_process
220	Cj_pnp_01041_00596	36027.4	23767.3	48287.4	2.03167	1.02267	0.534264	1	#N/A
221	Cj_pnp_00539_03555	35687.7	23534.2	47841.2	2.03284	1.02349	0.533967	1	PREDICTED: protein argonaute 4 [Vitis vinifera]	protein binding	protein binding	protein binding	nucleolus	production of siRNA involved in RNA interference	nucleobase-containing compound metabolic process
222	Cj_pnp_01213_01447	33010.7	18264.8	47756.6	2.61469	1.38664	0.408667	1	#N/A
223	Cj_pnp_01347_01923	28554.5	9378.93	47730	5.08907	2.3474	0.176726	1	PREDICTED: probable cinnamyl alcohol dehydrogenase-like [Glycine max]	cinnamyl-alcohol dehydrogenase activity	catalytic activity	catalytic activity	cytoplasm	response to karrikin	response to abiotic stimulus
224	Cj_pnp_01032_01647	35723.9	23865	47582.8	1.99383	0.995542	0.544447	1	PREDICTED: pollen-specific protein C13 isoform 2 [Vitis vinifera]	molecular_function	molecular_function	molecular_function	extracellular region	cysteine biosynthetic process	biosynthetic process
225	Cj_pnp_00102_03382	32500.4	17524.5	47476.4	2.70914	1.43784	0.392675	1	PREDICTED: chlorophyll a-b binding protein CP26, chloroplastic [Vitis vinifera]	chlorophyll binding	binding	binding	thylakoid	response to red light	response to abiotic stimulus
226	Cj_pnp_00090_01742	36181	24893.4	47468.6	1.90687	0.93121	0.568985	1	hypothetical protein POPTRDRAFT_716206 [Populus trichocarpa]	protein binding	protein binding	protein binding	thylakoid	defense response to bacterium	response to biotic stimulus
227	Cj_pnp_01991_03413	33440.5	19579.9	47301	2.4158	1.2725	0.445853	1	aconitase, putative [Ricinus communis]	aconitate hydratase activity	catalytic activity	catalytic activity	cellular_component	response to oxidative stress	response to stress
228	Cj_pnp_01981_01160	32671.2	18495.3	46847	2.53291	1.34079	0.423377	1	predicted protein [Populus trichocarpa]	protein binding	protein binding	protein binding	nucleus	negative regulation of transcription, DNA-dependent	biological_process
229	Cj_pnp_00238_02182	33081.4	19380	46782.8	2.41398	1.27141	0.446233	1	predicted protein [Populus trichocarpa]	translation initiation factor activity	translation factor activity, nucleic acid binding	translation factor activity, nucleic acid binding	cellular_component	response to cadmium ion	biological_process
230	Cj_pnp_00670_01466	31804	16959.9	46648.2	2.7505	1.4597	0.385998	1	PREDICTED: uncharacterized protein LOC100258445 [Vitis vinifera]	molecular_function	molecular_function	molecular_function	plasma membrane	seed dormancy process	biological_process
231	Cj_pnp_01938_01610	29939.9	13346	46533.9	3.48673	1.80187	0.291038	1	endo-1,4-beta-glucanase, putative [Ricinus communis]	cellulase activity	hydrolase activity	hydrolase activity	plastid	response to cyclopentenone	biological_process
232	Cj_pnp_00315_02299	34313.6	22162.2	46465	2.09658	1.06804	0.517546	1	PREDICTED: LOW QUALITY PROTEIN: cellulose synthase A catalytic subunit 1 [UDP-forming]-like [Vitis vinifera]	transferase activity, transferring glycosyl groups	transferase activity	transferase activity	cellular_component	hyperosmotic salinity response	response to abiotic stimulus
233	Cj_pnp_03738_02436	32132.3	17856	46408.6	2.59905	1.37798	0.411455	1	ATP-dependent transporter, putative [Ricinus communis]	transporter activity	transporter activity	transporter activity	plasma membrane	methylglyoxal catabolic process to D-lactate	catabolic process
234	Cj_pnp_01178_00783	36548.6	26745	46352.3	1.73312	0.793369	0.623508	1	PREDICTED: ubiquitin-conjugating enzyme E2 variant 1D-like isoform 1 [Vitis vinifera]	ubiquitin-protein ligase activity	catalytic activity	catalytic activity	cytosol	postreplication repair	DNA metabolic process
235	Cj_pnp_00834_00751	31998.1	17709.7	46286.5	2.61362	1.38605	0.408899	1	60S ribosomal protein L13a, putative [Ricinus communis]	structural constituent of ribosome	structural molecule activity	structural molecule activity	membrane	translation	translation
236	Cj_pnp_00072_03131	34010.4	21848.6	46172.2	2.11328	1.07948	0.513375	1	PREDICTED: putative pectinesterase/pectinesterase inhibitor 28-like [Vitis vinifera]	pectinesterase activity	hydrolase activity	hydrolase activity	nucleus	cell wall modification	cellular component organization
237	Cj_pnp_01712_01316	33226.6	20587.8	45865.3	2.22779	1.15562	0.486081	1	PREDICTED: putative lipid-binding protein At4g00165 [Vitis vinifera]	lipid binding	lipid binding	lipid binding	membrane	very long-chain fatty acid metabolic process	lipid metabolic process
238	Cj_pnp_04546_00952	32027.8	18213.7	45841.9	2.51689	1.33164	0.426379	1	histone h2a, putative [Ricinus communis]	DNA binding	DNA binding	DNA binding	cellular_component	cell proliferation	biological_process
239	Cj_pnp_00678_05028	32561.6	19362.7	45760.4	2.36333	1.24082	0.456581	1	PREDICTED: oxygen-evolving enhancer protein 2, chloroplastic-like [Glycine max]	poly(U) RNA binding	RNA binding	RNA binding	thylakoid	defense response to bacterium	response to biotic stimulus
240	Cj_pnp_03959_02761	27467.6	9232.66	45702.5	4.95009	2.30745	0.183724	1	Dual specificity protein kinase pyk2 [Medicago truncatula]	protein serine/threonine/tyrosine kinase activity	kinase activity	kinase activity	cytosol	chloroplast organization	cellular component organization
241	Cj_pnp_04489_02723	31685.7	17706.5	45664.9	2.57899	1.36681	0.415043	1	hypothetical protein SORBIDRAFT_02g025790 [Sorghum bicolor]	3-chloroallyl aldehyde dehydrogenase activity	catalytic activity	catalytic activity	cytosol	response to abscisic acid stimulus	response to endogenous stimulus
242	Cj_pnp_02470_00770	32136.8	18926.5	45347.1	2.39596	1.2606	0.449905	1	PREDICTED: nascent polypeptide-associated complex subunit alpha-like [Vitis vinifera]
243	Cj_pnp_02035_00685	38427	31568	45286.1	1.43456	0.520605	0.738357	1	non-specific lipid-transfer protein 1 precursor [Solanum lycopersicum]	lipid binding	lipid binding	lipid binding	cellular_component	response to water deprivation	response to abiotic stimulus
244	Cj_pnp_02250_00881	32453.4	19752.3	45154.5	2.28603	1.19285	0.473072	1	uncharacterized protein LOC100815670 [Glycine max]	GTP binding	nucleotide binding	nucleotide binding	plasma membrane	photorespiration	biosynthetic process
245	Cj_pnp_00264_01406	32879.5	20607.6	45151.4	2.19101	1.1316	0.494621	1	Late embryogenesis abundant protein Lea14-A, putative [Ricinus communis]	molecular_function	molecular_function	molecular_function	Golgi apparatus	response to cadmium ion	biological_process
246	Cj_pnp_05574_02112	27636.8	10130.1	45143.6	4.4564	2.15588	0.212021	1	PREDICTED: homeobox-leucine zipper protein ATHB-6-like [Vitis vinifera]	protein binding	protein binding	protein binding	nucleus	positive regulation of transcription, DNA-dependent	biological_process
247	Cj_pnp_05731_01394	27632	10151.8	45112.3	4.44378	2.15179	0.21283	1	malate synthase, putative [Ricinus communis]	malate synthase activity	transferase activity	transferase activity	nucleus	glyoxylate cycle	carbohydrate metabolic process
248	Cj_pnp_00383_02815	45340.6	45609.5	45071.6	0.988205	-0.0171185	1	1	PREDICTED: uncharacterized protein LOC100264895 [Vitis vinifera]
249	Cj_pnp_02668_02908	33662.6	22256.8	45068.4	2.02493	1.01787	0.536135	1	PREDICTED: programmed cell death protein 4 [Vitis vinifera]	molecular_function	molecular_function	molecular_function	nucleus	response to sucrose stimulus	biological_process
250	Cj_pnp_01034_01541	33446.9	21906.7	44987	2.05357	1.03813	0.528601	1	hypothetical protein SELMODRAFT_183539 [Selaginella moellendorffii]	protein binding	protein binding	protein binding	endoplasmic reticulum	response to salt stress	response to abiotic stimulus
251	Cj_pnp_01583_00944	28821	12737.9	44904	3.52522	1.81771	0.287152	1	#N/A
252	Cj_pnp_01788_02233	27732.5	10579.7	44885.2	4.24257	2.08494	0.226379	1	SNF1-related protein kinase [Solanum lycopersicum]	protein binding	protein binding	protein binding	cellular_component	organ senescence	biological_process
253	Cj_pnp_02349_02257	33370.3	22037	44703.6	2.02857	1.02046	0.535179	1	PREDICTED: stromal 70 kDa heat shock-related protein, chloroplastic-like [Vitis vinifera]	protein binding	protein binding	protein binding	cellular_component	protein targeting to chloroplast	transport
254	Cj_pnp_00062_02208	73351.8	102073	44630.1	0.437235	-1.19352	0.497953	1	Chlorophyll a-b binding protein 3C-like protein [Medicago truncatula]	chlorophyll binding	binding	binding	thylakoid	photosynthesis, light harvesting in photosystem II	generation of precursor metabolites and energy
255	Cj_pnp_00703_03611	37606.8	30668	44545.5	1.45251	0.538545	0.730561	1	PREDICTED: stem-specific protein TSJT1-like [Glycine max]	molecular_function	molecular_function	molecular_function	plasma membrane	response to auxin stimulus	response to endogenous stimulus
256	Cj_pnp_00485_02659	31679	18859.4	44498.5	2.35949	1.23847	0.457418	1	PREDICTED: glyoxysomal fatty acid beta-oxidation multifunctional protein MFP-a [Vitis vinifera]	long-chain-enoyl-CoA hydratase activity	catalytic activity	catalytic activity	cellular_component	fatty acid beta-oxidation	lipid metabolic process
257	Cj_pnp_00605_02178	32910	21662.7	44157.2	2.03839	1.02743	0.532597	1	big map kinase/bmk, putative [Ricinus communis]	MAP kinase activity	kinase activity	kinase activity	nucleus	signal transduction	signal transduction
258	Cj_pnp_02410_00994	34283.6	24464.8	44102.4	1.80269	0.850151	0.6008	1	PREDICTED: uncharacterized protein LOC100265608 [Vitis vinifera]	RNA binding	RNA binding	RNA binding	cytosol	biological_process	biological_process
259	Cj_pnp_01016_02141	32067.8	20072.3	44063.3	2.19522	1.13437	0.493666	1	PREDICTED: vacuolar proton translocating ATPase 100 kDa subunit [Vitis vinifera]	nutrient reservoir activity	molecular_function	molecular_function	vacuole	sequestering of zinc ion	biological_process
260	Cj_pnp_01641_01137	29616	15319	43913	2.86657	1.51933	0.368199	1	PREDICTED: protein H2A.7-like isoform 2 [Glycine max]	protein binding	protein binding	protein binding	nucleolus	DNA mediated transformation	cellular process
261	Cj_pnp_00126_03674	27373.5	10837.1	43909.9	4.0518	2.01856	0.240509	1	4-alpha-glucanotransferase, putative [Ricinus communis]	4-alpha-glucanotransferase activity	transferase activity	transferase activity	cytosol	maltose catabolic process	carbohydrate metabolic process
262	Cj_pnp_03723_00932	28836.4	13788	43884.8	3.18283	1.67031	0.32544	1	40S ribosomal protein S15, putative [Ricinus communis]	structural constituent of ribosome	structural molecule activity	structural molecule activity	cellular_component	translation	translation
263	Cj_pnp_00521_02190	30968.3	18161.3	43775.2	2.41036	1.26925	0.447054	1	PREDICTED: ELMO domain-containing protein A-like [Glycine max]	molecular_function	molecular_function	molecular_function	cytoplasm	phagocytosis	transport
264	Cj_pnp_01183_01773	28818.8	13926.6	43711	3.13867	1.65015	0.330944	1	conserved hypothetical protein [Ricinus communis]	transferase activity, transferring glycosyl groups	transferase activity	transferase activity	cellular_component	biological_process	biological_process
265	Cj_pnp_24714_01863	21957.6	226.106	43689.1	193.224	7.59413	0.000261041	0.211687	PREDICTED: serine carboxypeptidase II-3 [Vitis vinifera]	serine-type carboxypeptidase activity	hydrolase activity	hydrolase activity	extracellular region	proteolysis	protein metabolic process
266	Cj_pnp_02488_02813	26694.2	9866.91	43521.6	4.41086	2.14106	0.215022	1	Magnesium-chelatase subunit H, putative [Ricinus communis]	magnesium chelatase activity	catalytic activity	catalytic activity	plastid	photosynthesis, light reaction	generation of precursor metabolites and energy
267	Cj_pnp_03547_02220	23349.7	3224.89	43474.6	13.481	3.75285	0.0387472	1	PREDICTED: lysosomal beta glucosidase-like [Vitis vinifera]	hydrolase activity, hydrolyzing O-glycosyl compounds	hydrolase activity	hydrolase activity	plasma membrane	carbohydrate metabolic process	carbohydrate metabolic process
268	Cj_pnp_01219_03221	24332.6	5209.38	43455.8	8.34184	3.06037	0.0849962	1	predicted protein [Populus trichocarpa]
269	Cj_pnp_00031_00363	27797	12471.6	43122.3	3.45764	1.78979	0.294206	1	PREDICTED: albumin-1-like [Glycine max]
270	Cj_pnp_02372_03332	29796.1	16477.6	43114.5	2.61655	1.38766	0.408499	1	PREDICTED: staphylococcal nuclease domain-containing protein 1 [Vitis vinifera]	RNA binding	RNA binding	RNA binding	cytosol	response to salt stress	response to abiotic stimulus
271	Cj_pnp_00300_02691	32743.4	22389.6	43097.3	1.92488	0.944768	0.563876	1	casein kinase, putative [Ricinus communis]	kinase activity	kinase activity	kinase activity	nucleus	protein phosphorylation	cellular protein modification process
272	Cj_pnp_00540_02158	29184.2	15302.4	43066	2.81433	1.49279	0.376124	1	PREDICTED: pectinesterase/pectinesterase inhibitor PPE8B-like [Glycine max]	pectinesterase activity	hydrolase activity	hydrolase activity	cell wall	amino acid transport	transport
273	Cj_pnp_02351_00495	33696.3	24584.9	42807.6	1.74122	0.800097	0.620869	1	#N/A
274	Cj_pnp_02639_06321	31068.9	19364.6	42773.2	2.20883	1.14328	0.49054	1	PREDICTED: E3 ubiquitin-protein ligase UPL3-like isoform 1 [Vitis vinifera]	ubiquitin-protein ligase activity	catalytic activity	catalytic activity	plasma membrane	DNA endoreduplication	DNA metabolic process
275	Cj_pnp_00721_02044	31136.4	19654.6	42618.2	2.16836	1.1166	0.500061	1	PREDICTED: V-type proton ATPase subunit B2-like [Brachypodium distachyon]	actin filament binding	protein binding	protein binding	vacuole	actin filament capping	cellular component organization
276	Cj_pnp_04961_03580	22817.7	3056.26	42579.1	13.9317	3.8003	0.0366529	1	PREDICTED: receptor-like protein kinase HSL1-like [Vitis vinifera]	kinase activity	kinase activity	kinase activity	plasma membrane	stomatal complex morphogenesis	anatomical structure morphogenesis
277	Cj_pnp_02833_02519	30268.9	18052.7	42485.1	2.35339	1.23474	0.458756	1	alpha-glucosidase, putative [Ricinus communis]	xyloglucan 1,6-alpha-xylosidase activity	hydrolase activity	hydrolase activity	cellular_component	xyloglucan metabolic process	carbohydrate metabolic process
278	Cj_pnp_03061_02432	32522.8	22562.1	42483.6	1.88296	0.913006	0.576158	1	PREDICTED: cytochrome c1-1, heme protein, mitochondrial-like [Vitis vinifera]	protein binding	protein binding	protein binding	mitochondrion	photorespiration	biosynthetic process
279	Cj_pnp_06029_02405	31606.8	20751.9	42461.6	2.04615	1.03291	0.53061	1	chloroplast-targeted copper chaperone, putative [Ricinus communis]	metal ion binding	binding	binding	cell wall	metal ion transport	transport
280	Cj_pnp_01510_01673	35086.5	27808.5	42364.6	1.52344	0.607333	0.700978	1	predicted protein, partial [Populus trichocarpa]	translation initiation factor activity	translation factor activity, nucleic acid binding	translation factor activity, nucleic acid binding	cellular_component	response to cadmium ion	biological_process
281	Cj_pnp_08785_02921	25515.8	8779.81	42251.8	4.81239	2.26675	0.191141	1	PREDICTED: subtilisin-like protease [Vitis vinifera]	serine-type endopeptidase activity	hydrolase activity	hydrolase activity	extracellular region	starch biosynthetic process	carbohydrate metabolic process
282	Cj_pnp_07604_02756	26392.4	10603.4	42181.4	3.97812	1.99209	0.246384	1	Transitional endoplasmic reticulum ATPase, putative [Ricinus communis]
283	Cj_pnp_02579_01155	30105.1	18238.6	41971.6	2.30125	1.20242	0.469863	1	PREDICTED: polygalacturonase inhibitor [Vitis vinifera]	polygalacturonase inhibitor activity	enzyme regulator activity	enzyme regulator activity	Golgi apparatus	signal transduction	signal transduction
284	Cj_pnp_04240_01143	28364.7	14770.3	41959.1	2.84076	1.50628	0.372142	1	Plastocyanin A, chloroplast precursor, putative [Ricinus communis]	copper ion binding	binding	binding	thylakoid	divalent metal ion transport	transport
285	Cj_pnp_02137_01954	29593.3	17373.1	41813.5	2.40679	1.26711	0.447841	1	PREDICTED: major facilitator superfamily domain-containing protein 5-like [Glycine max]
286	Cj_pnp_02047_00972	34948.6	28180.9	41716.4	1.48031	0.565899	0.718769	1	60S ribosomal protein L11, putative [Ricinus communis]	structural constituent of ribosome	structural molecule activity	structural molecule activity	cellular_component	translation	translation
287	Cj_pnp_01992_02411	32599.3	23723.2	41475.3	1.7483	0.80595	0.618542	1	PREDICTED: heat shock 70 kDa protein, mitochondrial-like [Vitis vinifera]	ATP binding	nucleotide binding	nucleotide binding	mitochondrion	response to cadmium ion	biological_process
288	Cj_pnp_02368_03420	30501.3	19597.8	41404.8	2.11273	1.07911	0.513656	1	PREDICTED: uncharacterized protein LOC100854548 [Vitis vinifera]
289	Cj_pnp_02061_02035	32677.8	23985.1	41370.4	1.72484	0.786459	0.62642	1	PREDICTED: 26S protease regulatory subunit 7-like [Glycine max]	ATPase activity	hydrolase activity	hydrolase activity	cytosol	ubiquitin-dependent protein catabolic process	protein metabolic process
290	Cj_pnp_02725_03593	28105.5	14868.7	41342.2	2.78048	1.47534	0.381446	1	PREDICTED: leucine-rich repeat receptor-like serine/threonine-protein kinase BAM1-like [Vitis vinifera]	protein binding	protein binding	protein binding	plasma membrane	regulation of meristem structural organization	biological_process
291	Cj_pnp_02118_02484	28537.3	15759.1	41315.6	2.6217	1.3905	0.407671	1	PREDICTED: transmembrane 9 superfamily member 4 [Vitis vinifera]
292	Cj_pnp_01638_01964	31126.8	21079	41174.7	1.95336	0.965954	0.555831	1	PREDICTED: protochlorophyllide reductase, chloroplastic-like [Vitis vinifera]	protochlorophyllide reductase activity	catalytic activity	catalytic activity	thylakoid	response to ethylene stimulus	response to endogenous stimulus
293	Cj_pnp_04695_01503	26977.2	12837.6	41116.8	3.20284	1.67935	0.323111	1	ATP synthase f1, gamma subunit, putative [Ricinus communis]	zinc ion binding	binding	binding	mitochondrion	photorespiration	biosynthetic process
294	Cj_pnp_02181_02664	35054.9	29032.3	41077.6	1.4149	0.500695	0.747122	1	PREDICTED: shaggy-related protein kinase eta-like [Vitis vinifera]	protein binding	protein binding	protein binding	plasma membrane	protein autophosphorylation	cellular protein modification process
295	Cj_pnp_00452_04219	36681.9	32575.9	40788	1.25209	0.32434	0.825757	1	PREDICTED: dnaJ protein homolog [Vitis vinifera]	unfolded protein binding	protein binding	protein binding	cellular_component	response to heat	response to abiotic stimulus
296	Cj_pnp_01412_01650	27461.6	14143.1	40780.1	2.88339	1.52777	0.36584	1	PREDICTED: 60S ribosomal protein L24-like [Glycine max]	structural constituent of ribosome	structural molecule activity	structural molecule activity	cytosol	RNA methylation	nucleobase-containing compound metabolic process
297	Cj_pnp_00586_01652	38614.2	36456.1	40772.3	1.1184	0.16143	0.900442	1	predicted protein [Populus trichocarpa]	L-ascorbate peroxidase activity	catalytic activity	catalytic activity	cytosol	response to oxidative stress	response to stress
298	Cj_pnp_06580_02319	24287.1	7892.63	40681.5	5.15436	2.36579	0.173877	1	UDP-n-acteylglucosamine pyrophosphorylase, putative [Ricinus communis]	UTP:arabinose-1-phosphate uridylyltransferase activity	transferase activity	transferase activity	cytosol	nucleotide-sugar biosynthetic process	nucleobase-containing compound metabolic process
299	Cj_pnp_00361_03848	31306.4	21950.2	40662.7	1.8525	0.889475	0.585386	1	PREDICTED: E3 ubiquitin-protein ligase MARCH6 [Vitis vinifera]
300	Cj_pnp_07078_01132	22486.6	4311.98	40661.2	9.42981	3.23723	0.0700614	1	predicted protein [Populus trichocarpa]	peroxidase activity	catalytic activity	catalytic activity	extracellular region	hyperosmotic salinity response	response to abiotic stimulus
301	Cj_pnp_01718_00886	28282.1	15943.7	40620.5	2.54775	1.34922	0.420876	1	40S ribosomal protein S23-1 [Arabidopsis thaliana]	structural constituent of ribosome	structural molecule activity	structural molecule activity	ribosome	translation	translation
302	Cj_pnp_01990_02728	27288.7	13958.5	40618.9	2.90997	1.541	0.361971	1	NADH-ubiquinone oxidoreductase, putative [Ricinus communis]	NADH dehydrogenase (ubiquinone) activity	catalytic activity	catalytic activity	mitochondrion	response to oxidative stress	response to stress
303	Cj_pnp_02027_00803	28746	16876.2	40615.8	2.40669	1.26705	0.447907	1	chlorophyll A/B binding protein, putative [Ricinus communis]	chlorophyll binding	binding	binding	thylakoid	response to red light	response to abiotic stimulus
304	Cj_pnp_00838_01525	31523.8	22549.3	40498.3	1.79599	0.844781	0.603028	1	uncharacterized protein LOC100306174 [Glycine max]	structural constituent of ribosome	structural molecule activity	structural molecule activity	cytosol	cell wall modification	cellular component organization
305	Cj_pnp_00615_00905	26962.4	13443.7	40481.1	3.01115	1.59032	0.347783	1	PREDICTED: ubiquitin-conjugating enzyme E2 2-like [Brachypodium distachyon]	ubiquitin-protein ligase activity	catalytic activity	catalytic activity	cytosol	histone H2B ubiquitination	cellular protein modification process
306	Cj_pnp_01282_01766	32780	25177.6	40382.5	1.6039	0.681588	0.669638	1	oxoglutarate/malate translocator [Solanum lycopersicum]	tricarboxylic acid transmembrane transporter activity	transporter activity	transporter activity	mitochondrion	dicarboxylic acid transport	transport
307	Cj_pnp_00139_01007	29641.3	18904.8	40377.8	2.13585	1.09481	0.50799	1	Os07g0150200, partial [Oryza sativa Japonica Group]	structural constituent of ribosome	structural molecule activity	structural molecule activity	ribosome	photorespiration	biosynthetic process
308	Cj_pnp_00269_01984	24840.9	9571.82	40110.1	4.19043	2.0671	0.230309	1	cytochrome P450, putative [Ricinus communis]	p-coumarate 3-hydroxylase activity	catalytic activity	catalytic activity	endoplasmic reticulum	lignin biosynthetic process	secondary metabolic process
309	Cj_pnp_01467_00884	25793.9	11717.3	39870.5	3.40271	1.76669	0.300221	1	PREDICTED: 40S ribosomal protein S4-like [Vitis vinifera]	protein binding	protein binding	protein binding	membrane	pyrimidine ribonucleotide biosynthetic process	nucleobase-containing compound metabolic process
310	Cj_pnp_00390_02201	35492.7	31164.9	39820.4	1.27773	0.353584	0.81255	1	predicted protein [Populus trichocarpa]	protein binding	protein binding	protein binding	cytoplasm	negative regulation of protein catabolic process	biological_process
311	Cj_pnp_00439_02487	38154.8	36590.9	39718.6	1.08548	0.118333	0.920447	1	PREDICTED: serine carboxypeptidase II-3-like [Vitis vinifera]	serine-type carboxypeptidase activity	hydrolase activity	hydrolase activity	extracellular region	proteolysis	protein metabolic process
312	Cj_pnp_01145_02419	30237.4	20843.9	39631	1.90132	0.927002	0.570822	1	PREDICTED: probable bifunctional methylthioribulose-1-phosphate dehydratase/enolase-phosphatase E1 1-like [Vitis vinifera]	hydrolase activity	hydrolase activity	hydrolase activity	cytosol	L-methionine salvage	biosynthetic process
313	Cj_pnp_04782_00942	23577.2	7620.54	39533.9	5.18781	2.37513	0.172364	1	NDR1/HIN1-Like protein 1 [Arabidopsis thaliana]	molecular_function	molecular_function	molecular_function	plasma membrane	defense response to virus	response to biotic stimulus
314	Cj_pnp_02339_06917	31488.9	23483.1	39494.8	1.68184	0.750039	0.641314	1	PREDICTED: callose synthase 10 [Vitis vinifera]	transferase activity, transferring glycosyl groups	transferase activity	transferase activity	plasma membrane	developmental growth	growth
315	Cj_pnp_00748_01522	26049.5	12677.9	39421.2	3.10944	1.63665	0.334849	1	ADP/ATP translocator [Solanum lycopersicum]	copper ion binding	binding	binding	mitochondrion	purine nucleotide transport	transport
316	Cj_pnp_02023_01716	31519.6	23658.7	39380.5	1.66452	0.735107	0.647451	1	PREDICTED: uncharacterized protein LOC100777527 [Glycine max]
317	Cj_pnp_00294_02096	27007.4	14686	39328.8	2.67797	1.42114	0.398153	1	PREDICTED: heat shock protein STI-like [Glycine max]
318	Cj_pnp_01443_03322	32256.4	25295.1	39217.6	1.5504	0.632643	0.690276	1	PREDICTED: uncharacterized protein LOC100253534 [Vitis vinifera]
319	Cj_pnp_02742_05167	27483.3	15914.9	39051.7	2.45378	1.295	0.438657	1	PREDICTED: uncharacterized protein LOC100242423 [Vitis vinifera]	protein serine/threonine/tyrosine kinase activity	kinase activity	kinase activity	cytosol	protein phosphorylation	cellular protein modification process
320	Cj_pnp_02630_00754	27188.3	15456.3	38920.2	2.51807	1.33232	0.426421	1	PREDICTED: protein translation factor SUI1 homolog 2-like [Glycine max]
321	Cj_pnp_02069_02622	34186.9	29455.1	38918.6	1.32129	0.401943	0.790854	1	PREDICTED: DEAD-box ATP-dependent RNA helicase 7-like [Vitis vinifera]	DEAD/H-box RNA helicase binding	protein binding	protein binding	nucleolus	RNA metabolic process	nucleobase-containing compound metabolic process
322	Cj_pnp_00285_01838	26405.3	13906.2	38904.5	2.79765	1.48421	0.378878	1	predicted protein [Populus trichocarpa]	Rab GDP-dissociation inhibitor activity	enzyme regulator activity	enzyme regulator activity	extracellular region	protein desumoylation	cellular protein modification process
323	Cj_pnp_02362_01329	25466.9	12041.7	38892	3.22976	1.69143	0.319971	1	PREDICTED: magnesium-protoporphyrin IX monomethyl ester [oxidative] cyclase, chloroplastic [Vitis vinifera]	magnesium-protoporphyrin IX monomethyl ester (oxidative) cyclase activity	catalytic activity	catalytic activity	thylakoid	cysteine biosynthetic process	biosynthetic process
324	Cj_pnp_16953_01408	19980.1	1083.9	38876.3	35.867	5.16458	0.0067263	1	omega-3 fatty acid desaturase [Solanum lycopersicum]	omega-3 fatty acid desaturase activity	catalytic activity	catalytic activity	endoplasmic reticulum	response to karrikin	response to abiotic stimulus
325	Cj_pnp_00949_07431	28893.8	19011.4	38776.1	2.03962	1.0283	0.532449	1	PREDICTED: uncharacterized protein LOC100253756 [Vitis vinifera]
326	Cj_pnp_01836_01968	29986.3	21227.8	38744.8	1.82519	0.86805	0.593865	1	predicted protein [Populus trichocarpa]	UTP:glucose-1-phosphate uridylyltransferase activity	transferase activity	transferase activity	cytosol	pollen development	multicellular organismal development
327	Cj_pnp_00171_01025	32898.6	27055.4	38741.7	1.43194	0.517968	0.739614	1	PREDICTED: photosystem I reaction center subunit III, chloroplastic isoform 1 [Vitis vinifera]	molecular_function	molecular_function	molecular_function	thylakoid	cysteine biosynthetic process	biosynthetic process
328	Cj_pnp_02546_01107	41617.5	44776.7	38458.3	0.858892	-0.219452	0.921247	1	hypothetical protein SORBIDRAFT_04g026650 [Sorghum bicolor]	ubiquitin protein ligase binding	protein binding	protein binding	plasma membrane	response to abscisic acid stimulus	response to endogenous stimulus
329	Cj_pnp_04261_01067	28776.8	19212.6	38340.9	1.99561	0.996829	0.544237	1	PREDICTED: 14-3-3 protein [Vitis vinifera]	protein phosphorylated amino acid binding	protein binding	protein binding	Golgi apparatus	brassinosteroid mediated signaling pathway	signal transduction
330	Cj_pnp_08405_04743	20997.3	3794.62	38200	10.0669	3.33154	0.0631279	1	PREDICTED: uncharacterized protein LOC100262718 [Vitis vinifera]	fructose-bisphosphate aldolase activity	catalytic activity	catalytic activity	nucleus	glycolysis	carbohydrate metabolic process
331	Cj_pnp_03481_01986	23974.8	10004.9	37944.8	3.79263	1.9232	0.262184	1	PREDICTED: pyruvate kinase, cytosolic isozyme isoform 1 [Vitis vinifera]	pyruvate kinase activity	kinase activity	kinase activity	cytosol	starch biosynthetic process	carbohydrate metabolic process
332	Cj_pnp_00814_01007	26439.8	14953.7	37926	2.53624	1.34269	0.423105	1	40S ribosomal protein S9, putative [Ricinus communis]	structural constituent of ribosome	structural molecule activity	structural molecule activity	cellular_component	translation	translation
333	Cj_pnp_10232_01322	20719.3	3594.06	37844.6	10.5297	3.3964	0.0586848	1	arginine decarboxylase [Solanum lycopersicum]	arginine decarboxylase activity	catalytic activity	catalytic activity	nucleus	response to karrikin	response to abiotic stimulus
334	Cj_pnp_04872_00383	19191.7	585.704	37797.6	64.5336	6.01198	0.00221601	0.624157	trans-caffeoyl-coa 3-o-methyltransferase [Populus trichocarpa]	caffeoyl-CoA O-methyltransferase activity	transferase activity	transferase activity	cytosol	response to cadmium ion	biological_process
335	Cj_pnp_00564_01535	27491.5	17233.9	37749.1	2.1904	1.13119	0.495025	1	PREDICTED: eukaryotic translation initiation factor 1A-like [Glycine max]	translation initiation factor activity	translation factor activity, nucleic acid binding	translation factor activity, nucleic acid binding	cytosol	translational initiation	cellular process
336	Cj_pnp_00253_00935	41616.8	45511.2	37722.5	0.828861	-0.270797	0.897184	1	#N/A
337	Cj_pnp_01535_04316	33795.2	29880.5	37709.9	1.26203	0.335741	0.820632	1	PREDICTED: 3-ketoacyl-CoA synthase 11 [Vitis vinifera]	catalytic activity	catalytic activity	catalytic activity	nucleus	response to cold	response to abiotic stimulus
338	Cj_pnp_04107_01579	23859.8	10053.4	37666.1	3.7466	1.90558	0.266303	1	predicted protein [Arabidopsis lyrata subsp. lyrata]	calcium ion binding	binding	binding	extracellular region	calcium ion homeostasis	biological_process
339	Cj_pnp_01089_01428	25744.7	13832.7	37656.7	2.72229	1.44482	0.390914	1	PREDICTED: 60S ribosomal protein L7a-like [Vitis vinifera]	structural constituent of ribosome	structural molecule activity	structural molecule activity	cytosol	RNA methylation	nucleobase-containing compound metabolic process
340	Cj_pnp_00333_00800	26692.4	15740.6	37644.2	2.39154	1.25794	0.451096	1	PREDICTED: 40S ribosomal protein S26-1-like [Glycine max]	structural constituent of ribosome	structural molecule activity	structural molecule activity	cellular_component	translation	translation
341	Cj_pnp_04643_02673	25584.1	13688.4	37479.8	2.73808	1.45316	0.388367	1	PREDICTED: eukaryotic translation initiation factor 3 subunit B [Vitis vinifera]	translation initiation factor activity	translation factor activity, nucleic acid binding	translation factor activity, nucleic acid binding	cytosol	translational initiation	cellular process
342	Cj_pnp_02407_01704	26130	14844.4	37415.6	2.52051	1.33372	0.426037	1	predicted protein [Populus trichocarpa]	sedoheptulose-7-phosphate:D-glyceraldehyde-3-phosphate glyceronetransferase activity	transferase activity	transferase activity	plastid	lignin biosynthetic process	secondary metabolic process
343	Cj_pnp_00718_03869	24318.8	11244	37393.7	3.32566	1.73364	0.308889	1	PREDICTED: subtilisin-like protease-like [Vitis vinifera]	serine-type endopeptidase activity	hydrolase activity	hydrolase activity	membrane	plant-type cell wall modification	cellular component organization
344	Cj_pnp_05756_02791	22355.9	7479.38	37232.4	4.97801	2.31557	0.182674	1	PREDICTED: serine--glyoxylate aminotransferase [Vitis vinifera]	serine-pyruvate transaminase activity	transferase activity	transferase activity	cellular_component	divalent metal ion transport	transport
345	Cj_pnp_05440_02089	22532.5	7895.19	37169.8	4.7079	2.23508	0.19721	1	predicted protein [Populus trichocarpa]	protein binding	protein binding	protein binding	plasma membrane	multicellular organismal development	multicellular organismal development
346	Cj_pnp_00959_00699	23077.1	9167.51	36986.6	4.03453	2.0124	0.242182	1	#N/A
347	Cj_pnp_02160_02239	27004	17068.5	36939.6	2.16421	1.11384	0.501268	1	PREDICTED: eukaryotic peptide chain release factor subunit 1-3-like [Glycine max]	translation release factor activity	translation factor activity, nucleic acid binding	translation factor activity, nucleic acid binding	cytoplasm	translational termination	cellular component organization
348	Cj_pnp_00887_03046	43054	49196.6	36911.5	0.750285	-0.414489	0.830279	1	early-responsive to dehydration 8 [Arabidopsis lyrata subsp. lyrata]	ATP binding	nucleotide binding	nucleotide binding	Golgi apparatus	protein folding	protein metabolic process
349	Cj_pnp_37263_01238	18515.9	170.538	36861.4	216.148	7.75588	0.000212462	0.190293	predicted protein [Populus trichocarpa]	iron ion binding	binding	binding	mitochondrion	response to zinc ion	biological_process
350	Cj_pnp_00347_04159	29517.5	22229.9	36805	1.65565	0.727398	0.650701	1	PREDICTED: beta-galactosidase 8-like [Vitis vinifera]	beta-galactosidase activity	hydrolase activity	hydrolase activity	cell wall	carbohydrate metabolic process	carbohydrate metabolic process
351	Cj_pnp_00343_04433	22975.7	9191.79	36759.6	3.99918	1.9997	0.244976	1	transcription cofactor, putative [Ricinus communis]
352	Cj_pnp_02342_02480	26913.6	17172.6	36654.7	2.13449	1.09389	0.50847	1	LAX1 protein [Solanum lycopersicum]	auxin binding	binding	binding	cellular_component	root cap development	biological_process
353	Cj_pnp_02475_00716	28655.5	20665.7	36645.3	1.77324	0.826389	0.610482	1	60S ribosomal protein L14, putative [Ricinus communis]	structural constituent of ribosome	structural molecule activity	structural molecule activity	cellular_component	RNA methylation	nucleobase-containing compound metabolic process
354	Cj_pnp_02189_01055	24727.8	12833.8	36621.8	2.85355	1.51276	0.370471	1	14-3-3 protein 6 [Solanum lycopersicum]	protein phosphorylated amino acid binding	protein binding	protein binding	Golgi apparatus	brassinosteroid mediated signaling pathway	signal transduction
355	Cj_pnp_06578_04223	26790.4	16995	36585.8	2.15274	1.10617	0.504039	1	PREDICTED: clathrin heavy chain 1-like [Glycine max]	protein binding	protein binding	protein binding	plasma membrane	endocytosis	transport
356	Cj_pnp_01996_01585	23315.3	10057.2	36573.3	3.63651	1.86255	0.276586	1	Os02g0220500 [Oryza sativa Japonica Group]	copper ion binding	binding	binding	cellular_component	response to cadmium ion	biological_process
357	Cj_pnp_00981_00872	27566.7	18561.8	36571.7	1.97027	0.978394	0.551267	1	60S ribosomal protein L34, putative [Ricinus communis]	structural constituent of ribosome	structural molecule activity	structural molecule activity	nucleolus	RNA methylation	nucleobase-containing compound metabolic process
358	Cj_pnp_05402_01636	23235.7	9923.12	36548.2	3.68314	1.88094	0.272186	1	PREDICTED: acetyl-CoA acetyltransferase, cytosolic 1-like [Glycine max]	acetyl-CoA C-acetyltransferase activity	transferase activity	transferase activity	cytosol	metabolic process	metabolic process
359	Cj_pnp_03757_02691	26299.3	16313.5	36285.2	2.22425	1.15332	0.487244	1	PREDICTED: subtilisin-like protease isoform 1 [Vitis vinifera]	serine-type endopeptidase activity	hydrolase activity	hydrolase activity	membrane	chlorophyll catabolic process	catabolic process
360	Cj_pnp_05635_02638	24768	13275.7	36260.2	2.73131	1.44959	0.389524	1	predicted protein [Populus trichocarpa]	dolichyl-diphosphooligosaccharide-protein glycotransferase activity	transferase activity	transferase activity	endoplasmic reticulum	response to cold	response to abiotic stimulus
361	Cj_pnp_00859_07650	29691	23165.6	36216.3	1.56336	0.644653	0.685269	1	PREDICTED: ATP-dependent Clp protease ATP-binding subunit clpA homolog CD4A, chloroplastic-like [Vitis vinifera]	ATP-dependent peptidase activity	hydrolase activity	hydrolase activity	plastid	protein targeting to chloroplast	transport
362	Cj_pnp_00960_01263	28446.3	20705.9	36186.6	1.74764	0.805409	0.618917	1	uncharacterized protein LOC100499953 [Glycine max]	actin binding	protein binding	protein binding	cytoplasm	defense response signaling pathway, resistance gene-dependent	signal transduction
363	Cj_pnp_01069_02920	26186.8	16207.5	36166.2	2.23146	1.15798	0.485603	1	predicted protein [Populus trichocarpa]	protein binding	protein binding	protein binding	cytoplasm	regulation of reactive oxygen species metabolic process	biological_process
364	Cj_pnp_03461_00930	19465.6	2765.01	36166.2	13.08	3.70929	0.0409638	1	PR-5x precursor [Solanum lycopersicum]
365	Cj_pnp_01492_01655	24242.4	12362.4	36122.4	2.92196	1.54694	0.360467	1	PREDICTED: obg-like ATPase 1 [Vitis vinifera]	GTP binding	nucleotide binding	nucleotide binding	cellular_component	response to cadmium ion	biological_process
366	Cj_pnp_00020_00594	25314.4	14528.3	36100.5	2.48484	1.31315	0.432816	1	PREDICTED: 40S ribosomal protein S20-2 isoform 2 [Vitis vinifera]	structural constituent of ribosome	structural molecule activity	structural molecule activity	cellular_component	RNA methylation	nucleobase-containing compound metabolic process
367	Cj_pnp_10543_03020	21687	7358.03	36015.9	4.89478	2.29124	0.187042	1	auxin response factor 1 [Solanum lycopersicum]	protein binding	protein binding	protein binding	nucleus	negative regulation of transcription, DNA-dependent	biological_process
368	Cj_pnp_00145_01834	23904.8	12034.7	35774.8	2.97263	1.57174	0.353324	1	PREDICTED: pyruvate kinase, cytosolic isozyme-like [Glycine max]	pyruvate kinase activity	kinase activity	kinase activity	cytosol	response to cadmium ion	biological_process
369	Cj_pnp_05377_04159	23035.6	10354.3	35716.9	3.44949	1.78638	0.295437	1	PREDICTED: vacuolar-sorting receptor 1-like [Vitis vinifera]	protein binding	protein binding	protein binding	endoplasmic reticulum	protein targeting to vacuole	transport
370	Cj_pnp_01892_02802	25884	16054.2	35713.7	2.22458	1.15353	0.487195	1	PREDICTED: probable methyltransferase PMT8-like [Glycine max]	methyltransferase activity	transferase activity	transferase activity	cellular_component	cell wall organization	cellular component organization
371	Cj_pnp_00823_01010	23881.1	12067.3	35695	2.95799	1.56462	0.355375	1	PREDICTED: charged multivesicular body protein 1 [Vitis vinifera]
372	Cj_pnp_02785_04049	26767.7	17848.3	35687.1	1.99947	0.999615	0.543295	1	PREDICTED: uncharacterized protein LOC100264171 [Vitis vinifera]	molecular_function	molecular_function	molecular_function	cellular_component	meiosis	cellular process
373	Cj_pnp_01003_01183	25074.6	14468.2	35680.9	2.46615	1.30226	0.43642	1	14-3-3 protein 6 [Solanum lycopersicum]	protein phosphorylated amino acid binding	protein binding	protein binding	Golgi apparatus	brassinosteroid mediated signaling pathway	signal transduction
374	Cj_pnp_01465_01909	25090.8	14643.2	35538.4	2.42695	1.27914	0.444093	1	signal recognition particle 54 kD protein, putative [Ricinus communis]	7S RNA binding	RNA binding	RNA binding	cytosol	defense response to virus	response to biotic stimulus
375	Cj_pnp_00780_05386	22939.3	10625.1	35253.5	3.31795	1.73029	0.309888	1	PREDICTED: UDP-glucose:glycoprotein glucosyltransferase-like [Vitis vinifera]	transferase activity, transferring glycosyl groups	transferase activity	transferase activity	endoplasmic reticulum	defense response signaling pathway, resistance gene-independent	signal transduction
376	Cj_pnp_07099_02769	25201.2	15368.2	35034.3	2.27966	1.18882	0.474871	1	conserved hypothetical protein [Ricinus communis]	transferase activity, transferring glycosyl groups	transferase activity	transferase activity	Golgi apparatus	biological_process	biological_process
377	Cj_pnp_01204_01513	35313.3	35603.4	35023.3	0.983707	-0.0236998	1	1	cysteine protease, putative [Ricinus communis]	cysteine-type peptidase activity	hydrolase activity	hydrolase activity	extracellular region	proteolysis	protein metabolic process
378	Cj_pnp_04518_02505	23411.1	11809.9	35012.3	2.96466	1.56787	0.354481	1	PREDICTED: alpha-1,4-glucan-protein synthase [UDP-forming] 2 [Vitis vinifera]	intramolecular transferase activity	catalytic activity	catalytic activity	cellular_component	UDP-L-arabinose metabolic process	nucleobase-containing compound metabolic process
379	Cj_pnp_00116_00816	23511.5	12217.4	34805.7	2.84886	1.51039	0.371278	1	Os12g0150100 [Oryza sativa Japonica Group]	structural constituent of ribosome	structural molecule activity	structural molecule activity	cytosol	response to cold	response to abiotic stimulus
380	Cj_pnp_11677_01055	20855.3	7072.52	34638.2	4.89757	2.29207	0.186979	1	BZIP transcription factor ATB2 [Medicago truncatula]	protein heterodimerization activity	protein binding	protein binding	nucleus	response to xenobiotic stimulus	biological_process
381	Cj_pnp_02529_05918	23793.2	13020.3	34566.1	2.6548	1.4086	0.402311	1	PREDICTED: uncharacterized protein LOC100852899 [Vitis vinifera]	molecular_function	molecular_function	molecular_function	plasma membrane	positive regulation of flavonoid biosynthetic process	biological_process
382	Cj_pnp_01945_01557	22455.2	10416.2	34494.1	3.31158	1.72752	0.310661	1	predicted protein [Populus trichocarpa]	molecular_function	molecular_function	molecular_function	plastid	response to oxidative stress	response to stress
383	Cj_pnp_01843_01347	24529.9	14615.8	34444	2.35663	1.23673	0.458434	1	predicted protein [Populus trichocarpa]	structural constituent of ribosome	structural molecule activity	structural molecule activity	membrane	transcription factor import into nucleus	transport
384	Cj_pnp_02841_02327	25975.5	17685.5	34265.5	1.9375	0.954195	0.560574	1	uncharacterized protein LOC100775724 [Glycine max]
385	Cj_pnp_00655_02566	24003.5	13747.8	34259.3	2.49199	1.3173	0.431557	1	PREDICTED: T-complex protein 1 subunit gamma [Vitis vinifera]	unfolded protein binding	protein binding	protein binding	cytosol	rRNA processing	nucleobase-containing compound metabolic process
386	Cj_pnp_00537_02492	24610.6	14965.2	34256.1	2.28906	1.19476	0.472852	1	PREDICTED: ABC transporter F family member 3 [Vitis vinifera]	transporter activity	transporter activity	transporter activity	cytosol	defense response to bacterium	response to biotic stimulus
387	Cj_pnp_02985_02027	22003.9	9773.66	34234.2	3.5027	1.80847	0.289986	1	mate efflux family protein [Arabidopsis lyrata subsp. lyrata]	transporter activity	transporter activity	transporter activity	membrane	proline transport	transport
388	Cj_pnp_01735_01193	21991.8	9857.33	34126.2	3.46201	1.79161	0.294218	1	fasciclin-like arabinogalactan protein, partial [Populus trichocarpa]
389	Cj_pnp_04308_02184	21452.1	8781.09	34123.1	3.88597	1.95828	0.254384	1	ArcA1 protein [Solanum lycopersicum]	nucleotide binding	nucleotide binding	nucleotide binding	cytosol	cellular response to abscisic acid stimulus	response to endogenous stimulus
390	Cj_pnp_04388_00937	21490.5	8864.12	34116.8	3.84886	1.94443	0.257531	1	PREDICTED: zinc finger A20 and AN1 domain-containing stress-associated protein 5-like [Glycine max]	ubiquitin-protein ligase activity	catalytic activity	catalytic activity	nucleus	protein autoubiquitination	cellular protein modification process
391	Cj_pnp_09130_02018	18899.2	3687.96	34110.5	9.24917	3.20932	0.0725154	1	galactokinase, putative [Ricinus communis]	galactokinase activity	kinase activity	kinase activity	cytosol	galactose metabolic process	carbohydrate metabolic process
392	Cj_pnp_04162_02451	24840.7	15597.5	34083.9	2.18522	1.12778	0.496414	1	PREDICTED: succinate dehydrogenase [ubiquinone] flavoprotein subunit 1, mitochondrial isoform 2 [Vitis vinifera]	cobalt ion binding	binding	binding	mitochondrion	mitochondrial electron transport, succinate to ubiquinone	generation of precursor metabolites and energy
393	Cj_pnp_03483_00868	24136.7	14225.5	34047.9	2.39344	1.25908	0.450893	1	wound/stress protein precursor [Solanum lycopersicum]	molecular_function	molecular_function	molecular_function	membrane	jasmonic acid biosynthetic process	biosynthetic process
394	Cj_pnp_00906_02150	29904.7	25781.8	34027.6	1.31983	0.400349	0.791647	1	glycogen phosphorylase, putative [Ricinus communis]	phosphorylase activity	transferase activity	transferase activity	cellular_component	response to temperature stimulus	response to abiotic stimulus
395	Cj_pnp_01710_01744	25801.7	17685.5	33918	1.91785	0.939486	0.566228	1	PREDICTED: RNA-binding post-transcriptional regulator csx1-like [Vitis vinifera]	RNA binding	RNA binding	RNA binding	cytosol	mRNA splicing, via spliceosome	nucleobase-containing compound metabolic process
396	Cj_pnp_15221_02011	17853.7	1856.75	33850.6	18.2311	4.18833	0.0231346	1	PREDICTED: transcription factor MYC2-like [Vitis vinifera]	protein binding	protein binding	protein binding	nucleus	positive regulation of transcription, DNA-dependent	biological_process
397	Cj_pnp_04200_01906	18836.4	3877.02	33795.8	8.71697	3.12383	0.0796773	1	PREDICTED: argininosuccinate synthase, chloroplastic-like [Vitis vinifera]	argininosuccinate synthase activity	catalytic activity	catalytic activity	plastid	threonine catabolic process	catabolic process
398	Cj_pnp_00190_00929	22557.9	11368.5	33747.3	2.96848	1.56973	0.354026	1	PREDICTED: uncharacterized protein LOC100784149 [Glycine max]	sequence-specific DNA binding transcription factor activity	sequence-specific DNA binding transcription factor activity	sequence-specific DNA binding transcription factor activity	intracellular	regulation of transcription, DNA-dependent	biological_process
399	Cj_pnp_00600_02113	50836.1	68043.9	33628.3	0.494215	-1.01679	0.567049	1	predicted protein [Populus trichocarpa]	glucose-1-phosphate adenylyltransferase activity	transferase activity	transferase activity	plastid	starch biosynthetic process	carbohydrate metabolic process
400	Cj_pnp_02582_02302	23415.5	13249.6	33581.4	2.53453	1.34172	0.423651	1	PREDICTED: DUF246 domain-containing protein At1g04910 [Vitis vinifera]	transferase activity, transferring glycosyl groups	transferase activity	transferase activity	Golgi apparatus	biological_process	biological_process
401	Cj_pnp_04522_02473	24966.6	16358.2	33575.1	2.05249	1.03738	0.529304	1	plant ubiquilin, putative [Ricinus communis]
402	Cj_pnp_02352_01891	22185.2	10800.1	33570.4	3.10835	1.63615	0.335321	1	Glucan endo-1,3-beta-glucosidase precursor, putative [Ricinus communis]	hydrolase activity, hydrolyzing O-glycosyl compounds	hydrolase activity	hydrolase activity	plastid	carbohydrate metabolic process	carbohydrate metabolic process
403	Cj_pnp_01656_02890	24715.2	15894.5	33535.9	2.10991	1.07718	0.514686	1	Transitional endoplasmic reticulum ATPase, putative [Ricinus communis]
404	Cj_pnp_07023_01670	20629.4	7729.12	33529.7	4.3381	2.11706	0.220375	1	Methylthioribose kinase, putative [Ricinus communis]	identical protein binding	protein binding	protein binding	cytosol	cellular response to ethylene stimulus	response to endogenous stimulus
405	Cj_pnp_08218_01745	20959.2	8441.93	33476.5	3.9655	1.9875	0.247879	1	chorismate synthase 1, chloroplastic precursor [Solanum lycopersicum]	chorismate synthase activity	catalytic activity	catalytic activity	plastid	aromatic amino acid family biosynthetic process	biosynthetic process
406	Cj_pnp_02904_01270	22381.4	11427.3	33335.5	2.91719	1.54458	0.361323	1	chlorophyll A/B binding protein, putative [Ricinus communis]	chlorophyll binding	binding	binding	thylakoid	photosynthesis	photosynthesis
407	Cj_pnp_02151_01203	25259	17295.2	33222.8	1.92093	0.941803	0.56537	1	chlorophyll A/B binding protein, putative [Ricinus communis]	chlorophyll binding	binding	binding	thylakoid	response to red light	response to abiotic stimulus
408	Cj_pnp_08945_01731	19184.4	5233.65	33135.1	6.33117	2.66247	0.129804	1	predicted protein [Populus trichocarpa]	amino acid binding	binding	binding	nucleus	response to sucrose stimulus	biological_process
409	Cj_pnp_02179_02096	17437.2	1784.58	33089.7	18.5421	4.21273	0.0224731	1	malic enzyme, putative [Ricinus communis]	malate dehydrogenase (oxaloacetate-decarboxylating) (NADP+) activity	catalytic activity	catalytic activity	cytosol	malate metabolic process	metabolic process
410	Cj_pnp_02290_01196	23619.6	14163.6	33075.6	2.33526	1.22359	0.462993	1	ATARD2 [Arabidopsis lyrata subsp. lyrata]	acireductone dioxygenase [iron(II)-requiring] activity	catalytic activity	catalytic activity	cytosol	oxidation-reduction process	metabolic process
411	Cj_pnp_04102_02891	26059.8	19092.5	33027.1	1.72984	0.790641	0.624993	1	PREDICTED: importin subunit alpha-1-like [Glycine max]	protein transporter activity	transporter activity	transporter activity	cellular_component	toxin catabolic process	secondary metabolic process
412	Cj_pnp_04176_01027	21529.2	10057.9	33000.5	3.28106	1.71416	0.314276	1	PREDICTED: uncharacterized protein LOC100246705 [Vitis vinifera]	protein binding	protein binding	protein binding	endoplasmic reticulum	protein folding	protein metabolic process
413	Cj_pnp_11510_01723	17979.2	3009.64	32948.8	10.9478	3.45257	0.0552369	1	Anthocyanin 5-aromatic acyltransferase, putative [Ricinus communis]	transferase activity	transferase activity	transferase activity	cytoplasm	response to karrikin	response to abiotic stimulus
414	Cj_pnp_04697_01028	25096.3	17245.4	32947.3	1.9105	0.933949	0.568403	1	uncharacterized protein LOC100527763 [Glycine max]	structural constituent of ribosome	structural molecule activity	structural molecule activity	ribosome	RNA methylation	nucleobase-containing compound metabolic process
415	Cj_pnp_00186_02362	22783.5	12654.3	32912.8	2.60093	1.37903	0.411734	1	ATP/ADP transporter, partial [Populus trichocarpa]
416	Cj_pnp_02826_01906	21858.1	10806.5	32909.7	3.04537	1.60662	0.3436	1	predicted protein [Populus trichocarpa]	acid phosphatase activity	hydrolase activity	hydrolase activity	cell wall	cellular response to phosphate starvation	response to extracellular stimulus
417	Cj_pnp_03051_01819	22895.1	12900.8	32889.3	2.5494	1.35016	0.420969	1	phosphoribulose kinase, putative [Ricinus communis]	protein binding	protein binding	protein binding	cellular_component	peptidyl-cysteine S-nitrosylation	cellular protein modification process
418	Cj_pnp_00668_05469	22532.8	12295.3	32770.4	2.66527	1.41428	0.400647	1	PREDICTED: GC-rich sequence DNA-binding factor 1-like [Vitis vinifera]	translation repressor activity	translation regulator activity	translation regulator activity	nucleus	negative regulation of transcription, DNA-dependent	biological_process
419	Cj_pnp_00493_01767	27996	23243.6	32748.4	1.40892	0.494594	0.749964	1	DNA-binding protein [Solanum lycopersicum]	poly(A) RNA binding	RNA binding	RNA binding	cytosol	transcription factor import into nucleus	transport
420	Cj_pnp_02481_00502	26560.8	20435.8	32685.8	1.59944	0.677568	0.67154	1	#N/A
421	Cj_pnp_01376_01618	20989.9	9339.33	32640.4	3.49494	1.80527	0.290895	1	EIL3 protein [Solanum lycopersicum]	protein binding	protein binding	protein binding	nucleus	cellular response to iron ion	cellular process
422	Cj_pnp_06972_02931	20691.2	8752.99	32629.4	3.72781	1.89833	0.268324	1	PREDICTED: uncharacterized protein LOC100257581 isoform 1 [Vitis vinifera]
423	Cj_pnp_00127_00717	24350.6	16076.5	32624.7	2.02934	1.02101	0.535431	1	Thioredoxin H-type, putative [Ricinus communis]	enzyme activator activity	enzyme regulator activity	enzyme regulator activity	extracellular region	positive regulation of catalytic activity	biological_process
424	Cj_pnp_01666_01951	22796.5	12969.8	32623.2	2.51532	1.33074	0.42727	1	uncharacterized protein LOC100803975 [Glycine max]	peptide receptor activity	signal transducer activity	signal transducer activity	cellular_component	proteasome assembly	cellular component organization
425	Cj_pnp_03962_01191	20572.1	8591.39	32552.7	3.78899	1.92181	0.262844	1	PREDICTED: chlorophyll a-b binding protein 13, chloroplastic-like [Vitis vinifera]	structural molecule activity	structural molecule activity	structural molecule activity	thylakoid	photosynthesis	photosynthesis
426	Cj_pnp_02902_00796	22007.2	11569.7	32444.7	2.80427	1.48763	0.37822	1	60S ribosomal protein L38 [Solanum lycopersicum]	structural constituent of ribosome	structural molecule activity	structural molecule activity	cellular_component	RNA methylation	nucleobase-containing compound metabolic process
427	Cj_pnp_01013_03181	24526.3	16618.8	32433.7	1.95163	0.96468	0.556661	1	PREDICTED: transcriptional corepressor LEUNIG-like [Vitis vinifera]	transcription coactivator activity	molecular_function	molecular_function	nucleus	plant-type cell wall modification	cellular component organization
428	Cj_pnp_00745_02294	24864.5	17298.4	32430.6	1.87478	0.906718	0.578965	1	PREDICTED: ruBisCO large subunit-binding protein subunit beta, chloroplastic [Vitis vinifera]	ATP binding	nucleotide binding	nucleotide binding	cellular_component	ovule development	biological_process
429	Cj_pnp_01779_02708	25543.4	18670.4	32416.5	1.73626	0.79598	0.622861	1	PREDICTED: protein IQ-DOMAIN 31-like [Vitis vinifera]	calmodulin binding	protein binding	protein binding	cytosol	microtubule nucleation	cellular component organization
430	Cj_pnp_03408_03369	22753.9	13100.7	32407.1	2.47369	1.30666	0.435159	1	PREDICTED: alanyl-tRNA synthetase-like [Vitis vinifera]	nucleic acid binding	nucleic acid binding	nucleic acid binding	cytosol	response to cadmium ion	biological_process
431	Cj_pnp_01176_02993	27615.7	22965.1	32266.2	1.40501	0.490582	0.751735	1	#N/A
432	Cj_pnp_01561_01534	22879	13640.5	32117.5	2.35458	1.23547	0.458998	1	PREDICTED: endo-1,3;1,4-beta-D-glucanase-like [Vitis vinifera]	hydrolase activity	hydrolase activity	hydrolase activity	extracellular region	response to salt stress	response to abiotic stimulus
433	Cj_pnp_08490_03313	24229.2	16483.4	31975	1.93983	0.955932	0.56002	1	PREDICTED: coatomer subunit gamma-2-like [Vitis vinifera]	clathrin binding	protein binding	protein binding	plasma membrane	protein N-linked glycosylation	cellular protein modification process
434	Cj_pnp_01460_01669	22480.8	13010	31951.5	2.45591	1.29626	0.438619	1	predicted protein [Populus trichocarpa]	molecular_function	molecular_function	molecular_function	endoplasmic reticulum	vacuole organization	cellular component organization
435	Cj_pnp_08342_02521	20733.1	9627.39	31838.8	3.30711	1.72557	0.311357	1	PREDICTED: coatomer subunit beta'-2-like [Vitis vinifera]	structural molecule activity	structural molecule activity	structural molecule activity	cytosol	cytoskeleton organization	cellular component organization
436	Cj_pnp_02611_03696	21288.6	10865.2	31712	2.91867	1.54531	0.361223	1	potassium channel [Solanum lycopersicum]	protein binding	protein binding	protein binding	plasma membrane	potassium ion import	transport
437	Cj_pnp_00549_02243	31648	31607.6	31688.5	1.00256	0.00368854	0.97399	1	PREDICTED: protein WAX2-like [Vitis vinifera]
438	Cj_pnp_02033_00939	22710.9	13742.6	31679.1	2.30517	1.20487	0.469504	1	14-3-3 protein, putative [Ricinus communis]	calcium ion binding	binding	binding	cytosol	post-embryonic root development	post-embryonic development
439	Cj_pnp_03431_02451	21703.8	11747.3	31660.3	2.69512	1.43035	0.395732	1	phosphatidylinositol transporter, putative [Ricinus communis]	transporter activity	transporter activity	transporter activity	mitochondrion	transport	transport
440	Cj_pnp_00427_01019	37727.9	43803.3	31652.5	0.722606	-0.468719	0.805367	1	hypothetical protein ARALYDRAFT_490700 [Arabidopsis lyrata subsp. lyrata]	RNA binding	RNA binding	RNA binding	extracellular region	response to cold	response to abiotic stimulus
441	Cj_pnp_05192_02078	21569.5	11682.1	31456.8	2.69272	1.42907	0.396143	1	3-hydroxy-3-methylglutaryl coenzyme A synthase [Solanum lycopersicum]	hydroxymethylglutaryl-CoA synthase activity	transferase activity	transferase activity	cellular_component	isopentenyl diphosphate biosynthetic process, mevalonate pathway	lipid metabolic process
442	Cj_pnp_03923_02178	22194.2	12937.9	31450.5	2.43089	1.28148	0.443554	1	PREDICTED: UDP-glucose 6-dehydrogenase [Vitis vinifera]	UDP-glucose 6-dehydrogenase activity	catalytic activity	catalytic activity	cytosol	cell wall pectin metabolic process	carbohydrate metabolic process
443	Cj_pnp_00277_01246	37139.9	42829.2	31450.5	0.734324	-0.445511	0.816049	1	predicted protein [Populus trichocarpa]	microtubule binding	protein binding	protein binding	Golgi apparatus	drought recovery	response to abiotic stimulus
444	Cj_pnp_00086_00593	27460.1	23469.7	31450.5	1.34005	0.422286	0.781921	1	#N/A
445	Cj_pnp_02696_04268	22220.2	13137.1	31303.3	2.38281	1.25267	0.453223	1	PREDICTED: ubiquitin carboxyl-terminal hydrolase 12-like [Vitis vinifera]	ubiquitin-specific protease activity	hydrolase activity	hydrolase activity	cytosol	glucose catabolic process	carbohydrate metabolic process
446	Cj_pnp_00299_02327	21644.7	12000.2	31289.3	2.60739	1.38261	0.410707	1	phosphofructokinase, putative [Ricinus communis]	diphosphate-fructose-6-phosphate 1-phosphotransferase activity	kinase activity	kinase activity	cytosol	photosynthesis	photosynthesis
447	Cj_pnp_01986_05179	21343.4	11413.2	31273.6	2.74011	1.45424	0.388415	1	coatomer alpha subunit, putative [Ricinus communis]	transporter activity	transporter activity	transporter activity	cytosol	cellulose biosynthetic process	carbohydrate metabolic process
448	Cj_pnp_01001_02077	20112.2	9097.89	31126.4	3.42128	1.77454	0.298759	1	PREDICTED: uncharacterized protein LOC100264607 isoform 1 [Vitis vinifera]	molecular_function	molecular_function	molecular_function	endoplasmic reticulum	pentose-phosphate shunt	nucleobase-containing compound metabolic process
449	Cj_pnp_00353_01251	19720	8330.79	31109.2	3.73424	1.90082	0.267855	1	mitochondrial phosphate transporter [Glycine max]
450	Cj_pnp_03469_02656	23130.4	15183	31077.9	2.04689	1.03344	0.530898	1	PREDICTED: uncharacterized protein LOC100253495 [Vitis vinifera]	molecular_function	molecular_function	molecular_function	cytoplasm	biological_process	biological_process
451	Cj_pnp_21919_01886	15988.4	911.45	31065.4	34.0835	5.091	0.00747403	1	predicted protein [Populus trichocarpa]
452	Cj_pnp_00451_01485	20682.4	10365.1	30999.6	2.99077	1.58051	0.351132	1	PREDICTED: cationic peroxidase 1 [Vitis vinifera]	protein binding	protein binding	protein binding	Golgi apparatus	response to oxidative stress	response to stress
453	Cj_pnp_01149_00584	20460.1	9923.76	30996.5	3.12346	1.64315	0.333576	1	predicted protein [Populus trichocarpa]	structural constituent of ribosome	structural molecule activity	structural molecule activity	endoplasmic reticulum	trichome morphogenesis	cellular component organization
454	Cj_pnp_02157_01773	21287.4	11597.2	30977.7	2.67114	1.41745	0.399782	1	glutathione reductase, putative [Ricinus communis]	glutathione-disulfide reductase activity	catalytic activity	catalytic activity	peroxisome	toxin catabolic process	secondary metabolic process
455	Cj_pnp_01871_02120	24243.7	17523.9	30963.6	1.76694	0.821253	0.612765	1	PREDICTED: 3-hydroxy-3-methylglutaryl-coenzyme A reductase 1-like [Vitis vinifera]	hydroxymethylglutaryl-CoA reductase activity	catalytic activity	catalytic activity	membrane	regulation of gene silencing by miRNA	biological_process
456	Cj_pnp_03199_00664	20686.1	10488.4	30883.8	2.94457	1.55806	0.357589	1	60S ribosomal protein L35a-3 [Arabidopsis thaliana]	structural constituent of ribosome	structural molecule activity	structural molecule activity	cellular_component	translation	translation
457	Cj_pnp_01879_03351	25527.1	20175.2	30879.1	1.53055	0.614048	0.698412	1	predicted protein [Populus trichocarpa]	beta-galactosidase activity	hydrolase activity	hydrolase activity	extracellular region	regulation of meristem growth	biological_process
458	Cj_pnp_00247_00767	24522	18207.3	30836.8	1.69365	0.760137	0.637481	1	predicted protein [Arabidopsis lyrata subsp. lyrata]	structural constituent of ribosome	structural molecule activity	structural molecule activity	membrane	RNA methylation	nucleobase-containing compound metabolic process
459	Cj_pnp_01305_01138	21269.2	11720.5	30818	2.62942	1.39474	0.406906	1	PREDICTED: 40S ribosomal protein S4-1-like [Glycine max]	structural constituent of ribosome	structural molecule activity	structural molecule activity	cytosol	RNA methylation	nucleobase-containing compound metabolic process
460	Cj_pnp_05411_03053	23503.3	16190.2	30816.4	1.9034	0.928578	0.57058	1	succinyl-CoA ligase [ADP-forming] subunit beta, mitochondrial [Solanum lycopersicum]	copper ion binding	binding	binding	mitochondrion	response to cadmium ion	biological_process
461	Cj_pnp_01208_01884	21366.7	11935.7	30797.6	2.58029	1.36754	0.415536	1	Eukaryotic initiation factor 4A [Medicago truncatula]	translation initiation factor activity	translation factor activity, nucleic acid binding	translation factor activity, nucleic acid binding	cellular_component	response to cadmium ion	biological_process
462	Cj_pnp_02307_03338	19919.8	9074.9	30764.8	3.39009	1.76133	0.302164	1	predicted protein [Populus trichocarpa]	calmodulin binding	protein binding	protein binding	cytosol	response to abscisic acid stimulus	response to endogenous stimulus
463	Cj_pnp_18072_02441	15780	826.501	30733.5	37.185	5.21665	0.00636025	1	PREDICTED: 3-hydroxy-3-methylglutaryl-coenzyme A reductase 1-like [Vitis vinifera]	hydroxymethylglutaryl-CoA reductase activity	catalytic activity	catalytic activity	membrane	regulation of gene silencing by miRNA	biological_process
464	Cj_pnp_01662_01431	21941.6	13157.6	30725.6	2.3352	1.22355	0.463153	1	60S ribosomal protein L32, putative [Ricinus communis]	structural constituent of ribosome	structural molecule activity	structural molecule activity	cytosol	translation	translation
465	Cj_pnp_03326_02152	21837.8	12984.5	30691.2	2.36368	1.24103	0.457199	1	NADH-ubiquinone oxidoreductase flavoprotein, putative [Ricinus communis]	NADH dehydrogenase (ubiquinone) activity	catalytic activity	catalytic activity	mitochondrion	photorespiration	biosynthetic process
466	Cj_pnp_00401_00739	22295.5	13931.1	30659.9	2.20083	1.13805	0.492957	1	histone 2, partial [Populus trichocarpa]	DNA binding	DNA binding	DNA binding	nucleolus	calcium ion transport	transport
467	Cj_pnp_04207_01894	22188	13728.6	30647.3	2.23237	1.15858	0.485699	1	PREDICTED: auxin-responsive protein IAA9 [Vitis vinifera]	sequence-specific DNA binding transcription factor activity	sequence-specific DNA binding transcription factor activity	sequence-specific DNA binding transcription factor activity	nucleus	response to cyclopentenone	biological_process
468	Cj_pnp_00778_07791	32823.8	35084.8	30562.8	0.871113	-0.199068	0.93089	1	photosystem I P700 apoprotein A2 (chloroplast) [Jacobaea vulgaris]	chlorophyll binding	binding	binding	thylakoid	photosynthesis, light harvesting in photosystem I	generation of precursor metabolites and energy
469	Cj_pnp_13418_01876	17111.3	3739.69	30483	8.15119	3.02701	0.0886976	1	predicted protein [Populus trichocarpa]
470	Cj_pnp_26266_01100	15330	332.133	30328	91.3126	6.51274	0.00115381	0.494564	PREDICTED: bidirectional sugar transporter SWEET10 [Vitis vinifera]	sucrose transmembrane transporter activity	transporter activity	transporter activity	plasma membrane	sucrose transport	transport
471	Cj_pnp_09785_02448	19088.5	7950.76	30226.2	3.80167	1.92664	0.261912	1	hypothetical protein MTR_8g055840 [Medicago truncatula]
472	Cj_pnp_01132_03768	21138.6	12063.5	30213.7	2.50456	1.32456	0.429448	1	pentatricopeptide repeat-containing protein, putative [Ricinus communis]	molecular_function	molecular_function	molecular_function	mitochondrion	biological_process	biological_process
473	Cj_pnp_00282_01136	19082.9	7972.47	30193.3	3.7872	1.92113	0.263189	1	PREDICTED: peptidyl-prolyl cis-trans isomerase CYP20-2, chloroplastic-like [Vitis vinifera]	protein histidine kinase binding	protein binding	protein binding	thylakoid	NAD(P)H dehydrogenase complex assembly	cellular component organization
474	Cj_pnp_24309_01742	15887.9	1587.21	30188.6	19.0199	4.24944	0.02156	1	2-dehydro-3-deoxyphosphoheptonate aldolase/ 3-deoxy-d-arabino-heptulosonate 7-phosphate synthetase [Populus trichocarpa]	3-deoxy-7-phosphoheptulonate synthase activity	transferase activity	transferase activity	plastid	aromatic amino acid family biosynthetic process	biosynthetic process
475	Cj_pnp_00550_02133	29005.1	27899.8	30110.3	1.07923	0.110003	0.924367	1	PREDICTED: glucose-1-phosphate adenylyltransferase small subunit, chloroplastic [Vitis vinifera]	glucose-1-phosphate adenylyltransferase activity	transferase activity	transferase activity	cellular_component	starch biosynthetic process	carbohydrate metabolic process
476	Cj_pnp_02711_01293	18889.8	7678.66	30100.9	3.92008	1.97088	0.251848	1	PREDICTED: protein SRG1 [Vitis vinifera]	oxidoreductase activity, acting on paired donors, with incorporation or reduction of molecular oxygen, 2-oxoglutarate as one donor, and incorporation of one atom each of oxygen into both donors	catalytic activity	catalytic activity	cytoplasm	starch biosynthetic process	carbohydrate metabolic process
477	Cj_pnp_09331_01753	15739.4	1380.91	30097.8	21.7957	4.44597	0.0169226	1	PREDICTED: uncharacterized protein At5g41620-like [Glycine max]
478	Cj_pnp_00857_01129	19939.8	9792.82	30086.8	3.07234	1.61934	0.340249	1	Coiled-coil domain-containing protein, putative [Ricinus communis]	molecular_function	molecular_function	molecular_function	cytoplasm	protein targeting to vacuole	transport
479	Cj_pnp_04427_02119	19924.6	9834.34	30014.8	3.05204	1.60978	0.342931	1	PREDICTED: heat shock cognate 70 kDa protein isoform 1 [Vitis vinifera]	protein binding	protein binding	protein binding	extracellular region	response to heat	response to abiotic stimulus
480	Cj_pnp_06396_00364	20167.1	10360	29974.1	2.89326	1.53269	0.365039	1	Ubiquitin-like protein [Medicago truncatula]
481	Cj_pnp_04488_02277	18471.5	6993.96	29949.1	4.28213	2.09833	0.224475	1	PREDICTED: probable LRR receptor-like serine/threonine-protein kinase At5g48740-like [Vitis vinifera]	chitin binding	binding	binding	plasma membrane	cellular response to chitin	response to endogenous stimulus
482	Cj_pnp_00006_04231	20856.8	11958.7	29754.9	2.48814	1.31507	0.432584	1	uridine cytidine kinase I, putative [Ricinus communis]	kinase activity	kinase activity	kinase activity	cytosol	response to abscisic acid stimulus	response to endogenous stimulus
483	Cj_pnp_00874_01602	18432.6	7179.19	29686	4.13502	2.04789	0.235049	1	Peroxidase 73 precursor, putative [Ricinus communis]	peroxidase activity	catalytic activity	catalytic activity	extracellular region	trichoblast differentiation	cell differentiation
484	Cj_pnp_00617_05021	22168.4	14703.9	29632.8	2.0153	1.01099	0.53934	1	PREDICTED: coatomer subunit gamma-2-like [Vitis vinifera]	clathrin binding	protein binding	protein binding	plasma membrane	protein N-linked glycosylation	cellular protein modification process
485	Cj_pnp_03072_00723	18238.4	6847.05	29629.7	4.32736	2.11349	0.221404	1	predicted protein [Populus trichocarpa]	molecular_function	molecular_function	molecular_function	cell wall	response to abscisic acid stimulus	response to endogenous stimulus
486	Cj_pnp_00474_01292	24457.8	19442.6	29473.1	1.51591	0.600181	0.704376	1	maintenance of ploidy protein MOB1 (MPS1 binder 1) [Arabidopsis thaliana]
487	Cj_pnp_02925_01021	18586.5	7720.18	29452.8	3.81504	1.9317	0.260812	1	Stem-specific protein TSJT1, putative [Ricinus communis]	protein binding	protein binding	protein binding	cellular_component	response to hypoxia	response to abiotic stimulus
488	Cj_pnp_01736_01418	17942.4	6435.08	29449.6	4.57642	2.19422	0.20547	1	PREDICTED: dolichyl-diphosphooligosaccharide--protein glycosyltransferase 48 kDa subunit [Vitis vinifera]	dolichyl-diphosphooligosaccharide-protein glycotransferase activity	transferase activity	transferase activity	endoplasmic reticulum	protein N-linked glycosylation via asparagine	cellular protein modification process
489	Cj_pnp_05340_02332	20905.1	12415.4	29394.8	2.36761	1.24343	0.456479	1	PREDICTED: transmembrane 9 superfamily member 4-like [Glycine max]
490	Cj_pnp_03924_01353	18953.9	8539.65	29368.2	3.43904	1.78201	0.297009	1	#N/A
491	Cj_pnp_03114_01660	18181.3	7075.71	29286.8	4.13906	2.0493	0.234785	1	PREDICTED: UDP-glycosyltransferase 86A1-like [Vitis vinifera]
492	Cj_pnp_01599_05634	21359.1	13470.6	29247.7	2.17123	1.11851	0.500015	1	PREDICTED: eukaryotic translation initiation factor 4G-like [Vitis vinifera]	translation initiation factor activity	translation factor activity, nucleic acid binding	translation factor activity, nucleic acid binding	cytoplasm	response to abscisic acid stimulus	response to endogenous stimulus
493	Cj_pnp_03830_02702	19905.8	10584.2	29227.3	2.76141	1.46541	0.385173	1	PREDICTED: 26S proteasome non-ATPase regulatory subunit 1 [Vitis vinifera]	enzyme regulator activity	enzyme regulator activity	enzyme regulator activity	cytosol	ubiquitin-dependent protein catabolic process	protein metabolic process
494	Cj_pnp_07683_01118	17924.3	6762.1	29086.4	4.30138	2.1048	0.223224	1	remorin 1 [Solanum lycopersicum]	DNA binding	DNA binding	DNA binding	plasma membrane	root hair cell differentiation	cellular process
495	Cj_pnp_08901_02506	18935.7	8853.9	29017.5	3.27737	1.71254	0.315021	1	beta-D-xylosidase 1 precursor [Solanum lycopersicum]	xylan 1,4-beta-xylosidase activity	hydrolase activity	hydrolase activity	extracellular region	xylan catabolic process	carbohydrate metabolic process
496	Cj_pnp_01754_02946	29359.9	29722.7	28997.2	0.975589	-0.0356545	1	1	PREDICTED: heat shock protein 83-like [Vitis vinifera]	ATP binding	nucleotide binding	nucleotide binding	plastid	response to salt stress	response to abiotic stimulus
497	Cj_pnp_02391_02070	19503.2	10051.5	28954.9	2.88065	1.5264	0.366973	1	PREDICTED: L-ascorbate oxidase homolog [Glycine max]	oxidoreductase activity	catalytic activity	catalytic activity	cellular_component	cell wall pectin metabolic process	carbohydrate metabolic process
498	Cj_pnp_00146_00695	20501.4	12066.7	28936.1	2.39802	1.26185	0.450302	1	60S ribosomal protein L13 [Arabidopsis lyrata subsp. lyrata]	structural constituent of ribosome	structural molecule activity	structural molecule activity	membrane	translation	translation
499	Cj_pnp_01851_00631	19789.4	10738.1	28840.6	2.68581	1.42536	0.397493	1	PREDICTED: uncharacterized protein LOC100259604 [Vitis vinifera]	molecular_function	molecular_function	molecular_function	peroxisome	leaf senescence	biological_process
500	Cj_pnp_03385_06929	22925.7	17018.6	28832.8	1.69419	0.760595	0.637388	1	PREDICTED: uncharacterized protein LOC100266068 [Vitis vinifera]	RNA binding	RNA binding	RNA binding	cellular_component	gravitropism	tropism
501	Cj_pnp_08149_02301	17034.4	5278.36	28790.5	5.45444	2.44743	0.1613	1	conserved hypothetical protein [Ricinus communis]
502	Cj_pnp_03978_01919	16542.4	4372.66	28712.2	6.5663	2.71508	0.123309	1	4-hydroxyphenylpyruvate dioxygenase, putative [Ricinus communis]	identical protein binding	protein binding	protein binding	mitochondrion	plastoquinone biosynthetic process	biosynthetic process
503	Cj_pnp_03056_00753	19890.9	11111.8	28669.9	2.58014	1.36745	0.415729	1	predicted protein [Populus trichocarpa]	Ran GTPase binding	protein binding	protein binding	cytosol	protein import into nucleus	transport
504	Cj_pnp_03037_01308	18545.1	8531.35	28558.8	3.34751	1.74309	0.307063	1	methylenetetrahydrofolate reductase [Populus trichocarpa]	methylenetetrahydrofolate reductase (NADPH) activity	catalytic activity	catalytic activity	cytosol	methionine metabolic process	metabolic process
505	Cj_pnp_00528_02571	20638.9	12728.4	28549.4	2.24297	1.16541	0.483444	1	PREDICTED: uncharacterized protein LOC100267528 [Vitis vinifera]	protein binding	protein binding	protein binding	plasma membrane	regulation of proton transport	biological_process
506	Cj_pnp_04650_02968	20651.6	12761.6	28541.6	2.23652	1.16126	0.484904	1	phosphatidylinositol transporter, putative [Ricinus communis]	transporter activity	transporter activity	transporter activity	mitochondrion	transport	transport
507	Cj_pnp_05970_00872	19169.1	9799.84	28538.4	2.91213	1.54208	0.362421	1	PREDICTED: uncharacterized protein At5g39570 [Vitis vinifera]	molecular_function	molecular_function	molecular_function	cytosol	biological_process	biological_process
508	Cj_pnp_00612_00717	19376.1	10220.1	28532.2	2.79176	1.48118	0.380463	1	predicted protein, partial [Physcomitrella patens subsp. patens]	structural constituent of ribosome	structural molecule activity	structural molecule activity	membrane	translation	translation
509	Cj_pnp_01226_01311	17903.5	7348.45	28458.6	3.87274	1.95335	0.255953	1	hypothetical protein ARALYDRAFT_894710 [Arabidopsis lyrata subsp. lyrata]	(1->3)-beta-D-glucan binding	carbohydrate binding	carbohydrate binding	cellular_component	biological_process	biological_process
510	Cj_pnp_09541_02241	19308.9	10167.1	28450.8	2.79831	1.48456	0.379453	1	PREDICTED: 70 kDa peptidyl-prolyl isomerase [Vitis vinifera]	protein binding	protein binding	protein binding	vacuole	cellular heat acclimation	response to abiotic stimulus
511	Cj_pnp_04431_03380	20775.5	13109.7	28441.4	2.16949	1.11736	0.500486	1	PREDICTED: probable methyltransferase PMT20 [Vitis vinifera]
512	Cj_pnp_01174_03131	26570.1	24711.3	28428.8	1.15044	0.202182	0.881724	1	PREDICTED: uncharacterized protein LOC100267227 isoform 1 [Vitis vinifera]
513	Cj_pnp_05457_00717	20490	12618.5	28361.5	2.24761	1.16839	0.482414	1	uncharacterized protein LOC100527647 [Glycine max]	structural constituent of ribosome	structural molecule activity	structural molecule activity	cellular_component	translation	translation
514	Cj_pnp_03922_02723	14722	1176.52	28267.6	24.0265	4.58655	0.0142434	1	ss-galactosidase precursor [Solanum lycopersicum]	beta-galactosidase activity	hydrolase activity	hydrolase activity	cell wall	carbohydrate metabolic process	carbohydrate metabolic process
515	Cj_pnp_00524_05086	22216.9	16344.8	28089.1	1.71854	0.78118	0.629055	1	PREDICTED: enhancer of mRNA-decapping protein 4-like [Vitis vinifera]	protein binding	protein binding	protein binding	cytosol	primary shoot apical meristem specification	biological_process
516	Cj_pnp_14983_01883	14499.8	957.438	28042.1	29.2887	4.87227	0.00993816	1	PREDICTED: probable pectate lyase 15-like [Glycine max]	lyase activity	catalytic activity	catalytic activity	extracellular region	biological_process	biological_process
517	Cj_pnp_01009_03340	18570.4	9101.73	28039	3.08062	1.62322	0.339347	1	conserved hypothetical protein [Ricinus communis]	molecular_function	molecular_function	molecular_function	nucleus	biological_process	biological_process
518	Cj_pnp_00436_06026	19685.7	11382.6	27988.9	2.45892	1.29803	0.43833	1	predicted protein, partial [Populus trichocarpa]	ubiquitin-specific protease activity	hydrolase activity	hydrolase activity	cytoplasm	leaf development	biological_process
519	Cj_pnp_05925_03375	21104.3	14285.6	27923.1	1.95464	0.966904	0.556076	1	hypothetical protein POPTRDRAFT_716206 [Populus trichocarpa]	protein binding	protein binding	protein binding	thylakoid	defense response to bacterium	response to biotic stimulus
520	Cj_pnp_01133_01200	19093.5	10282.7	27904.3	2.71371	1.44027	0.392971	1	predicted protein [Populus trichocarpa]	peptidyl-prolyl cis-trans isomerase activity	catalytic activity	catalytic activity	endoplasmic reticulum	protein targeting to vacuole	transport
521	Cj_pnp_09486_01184	15094.8	2310.24	27879.3	12.0677	3.59308	0.0472443	1	expansin-like protein precursor [Solanum lycopersicum]
522	Cj_pnp_02270_03029	23026.8	18246.2	27807.3	1.524	0.607863	0.701167	1	PREDICTED: heat shock protein 83-like [Glycine max]	protein binding	protein binding	protein binding	cytosol	defense response to bacterium, incompatible interaction	response to biotic stimulus
523	Cj_pnp_00198_01942	17238.6	6688.65	27788.5	4.15457	2.0547	0.233781	1	predicted protein [Populus trichocarpa]	calcium ion binding	binding	binding	extracellular region	response to cold	response to abiotic stimulus
524	Cj_pnp_01742_01599	18585	9426.83	27743.1	2.94299	1.55728	0.358082	1	actin, putative [Ricinus communis]	structural constituent of cytoskeleton	structural molecule activity	structural molecule activity	cellular_component	response to cyclopentenone	biological_process
525	Cj_pnp_00844_05015	19764.1	11791.4	27736.8	2.3523	1.23407	0.459787	1	PREDICTED: uncharacterized protein LOC100267948 [Vitis vinifera]	molecular_function	molecular_function	molecular_function	cellular_component	cell cycle	cell cycle
526	Cj_pnp_00777_01138	20165.1	12612.1	27718	2.19773	1.13601	0.493886	1	PREDICTED: photosystem I reaction center subunit II, chloroplastic isoform 4 [Vitis vinifera]	molecular_function	molecular_function	molecular_function	thylakoid	photosynthesis	photosynthesis
527	Cj_pnp_00290_00970	18191.4	8675.7	27707.1	3.19364	1.6752	0.325121	1	PREDICTED: basic endochitinase [Vitis vinifera]	chitinase activity	hydrolase activity	hydrolase activity	cytosol	response to cadmium ion	biological_process
528	Cj_pnp_01408_01606	19847.1	11988.7	27705.5	2.31096	1.20849	0.468541	1	26S protease regulatory subunit S10b, putative [Ricinus communis]	ATPase activity	hydrolase activity	hydrolase activity	cellular_component	cellulose biosynthetic process	carbohydrate metabolic process
529	Cj_pnp_04219_01737	15148.4	2591.28	27705.5	10.6918	3.41844	0.057691	1	PREDICTED: zinc finger CCCH domain-containing protein 29-like [Vitis vinifera]	sequence-specific DNA binding transcription factor activity	sequence-specific DNA binding transcription factor activity	sequence-specific DNA binding transcription factor activity	nucleus	response to chitin	response to endogenous stimulus
530	Cj_pnp_01696_01001	20318.6	13006.8	27630.4	2.12429	1.08698	0.511492	1	PREDICTED: uncharacterized protein LOC100817673 [Glycine max]	molecular_function	molecular_function	molecular_function	plastid	protein targeting to vacuole	transport
531	Cj_pnp_06672_00931	18671.2	9713.62	27628.8	2.84434	1.50809	0.372499	1	PREDICTED: protein translation factor SUI1 homolog isoform 2 [Vitis vinifera]	translation initiation factor activity	translation factor activity, nucleic acid binding	translation factor activity, nucleic acid binding	cytoplasm	Golgi vesicle transport	transport
532	Cj_pnp_04492_02606	14953.8	2289.8	27617.8	12.0612	3.59231	0.0473008	1	PREDICTED: copper methylamine oxidase-like [Vitis vinifera]	copper ion binding	binding	binding	peroxisome	amine metabolic process	metabolic process
533	Cj_pnp_01970_01734	22284.3	16958.6	27610	1.62808	0.703175	0.661083	1	predicted protein [Populus trichocarpa]	molecular_function	molecular_function	molecular_function	nucleus	starch biosynthetic process	carbohydrate metabolic process
534	Cj_pnp_05419_02405	21092.1	14633.7	27550.5	1.88268	0.912789	0.57688	1	calcium ion binding protein, putative [Ricinus communis]	calcium ion binding	binding	binding	vacuole	hydrogen peroxide catabolic process	response to stress
535	Cj_pnp_02528_00780	16992.9	6444.66	27541.1	4.27348	2.09541	0.225301	1	PREDICTED: 60S acidic ribosomal protein P0 [Vitis vinifera]	protein binding	protein binding	protein binding	ribosome	RNA methylation	nucleobase-containing compound metabolic process
536	Cj_pnp_00653_02195	21807.5	16102.1	27512.9	1.70866	0.772864	0.632462	1	PREDICTED: protein BPS1, chloroplastic-like [Vitis vinifera]
537	Cj_pnp_02798_02514	16271.8	5040.12	27503.5	5.45692	2.44809	0.161315	1	beta-amylase [Solanum lycopersicum]	beta-amylase activity	hydrolase activity	hydrolase activity	cytosol	response to water deprivation	response to abiotic stimulus
538	Cj_pnp_05941_01730	17402.8	7325.45	27480.1	3.75131	1.9074	0.266642	1	PREDICTED: UDP-glycosyltransferase 74E1-like [Glycine max]
539	Cj_pnp_06348_03797	18819.3	10177.3	27461.3	2.69828	1.43204	0.395548	1	sucrose phosphate synthase [Solanum lycopersicum]	sucrose-phosphate synthase activity	transferase activity	transferase activity	cellular_component	sucrose metabolic process	carbohydrate metabolic process
540	Cj_pnp_04947_01868	16377.2	5296.25	27458.1	5.18445	2.37419	0.173346	1	PREDICTED: nematode resistance protein-like HSPRO2 isoform 1 [Vitis vinifera]	protein binding	protein binding	protein binding	mitochondrion	response to oxidative stress	response to stress
541	Cj_pnp_04670_06893	20263	13149.3	27376.7	2.08199	1.05797	0.522096	1	PREDICTED: U5 small nuclear ribonucleoprotein 200 kDa helicase [Vitis vinifera]	ATP-dependent helicase activity	hydrolase activity	hydrolase activity	cytosol	meiosis	cellular process
542	Cj_pnp_04669_02655	19697.7	12092.2	27303.1	2.25791	1.17499	0.48019	1	subtilisin-like protease precursor [Solanum lycopersicum]	serine-type endopeptidase activity	hydrolase activity	hydrolase activity	extracellular region	metabolic process	metabolic process
543	Cj_pnp_01798_02384	20100.2	12906.6	27293.8	2.11472	1.08047	0.513885	1	Shaggy-related protein kinase gamma [Arabidopsis thaliana]	protein serine/threonine kinase activity	kinase activity	kinase activity	cytosol	protein autophosphorylation	cellular protein modification process
544	Cj_pnp_00160_02041	18733.6	10173.5	27293.8	2.68283	1.42376	0.398129	1	PREDICTED: probable mitochondrial-processing peptidase subunit beta [Vitis vinifera]	zinc ion binding	binding	binding	mitochondrion	photorespiration	biosynthetic process
545	Cj_pnp_03170_01406	16495.6	5700.55	27290.6	4.78736	2.25923	0.193496	1	PREDICTED: cytidine deaminase-like [Vitis vinifera]	cytidine deaminase activity	hydrolase activity	hydrolase activity	cytosol	cytidine deamination	nucleobase-containing compound metabolic process
546	Cj_pnp_02046_02755	23639.7	20103	27176.3	1.35185	0.43494	0.776419	1	PREDICTED: protein TRANSPORT INHIBITOR RESPONSE 1 [Vitis vinifera]	protein binding	protein binding	protein binding	cellular_component	auxin mediated signaling pathway	signal transduction
547	Cj_pnp_00075_02549	28169.1	29210.5	27127.8	0.928701	-0.106714	0.974294	1	3-ketoacyl-CoA synthase [Medicago truncatula]	transferase activity, transferring acyl groups	transferase activity	transferase activity	membrane	response to karrikin	response to abiotic stimulus
548	Cj_pnp_02191_03724	21146.8	15175.3	27118.4	1.78701	0.837548	0.60647	1	predicted protein, partial [Populus trichocarpa]	aminoacyl-tRNA ligase activity	catalytic activity	catalytic activity	cytosol	response to cadmium ion	biological_process
549	Cj_pnp_04435_02521	18874.7	10668.5	27080.8	2.53839	1.34391	0.423425	1	PREDICTED: dynamin-related protein 5A isoform 1 [Vitis vinifera]	protein binding	protein binding	protein binding	plasma membrane	clathrin-mediated endocytosis	transport
550	Cj_pnp_02378_02841	29147.6	31237.8	27057.3	0.866174	-0.207271	0.927089	1	PREDICTED: subtilisin-like protease-like isoform 1 [Vitis vinifera]	serine-type endopeptidase activity	hydrolase activity	hydrolase activity	cell wall	mucilage extrusion from seed coat	biological_process
551	Cj_pnp_00584_02227	21571.7	16134.6	27008.8	1.67396	0.743268	0.644574	1	cytochrome P450, putative [Ricinus communis]	NADPH-hemoprotein reductase activity	catalytic activity	catalytic activity	cytosol	response to abscisic acid stimulus	response to endogenous stimulus
552	Cj_pnp_00894_00965	19729.6	12509.9	26949.3	2.15423	1.10718	0.504255	1	40S ribosomal protein S15a-1 [Arabidopsis thaliana]	structural constituent of ribosome	structural molecule activity	structural molecule activity	membrane	RNA methylation	nucleobase-containing compound metabolic process
553	Cj_pnp_04854_02348	16890.1	6835.56	26944.6	3.94183	1.97887	0.250363	1	PREDICTED: calcium-dependent protein kinase 4 [Vitis vinifera]	protein binding	protein binding	protein binding	cytosol	protein autophosphorylation	cellular protein modification process
554	Cj_pnp_01316_03212	20738.3	14546.2	26930.5	1.85138	0.888604	0.586339	1	heat shock protein, putative [Ricinus communis]	ATP binding	nucleotide binding	nucleotide binding	cellular_component	protein folding	protein metabolic process
555	Cj_pnp_03261_00687	18803.9	10705.5	26902.3	2.51294	1.32937	0.428154	1	component of cytosolic 80S ribosome and 60S large subunit [Volvox carteri f. nagariensis]	structural constituent of ribosome	structural molecule activity	structural molecule activity	cellular_component	translation	translation
556	Cj_pnp_03362_00648	23782.4	20690.6	26874.2	1.29886	0.377243	0.802152	1	uncharacterized protein LOC100802918 [Glycine max]	structural constituent of ribosome	structural molecule activity	structural molecule activity	membrane	maturation of SSU-rRNA from tricistronic rRNA transcript (SSU-rRNA, 5.8S rRNA, LSU-rRNA)	nucleobase-containing compound metabolic process
557	Cj_pnp_03713_01243	18892.2	10936.8	26847.5	2.4548	1.2956	0.43923	1	PREDICTED: ribonucleoside-diphosphate reductase small chain [Vitis vinifera]	ribonucleoside-diphosphate reductase activity, thioredoxin disulfide as acceptor	catalytic activity	catalytic activity	cytoplasm	regulation of cell cycle	biological_process
558	Cj_pnp_00440_02123	20535.3	14232.5	26838.2	1.88569	0.915092	0.576036	1	PREDICTED: ribulose bisphosphate carboxylase/oxygenase activase 1, chloroplastic-like [Vitis vinifera]	ATP binding	nucleotide binding	nucleotide binding	plastid	response to jasmonic acid stimulus	response to endogenous stimulus
559	Cj_pnp_01107_01957	20065	13298.1	26831.9	2.01772	1.01273	0.538885	1	PREDICTED: probable 26S proteasome non-ATPase regulatory subunit 3 [Vitis vinifera]	enzyme regulator activity	enzyme regulator activity	enzyme regulator activity	cellular_component	ubiquitin-dependent protein catabolic process	protein metabolic process
560	Cj_pnp_10395_02637	17222	7623.09	26820.9	3.51838	1.81491	0.289006	1	PREDICTED: probable methyltransferase PMT14-like [Glycine max]	methyltransferase activity	transferase activity	transferase activity	cellular_component	isopentenyl diphosphate biosynthetic process, mevalonate-independent pathway	lipid metabolic process
561	Cj_pnp_01415_01947	19962.4	13166.5	26758.3	2.0323	1.02311	0.53502	1	S-adenosylmethionine synthase 3 [Solanum lycopersicum]	copper ion binding	binding	binding	cellular_component	response to cadmium ion	biological_process
562	Cj_pnp_02255_01655	19770.4	12787.1	26753.6	2.09223	1.06504	0.519552	1	PREDICTED: uncharacterized protein At3g15000, mitochondrial-like [Glycine max]	protein binding	protein binding	protein binding	mitochondrion	RNA modification	nucleobase-containing compound metabolic process
563	Cj_pnp_01233_05266	17124.5	7498.54	26750.5	3.56742	1.83488	0.284088	1	PREDICTED: protein KIAA0664 homolog [Vitis vinifera]
564	Cj_pnp_10745_01943	18122.9	9536.05	26709.8	2.80092	1.4859	0.379213	1	predicted protein [Populus trichocarpa]	proton-transporting ATPase activity, rotational mechanism	hydrolase activity	hydrolase activity	vacuole	vacuole organization	cellular component organization
565	Cj_pnp_05619_02461	18528.9	10357.4	26700.4	2.57789	1.36619	0.416307	1	hypothetical protein ARALYDRAFT_471233 [Arabidopsis lyrata subsp. lyrata]
566	Cj_pnp_01930_01011	28830.5	31012.3	26648.7	0.859295	-0.218775	0.921701	1	xyloglucan endotransglycosylase LeXET2 precursor [Solanum lycopersicum]	xyloglucan:xyloglucosyl transferase activity	transferase activity	transferase activity	extracellular region	plant-type cell wall biogenesis	cellular process
567	Cj_pnp_05316_01936	16137.2	5636.68	26637.7	4.72578	2.24055	0.197004	1	PREDICTED: uncharacterized protein LOC100267366 [Vitis vinifera]	methyltransferase activity	transferase activity	transferase activity	mitochondrion	metabolic process	metabolic process
568	Cj_pnp_05864_03412	18151.7	9759.61	26543.8	2.71976	1.44348	0.392113	1	PREDICTED: golgin candidate 5-like [Glycine max]	protein binding	protein binding	protein binding	nucleus	Golgi vesicle transport	transport
569	Cj_pnp_01272_01535	21291.2	16060.6	26521.9	1.65137	0.723662	0.652665	1	predicted protein [Populus trichocarpa]	catalytic activity	catalytic activity	catalytic activity	plasma membrane	D-xylose metabolic process	carbohydrate metabolic process
570	Cj_pnp_02700_01301	14124.7	1735.4	26514.1	15.2784	3.93342	0.0317479	1	xyloglycan endo-transglycosylase precursor [Solanum lycopersicum]	hydrolase activity, acting on glycosyl bonds	hydrolase activity	hydrolase activity	extracellular region	carbohydrate metabolic process	carbohydrate metabolic process
571	Cj_pnp_02365_00959	17314.9	8153.23	26476.5	3.24736	1.69927	0.318793	1	PREDICTED: histidine-containing phosphotransfer protein 5-like [Vitis vinifera]	protein histidine kinase binding	protein binding	protein binding	cytoplasm	regulation of cytokinin mediated signaling pathway	biological_process
572	Cj_pnp_03299_04466	21513.6	16580.5	26446.7	1.59505	0.673605	0.673468	1	suppressor of ty, putative [Ricinus communis]	sequence-specific DNA binding transcription factor activity	sequence-specific DNA binding transcription factor activity	sequence-specific DNA binding transcription factor activity	nucleus	translation	translation
573	Cj_pnp_01165_01877	17467	8539.02	26395.1	3.09111	1.62813	0.33815	1	beta-glucosidase 08 precursor [Solanum lycopersicum]	hydrolase activity, hydrolyzing O-glycosyl compounds	hydrolase activity	hydrolase activity	cellular_component	response to chitin	response to endogenous stimulus
574	Cj_pnp_08958_03735	16712.3	7034.2	26390.4	3.75173	1.90755	0.266721	1	precursor of carboxylase p-protein 1, glycine decarboxylase complex [Populus trichocarpa]	protein binding	protein binding	protein binding	cellular_component	response to cadmium ion	biological_process
575	Cj_pnp_05653_02096	22360.3	18331.8	26388.8	1.43951	0.525575	0.736648	1	conserved hypothetical protein [Ricinus communis]	molecular_function	molecular_function	molecular_function	vacuole	calcium ion transport	transport
576	Cj_pnp_01301_01398	17850.2	9316.34	26384.1	2.83203	1.50184	0.374483	1	PREDICTED: T-complex protein 1 subunit epsilon-like [Glycine max]	protein binding	protein binding	protein binding	cellular_component	rRNA processing	nucleobase-containing compound metabolic process
577	Cj_pnp_06656_02383	18117.3	9877.13	26357.5	2.66854	1.41605	0.400615	1	PREDICTED: multiple C2 and transmembrane domain-containing protein 2-like [Glycine max]	molecular_function	molecular_function	molecular_function	endoplasmic reticulum	tryptophan biosynthetic process	biosynthetic process
578	Cj_pnp_00642_01767	34568	42794.1	26341.8	0.615549	-0.700055	0.701227	1	PREDICTED: beta-glucosidase 13-like [Vitis vinifera]	hydrolase activity, hydrolyzing O-glycosyl compounds	hydrolase activity	hydrolase activity	extracellular region	carbohydrate metabolic process	carbohydrate metabolic process
579	Cj_pnp_03116_03366	19149.2	11972.1	26326.2	2.19896	1.13682	0.493715	1	PREDICTED: protein ROOT HAIR DEFECTIVE 3 homolog 1-like [Vitis vinifera]
580	Cj_pnp_00805_01977	17110.7	7946.92	26274.5	3.30625	1.7252	0.311962	1	3-isopropylmalate dehydratase, putative [Ricinus communis]	intramolecular transferase activity, transferring hydroxy groups	catalytic activity	catalytic activity	plastid	response to cadmium ion	biological_process
581	Cj_pnp_06255_03611	19034	11816.9	26251	2.22148	1.15152	0.488519	1	2-oxoglutarate dehydrogenase, putative [Ricinus communis]	cobalt ion binding	binding	binding	mitochondrion	response to cadmium ion	biological_process
582	Cj_pnp_06044_02956	19452	12698.3	26205.6	2.0637	1.04524	0.52687	1	Potassium channel AKT2/3, putative [Ricinus communis]	protein binding	protein binding	protein binding	cellular_component	response to abscisic acid stimulus	response to endogenous stimulus
583	Cj_pnp_07007_04142	18262.1	10335.7	26188.4	2.53378	1.34129	0.424359	1	PREDICTED: T-complex protein 1 subunit beta [Vitis vinifera]	unfolded protein binding	protein binding	protein binding	cytosol	cytoskeleton organization	cellular component organization
584	Cj_pnp_02662_01379	19267.3	12379	26155.5	2.1129	1.07922	0.514428	1	predicted protein [Populus trichocarpa]	ATPase activity	hydrolase activity	hydrolase activity	cellular_component	lateral root formation	post-embryonic development
585	Cj_pnp_00881_01349	19311.9	12490.1	26133.6	2.09234	1.06512	0.519574	1	predicted protein [Populus trichocarpa]	2-acylglycerol O-acyltransferase activity	transferase activity	transferase activity	cellular_component	response to cadmium ion	biological_process
586	Cj_pnp_00659_01700	15871.5	5636.04	26107	4.63215	2.21168	0.202474	1	predicted protein [Populus trichocarpa]	glyceraldehyde-3-phosphate dehydrogenase (NAD+) (phosphorylating) activity	catalytic activity	catalytic activity	plastid	amino acid homeostasis	biological_process
587	Cj_pnp_00296_01370	18930.7	11774.8	26086.6	2.21547	1.14761	0.489913	1	Calcyclin-binding protein, putative [Ricinus communis]	molecular_function	molecular_function	molecular_function	plasma membrane	response to heat	response to abiotic stimulus
588	Cj_pnp_03338_02361	18225.9	10379.2	26072.6	2.51201	1.32884	0.428406	1	PREDICTED: bifunctional aminoacyl-tRNA synthetase-like [Glycine max]	aminoacyl-tRNA ligase activity	catalytic activity	catalytic activity	cellular_component	tRNA aminoacylation for protein translation	nucleobase-containing compound metabolic process
589	Cj_pnp_01359_04379	20145.1	14225.5	26064.7	1.83225	0.873617	0.592274	1	PREDICTED: villin-2-like [Vitis vinifera]	protein binding	protein binding	protein binding	cytoplasm	actin filament bundle assembly	cellular component organization
590	Cj_pnp_00833_02147	21461.5	16858.3	26064.7	1.54611	0.628639	0.692422	1	DELLA protein GAI [Solanum lycopersicum]	protein binding	protein binding	protein binding	nucleus	regulation of reactive oxygen species metabolic process	biological_process
591	Cj_pnp_07406_02208	15957.4	5870.45	26044.4	4.43652	2.14943	0.214547	1	predicted protein [Populus trichocarpa]	molecular_function	molecular_function	molecular_function	cellular_component	biological_process	biological_process
592	Cj_pnp_02253_01493	20417.7	14838	25997.4	1.75208	0.809066	0.617929	1	PREDICTED: FAM10 family protein At4g22670-like [Glycine max]
593	Cj_pnp_02133_00991	18100.2	10212.5	25988	2.54474	1.34752	0.422368	1	predicted protein [Populus trichocarpa]	structural constituent of ribosome	structural molecule activity	structural molecule activity	membrane	response to oxidative stress	response to stress
594	Cj_pnp_00826_01439	20369.3	14771	25967.7	1.75802	0.81395	0.615971	1	hypothetical protein SELMODRAFT_187148 [Selaginella moellendorffii]
595	Cj_pnp_20336_01644	15772.5	5608.58	25936.3	4.62441	2.20927	0.202951	1	PREDICTED: putative F-box/LRR-repeat protein At5g02930-like [Vitis vinifera]	molecular_function	molecular_function	molecular_function	nucleus	biological_process	biological_process
596	Cj_pnp_02494_02118	17385.8	8860.29	25911.3	2.92443	1.54816	0.360912	1	predicted protein, partial [Populus trichocarpa]	structural constituent of ribosome	structural molecule activity	structural molecule activity	cellular_component	response to salt stress	response to abiotic stimulus
597	Cj_pnp_04081_00807	19438.3	12976.2	25900.3	1.99599	0.997104	0.544811	1	uncharacterized protein LOC100502113 [Zea mays]	DNA binding	DNA binding	DNA binding	nucleus	nucleosome assembly	cellular component organization
598	Cj_pnp_01683_00809	15938.1	6041.63	25834.6	4.27609	2.09629	0.225305	1	PREDICTED: ADP,ATP carrier protein 1, mitochondrial-like [Glycine max]	copper ion binding	binding	binding	mitochondrion	purine nucleotide transport	transport
599	Cj_pnp_01772_02721	20267.5	14719.2	25815.8	1.75388	0.81055	0.617345	1	aminoaldehyde dehydrogenase 2 [Solanum lycopersicum]	3-chloroallyl aldehyde dehydrogenase activity	catalytic activity	catalytic activity	cytosol	response to salt stress	response to abiotic stimulus
600	Cj_pnp_00885_01260	19398.6	13004.9	25792.3	1.98327	0.987882	0.548291	1	predicted protein [Populus trichocarpa]	xyloglucan:xyloglucosyl transferase activity	transferase activity	transferase activity	extracellular region	regulation of meristem growth	biological_process
601	Cj_pnp_00671_01089	49716.8	73653.7	25779.8	0.350013	-1.51452	0.386162	1	hypothetical protein SORBIDRAFT_02g002270 [Sorghum bicolor]
602	Cj_pnp_04281_06564	19684.3	13606	25762.6	1.89348	0.921037	0.573813	1	PREDICTED: uncharacterized protein LOC100266406 [Vitis vinifera]	molecular_function	molecular_function	molecular_function	cytoplasm	biological_process	biological_process
603	Cj_pnp_12539_01612	14420.7	3085.01	25756.3	8.34886	3.06158	0.0857942	1	PREDICTED: uncharacterized protein LOC100255693 [Vitis vinifera]
604	Cj_pnp_13097_01749	13255.4	763.906	25746.9	33.7043	5.07486	0.00771207	1	AMP dependent CoA ligase, putative [Ricinus communis]	4-coumarate-CoA ligase activity	catalytic activity	catalytic activity	nucleus	response to UV	response to abiotic stimulus
605	Cj_pnp_05713_02505	14808.1	3894.26	25721.9	6.60507	2.72357	0.122509	1	pectinesterase/pectinesterase inhibitor U1 precursor [Solanum lycopersicum]	pectinesterase activity	hydrolase activity	hydrolase activity	cell wall	response to nematode	response to biotic stimulus
606	Cj_pnp_02236_00876	18049.3	10411.1	25687.4	2.46731	1.30294	0.436922	1	PREDICTED: 60S ribosomal protein L9 [Vitis vinifera]	structural constituent of ribosome	structural molecule activity	structural molecule activity	cellular_component	adaxial/abaxial pattern specification	biological_process
607	Cj_pnp_01854_00999	19762.1	13877.4	25646.7	1.84809	0.886034	0.587435	1	predicted protein [Populus trichocarpa]
608	Cj_pnp_01170_01119	17757.4	9868.19	25646.7	2.59893	1.37792	0.412679	1	PREDICTED: probable pyridoxal biosynthesis protein PDX1-like [Vitis vinifera]	protein binding	protein binding	protein binding	cytosol	response to UV-B	response to abiotic stimulus
609	Cj_pnp_01355_03773	23482.8	21337.6	25627.9	1.20107	0.264315	0.853285	1	auto-inhibited Ca2 -transporting ATPase 10 [Solanum lycopersicum]	protein binding	protein binding	protein binding	plasma membrane	response to nematode	response to biotic stimulus
610	Cj_pnp_42939_01740	12965.3	319.998	25610.7	80.034	6.32254	0.00150801	0.543524	PREDICTED: protein TRANSPARENT TESTA 12 [Vitis vinifera]	transporter activity	transporter activity	transporter activity	membrane	proline transport	transport
611	Cj_pnp_01675_02319	19873.9	14155.9	25591.9	1.80786	0.854284	0.599931	1	Phosphoglucomutase [Medicago truncatula]	phosphoglucomutase activity	catalytic activity	catalytic activity	cellular_component	starch biosynthetic process	carbohydrate metabolic process
612	Cj_pnp_02555_01639	19488	13420.1	25555.9	1.9043	0.929261	0.570655	1	Auxin-responsive protein IAA16, putative [Ricinus communis]	protein binding	protein binding	protein binding	nucleus	response to auxin stimulus	response to endogenous stimulus
613	Cj_pnp_00752_01390	18741.5	11939.5	25543.4	2.13939	1.0972	0.507968	1	uncharacterized protein LOC100306095 [Glycine max]	ACP phosphopantetheine attachment site binding involved in fatty acid biosynthetic process	binding	binding	cellular_component	fatty acid biosynthetic process	lipid metabolic process
614	Cj_pnp_00174_01387	21499.7	17470.2	25529.3	1.4613	0.547256	0.727286	1	PREDICTED: oxygen-evolving enhancer protein 3-2, chloroplastic [Vitis vinifera]	calcium ion binding	binding	binding	thylakoid	peptidyl-cysteine S-nitrosylation	cellular protein modification process
615	Cj_pnp_06661_02893	17558.3	9593.54	25523	2.66044	1.41166	0.402069	1	PREDICTED: probable methionyl-tRNA synthetase [Vitis vinifera]	methionine-tRNA ligase activity	catalytic activity	catalytic activity	cytosol	response to cadmium ion	biological_process
616	Cj_pnp_01117_03009	18360.5	11260.6	25460.4	2.26102	1.17697	0.479662	1	PREDICTED: uncharacterized protein LOC100259454 [Vitis vinifera]	nucleic acid binding	nucleic acid binding	nucleic acid binding	cytosol	protein import into nucleus	transport
617	Cj_pnp_01925_02413	16278.8	7147.25	25410.3	3.55525	1.82995	0.28545	1	sugar transporter, putative [Ricinus communis]	sugar:hydrogen symporter activity	transporter activity	transporter activity	Golgi apparatus	transmembrane transport	transport
618	Cj_pnp_00705_01727	16048	6695.04	25400.9	3.79399	1.92372	0.263075	1	PREDICTED: seryl-tRNA synthetase [Vitis vinifera]	serine-tRNA ligase activity	catalytic activity	catalytic activity	cytosol	response to cadmium ion	biological_process
619	Cj_pnp_01267_00695	18429.3	11476.5	25382.1	2.21166	1.14513	0.490855	1	PREDICTED: uncharacterized protein LOC100261165 [Vitis vinifera]	selenium binding	binding	binding	nucleus	cell redox homeostasis	cellular homeostasis
620	Cj_pnp_07350_00914	16749.5	8116.82	25382.1	3.1271	1.64482	0.33365	1	PREDICTED: reticulon-like protein B1 isoform 3 [Vitis vinifera]
621	Cj_pnp_00708_01198	14373.3	3397.34	25349.2	7.4615	2.89946	0.102047	1	PREDICTED: 24-methylenesterol C-methyltransferase 2 [Vitis vinifera]	S-adenosylmethionine-dependent methyltransferase activity	transferase activity	transferase activity	endoplasmic reticulum	negative regulation of DNA endoreduplication	biological_process
622	Cj_pnp_03394_01580	16904.8	8509	25300.7	2.97341	1.57212	0.35407	1	PREDICTED: pyruvate dehydrogenase E1 component subunit alpha, mitochondrial [Vitis vinifera]	pyruvate dehydrogenase (acetyl-transferring) activity	catalytic activity	catalytic activity	cytosol	response to cadmium ion	biological_process
623	Cj_pnp_00266_03634	16854.4	8411.27	25297.6	3.00758	1.5886	0.349368	1	PREDICTED: valyl-tRNA synthetase-like [Vitis vinifera]	aminoacyl-tRNA ligase activity	catalytic activity	catalytic activity	cytosol	embryo development ending in seed dormancy	embryo development
624	Cj_pnp_05897_03950	16761.8	8236.9	25286.6	3.06992	1.6182	0.341037	1	Importin-7, putative [Ricinus communis]	protein transporter activity	transporter activity	transporter activity	cytosol	miRNA loading onto RISC involved in gene silencing by miRNA	cellular component organization
625	Cj_pnp_02761_00406	15430.4	5580.48	25280.3	4.53014	2.17956	0.208728	1	PREDICTED: uncharacterized protein LOC100248433 [Vitis vinifera]	molecular_function	molecular_function	molecular_function	nucleus	biological_process	biological_process
626	Cj_pnp_03817_03457	19254.1	13227.8	25280.3	1.91115	0.934438	0.568684	1	PREDICTED: dynamin-2B [Vitis vinifera]	protein binding	protein binding	protein binding	plasma membrane	clathrin-mediated endocytosis	transport
627	Cj_pnp_02075_01844	17812.2	10358.1	25266.3	2.43928	1.28645	0.442414	1	PREDICTED: acetylornithine aminotransferase, mitochondrial [Vitis vinifera]	N2-acetyl-L-ornithine:2-oxoglutarate 5-aminotransferase activity	transferase activity	transferase activity	plastid	root development	biological_process
628	Cj_pnp_00775_02578	17697.2	10145.4	25249	2.48872	1.3154	0.432875	1	PREDICTED: uncharacterized protein LOC100258161 isoform 2 [Vitis vinifera]	RNA binding	RNA binding	RNA binding	nucleus	defense response	response to stress
629	Cj_pnp_01635_00823	19999	14761.4	25236.5	1.70963	0.773682	0.63227	1	predicted protein [Populus trichocarpa]	molecular_function	molecular_function	molecular_function	cytosol	biological_process	biological_process
630	Cj_pnp_00733_01259	16893.2	8577.98	25208.3	2.93873	1.55519	0.358953	1	Defensin [Medicago truncatula]	peptidase inhibitor activity	enzyme regulator activity	enzyme regulator activity	cell wall	defense response	response to stress
631	Cj_pnp_01100_01778	24771.5	24354.9	25188	1.0342	0.0485203	0.953037	1	BURP domain-containing protein precursor [Solanum lycopersicum]	nutrient reservoir activity	molecular_function	molecular_function	cellular_component	response to abscisic acid stimulus	response to endogenous stimulus
632	Cj_pnp_00114_04443	20377.9	15600.7	25155.1	1.61244	0.689242	0.667012	1	PREDICTED: uncharacterized protein LOC100266746 [Vitis vinifera]	metalloendopeptidase activity	hydrolase activity	hydrolase activity	cellular_component	embryo development ending in seed dormancy	embryo development
633	Cj_pnp_00403_06449	19588.6	14026.9	25150.4	1.79301	0.842387	0.604679	1	PREDICTED: nuclear-pore anchor-like [Vitis vinifera]	protein binding	protein binding	protein binding	cellular_component	negative regulation of flower development	biological_process
634	Cj_pnp_01648_01415	17968.2	10876.7	25059.6	2.30396	1.20412	0.470288	1	proteasome subunit alpha type, putative [Ricinus communis]	peptidase activity	hydrolase activity	hydrolase activity	cytosol	response to arsenic-containing substance	biological_process
635	Cj_pnp_04975_02865	17769.7	10481.4	25058	2.39072	1.25745	0.452128	1	1-deoxyxylulose-5-phosphate synthase, putative [Ricinus communis]	1-deoxy-D-xylulose-5-phosphate synthase activity	transferase activity	transferase activity	plastid	chlorophyll biosynthetic process	biosynthetic process
636	Cj_pnp_00200_01139	15501.3	5975.84	25026.7	4.18798	2.06625	0.23165	1	uncharacterized protein LOC100794511 [Glycine max]	calcium ion binding	binding	binding	nucleus	response to heat	response to abiotic stimulus
637	Cj_pnp_10654_03792	13696.1	2370.28	25022	10.5566	3.40007	0.0590858	1	beta-galactosidase precursor [Solanum lycopersicum]	beta-galactosidase activity	hydrolase activity	hydrolase activity	cellular_component	hydrogen peroxide catabolic process	response to stress
638	Cj_pnp_01253_01415	18527.1	12143.3	24910.9	2.05141	1.03661	0.530166	1	Proteasome subunit beta type [Medicago truncatula]	peptidase activity	hydrolase activity	hydrolase activity	cytosol	response to cadmium ion	biological_process
639	Cj_pnp_01420_02922	20526.6	16148.7	24904.6	1.5422	0.624994	0.694028	1	1,4-alpha-glucan-maltohydrolase [Solanum lycopersicum]	beta-amylase activity	hydrolase activity	hydrolase activity	plastid	polysaccharide catabolic process	carbohydrate metabolic process
640	Cj_pnp_04340_00834	17836.9	10791.1	24882.7	2.30584	1.20529	0.469901	1	6-phosphogluconate dehydrogenase [Arabidopsis thaliana]	phosphogluconate dehydrogenase (decarboxylating) activity	catalytic activity	catalytic activity	cellular_component	response to salt stress	response to abiotic stimulus
641	Cj_pnp_03097_02447	18890.7	12917.4	24863.9	1.92483	0.944733	0.564766	1	predicted protein, partial [Populus trichocarpa]	nucleic acid binding	nucleic acid binding	nucleic acid binding	nucleus	positive regulation of transcription, DNA-dependent	biological_process
642	Cj_pnp_06233_02771	14533.2	4207.23	24859.2	5.90868	2.56284	0.144266	1	delta-1-pyrroline-5-carboxylate synthase [Solanum lycopersicum]	oxidoreductase activity	catalytic activity	catalytic activity	cellular_component	embryo development ending in seed dormancy	embryo development
643	Cj_pnp_06343_01879	17198.5	9545.63	24851.4	2.60343	1.38041	0.411973	1	PREDICTED: uncharacterized protein LOC100853898 [Vitis vinifera]	DNA binding	DNA binding	DNA binding	nucleolus	DNA mediated transformation	cellular process
644	Cj_pnp_07752_03017	17366.1	9888.63	24843.5	2.51233	1.32903	0.428473	1	PREDICTED: uncharacterized protein LOC100249691 [Vitis vinifera]
645	Cj_pnp_05923_01609	13673.7	2510.16	24837.3	9.89469	3.30666	0.065625	1	PREDICTED: E3 ubiquitin-protein ligase RING1-like [Vitis vinifera]	ubiquitin-protein ligase activity	catalytic activity	catalytic activity	cytoplasm	response to abscisic acid stimulus	response to endogenous stimulus
646	Cj_pnp_00621_00682	20178.3	15527.2	24829.4	1.59909	0.677252	0.672035	1	transcriptional coactivator multiprotein bridging factor [Solanum lycopersicum]	transcription coactivator activity	molecular_function	molecular_function	nucleolus	positive regulation of transcription, DNA-dependent	biological_process
647	Cj_pnp_02031_01443	17459.4	10102	24816.9	2.45664	1.29669	0.439074	1	PREDICTED: outer plastidial membrane protein porin-like [Glycine max]	protein binding	protein binding	protein binding	mitochondrion	response to bacterium	response to biotic stimulus
648	Cj_pnp_05095_02912	17251.7	9750.66	24752.7	2.53857	1.34401	0.423628	1	alpha glucosidase II precursor [Solanum lycopersicum]	glucosidase activity	hydrolase activity	hydrolase activity	endoplasmic reticulum	response to cadmium ion	biological_process
649	Cj_pnp_02661_00879	16622.2	8502.61	24741.8	2.9099	1.54097	0.363136	1	predicted protein [Populus trichocarpa]	GTP binding	nucleotide binding	nucleotide binding	membrane	response to cadmium ion	biological_process
650	Cj_pnp_00996_15346	22002.9	19268.8	24737.1	1.28379	0.360405	0.809774	1	PREDICTED: LOW QUALITY PROTEIN: auxin transport protein BIG-like [Vitis vinifera]	ubiquitin-protein ligase activity	catalytic activity	catalytic activity	cellular_component	unidimensional cell growth	cell growth
651	Cj_pnp_10207_01397	14870.1	5037.57	24702.6	4.90368	2.29387	0.187533	1	PREDICTED: uncharacterized protein LOC100243286 [Vitis vinifera]	molecular_function	molecular_function	molecular_function	plasma membrane	response to mechanical stimulus	response to abiotic stimulus
652	Cj_pnp_05782_01535	15445.7	6235.8	24655.7	3.95389	1.98327	0.249649	1	uncharacterized protein LOC547653 [Glycine max]	metal ion binding	binding	binding	cellular_component	metal ion transport	transport
653	Cj_pnp_14634_01491	14581.6	4562.36	24600.9	5.39213	2.43086	0.164371	1	predicted protein [Populus trichocarpa]
654	Cj_pnp_03212_08428	21102.2	17608.2	24596.2	1.39686	0.482188	0.755674	1	PREDICTED: CCR4-NOT transcription complex subunit 1-like [Glycine max]
655	Cj_pnp_05742_01147	17012	9429.39	24594.6	2.60829	1.38311	0.411149	1	3-isopropylmalate dehydratase, putative [Ricinus communis]	hydro-lyase activity	catalytic activity	catalytic activity	plastid	response to salt stress	response to abiotic stimulus
656	Cj_pnp_00348_01817	20118.4	15645.4	24591.5	1.5718	0.65242	0.682462	1	LOC100281954 [Zea mays]	protein binding	protein binding	protein binding	nucleus	negative regulation of sequence-specific DNA binding transcription factor activity	biological_process
657	Cj_pnp_02091_01466	16865.9	9152.82	24578.9	2.68539	1.42513	0.397985	1	PREDICTED: auxin-induced protein PCNT115-like isoform 1 [Glycine max]	oxidoreductase activity	catalytic activity	catalytic activity	cytosol	response to cadmium ion	biological_process
658	Cj_pnp_00100_00924	22048.5	19521.1	24575.8	1.25893	0.332202	0.822485	1	predicted protein [Populus trichocarpa]	copper ion binding	binding	binding	extracellular region	pollination	pollination
659	Cj_pnp_08545_03008	17827.7	11095.2	24560.1	2.21359	1.14639	0.49049	1	Transitional endoplasmic reticulum ATPase, putative [Ricinus communis]
660	Cj_pnp_01018_01290	26528.2	28510.4	24546.1	0.86095	-0.215999	0.92304	1	uncharacterized protein LOC100803065 [Glycine max]	protein binding	protein binding	protein binding	nucleus	response to water deprivation	response to abiotic stimulus
661	Cj_pnp_01775_00770	16248.7	8028.04	24469.3	3.04798	1.60786	0.344032	1	histone H4 [Glycine max]	DNA binding	DNA binding	DNA binding	vacuole	nucleosome assembly	cellular component organization
662	Cj_pnp_00715_02942	18873.1	13287.9	24458.4	1.84065	0.880218	0.589804	1	PREDICTED: glutelin type-A 1 [Vitis vinifera]	nutrient reservoir activity	molecular_function	molecular_function	cellular_component	biological_process	biological_process
663	Cj_pnp_00459_02982	20616.4	16813.6	24419.2	1.45235	0.53839	0.731177	1	predicted protein, partial [Populus trichocarpa]	ubiquitin binding	protein binding	protein binding	vacuole	protein polymerization	cellular component organization
664	Cj_pnp_00019_02534	52675.4	80933.2	24417.7	0.301702	-1.72881	0.321173	1	PREDICTED: heat shock cognate 70 kDa protein 2-like [Glycine max]	protein binding	protein binding	protein binding	extracellular region	response to heat	response to abiotic stimulus
665	Cj_pnp_01885_01853	17647.3	10900.4	24394.2	2.23793	1.16216	0.48495	1	60S ribosomal protein L36e, putative [Ricinus communis]	structural constituent of ribosome	structural molecule activity	structural molecule activity	cellular_component	translation	translation
666	Cj_pnp_01217_02679	15684.6	6981.18	24387.9	3.49338	1.80462	0.291854	1	SBT1 protein precursor [Solanum lycopersicum]	serine-type endopeptidase activity	hydrolase activity	hydrolase activity	cell wall	mucilage extrusion from seed coat	biological_process
667	Cj_pnp_06681_02269	16950.4	9552.02	24348.8	2.54907	1.34997	0.421753	1	PSTVd RNA-binding protein Virp1d [Solanum lycopersicum]	DNA binding	DNA binding	DNA binding	nucleus	DNA mediated transformation	cellular process
668	Cj_pnp_04528_00831	16525.9	8728.08	24323.7	2.78684	1.47863	0.381665	1	#N/A
669	Cj_pnp_00130_01041	26962	29637.8	24286.2	0.819433	-0.287303	0.889674	1	PREDICTED: albumin-1-like [Glycine max]
670	Cj_pnp_01168_00397	17086.2	9895.65	24276.8	2.45328	1.29471	0.439787	1	60S ribosomal protein L28, putative [Ricinus communis]	structural constituent of ribosome	structural molecule activity	structural molecule activity	cellular_component	RNA methylation	nucleobase-containing compound metabolic process
671	Cj_pnp_03178_01905	16297.3	8353.79	24240.8	2.90177	1.53693	0.364375	1	PREDICTED: 3-ketoacyl-CoA synthase 1-like [Vitis vinifera]	fatty acid elongase activity	transferase activity	transferase activity	ribosome	response to light stimulus	response to abiotic stimulus
672	Cj_pnp_02986_01245	14393.4	4558.53	24228.2	5.31493	2.41005	0.16778	1	PREDICTED: fasciclin-like arabinogalactan protein 7 isoform 3 [Vitis vinifera]
673	Cj_pnp_01952_02487	17986.4	11755.6	24217.3	2.06006	1.04269	0.527986	1	PREDICTED: polyadenylate-binding protein 2-like [Glycine max]	protein binding	protein binding	protein binding	cytosol	response to salt stress	response to abiotic stimulus
674	Cj_pnp_03447_01986	17585.3	10970.6	24200.1	2.2059	1.14137	0.492304	1	coronatine-insensitive 1 [Solanum lycopersicum]	protein binding	protein binding	protein binding	cellular_component	response to far red light	response to abiotic stimulus
675	Cj_pnp_07556_02703	15274.7	6391.65	24157.8	3.77959	1.91823	0.264504	1	PREDICTED: dolichyl-diphosphooligosaccharide--protein glycosyltransferase subunit STT3-like [Vitis vinifera]	oligosaccharyl transferase activity	transferase activity	transferase activity	endoplasmic reticulum	protein glycosylation	cellular protein modification process
676	Cj_pnp_01634_00962	17321.6	10577.8	24065.4	2.27509	1.18592	0.476688	1	predicted protein [Populus trichocarpa]	xyloglucan:xyloglucosyl transferase activity	transferase activity	transferase activity	extracellular region	regulation of meristem growth	biological_process
677	Cj_pnp_07928_03035	15286.7	6514.28	24059.1	3.69329	1.88491	0.272342	1	PREDICTED: formamidase isoform 2 [Vitis vinifera]	formamidase activity	hydrolase activity	hydrolase activity	cellular_component	systemic acquired resistance	response to stress
678	Cj_pnp_08788_03418	14682.4	5324.35	24040.4	4.51517	2.17478	0.209812	1	PREDICTED: phosphoenolpyruvate carboxylase 4-like [Vitis vinifera]	phosphoenolpyruvate carboxylase activity	catalytic activity	catalytic activity	cytoplasm	tricarboxylic acid cycle	metabolic process
679	Cj_pnp_04420_02071	14974.1	5940.71	24007.5	4.04118	2.01478	0.242798	1	#N/A
680	Cj_pnp_00686_01633	24234.9	24493.5	23976.2	0.978877	-0.0308005	1	1	PREDICTED: omega-6 fatty acid desaturase, endoplasmic reticulum isozyme 2 [Vitis vinifera]	omega-6 fatty acid desaturase activity	catalytic activity	catalytic activity	nucleus	lipid metabolic process	lipid metabolic process
681	Cj_pnp_04009_02301	17062.2	10192	23932.3	2.34814	1.23152	0.461021	1	embryonic flower 2 [Solanum lycopersicum]	protein binding	protein binding	protein binding	nucleus	regulation of gene expression by genetic imprinting	regulation of gene expression, epigenetic
682	Cj_pnp_26423_00942	12444	975.961	23912	24.501	4.61477	0.0138702	1	conserved hypothetical protein [Ricinus communis]	molecular_function	molecular_function	molecular_function	cellular_component	response to fungus	response to biotic stimulus
683	Cj_pnp_01805_01581	18583.4	13281.5	23885.4	1.79839	0.846709	0.603062	1	PREDICTED: casein kinase II subunit alpha-2 [Vitis vinifera]	protein binding	protein binding	protein binding	cytosol	regulation of cell cycle	biological_process
684	Cj_pnp_00166_01704	21490.7	19111.7	23869.7	1.24896	0.320724	0.827694	1	14-3-3 protein 4 [Solanum lycopersicum]	ATP binding	nucleotide binding	nucleotide binding	Golgi apparatus	toxin catabolic process	secondary metabolic process
685	Cj_pnp_07872_01800	13669.5	3470.79	23868.1	6.87686	2.78175	0.115571	1	PREDICTED: ATP sulfurylase 1, chloroplastic [Vitis vinifera]	sulfate adenylyltransferase (ATP) activity	transferase activity	transferase activity	cellular_component	selenium compound metabolic process	cellular process
686	Cj_pnp_06048_04135	16944.2	10026.6	23861.9	2.37986	1.25088	0.454471	1	PREDICTED: uncharacterized protein LOC100254135 isoform 2 [Vitis vinifera]
687	Cj_pnp_05863_02082	17258.5	10658.3	23858.7	2.23852	1.16254	0.484873	1	PREDICTED: uncharacterized protein At5g49945 [Vitis vinifera]	molecular_function	molecular_function	molecular_function	endoplasmic reticulum	cellulose biosynthetic process	carbohydrate metabolic process
688	Cj_pnp_03278_02438	14750.3	5756.12	23744.5	4.12508	2.04442	0.236442	1	predicted protein [Populus trichocarpa]	transferase activity, transferring glycosyl groups	transferase activity	transferase activity	Golgi apparatus	polysaccharide biosynthetic process	carbohydrate metabolic process
689	Cj_pnp_05534_04366	19350.4	14962.6	23738.2	1.5865	0.665849	0.676875	1	precursor of protein cell division protease ftsh-like protein [Populus trichocarpa]	ATPase activity	hydrolase activity	hydrolase activity	thylakoid	protein catabolic process	protein metabolic process
690	Cj_pnp_00141_02743	14006.6	4278.13	23735.1	5.548	2.47197	0.157995	1	protein phosphatase-2c, putative [Ricinus communis]	protein serine/threonine phosphatase activity	hydrolase activity	hydrolase activity	mitochondrion	cellulose biosynthetic process	carbohydrate metabolic process
691	Cj_pnp_05959_05099	18601.5	13527.4	23675.6	1.75019	0.807514	0.61872	1	PREDICTED: transcription elongation factor SPT6-like [Vitis vinifera]	hydrolase activity, acting on ester bonds	hydrolase activity	hydrolase activity	cellular_component	gravitropism	tropism
692	Cj_pnp_44634_01448	11904.9	157.763	23652.1	149.921	7.22806	0.000453417	0.286586	salt responsive protein 2 [Solanum lycopersicum]
693	Cj_pnp_11267_02135	15579.7	7526.01	23633.3	3.14022	1.65086	0.332211	1	PREDICTED: protein SUPPRESSOR OF GENE SILENCING 3-like [Vitis vinifera]
694	Cj_pnp_03736_03239	16386.8	9170.07	23603.5	2.57398	1.364	0.417343	1	PREDICTED: coatomer subunit beta-1 [Vitis vinifera]	clathrin binding	protein binding	protein binding	cellular_component	intracellular protein transport	transport
695	Cj_pnp_02292_02820	14676	5859.6	23492.4	4.00922	2.00332	0.245374	1	PREDICTED: receptor-like protein kinase HSL1-like [Vitis vinifera]	kinase activity	kinase activity	kinase activity	plasma membrane	growth	growth
696	Cj_pnp_02887_01014	16744.2	10050.9	23437.6	2.3319	1.22151	0.464494	1	conserved hypothetical protein [Ricinus communis]	carbohydrate binding	carbohydrate binding	carbohydrate binding	cytoplasm	biological_process	biological_process
697	Cj_pnp_03316_01021	14683	5956.68	23409.4	3.92994	1.97451	0.251772	1	transferase, transferring glycosyl groups, putative [Ricinus communis]
698	Cj_pnp_02103_01274	17161.2	10917.6	23404.7	2.14376	1.10014	0.507116	1	conserved hypothetical protein [Ricinus communis]	molecular_function	molecular_function	molecular_function	cytoplasm	biological_process	biological_process
699	Cj_pnp_13739_01916	15652.2	7902.85	23401.6	2.96116	1.56616	0.356015	1	PREDICTED: probable protein phosphatase 2C 76 [Vitis vinifera]	protein serine/threonine phosphatase activity	hydrolase activity	hydrolase activity	cellular_component	root hair elongation	cell growth
700	Cj_pnp_00041_00581	23423.7	23447.3	23400	0.997982	-0.002914	1	1	hypothetical protein SELMODRAFT_181308 [Selaginella moellendorffii]
701	Cj_pnp_00623_01187	33383.4	43371.5	23395.3	0.539417	-0.890527	0.619356	1	Abscisic stress ripening protein, putative [Ricinus communis]
702	Cj_pnp_01150_00877	18611.1	13827	23395.3	1.69201	0.758736	0.638485	1	#N/A
703	Cj_pnp_01697_02008	16451.8	9513.06	23390.6	2.45879	1.29795	0.43882	1	endo-beta-1,4-D-glucanase precursor [Solanum lycopersicum]	hydrolase activity, hydrolyzing O-glycosyl compounds	hydrolase activity	hydrolase activity	extracellular region	carbohydrate metabolic process	carbohydrate metabolic process
704	Cj_pnp_02171_02467	12370.2	1393.68	23346.8	16.7519	4.06625	0.0272284	1	aminotransferase family protein [Populus trichocarpa]	L-tyrosine:2-oxoglutarate aminotransferase activity	transferase activity	transferase activity	cytoplasm	vitamin E biosynthetic process	biosynthetic process
705	Cj_pnp_04490_02617	16537.6	9731.5	23343.6	2.39877	1.2623	0.450689	1	PREDICTED: ATP synthase subunit O, mitochondrial isoform 1 [Vitis vinifera]	zinc ion binding	binding	binding	mitochondrion	photosynthesis	photosynthesis
706	Cj_pnp_01099_01842	15325.9	7308.21	23343.6	3.19417	1.67544	0.325566	1	PREDICTED: UDP-glucuronate 4-epimerase 6 [Vitis vinifera]	protein binding	protein binding	protein binding	cellular_component	indoleacetic acid biosynthetic process	biosynthetic process
707	Cj_pnp_03838_02121	16180.1	9055.74	23304.5	2.57345	1.3637	0.417474	1	predicted protein [Populus trichocarpa]
708	Cj_pnp_03267_01310	15102.9	6918.59	23287.3	3.3659	1.75099	0.305622	1	PREDICTED: mitochondrial outer membrane protein porin of 36 kDa isoform 1 [Vitis vinifera]	protein binding	protein binding	protein binding	mitochondrion	response to bacterium	response to biotic stimulus
709	Cj_pnp_03945_01578	16400.6	9540.53	23260.7	2.43809	1.28575	0.442872	1	predicted protein [Populus trichocarpa]	structural constituent of ribosome	structural molecule activity	structural molecule activity	plastid	translation	translation
710	Cj_pnp_07614_08504	19359.8	15472.9	23246.6	1.5024	0.587272	0.710192	1	PREDICTED: translational activator GCN1 isoform 1 [Vitis vinifera]
711	Cj_pnp_03833_03157	17387.9	11579.3	23196.5	2.00327	1.00236	0.543083	1	nucleobase ascorbate transporter [Populus trichocarpa]	transmembrane transporter activity	transporter activity	transporter activity	endoplasmic reticulum	transmembrane transport	transport
712	Cj_pnp_05294_00904	15832.2	8493.03	23171.4	2.72829	1.448	0.391116	1	PREDICTED: cytochrome c oxidase subunit 5C-like [Brachypodium distachyon]
713	Cj_pnp_04833_02393	15396.7	7642.26	23151.1	3.02935	1.59901	0.346695	1	10-formyltetrahydrofolate synthetase [Populus trichocarpa]	copper ion binding	binding	binding	cytosol	response to cadmium ion	biological_process
714	Cj_pnp_00761_05508	12891.3	2631.52	23151.1	8.79762	3.13711	0.0792808	1	Protein COBRA precursor, putative [Ricinus communis]	molecular_function	molecular_function	molecular_function	cellular_component	biological_process	biological_process
715	Cj_pnp_18047_02411	11666.1	182.673	23149.5	126.726	6.98557	0.000629067	0.370095	Stachyose synthase precursor, putative [Ricinus communis]
716	Cj_pnp_01332_02306	16915.7	10699.2	23132.3	2.16207	1.11241	0.502736	1	PREDICTED: 66 kDa stress protein [Vitis vinifera]	nucleotide binding	nucleotide binding	nucleotide binding	cytosol	vacuole organization	cellular component organization
717	Cj_pnp_05096_02082	14532.3	5957.32	23107.2	3.8788	1.95561	0.256072	1	Transparent testa 12 protein [Medicago truncatula]	transporter activity	transporter activity	transporter activity	membrane	proline transport	transport
718	Cj_pnp_02097_00840	16673.5	10344.7	23002.3	2.22359	1.15289	0.488362	1	PREDICTED: rRNA 2'-O-methyltransferase fibrillarin 2-like isoform 1 [Vitis vinifera]	RNA binding	RNA binding	RNA binding	cellular_component	RNA methylation	nucleobase-containing compound metabolic process
719	Cj_pnp_15102_02296	12646.5	2320.46	22972.6	9.90001	3.30743	0.065733	1	PREDICTED: uncharacterized protein LOC100263765 [Vitis vinifera]
720	Cj_pnp_09616_03064	14462.5	5993.09	22931.9	3.82639	1.93598	0.260575	1	PREDICTED: hypoxia up-regulated protein 1 [Vitis vinifera]	ATP binding	nucleotide binding	nucleotide binding	endoplasmic reticulum	cellulose biosynthetic process	carbohydrate metabolic process
721	Cj_pnp_12002_01155	12279.1	1632.56	22925.6	14.0427	3.81175	0.0368855	1	PREDICTED: ethylene-responsive transcription factor RAP2-3 [Vitis vinifera]	protein binding	protein binding	protein binding	cytoplasm	heat acclimation	response to abiotic stimulus
722	Cj_pnp_00244_00682	14431.9	5941.35	22922.5	3.85813	1.9479	0.257851	1	histone H2B [Arabidopsis thaliana]	DNA binding	DNA binding	DNA binding	plastid	nucleosome assembly	cellular component organization
723	Cj_pnp_02828_01077	16303.4	9704.68	22902.1	2.35991	1.23873	0.458692	1	PREDICTED: universal stress protein A-like protein [Vitis vinifera]	molecular_function	molecular_function	molecular_function	plasma membrane	response to cold	response to abiotic stimulus
724	Cj_pnp_01567_01124	17157.8	11443.3	22872.4	1.99876	0.999109	0.544334	1	PREDICTED: probable carboxylesterase 1 [Vitis vinifera]	hydrolase activity	hydrolase activity	hydrolase activity	nucleus	metabolic process	metabolic process
725	Cj_pnp_03510_02339	15422	7993.55	22850.5	2.85861	1.51532	0.370908	1	phytoene synthase 2, chloroplastic [Solanum lycopersicum]	geranylgeranyl-diphosphate geranylgeranyltransferase activity	transferase activity	transferase activity	cellular_component	carotenoid biosynthetic process	lipid metabolic process
726	Cj_pnp_03167_04347	18314.3	13814.2	22814.5	1.65152	0.723798	0.652853	1	PREDICTED: uncharacterized protein LOC100260666 [Vitis vinifera]	ATPase activity	hydrolase activity	hydrolase activity	plastid	protein N-linked glycosylation	cellular protein modification process
727	Cj_pnp_04694_01778	15894.6	9001.45	22787.8	2.53158	1.34004	0.425149	1	PREDICTED: 26S protease regulatory subunit 6A homolog A [Vitis vinifera]	ATPase activity	hydrolase activity	hydrolase activity	cytosol	proteasomal protein catabolic process	protein metabolic process
728	Cj_pnp_01387_02419	15058.4	7358.67	22758.1	3.09269	1.62886	0.338397	1	PREDICTED: 2-isopropylmalate synthase 2, chloroplastic-like [Vitis vinifera]	2-isopropylmalate synthase activity	transferase activity	transferase activity	plastid	leucine biosynthetic process	biosynthetic process
729	Cj_pnp_05510_02351	15659.3	8568.4	22750.3	2.65514	1.40879	0.4033	1	predicted protein [Populus trichocarpa]	pyruvate decarboxylase activity	catalytic activity	catalytic activity	cytosol	cytoskeleton organization	cellular component organization
730	Cj_pnp_06937_00688	14342.6	5969.45	22715.8	3.80534	1.92803	0.262439	1	Histone H3 [Medicago truncatula]	DNA binding	DNA binding	DNA binding	nucleus	nucleosome assembly	cellular component organization
731	Cj_pnp_03590_01223	15830.8	8991.23	22670.4	2.52139	1.33422	0.427047	1	PREDICTED: 6-phosphogluconate dehydrogenase, decarboxylating-like isoform 3 [Glycine max]	phosphogluconate dehydrogenase (decarboxylating) activity	catalytic activity	catalytic activity	cellular_component	response to salt stress	response to abiotic stimulus
732	Cj_pnp_04174_02623	12551.3	2443.09	22659.5	9.2749	3.21333	0.0729818	1	PREDICTED: uncharacterized protein LOC100266680 [Vitis vinifera]	sequence-specific DNA binding transcription factor activity	sequence-specific DNA binding transcription factor activity	sequence-specific DNA binding transcription factor activity	nucleus	internode patterning	biological_process
733	Cj_pnp_02885_01445	16097.9	9580.13	22615.6	2.36068	1.2392	0.458567	1	PREDICTED: eukaryotic translation initiation factor 3 subunit E-like [Glycine max]	protein binding	protein binding	protein binding	cytosol	response to salt stress	response to abiotic stimulus
734	Cj_pnp_00118_01429	17380.7	12170.8	22590.6	1.85613	0.892301	0.585242	1	PREDICTED: glucan endo-1,3-beta-glucosidase-like [Glycine max]	hydrolase activity, hydrolyzing O-glycosyl compounds	hydrolase activity	hydrolase activity	extracellular region	carbohydrate metabolic process	carbohydrate metabolic process
735	Cj_pnp_03521_01449	14509.8	6482.35	22537.3	3.47673	1.79773	0.293838	1	predicted protein [Populus trichocarpa]	diphosphomevalonate decarboxylase activity	catalytic activity	catalytic activity	cellular_component	pentacyclic triterpenoid biosynthetic process	lipid metabolic process
736	Cj_pnp_05277_02337	14719.7	6905.18	22534.2	3.26338	1.70637	0.317407	1	PREDICTED: dolichyl-diphosphooligosaccharide--protein glycosyltransferase subunit 1 [Vitis vinifera]	oligosaccharyl transferase activity	transferase activity	transferase activity	endoplasmic reticulum	cellulose biosynthetic process	carbohydrate metabolic process
737	Cj_pnp_03640_04119	15691	8888.39	22493.5	2.53066	1.33951	0.425356	1	PREDICTED: protein transport protein SEC31 isoform 1 [Vitis vinifera]	molecular_function	molecular_function	molecular_function	cellular_component	N-terminal protein myristoylation	cellular protein modification process
738	Cj_pnp_01432_00943	14421.1	6359.71	22482.5	3.53515	1.82177	0.287861	1	uncharacterized protein LOC100306416 [Glycine max]	DNA binding	DNA binding	DNA binding	nucleus	nucleosome assembly	cellular component organization
739	Cj_pnp_02011_07836	16813.3	11145.6	22481	2.01702	1.01223	0.539466	1	PREDICTED: glutamate synthase 1 [NADH], chloroplastic-like [Vitis vinifera]	glutamate synthase (NADH) activity	catalytic activity	catalytic activity	cellular_component	developmental growth	growth
740	Cj_pnp_02608_02938	15057.4	7676.11	22438.7	2.92319	1.54754	0.361527	1	PREDICTED: DNA topoisomerase 2-like [Vitis vinifera]	DNA-dependent ATPase activity	hydrolase activity	hydrolase activity	nucleus	epidermal cell fate specification	cellular process
741	Cj_pnp_00985_03351	18602.3	14786.3	22418.4	1.51616	0.600418	0.704628	1	PREDICTED: ATP-dependent zinc metalloprotease FTSH 2, chloroplastic-like [Vitis vinifera]	ATP-dependent peptidase activity	hydrolase activity	hydrolase activity	thylakoid	photosystem II repair	protein metabolic process
742	Cj_pnp_00243_01094	15269	8160.26	22377.7	2.74227	1.45537	0.388971	1	predicted protein [Populus trichocarpa]	protein binding	protein binding	protein binding	cytosol	biological_process	biological_process
743	Cj_pnp_00177_02529	18435.5	14502.7	22368.3	1.54235	0.625129	0.694128	1	NADP-malic enzyme [Solanum lycopersicum]	protein homodimerization activity	protein binding	protein binding	plastid	malate metabolic process	metabolic process
744	Cj_pnp_05847_02271	13431.5	4515.09	22347.9	4.9496	2.30731	0.18547	1	protein of unknown function [Solanum lycopersicum]
745	Cj_pnp_10386_03817	13302.9	4295.38	22310.3	5.19403	2.37686	0.173523	1	PREDICTED: filament-like plant protein 4-like [Vitis vinifera]	molecular_function	molecular_function	molecular_function	plasma membrane	biological_process	biological_process
746	Cj_pnp_01262_01315	12747.7	3186.56	22308.8	7.00089	2.80754	0.112711	1	arginine decarboxylase [Solanum lycopersicum]	arginine decarboxylase activity	catalytic activity	catalytic activity	nucleus	response to karrikin	response to abiotic stimulus
747	Cj_pnp_00679_01242	14630	7002.9	22257.1	3.17827	1.66824	0.327672	1	proliferation-associated 2g4, putative [Ricinus communis]	metalloexopeptidase activity	hydrolase activity	hydrolase activity	plasma membrane	purine nucleotide biosynthetic process	nucleobase-containing compound metabolic process
748	Cj_pnp_05611_02438	18586.7	14921.1	22252.4	1.49134	0.576609	0.714822	1	PREDICTED: uncharacterized protein LOC100256501 isoform 1 [Vitis vinifera]	nucleotide binding	nucleotide binding	nucleotide binding	cellular_component	photosystem II assembly	cellular component organization
749	Cj_pnp_01436_00986	18957.7	15685	22230.5	1.41731	0.503155	0.746614	1	40S ribosomal protein S21e, putative [Ricinus communis]	structural constituent of ribosome	structural molecule activity	structural molecule activity	cellular_component	cell wall modification	cellular component organization
750	Cj_pnp_05420_00908	16185.3	10168.4	22202.3	2.18346	1.12662	0.497766	1	predicted protein [Populus trichocarpa]	peptidase activity	hydrolase activity	hydrolase activity	cytosol	response to cadmium ion	biological_process
751	Cj_pnp_03717_01303	19018.2	15881.1	22155.3	1.39508	0.480345	0.7566	1	PREDICTED: 31 kDa ribonucleoprotein, chloroplastic isoform 1 [Vitis vinifera]	poly(U) RNA binding	RNA binding	RNA binding	cellular_component	response to abscisic acid stimulus	response to endogenous stimulus
752	Cj_pnp_04783_01712	15295.2	8478.98	22111.5	2.6078	1.38283	0.411549	1	PREDICTED: probable ADP-ribosylation factor GTPase-activating protein AGD5-like isoform 2 [Vitis vinifera]	DNA binding	DNA binding	DNA binding	cellular_component	floral organ abscission	abscission
753	Cj_pnp_01286_12034	20085.6	18105.1	22066.1	1.21878	0.285436	0.843754	1	PREDICTED: paladin [Vitis vinifera]
754	Cj_pnp_15055_01934	12959.8	3859.77	22059.8	5.71532	2.51483	0.151686	1	conserved hypothetical protein [Ricinus communis]	molecular_function	molecular_function	molecular_function	plasma membrane	biological_process	biological_process
755	Cj_pnp_06531_02559	15834.7	9609.51	22059.8	2.29563	1.19889	0.472433	1	EIL2 protein [Solanum lycopersicum]	protein binding	protein binding	protein binding	nucleus	cellular response to iron ion	cellular process
756	Cj_pnp_01919_00665	15399.9	8744.68	22055.1	2.52212	1.33464	0.426995	1	chlorophyll A/B binding protein, putative [Ricinus communis]	chlorophyll binding	binding	binding	thylakoid	response to red light	response to abiotic stimulus
757	Cj_pnp_00015_02902	43406.1	64763.4	22048.9	0.340453	-1.55447	0.3736	1	predicted protein [Populus trichocarpa]	hydrolase activity, hydrolyzing O-glycosyl compounds	hydrolase activity	hydrolase activity	cellular_component	systemic acquired resistance	response to stress
758	Cj_pnp_00756_01940	15443	8879.45	22006.6	2.47837	1.30939	0.435233	1	PREDICTED: riboflavin synthase alpha chain [Vitis vinifera]	riboflavin synthase activity	transferase activity	transferase activity	plastid	riboflavin biosynthetic process	biosynthetic process
759	Cj_pnp_04447_02122	15286	8574.78	21997.2	2.56534	1.35915	0.419106	1	eukaryotic translation initiation factor 3 subunit, putative [Ricinus communis]	translation initiation factor activity	translation factor activity, nucleic acid binding	translation factor activity, nucleic acid binding	cytoplasm	translational initiation	cellular process
760	Cj_pnp_03209_03748	16000.6	10005.5	21995.6	2.19835	1.13642	0.494306	1	Annotation was added to scaffolds in November 2011~Long chain fatty acid-CoA ligase [Medicago truncatula]	long-chain fatty acid-CoA ligase activity	catalytic activity	catalytic activity	endoplasmic reticulum	long-chain fatty acid metabolic process	lipid metabolic process
761	Cj_pnp_10990_03539	12493.3	3001.97	21984.7	7.32341	2.87252	0.105363	1	PREDICTED: calcium-transporting ATPase 2, plasma membrane-type isoform 1 [Vitis vinifera]	calcium-transporting ATPase activity	hydrolase activity	hydrolase activity	endoplasmic reticulum	transport	transport
762	Cj_pnp_02007_02691	17560.6	13139.7	21981.5	1.67291	0.742361	0.645292	1	PREDICTED: uncharacterized protein LOC100253534 [Vitis vinifera]
763	Cj_pnp_01188_00866	16356.6	10742.6	21970.6	2.04518	1.03223	0.532086	1	40S ribosomal protein S23, putative [Ricinus communis]	structural constituent of ribosome	structural molecule activity	structural molecule activity	ribosome	translation	translation
764	Cj_pnp_00095_01416	16110.2	10279.5	21940.8	2.13442	1.09385	0.509554	1	N-carbamoylputrescine amidase [Solanum lycopersicum]
765	Cj_pnp_03908_02170	12615.2	3298.98	21931.4	6.64795	2.73291	0.121787	1	PREDICTED: magnesium-chelatase subunit H [Vitis vinifera]	magnesium chelatase activity	catalytic activity	catalytic activity	plastid	photosynthesis, light reaction	generation of precursor metabolites and energy
766	Cj_pnp_04600_01291	15205.9	8483.45	21928.3	2.58484	1.37007	0.415627	1	PREDICTED: calreticulin-3-like [Glycine max]	calcium ion binding	binding	binding	endoplasmic reticulum	calcium ion homeostasis	biological_process
767	Cj_pnp_14831_00761	11003.1	91.9753	21914.2	238.262	7.8964	0.000186815	0.178011	expansin precursor [Solanum lycopersicum]
768	Cj_pnp_04590_01521	15184.1	8464.92	21903.3	2.58753	1.37158	0.415152	1	PREDICTED: protein IQ-DOMAIN 1-like [Glycine max]	calmodulin binding	protein binding	protein binding	plasma membrane	glucose catabolic process	carbohydrate metabolic process
769	Cj_pnp_02096_03454	16300.3	10731.7	21868.8	2.03777	1.02699	0.53404	1	PREDICTED: signal peptide peptidase-like 2B-like [Glycine max]	peptidase activity	hydrolase activity	hydrolase activity	membrane	proteolysis	protein metabolic process
770	Cj_pnp_06646_03460	16366.9	10880.6	21853.2	2.00846	1.00609	0.541829	1	PREDICTED: LOW QUALITY PROTEIN: protein argonaute 5-like [Vitis vinifera]	nucleic acid binding	nucleic acid binding	nucleic acid binding	cytoplasm	petal development	biological_process
771	Cj_pnp_10841_03171	13012.2	4189.99	21834.4	5.21108	2.38158	0.172806	1	RNA-directed RNA polymerase [Solanum lycopersicum]	RNA-directed RNA polymerase activity	transferase activity	transferase activity	nucleus	wax biosynthetic process	lipid metabolic process
772	Cj_pnp_07566_01550	12979.1	4156.77	21801.5	5.24481	2.39089	0.171265	1	PREDICTED: haloacid dehalogenase-like hydrolase domain-containing protein 3 [Vitis vinifera]
773	Cj_pnp_02667_01519	16977.2	12184.2	21770.2	1.78676	0.837345	0.606967	1	predicted protein, partial [Populus trichocarpa]	oxidoreductase activity	catalytic activity	catalytic activity	cytosol	response to cadmium ion	biological_process
774	Cj_pnp_04928_01158	13500.9	5245.79	21756.1	4.14735	2.05219	0.235087	1	PREDICTED: protein COBRA [Vitis vinifera]	molecular_function	molecular_function	molecular_function	plasma membrane	response to salt stress	response to abiotic stimulus
775	Cj_pnp_00252_01379	20337.9	18980.8	21695	1.143	0.192826	0.886143	1	predicted protein [Populus trichocarpa]
776	Cj_pnp_05929_03082	14280.9	6874.52	21687.2	3.15472	1.65751	0.330678	1	PREDICTED: ribonucleoside-diphosphate reductase large subunit [Vitis vinifera]	ribonucleoside-diphosphate reductase activity, thioredoxin disulfide as acceptor	catalytic activity	catalytic activity	cytoplasm	response to cadmium ion	biological_process
777	Cj_pnp_04815_02524	16397.3	11107.3	21687.2	1.95252	0.965336	0.557212	1	PREDICTED: protein BPS1, chloroplastic-like [Vitis vinifera]
778	Cj_pnp_01061_01149	15313.1	8942.05	21684.1	2.42496	1.27796	0.445667	1	uncharacterized protein LOC100305466 [Glycine max]	DNA binding	DNA binding	DNA binding	nucleus	nucleosome assembly	cellular component organization
779	Cj_pnp_05844_03277	15517.6	9352.74	21682.5	2.3183	1.21307	0.467601	1	PREDICTED: protein transport protein Sec24-like At4g32640-like [Glycine max]	zinc ion binding	binding	binding	cytosol	calcium ion transport	transport
780	Cj_pnp_01487_02301	15225.3	8775.98	21674.7	2.46977	1.30438	0.436926	1	PREDICTED: serine carboxypeptidase-like 42 [Vitis vinifera]	serine-type carboxypeptidase activity	hydrolase activity	hydrolase activity	cell wall	proteolysis	protein metabolic process
781	Cj_pnp_02674_00886	15861.6	10054.7	21668.4	2.15506	1.10772	0.504589	1	Thioredoxin-like 4A [Medicago truncatula]	catalytic activity	catalytic activity	catalytic activity	cytoplasm	leaf senescence	biological_process
782	Cj_pnp_05984_04075	14484.3	7315.87	21652.8	2.9597	1.56545	0.356473	1	PREDICTED: exportin-1 isoform 1 [Vitis vinifera]	protein binding	protein binding	protein binding	cytosol	embryo sac development	multicellular organismal development
783	Cj_pnp_08107_01801	13209	4798.05	21619.9	4.50598	2.17184	0.210742	1	prephenate aminotransferase [Solanum lycopersicum]	L-aspartate:2-oxoglutarate aminotransferase activity	transferase activity	transferase activity	cellular_component	aromatic amino acid family biosynthetic process, prephenate pathway	biosynthetic process
784	Cj_pnp_00222_02788	15432.3	9255.66	21608.9	2.33467	1.22322	0.464137	1	predicted protein [Populus trichocarpa]	molecular_function	molecular_function	molecular_function	cellular_component	mRNA modification	nucleobase-containing compound metabolic process
785	Cj_pnp_04792_01444	15664	9755.13	21572.9	2.21144	1.14499	0.491326	1	predicted protein [Populus trichocarpa]
786	Cj_pnp_10720_05169	15293.5	9039.13	21547.9	2.38384	1.25329	0.453948	1	PREDICTED: protein KIAA0664 homolog [Vitis vinifera]
787	Cj_pnp_01283_01854	16485.1	11431.8	21538.5	1.88409	0.913867	0.576968	1	cytochrome P450 [Populus trichocarpa]
788	Cj_pnp_00919_00573	13013.3	4516.37	21510.3	4.76274	2.25179	0.195607	1	histone H4 [Glycine max]	DNA binding	DNA binding	DNA binding	vacuole	nucleosome assembly	cellular component organization
789	Cj_pnp_02553_00899	14483.4	7476.83	21489.9	2.8742	1.52316	0.368795	1	PREDICTED: ferredoxin-3, chloroplastic-like isoform 1 [Vitis vinifera]	electron carrier activity	molecular_function	molecular_function	plastid	abscisic acid biosynthetic process	lipid metabolic process
790	Cj_pnp_09332_02051	14403.7	7329.92	21477.4	2.9301	1.55095	0.360684	1	PREDICTED: eukaryotic translation initiation factor 3 subunit L-like [Glycine max]	molecular_function	molecular_function	molecular_function	cytoplasm	biological_process	biological_process
791	Cj_pnp_00443_01468	14941.3	8420.85	21461.8	2.54864	1.34973	0.422206	1	PREDICTED: uncharacterized protein C6C3.02c [Vitis vinifera]	molecular_function	molecular_function	molecular_function	nucleus	negative regulation of transcription, DNA-dependent	biological_process
792	Cj_pnp_02733_01798	14985.9	8531.99	21439.8	2.51288	1.32934	0.428801	1	PREDICTED: probable serine incorporator [Vitis vinifera]	molecular_function	molecular_function	molecular_function	membrane	protein targeting to vacuole	transport
793	Cj_pnp_07249_00784	14525	7680.58	21369.4	2.78226	1.47626	0.382786	1	predicted protein [Populus trichocarpa]
794	Cj_pnp_08244_03286	14790	8242.01	21338.1	2.58894	1.37236	0.414985	1	PREDICTED: coatomer subunit beta-1 [Vitis vinifera]	clathrin binding	protein binding	protein binding	cellular_component	intracellular protein transport	transport
795	Cj_pnp_00170_03953	15693	10063.6	21322.4	2.11876	1.08322	0.513477	1	PREDICTED: peroxisome biogenesis protein 22 [Vitis vinifera]	protein binding	protein binding	protein binding	mitochondrion	peroxisome organization	cellular component organization
796	Cj_pnp_04839_01296	14113	6916.03	21309.9	3.08123	1.62351	0.340108	1	isocitrate dehydrogenase, putative [Ricinus communis]	isocitrate dehydrogenase (NAD+) activity	catalytic activity	catalytic activity	mitochondrion	isocitrate metabolic process	metabolic process
797	Cj_pnp_00622_02184	16841.1	12394.3	21288	1.71756	0.78036	0.629877	1	PREDICTED: leucine aminopeptidase 2, chloroplastic isoform 1 [Vitis vinifera]	aminopeptidase activity	hydrolase activity	hydrolase activity	cellular_component	leaf senescence	biological_process
798	Cj_pnp_08109_01835	12070.4	2865.29	21275.4	7.42524	2.89244	0.103277	1	PREDICTED: probable receptor-like protein kinase At5g24010-like [Vitis vinifera]	transferase activity, transferring glycosyl groups	transferase activity	transferase activity	endoplasmic reticulum	biological_process	biological_process
799	Cj_pnp_01095_02072	17549.8	13825.7	21273.9	1.53872	0.621732	0.695646	1	predicted protein [Populus trichocarpa]	translation initiation factor activity	translation factor activity, nucleic acid binding	translation factor activity, nucleic acid binding	cytoplasm	amino acid transport	transport
800	Cj_pnp_03975_00881	15015.9	8762.57	21269.2	2.42728	1.27934	0.445267	1	PREDICTED: ubiquitin-conjugating enzyme E2 10-like [Glycine max]	ubiquitin-protein ligase activity	catalytic activity	catalytic activity	cytoplasm	ubiquitin-dependent protein catabolic process	protein metabolic process
801	Cj_pnp_00346_01609	14660.6	8074.03	21247.3	2.63156	1.39592	0.40755	1	PREDICTED: BI1-like protein-like [Vitis vinifera]
802	Cj_pnp_05343_02033	14403.2	7590.52	21215.9	2.79506	1.48288	0.380817	1	predicted protein [Populus trichocarpa]	unfolded protein binding	protein binding	protein binding	cytosol	response to cadmium ion	biological_process
803	Cj_pnp_04726_03478	16061.8	10917	21206.6	1.94253	0.957939	0.56008	1	PREDICTED: auxin response factor 2 [Vitis vinifera]	sequence-specific DNA binding	DNA binding	DNA binding	nucleus	response to abscisic acid stimulus	response to endogenous stimulus
804	Cj_pnp_00676_01265	15374.5	9545.63	21203.4	2.22127	1.15138	0.489117	1	60S ribosomal protein L11-1 [Arabidopsis thaliana]	structural constituent of ribosome	structural molecule activity	structural molecule activity	cellular_component	translation	translation
805	Cj_pnp_04830_07302	19707.5	18216.2	21198.7	1.16373	0.218753	0.874239	1	PREDICTED: acetyl-CoA carboxylase 1-like [Vitis vinifera]	acetyl-CoA carboxylase activity	catalytic activity	catalytic activity	plasma membrane	cold acclimation	response to abiotic stimulus
806	Cj_pnp_01869_01021	30058.6	38924.7	21192.5	0.544447	-0.877136	0.625112	1	conserved hypothetical protein [Ricinus communis]	molecular_function	molecular_function	molecular_function	plasma membrane	response to molecule of fungal origin	response to biotic stimulus
807	Cj_pnp_01965_00507	14722.5	8299.5	21145.5	2.5478	1.34925	0.422406	1	60S ribosomal protein L14, putative [Ricinus communis]	structural constituent of ribosome	structural molecule activity	structural molecule activity	cellular_component	RNA methylation	nucleobase-containing compound metabolic process
808	Cj_pnp_00500_04933	17811.7	14484.2	21139.2	1.45947	0.545443	0.728314	1	PREDICTED: cation-chloride cotransporter 1 isoform 2 [Vitis vinifera]	sodium:potassium:chloride symporter activity	transporter activity	transporter activity	cellular_component	cation transport	transport
809	Cj_pnp_01532_02424	14836.9	8554.98	21118.9	2.46861	1.3037	0.437231	1	Notum-like protein [Medicago truncatula]	carboxylesterase activity	hydrolase activity	hydrolase activity	extracellular region	biological_process	biological_process
810	Cj_pnp_03191_04906	18324	15532.3	21115.7	1.35947	0.443045	0.773083	1	conserved hypothetical protein [Ricinus communis]	microtubule plus-end binding	protein binding	protein binding	cellular_component	negative regulation of microtubule depolymerization	cellular process
811	Cj_pnp_02543_02754	16302.3	11504.6	21100.1	1.83406	0.875041	0.592147	1	big map kinase/bmk, putative [Ricinus communis]	protein binding	protein binding	protein binding	nucleus	signal transduction	signal transduction
812	Cj_pnp_09862_02940	11825.9	2558.06	21093.8	8.24601	3.0437	0.0879641	1	predicted protein [Populus trichocarpa]
813	Cj_pnp_00529_03155	23120	25223	21017.1	0.833253	-0.263173	0.901042	1	PREDICTED: protein WAX2 isoform 2 [Vitis vinifera]	catalytic activity	catalytic activity	catalytic activity	plasma membrane	alkane biosynthetic process	biosynthetic process
814	Cj_pnp_05598_02395	11982.3	2958.54	21006.2	7.10018	2.82785	0.110533	1	Putative pectinesterase/pectinesterase inhibitor 51 [Arabidopsis thaliana]	pectinesterase activity	hydrolase activity	hydrolase activity	plastid	regulation of meristem growth	biological_process
815	Cj_pnp_00131_00695	24053	27101.4	21004.6	0.775036	-0.367664	0.852352	1	#N/A
816	Cj_pnp_02370_02848	17315.8	13641.1	20990.5	1.53877	0.621777	0.695649	1	predicted protein [Populus trichocarpa]	ATP binding	nucleotide binding	nucleotide binding	plasma membrane	protein phosphorylation	cellular protein modification process
817	Cj_pnp_01407_01102	12252.7	3560.21	20945.1	5.8831	2.55658	0.145702	1	PREDICTED: zinc finger A20 and AN1 domain-containing stress-associated protein 5-like [Glycine max]	ubiquitin-protein ligase activity	catalytic activity	catalytic activity	nucleus	protein autoubiquitination	cellular protein modification process
818	Cj_pnp_01682_01474	22025.3	23113.3	20937.3	0.905855	-0.142649	0.957513	1	PREDICTED: peroxidase 4 [Vitis vinifera]	protein binding	protein binding	protein binding	Golgi apparatus	response to oxidative stress	response to stress
819	Cj_pnp_00494_00925	10983.5	1032.81	20934.1	20.2692	4.34122	0.0196104	1	myo-inositol oxygenase [Solanum lycopersicum]	inositol oxygenase activity	catalytic activity	catalytic activity	cytoplasm	syncytium formation	cellular process
820	Cj_pnp_00246_01273	13874.8	6882.82	20866.8	3.03172	1.60014	0.346726	1	Thioredoxin II, putative [Ricinus communis]	oxidoreductase activity, acting on a sulfur group of donors, disulfide as acceptor	catalytic activity	catalytic activity	plastid	glycerol ether metabolic process	metabolic process
821	Cj_pnp_00546_04742	14519.6	8183.25	20855.9	2.5486	1.34971	0.422305	1	PREDICTED: dnaJ homolog subfamily B member 11 [Vitis vinifera]	heat shock protein binding	protein binding	protein binding	endoplasmic reticulum	pathogen-associated molecular pattern dependent induction by symbiont of host innate immune response	response to biotic stimulus
822	Cj_pnp_00368_02884	14206	7562.42	20849.6	2.757	1.4631	0.386851	1	inositol or phosphatidylinositol kinase, putative [Ricinus communis]	1-phosphatidylinositol 4-kinase activity	kinase activity	kinase activity	cellular_component	phosphatidylinositol phosphorylation	lipid metabolic process
823	Cj_pnp_05515_01329	14688.1	8562.65	20813.6	2.43074	1.2814	0.44465	1	PREDICTED: 26S protease regulatory subunit 8 homolog A [Vitis vinifera]	ATPase activity	hydrolase activity	hydrolase activity	cytosol	ubiquitin-dependent protein catabolic process	protein metabolic process
824	Cj_pnp_04552_01936	16037.9	11295.1	20780.7	1.8398	0.87955	0.590415	1	urate oxidase [Solanum lycopersicum]	urate oxidase activity	catalytic activity	catalytic activity	peroxisome	fatty acid beta-oxidation	lipid metabolic process
825	Cj_pnp_02797_01035	15309.4	9852.22	20766.6	2.10781	1.07575	0.516264	1	PREDICTED: NHP2-like protein 1-like [Vitis vinifera]	RNA binding	RNA binding	RNA binding	nucleolus	ribosome biogenesis	biological_process
826	Cj_pnp_01337_02199	16316.7	11880.8	20752.5	1.74673	0.804656	0.620131	1	predicted protein, partial [Populus trichocarpa]	protein binding	protein binding	protein binding	mitochondrion	peroxisome organization	cellular component organization
827	Cj_pnp_02924_00735	15766.6	10805.8	20727.5	1.91818	0.939735	0.567093	1	PREDICTED: 60S ribosomal protein L23-like [Brachypodium distachyon]	structural constituent of ribosome	structural molecule activity	structural molecule activity	cellular_component	translation	translation
828	Cj_pnp_03670_00866	13910.6	7103.18	20718.1	2.91673	1.54435	0.362724	1	PREDICTED: 60S ribosomal protein L17-2-like [Glycine max]	structural constituent of ribosome	structural molecule activity	structural molecule activity	cellular_component	RNA methylation	nucleobase-containing compound metabolic process
829	Cj_pnp_00316_00261	13808.3	6917.31	20699.3	2.99239	1.5813	0.352094	1	Histone H3 [Medicago truncatula]	DNA binding	DNA binding	DNA binding	nucleus	nucleosome assembly	cellular component organization
830	Cj_pnp_00319_02368	17690.5	14684.8	20696.2	1.40936	0.495044	0.750248	1	PREDICTED: probable methyltransferase PMT18 [Vitis vinifera]
831	Cj_pnp_07200_03919	15093	9491.34	20694.6	2.18036	1.12457	0.498691	1	coatomer alpha subunit, putative [Ricinus communis]	transporter activity	transporter activity	transporter activity	cytosol	cellulose biosynthetic process	carbohydrate metabolic process
832	Cj_pnp_01575_01789	14543	8422.77	20663.3	2.45326	1.2947	0.440264	1	PREDICTED: serine carboxypeptidase-like 40-like isoform 1 [Vitis vinifera]	serine-type carboxypeptidase activity	hydrolase activity	hydrolase activity	extracellular region	proteolysis	protein metabolic process
833	Cj_pnp_02433_02507	15159.2	9656.77	20661.7	2.13961	1.09735	0.508455	1	PREDICTED: U-box domain-containing protein 72 [Vitis vinifera]	nucleotide binding	nucleotide binding	nucleotide binding	cell wall	defense response to bacterium	response to biotic stimulus
834	Cj_pnp_01565_03849	16177.1	11750.5	20603.8	1.75344	0.810189	0.617926	1	PREDICTED: AP-2 complex subunit alpha-2 [Vitis vinifera]	protein binding	protein binding	protein binding	plasma membrane	intracellular protein transport	transport
835	Cj_pnp_10770_01353	11630.8	2667.28	20594.4	7.72111	2.94881	0.0974062	1	PREDICTED: uncharacterized protein LOC100806513 [Glycine max]	molecular_function	molecular_function	molecular_function	nucleus	biological_process	biological_process
836	Cj_pnp_07339_04209	12637.1	4697.13	20577.2	4.3808	2.13119	0.21897	1	PREDICTED: carbamoyl-phosphate synthase large chain-like [Vitis vinifera]	carbamoyl-phosphate synthase (glutamine-hydrolyzing) activity	catalytic activity	catalytic activity	cellular_component	cellular response to phosphate starvation	response to extracellular stimulus
837	Cj_pnp_07504_00693	14218.5	7878.58	20558.4	2.6094	1.38372	0.411504	1	predicted protein [Populus trichocarpa]	copper ion binding	binding	binding	mitochondrion	cell proliferation	biological_process
838	Cj_pnp_05912_00642	12038.7	3572.35	20505.1	5.73996	2.52104	0.151003	1	PREDICTED: histone H2AX [Vitis vinifera]	DNA binding	DNA binding	DNA binding	nucleolus	RNA methylation	nucleobase-containing compound metabolic process
839	Cj_pnp_01437_04878	16046.2	11606.1	20486.4	1.76513	0.819776	0.614101	1	PREDICTED: CHD3-type chromatin-remodeling factor PICKLE-like [Vitis vinifera]	ATPase activity	hydrolase activity	hydrolase activity	nucleus	negative regulation of transcription, DNA-dependent	biological_process
840	Cj_pnp_07956_00652	12159	3834.86	20483.2	5.34132	2.4172	0.167172	1	#N/A
841	Cj_pnp_00970_01727	11781.6	3097.14	20466	6.60803	2.72422	0.123094	1	mature anther-specific protein LAT61 [Solanum lycopersicum]	sequence-specific DNA binding transcription factor activity	sequence-specific DNA binding transcription factor activity	sequence-specific DNA binding transcription factor activity	cytosol	ovule development	biological_process
842	Cj_pnp_01169_03400	13782.3	7126.81	20437.8	2.86774	1.51991	0.369925	1	PREDICTED: eukaryotic peptide chain release factor GTP-binding subunit ERF3A-like [Glycine max]	translation factor activity, nucleic acid binding	translation factor activity, nucleic acid binding	translation factor activity, nucleic acid binding	cytosol	translational termination	cellular component organization
843	Cj_pnp_01197_03917	14047	7684.41	20409.6	2.65598	1.40924	0.403508	1	helicase, putative [Ricinus communis]	protein binding	protein binding	protein binding	nucleus	vegetative to reproductive phase transition of meristem	biological_process
844	Cj_pnp_03961_01482	12693	5010.74	20375.2	4.06631	2.02372	0.241432	1	Acyl-protein thioesterase, putative [Ricinus communis]
845	Cj_pnp_01518_01194	16273.7	12178.4	20368.9	1.67254	0.742043	0.64557	1	PREDICTED: quinone oxidoreductase 1-like [Glycine max]	oxidoreductase activity	catalytic activity	catalytic activity	cytosol	response to high light intensity	response to abiotic stimulus
846	Cj_pnp_02762_01388	17490.7	14623.4	20358	1.39215	0.477312	0.758035	1	formate dehydrogenase [Solanum lycopersicum]	cofactor binding	binding	binding	thylakoid	response to cadmium ion	biological_process
847	Cj_pnp_06422_03121	13833.3	7316.51	20350.2	2.7814	1.47581	0.383087	1	PREDICTED: uncharacterized protein LOC100249386 [Vitis vinifera]
848	Cj_pnp_03498_01852	13707	7079.55	20334.5	2.87229	1.5222	0.369269	1	PREDICTED: SNF1-related protein kinase regulatory subunit beta-1 [Vitis vinifera]	protein binding	protein binding	protein binding	cytoplasm	cellular response to nitrogen levels	response to extracellular stimulus
849	Cj_pnp_05866_03494	14164.3	8005.05	20323.5	2.53884	1.34417	0.424173	1	PREDICTED: calcium-transporting ATPase 4, endoplasmic reticulum-type-like [Vitis vinifera]	calcium-transporting ATPase activity	hydrolase activity	hydrolase activity	endoplasmic reticulum	cation transport	transport
850	Cj_pnp_11462_01497	12144.1	3967.71	20320.4	5.12144	2.35655	0.177273	1	dehydration-responsive element binding protein 3 [Solanum lycopersicum]	sequence-specific DNA binding	DNA binding	DNA binding	nucleus	response to cold	response to abiotic stimulus
851	Cj_pnp_09858_01052	12430.1	4541.28	20318.8	4.47425	2.16165	0.212965	1	PREDICTED: 14-3-3 protein 1-like [Vitis vinifera]	protein phosphorylated amino acid binding	protein binding	protein binding	cell wall	brassinosteroid mediated signaling pathway	signal transduction
852	Cj_pnp_01341_04458	16019.4	11723	20315.7	1.73298	0.793251	0.624766	1	PREDICTED: protein transport protein SEC31 isoform 2 [Vitis vinifera]	molecular_function	molecular_function	molecular_function	cellular_component	N-terminal protein myristoylation	cellular protein modification process
853	Cj_pnp_08160_01733	14205.4	8105.97	20304.7	2.50491	1.32476	0.430465	1	predicted protein [Populus trichocarpa]	adenosylmethionine decarboxylase activity	catalytic activity	catalytic activity	cellular_component	spermidine biosynthetic process	biosynthetic process
854	Cj_pnp_03742_04807	16258	12227	20289.1	1.65937	0.730637	0.650257	1	PREDICTED: DNA-directed RNA polymerase III subunit rpc1-like [Vitis vinifera]	DNA-directed RNA polymerase activity	transferase activity	transferase activity	nucleus	meiotic chromosome segregation	cellular process
855	Cj_pnp_01611_03583	14753.7	9233.94	20273.4	2.19553	1.13457	0.495193	1	PREDICTED: uncharacterized protein LOC100252015 [Vitis vinifera]
856	Cj_pnp_03806_01952	15261.8	10413	20110.6	1.9313	0.949569	0.563406	1	PREDICTED: serine/threonine-protein kinase HT1-like [Vitis vinifera]	protein serine/threonine/tyrosine kinase activity	kinase activity	kinase activity	plasma membrane	root epidermal cell differentiation	cell differentiation
857	Cj_pnp_01921_01861	13634.6	7169.61	20099.6	2.80345	1.4872	0.379705	1	Glucan endo-1,3-beta-glucosidase precursor, putative [Ricinus communis]	hydrolase activity, hydrolyzing O-glycosyl compounds	hydrolase activity	hydrolase activity	plasma membrane	growth	growth
858	Cj_pnp_03002_06110	17229.5	14392.2	20066.8	1.39428	0.479519	0.757085	1	predicted protein [Populus trichocarpa]	kinase activity	kinase activity	kinase activity	cytoplasm	stomatal complex morphogenesis	anatomical structure morphogenesis
859	Cj_pnp_00725_03303	13381.4	6718.03	20044.9	2.98374	1.57712	0.353401	1	predicted protein [Populus trichocarpa]	transmembrane receptor protein serine/threonine kinase activity	kinase activity	kinase activity	plasma membrane	signal transduction	signal transduction
860	Cj_pnp_01421_00874	15057.2	10079	20035.5	1.98785	0.991208	0.547634	1	conserved hypothetical protein [Ricinus communis]
861	Cj_pnp_03083_01336	13923.3	7826.85	20019.8	2.55784	1.35492	0.420765	1	PREDICTED: triosephosphate isomerase, chloroplastic-like [Glycine max]	triose-phosphate isomerase activity	catalytic activity	catalytic activity	cellular_component	glyceraldehyde-3-phosphate biosynthetic process	biosynthetic process
862	Cj_pnp_04934_03231	14401.7	8814.94	19988.5	2.26757	1.18115	0.478872	1	trehalose-6-phosphate synthase, putative [Ricinus communis]	transferase activity, transferring glycosyl groups	transferase activity	transferase activity	cytosol	glucose catabolic process	carbohydrate metabolic process
863	Cj_pnp_02122_01686	13773.4	7563.06	19983.8	2.64229	1.40179	0.405912	1	PREDICTED: uncharacterized protein LOC100811987 [Glycine max]
864	Cj_pnp_05678_03430	13902.3	7822.37	19982.2	2.5545	1.35304	0.421376	1	PREDICTED: KH domain-containing protein At4g18375 [Vitis vinifera]	nucleic acid binding	nucleic acid binding	nucleic acid binding	nucleus	biological_process	biological_process
865	Cj_pnp_05711_07196	14611.6	9244.16	19979.1	2.16127	1.11188	0.50333	1	PREDICTED: uncharacterized protein LOC100264630 [Vitis vinifera]
866	Cj_pnp_06702_00907	12446.1	4936.65	19955.6	4.04234	2.01519	0.243363	1	ein3-binding f-box protein 4 [Populus trichocarpa]	protein binding	protein binding	protein binding	nucleus	response to ethylene stimulus	response to endogenous stimulus
867	Cj_pnp_03750_02446	15346.2	10764.9	19927.4	1.85114	0.888414	0.587047	1	PREDICTED: uncharacterized protein LOC100249386 [Vitis vinifera]
868	Cj_pnp_25060_00180	10068.8	213.332	19924.3	93.3959	6.54529	0.00115143	0.494564	predicted protein [Populus trichocarpa]	molecular_function	molecular_function	molecular_function	extracellular region	response to gibberellin stimulus	response to endogenous stimulus
869	Cj_pnp_01874_03290	15864.7	11809.9	19919.6	1.68669	0.754193	0.640648	1	PREDICTED: alpha,alpha-trehalose-phosphate synthase [UDP-forming] 6 [Vitis vinifera]	alpha,alpha-trehalose-phosphate synthase (UDP-forming) activity	transferase activity	transferase activity	mitochondrion	trehalose biosynthetic process	carbohydrate metabolic process
870	Cj_pnp_02893_02524	14327.4	8735.1	19919.6	2.28041	1.18929	0.476055	1	PREDICTED: DNA replication licensing factor mcm5-A-like [Vitis vinifera]	DNA-dependent ATPase activity	hydrolase activity	hydrolase activity	cellular_component	cell proliferation	biological_process
871	Cj_pnp_03254_02514	14614.4	9337.41	19891.4	2.13029	1.09105	0.510837	1	Endosomal P24A protein precursor, putative [Ricinus communis]
872	Cj_pnp_04158_01126	15119.2	10351.7	19886.7	1.92111	0.941938	0.566353	1	40S ribosomal protein S3a, putative [Ricinus communis]	structural constituent of ribosome	structural molecule activity	structural molecule activity	cellular_component	RNA methylation	nucleobase-containing compound metabolic process
873	Cj_pnp_04088_00923	13693.6	7503.65	19883.6	2.64985	1.40591	0.404639	1	PREDICTED: translocon-associated protein subunit beta isoform 1 [Vitis vinifera]	molecular_function	molecular_function	molecular_function	endoplasmic reticulum	systemic acquired resistance	response to stress
874	Cj_pnp_02034_06185	14035.6	8209.44	19861.7	2.41937	1.27463	0.447052	1	PREDICTED: callose synthase 9-like isoform 1 [Glycine max]	1,3-beta-D-glucan synthase activity	transferase activity	transferase activity	plasma membrane	generative cell mitosis	cellular component organization
875	Cj_pnp_03018_01453	12189.8	4536.81	19842.9	4.37375	2.12887	0.219575	1	predicted protein [Populus trichocarpa]	molecular_function	molecular_function	molecular_function	nucleus	negative regulation of defense response	biological_process
876	Cj_pnp_11502_02717	11534.1	3244.05	19824.1	6.11092	2.61139	0.13812	1	PREDICTED: fimbrin-like protein 2-like [Vitis vinifera]	actin filament binding	protein binding	protein binding	cytosol	actin cytoskeleton organization	cellular component organization
877	Cj_pnp_02690_02353	14705.4	9592.9	19817.8	2.06589	1.04676	0.526999	1	PREDICTED: anthranilate phosphoribosyltransferase, chloroplastic [Vitis vinifera]	anthranilate phosphoribosyltransferase activity	transferase activity	transferase activity	plastid	tryptophan biosynthetic process	biosynthetic process
878	Cj_pnp_07260_00631	12321.9	4830.62	19813.1	4.10157	2.03618	0.238854	1	Histone H2A [Medicago truncatula]	DNA binding	DNA binding	DNA binding	nucleolus	calcium ion transport	transport
879	Cj_pnp_05367_01626	12604.1	5420.16	19788.1	3.65083	1.86823	0.277017	1	PREDICTED: tryptophan synthase beta chain 2, chloroplastic [Vitis vinifera]	tryptophan synthase activity	catalytic activity	catalytic activity	cellular_component	tryptophan biosynthetic process	biosynthetic process
880	Cj_pnp_05087_00923	13833.3	7906.69	19759.9	2.49914	1.32143	0.43164	1	PREDICTED: 60S ribosomal protein L7a-like [Vitis vinifera]	structural constituent of ribosome	structural molecule activity	structural molecule activity	cytosol	RNA methylation	nucleobase-containing compound metabolic process
881	Cj_pnp_00055_02190	15191.7	10653.2	19730.2	1.85205	0.88912	0.586796	1	40S ribosomal protein S18 [Arabidopsis thaliana]	structural constituent of ribosome	structural molecule activity	structural molecule activity	cellular_component	translation	translation
882	Cj_pnp_06006_03017	15794.6	11869.9	19719.2	1.66127	0.73229	0.649636	1	PREDICTED: uncharacterized protein LOC100245196 [Vitis vinifera]	molecular_function	molecular_function	molecular_function	nucleus	biological_process	biological_process
883	Cj_pnp_03620_00760	13471.2	7240.5	19702	2.72108	1.44418	0.392822	1	predicted protein [Populus trichocarpa]	structural constituent of ribosome	structural molecule activity	structural molecule activity	ribosome	translation	translation
884	Cj_pnp_01950_02255	11220.5	2748.4	19692.6	7.1651	2.84099	0.109233	1	PREDICTED: xylulose kinase [Vitis vinifera]	xylulokinase activity	kinase activity	kinase activity	cytosol	xylulose metabolic process	carbohydrate metabolic process
885	Cj_pnp_01049_01033	15696.7	11703.9	19689.5	1.6823	0.750438	0.642205	1	uncharacterized protein LOC100306223 [Glycine max]	molecular_function	molecular_function	molecular_function	membrane	photosystem II stabilization	biological_process
886	Cj_pnp_02513_03505	17610.1	15577.7	19642.5	1.26094	0.334497	0.821632	1	predicted protein [Populus trichocarpa]	protein binding	protein binding	protein binding	cytoplasm	stomatal movement	cellular process
887	Cj_pnp_01647_04367	16080	12559.7	19600.2	1.56056	0.642062	0.687193	1	PREDICTED: uncharacterized protein LOC100248897 [Vitis vinifera]	DNA binding	DNA binding	DNA binding	cytosol	meiotic chromosome segregation	cellular process
888	Cj_pnp_00656_05331	15089.3	10592.5	19586.1	1.84906	0.886789	0.587724	1	myosin XI, putative [Ricinus communis]	motor activity	motor activity	motor activity	cellular_component	leaf pavement cell development	cellular process
889	Cj_pnp_04450_01008	10418.9	1256.36	19581.4	15.5859	3.96217	0.0311098	1	allene oxide cyclase [Solanum lycopersicum]	allene-oxide cyclase activity	catalytic activity	catalytic activity	plasma membrane	response to fungus	response to biotic stimulus
890	Cj_pnp_06036_01937	14905.2	10254	19556.4	1.9072	0.931456	0.570419	1	PREDICTED: 60S ribosomal export protein NMD3-like [Vitis vinifera]	molecular_function	molecular_function	molecular_function	cytoplasm	endoplasmic reticulum organization	cellular component organization
891	Cj_pnp_02337_03476	13646.6	7743.17	19550.1	2.52482	1.33618	0.426886	1	PREDICTED: casein kinase I isoform delta-like [Vitis vinifera]	kinase activity	kinase activity	kinase activity	cellular_component	protein phosphorylation	cellular protein modification process
892	Cj_pnp_07609_00652	12077.5	4609.63	19545.4	4.24013	2.08411	0.228785	1	#N/A
893	Cj_pnp_01558_05465	15709.1	11885.3	19532.9	1.64346	0.716732	0.656059	1	ethylene signaling protein [Solanum lycopersicum]	protein binding	protein binding	protein binding	plasma membrane	response to salt stress	response to abiotic stimulus
894	Cj_pnp_07043_01579	14560.4	9605.04	19515.7	2.03182	1.02277	0.535911	1	PREDICTED: eukaryotic initiation factor 4A-3-like [Vitis vinifera]	protein binding	protein binding	protein binding	cellular_component	response to hypoxia	response to abiotic stimulus
895	Cj_pnp_07827_03097	13078.2	6643.94	19512.5	2.93689	1.55429	0.36006	1	PREDICTED: puromycin-sensitive aminopeptidase [Vitis vinifera]	aminopeptidase activity	hydrolase activity	hydrolase activity	cytosol	auxin polar transport	transport
896	Cj_pnp_03671_00806	14259.3	9009.11	19509.4	2.16552	1.11471	0.502385	1	#N/A
897	Cj_pnp_07084_02749	14111.7	8714.02	19509.4	2.23885	1.16276	0.485368	1	PREDICTED: replication protein A 70 kDa DNA-binding subunit [Vitis vinifera]	nucleic acid binding	nucleic acid binding	nucleic acid binding	cellular_component	chiasma assembly	cellular component organization
898	Cj_pnp_04322_00991	14871.7	10252.7	19490.6	1.90102	0.926776	0.572228	1	Os11g0579800 [Oryza sativa Japonica Group]	RNA binding	RNA binding	RNA binding	membrane	RNA methylation	nucleobase-containing compound metabolic process
899	Cj_pnp_01104_01483	13472.1	7455.11	19489.1	2.61419	1.38636	0.410853	1	PREDICTED: clathrin light chain 1-like [Vitis vinifera]	structural molecule activity	structural molecule activity	structural molecule activity	cytosol	ER to Golgi vesicle-mediated transport	transport
900	Cj_pnp_06844_02909	12973.1	6472.76	19473.4	3.00851	1.58905	0.350115	1	PREDICTED: probable rhamnose biosynthetic enzyme 1 [Vitis vinifera]	UDP-L-rhamnose synthase activity	catalytic activity	catalytic activity	cellular_component	auxin efflux	transport
901	Cj_pnp_00526_02007	13773.6	8123.85	19423.3	2.3909	1.25755	0.452841	1	PREDICTED: asparaginyl-tRNA synthetase, cytoplasmic 1-like [Vitis vinifera]	aminoacyl-tRNA ligase activity	catalytic activity	catalytic activity	cytosol	response to cadmium ion	biological_process
902	Cj_pnp_06723_01337	19138.9	18863.9	19413.9	1.02916	0.041463	0.956355	1	conserved hypothetical protein [Ricinus communis]	molecular_function	molecular_function	molecular_function	cellular_component	vegetative phase change	post-embryonic development
903	Cj_pnp_01702_01263	13232.1	7056.55	19407.6	2.7503	1.45959	0.388171	1	PREDICTED: GTP-binding nuclear protein Ran-3-like [Vitis vinifera]	protein binding	protein binding	protein binding	Golgi apparatus	protein import into nucleus	transport
904	Cj_pnp_00463_01651	17665	15941.1	19388.8	1.21628	0.282475	0.845194	1	PREDICTED: uncharacterized protein LOC100259405 isoform 1 [Vitis vinifera]	nucleic acid binding	nucleic acid binding	nucleic acid binding	nucleus	RNA processing	nucleobase-containing compound metabolic process
905	Cj_pnp_01191_01455	12393.5	5416.96	19370.1	3.57582	1.83827	0.284355	1	PREDICTED: uncharacterized protein LOC100253669 [Vitis vinifera]
906	Cj_pnp_03543_01851	14480.1	9591.62	19368.5	2.01931	1.01387	0.539245	1	predicted protein [Populus trichocarpa]	identical protein binding	protein binding	protein binding	cellular_component	positive regulation of programmed cell death	biological_process
907	Cj_pnp_02399_00862	13105.8	6868.13	19343.4	2.81641	1.49386	0.377854	1	40S ribosomal protein S15, putative [Ricinus communis]	structural constituent of ribosome	structural molecule activity	structural molecule activity	cellular_component	translation	translation
908	Cj_pnp_00876_01399	12943.8	6551.97	19335.6	2.95112	1.56126	0.358083	1	predicted protein [Populus trichocarpa]	diphosphate-fructose-6-phosphate 1-phosphotransferase activity	kinase activity	kinase activity	cytosol	response to cadmium ion	biological_process
909	Cj_pnp_02873_01515	15209.3	11100.3	19318.4	1.74035	0.79938	0.622409	1	PREDICTED: uncharacterized protein LOC100240969 [Vitis vinifera]	molecular_function	molecular_function	molecular_function	cellular_component	biological_process	biological_process
910	Cj_pnp_00593_01756	12840.7	6386.54	19294.9	3.02119	1.59511	0.348433	1	Aspartic proteinase nepenthesin-1 precursor, putative [Ricinus communis]	aspartic-type endopeptidase activity	hydrolase activity	hydrolase activity	cell wall	cysteine biosynthetic process	biosynthetic process
911	Cj_pnp_01801_02487	14098	8901.17	19294.9	2.16768	1.11615	0.501904	1	PREDICTED: uncharacterized protein LOC100242198 [Vitis vinifera]	protein homodimerization activity	protein binding	protein binding	cellular_component	positive regulation of cytoplasmic mRNA processing body assembly	biological_process
912	Cj_pnp_03378_02047	14149.2	9006.56	19291.8	2.14197	1.09894	0.508082	1	#N/A
913	Cj_pnp_03549_01439	16613.2	13939.4	19287.1	1.38364	0.468469	0.761988	1	PREDICTED: REF/SRPP-like protein At1g67360-like [Vitis vinifera]
914	Cj_pnp_00134_02129	16400.8	13539.5	19262	1.42265	0.508582	0.744439	1	PREDICTED: beta-glucosidase 18-like [Glycine max]	coniferin beta-glucosidase activity	hydrolase activity	hydrolase activity	extracellular region	lignin biosynthetic process	secondary metabolic process
915	Cj_pnp_01741_01874	10552.5	1883.58	19221.3	10.2047	3.35116	0.0630181	1	PREDICTED: reticuline oxidase-like protein-like isoform 1 [Glycine max]	electron carrier activity	molecular_function	molecular_function	cytoplasm	oxidation-reduction process	metabolic process
916	Cj_pnp_05527_02145	15882.2	12568	19196.3	1.52739	0.611066	0.700345	1	uncharacterized protein LOC100306222 [Glycine max]	ubiquitin-protein ligase activity	catalytic activity	catalytic activity	cytosol	histone H2B ubiquitination	cellular protein modification process
917	Cj_pnp_09455_04081	13764.5	8335.9	19193.1	2.30247	1.20318	0.471376	1	PREDICTED: phosphoglucan, water dikinase, chloroplastic-like [Vitis vinifera]	phosphoglucan, water dikinase activity	kinase activity	kinase activity	cellular_component	protein autophosphorylation	cellular protein modification process
918	Cj_pnp_00344_04108	15657.4	12124.8	19190	1.58271	0.662398	0.678687	1	hypothetical protein MTR_7g112460 [Medicago truncatula]	protein binding	protein binding	protein binding	nucleus	primary shoot apical meristem specification	biological_process
919	Cj_pnp_24557_02797	11830.1	4471.66	19188.4	4.29112	2.10135	0.225299	1	DNA replication licensing factor MCM3-like protein [Medicago truncatula]	DNA-dependent ATPase activity	hydrolase activity	hydrolase activity	cellular_component	cell proliferation	biological_process
920	Cj_pnp_05629_01299	12992.1	6797.23	19186.9	2.82275	1.4971	0.376916	1	PREDICTED: prohibitin-1, mitochondrial [Vitis vinifera]
921	Cj_pnp_15899_00538	10649.9	2130.12	19169.7	8.99932	3.16982	0.0769882	1	#N/A
922	Cj_pnp_04166_01558	14863.3	10563.1	19163.4	1.81418	0.859318	0.598558	1	PREDICTED: RING finger and CHY zinc finger domain-containing protein 1 isoform 2 [Vitis vinifera]
923	Cj_pnp_01660_02240	14288.6	9418.53	19158.7	2.03415	1.02443	0.535349	1	predicted protein [Populus trichocarpa]	protein serine/threonine kinase activity	kinase activity	kinase activity	cellular_component	protein autophosphorylation	cellular protein modification process
924	Cj_pnp_02077_01859	14453.2	9774.3	19132.1	1.95739	0.968929	0.556171	1	serine carboxypeptidase, putative [Ricinus communis]	serine-type carboxypeptidase activity	hydrolase activity	hydrolase activity	vacuole	second-messenger-mediated signaling	signal transduction
925	Cj_pnp_12590_02552	10601.5	2083.5	19119.6	9.17667	3.19797	0.0746628	1	PREDICTED: acyl-coenzyme A oxidase 3, peroxisomal [Vitis vinifera]	acyl-CoA oxidase activity	catalytic activity	catalytic activity	peroxisome	medium-chain fatty acid metabolic process	lipid metabolic process
926	Cj_pnp_00825_00926	13320.8	7529.84	19111.7	2.53813	1.34377	0.424514	1	Proteasome subunit beta type [Medicago truncatula]	peptidase activity	hydrolase activity	hydrolase activity	cytosol	ubiquitin-dependent protein catabolic process	protein metabolic process
927	Cj_pnp_03571_00872	13212.1	7313.96	19110.2	2.61284	1.38562	0.411158	1	PREDICTED: probable calcium-binding protein CML35 [Vitis vinifera]
928	Cj_pnp_00142_02346	15117	11186.5	19047.5	1.70273	0.767846	0.635186	1	ATP-dependent transporter, putative [Ricinus communis]	transporter activity	transporter activity	transporter activity	plasma membrane	methylglyoxal catabolic process to D-lactate	catabolic process
929	Cj_pnp_05643_01005	13491	7936.07	19046	2.39993	1.26299	0.451083	1	PREDICTED: protein SET-like [Glycine max]	chromatin binding	chromatin binding	chromatin binding	cytoplasm	cell differentiation	cell differentiation
930	Cj_pnp_02589_01912	13341.6	7640.34	19042.8	2.49241	1.31754	0.433037	1	2-nitropropane dioxygenase precursor, putative [Ricinus communis]	oxidoreductase activity	catalytic activity	catalytic activity	cytosol	response to cadmium ion	biological_process
931	Cj_pnp_05079_01553	12641.7	6256.24	19027.2	3.04131	1.60469	0.345787	1	PREDICTED: protein SEC13 homolog [Vitis vinifera]	nucleotide binding	nucleotide binding	nucleotide binding	cellular_component	pentose-phosphate shunt	nucleobase-containing compound metabolic process
932	Cj_pnp_00938_03518	16451.7	13917	18986.5	1.36426	0.448122	0.770968	1	PREDICTED: uncharacterized protein LOC100254898 [Vitis vinifera]	zinc ion binding	binding	binding	cytosol	protein import into peroxisome matrix	transport
933	Cj_pnp_03909_01008	12982.3	6998.43	18966.1	2.71006	1.43832	0.394759	1	60S ribosomal protein L32, putative [Ricinus communis]	structural constituent of ribosome	structural molecule activity	structural molecule activity	cytosol	translation	translation
934	Cj_pnp_00129_02213	10552.5	2149.92	18955.2	8.81667	3.14023	0.0795407	1	PREDICTED: lanC-like protein 2-like [Glycine max]
935	Cj_pnp_03601_02349	13966.8	8978.45	18955.2	2.11118	1.07805	0.51569	1	carotenoid cleavage dioxygenase 1-1 [Solanum lycopersicum]	9-cis-epoxycarotenoid dioxygenase activity	catalytic activity	catalytic activity	Golgi apparatus	xanthophyll catabolic process	lipid metabolic process
936	Cj_pnp_11515_01650	12413.7	5883.23	18944.2	3.22004	1.68708	0.323185	1	PREDICTED: UDP-glucuronate 4-epimerase 6 [Vitis vinifera]	protein binding	protein binding	protein binding	cellular_component	indoleacetic acid biosynthetic process	biosynthetic process
937	Cj_pnp_01140_02265	15966.9	13017.7	18916	1.4531	0.539134	0.731206	1	PREDICTED: glucose-6-phosphate isomerase, cytosolic 1 [Vitis vinifera]	glucose-6-phosphate isomerase activity	catalytic activity	catalytic activity	cytosol	response to cadmium ion	biological_process
938	Cj_pnp_01777_02782	15331.2	11762	18900.4	1.6069	0.684283	0.669575	1	predicted protein, partial [Populus trichocarpa]	peptidyl-prolyl cis-trans isomerase activity	catalytic activity	catalytic activity	nucleus	mRNA splicing, via spliceosome	nucleobase-containing compound metabolic process
939	Cj_pnp_00548_01671	23529.7	28170	18889.4	0.670551	-0.576582	0.756709	1	lipid binding protein, putative [Ricinus communis]	lipid binding	lipid binding	lipid binding	cellular_component	lipid transport	transport
940	Cj_pnp_01852_01499	14978.4	11072.2	18884.7	1.7056	0.770281	0.634217	1	Bax inhibitor [Solanum lycopersicum]	protein binding	protein binding	protein binding	endoplasmic reticulum	negative regulation of programmed cell death	biological_process
941	Cj_pnp_07057_00894	11689	4521.48	18856.5	4.17043	2.0602	0.233937	1	uncharacterized protein LOC100306467 [Glycine max]	molecular_function	molecular_function	molecular_function	cytosol	biological_process	biological_process
942	Cj_pnp_01409_01237	13399.3	7954.59	18844	2.36895	1.24425	0.457427	1	predicted protein [Populus trichocarpa]	zinc ion binding	binding	binding	mitochondrion	GTP biosynthetic process	nucleobase-containing compound metabolic process
943	Cj_pnp_02918_00998	11166.2	3510.39	18822.1	5.36182	2.42272	0.166593	1	conserved hypothetical protein [Ricinus communis]	molecular_function	molecular_function	molecular_function	endoplasmic reticulum	biological_process	biological_process
944	Cj_pnp_02426_03363	13876.7	8948.43	18804.9	2.10147	1.0714	0.518134	1	PREDICTED: uncharacterized protein LOC100267740 [Vitis vinifera]
945	Cj_pnp_03813_01051	12537	6292.65	18781.4	2.98466	1.57756	0.353521	1	PREDICTED: putative uncharacterized protein yghX-like [Vitis vinifera]	hydrolase activity	hydrolase activity	hydrolase activity	cytosol	response to zinc ion	biological_process
946	Cj_pnp_00462_13894	17577.2	16376.1	18778.3	1.14669	0.197473	0.884078	1	vacuolar protein sorting-associated protein, putative [Ricinus communis]	phospholipid binding	lipid binding	lipid binding	Golgi apparatus	root hair cell differentiation	cellular process
947	Cj_pnp_03146_02179	11474.3	4173.38	18775.1	4.49878	2.16953	0.211729	1	acetolactate synthase, putative [Ricinus communis]	acetolactate synthase activity	transferase activity	transferase activity	cellular_component	branched-chain amino acid biosynthetic process	biosynthetic process
948	Cj_pnp_02598_01083	12722.4	6696.32	18748.5	2.79982	1.48534	0.380522	1	PREDICTED: 60S ribosomal protein L7-4-like [Vitis vinifera]	structural constituent of ribosome	structural molecule activity	structural molecule activity	membrane	translation	translation
949	Cj_pnp_07195_01772	16978.7	15230.9	18726.6	1.22952	0.29809	0.838134	1	PREDICTED: dnaJ homolog subfamily B member 13-like isoform 1 [Glycine max]	heat shock protein binding	protein binding	protein binding	cytoplasm	response to heat	response to abiotic stimulus
950	Cj_pnp_07828_01094	10348.5	1984.5	18712.5	9.42935	3.23716	0.0715794	1	PREDICTED: acid phosphatase 1-like [Vitis vinifera]
951	Cj_pnp_02453_03676	14340.5	9982.52	18698.4	1.87312	0.905439	0.580583	1	PREDICTED: uncharacterized protein LOC100802446 [Glycine max]	nucleic acid binding	nucleic acid binding	nucleic acid binding	nucleus	mRNA processing	nucleobase-containing compound metabolic process
952	Cj_pnp_01469_02197	12202.6	5717.8	18687.4	3.26829	1.70854	0.317524	1	PREDICTED: uncharacterized protein LOC100255639 [Vitis vinifera]	molecular_function	molecular_function	molecular_function	cellular_component	cellulose biosynthetic process	carbohydrate metabolic process
953	Cj_pnp_22707_02279	10318.8	1973.64	18664	9.45663	3.24133	0.0712591	1	PREDICTED: glucomannan 4-beta-mannosyltransferase 9 [Vitis vinifera]	mannan synthase activity	transferase activity	transferase activity	Golgi apparatus	response to bacterium	response to biotic stimulus
954	Cj_pnp_03659_06453	15716.3	12771.8	18660.8	1.4611	0.547051	0.727807	1	PREDICTED: eukaryotic translation initiation factor 4G-like [Vitis vinifera]	translation initiation factor activity	translation factor activity, nucleic acid binding	translation factor activity, nucleic acid binding	cytoplasm	response to abscisic acid stimulus	response to endogenous stimulus
955	Cj_pnp_00636_00741	12493.8	6370.57	18617	2.92234	1.54713	0.362315	1	Os10g0465800 [Oryza sativa Japonica Group]	structural constituent of ribosome	structural molecule activity	structural molecule activity	cellular_component	translation	translation
956	Cj_pnp_04716_02887	13591.8	8572.87	18610.7	2.17089	1.11828	0.501255	1	sucrose synthase [Solanum lycopersicum]	sucrose synthase activity	transferase activity	transferase activity	cytosol	response to hypoxia	response to abiotic stimulus
957	Cj_pnp_00818_02495	15978.8	13373.5	18584.1	1.38963	0.474696	0.759304	1	ADP,ATP carrier protein, putative [Ricinus communis]	copper ion binding	binding	binding	mitochondrion	purine nucleotide transport	transport
958	Cj_pnp_04703_02558	13608.7	8638.02	18579.4	2.15089	1.10493	0.506042	1	PREDICTED: putative clathrin assembly protein At2g25430-like isoform 2 [Glycine max]	phospholipid binding	lipid binding	lipid binding	nucleus	clathrin coat assembly	cellular component organization
959	Cj_pnp_00203_02766	14092.3	9608.23	18576.3	1.93337	0.951119	0.563026	1	DNA replication licensing factor MCM7, putative [Ricinus communis]	protein binding	protein binding	protein binding	cellular_component	cell proliferation	biological_process
960	Cj_pnp_11532_02438	12440.2	6332.25	18548.1	2.92915	1.55048	0.361357	1	PREDICTED: uncharacterized protein LOC100814522 [Glycine max]	molecular_function	molecular_function	molecular_function	nucleus	response to sucrose stimulus	biological_process
961	Cj_pnp_03140_03726	14674.2	10830.1	18518.4	1.7099	0.77391	0.632789	1	PREDICTED: vacuolar protein sorting-associated protein 18 homolog [Vitis vinifera]
962	Cj_pnp_02875_00918	13114.7	7718.9	18510.5	2.39808	1.26188	0.451554	1	40S ribosomal protein S7, putative [Ricinus communis]	structural constituent of ribosome	structural molecule activity	structural molecule activity	cytosol	rRNA processing	nucleobase-containing compound metabolic process
963	Cj_pnp_01333_01107	12276.8	6052.49	18501.1	3.05678	1.61201	0.343845	1	peroxiredoxins, prx-1, prx-2, prx-3, putative [Ricinus communis]	peroxiredoxin activity	catalytic activity	catalytic activity	cellular_component	defense response to bacterium	response to biotic stimulus
964	Cj_pnp_09420_03980	13353.7	8206.24	18501.1	2.25452	1.17282	0.48202	1	PREDICTED: protein OBERON 4-like [Vitis vinifera]	protein binding	protein binding	protein binding	nucleus	cell fate specification	cellular process
965	Cj_pnp_02467_01053	12386.7	6289.45	18483.9	2.93887	1.55526	0.359987	1	14-3-3 protein 10 [Solanum lycopersicum]	protein phosphorylated amino acid binding	protein binding	protein binding	cell wall	brassinosteroid mediated signaling pathway	signal transduction
966	Cj_pnp_00424_03175	14024.4	9567.99	18480.8	1.93152	0.949738	0.563567	1	auxin response factor 6-1 [Solanum lycopersicum]	protein binding	protein binding	protein binding	nucleus	flower development	flower development
967	Cj_pnp_02219_01214	13850.7	9230.11	18471.4	2.00121	1.00087	0.544235	1	PREDICTED: calmodulin-3-like isoform 2 [Brachypodium distachyon]
968	Cj_pnp_05773_02514	10350.4	2241.9	18458.9	8.23358	3.04152	0.0885638	1	PREDICTED: ankyrin repeat-containing protein At5g02620-like [Vitis vinifera]
969	Cj_pnp_02666_04795	13767.7	9112.58	18422.9	2.02169	1.01556	0.538757	1	PREDICTED: translocase of chloroplast 120, chloroplastic-like [Vitis vinifera]	GTP binding	nucleotide binding	nucleotide binding	plastid	protein targeting to chloroplast	transport
970	Cj_pnp_00699_00456	12461.7	6547.49	18375.9	2.80655	1.4888	0.379561	1	60S ribosomal protein L44 [Medicago truncatula]	structural constituent of ribosome	structural molecule activity	structural molecule activity	cellular_component	translation	translation
971	Cj_pnp_07480_03144	11313	4250.03	18375.9	4.32371	2.11227	0.223245	1	PREDICTED: cullin-3B [Vitis vinifera]	protein binding	protein binding	protein binding	cellular_component	embryo development ending in seed dormancy	embryo development
972	Cj_pnp_03722_01866	13236.7	8133.43	18339.9	2.25488	1.17305	0.48197	1	PREDICTED: serine/threonine-protein phosphatase 2A 65 kDa regulatory subunit A beta isoform [Vitis vinifera]	protein phosphatase type 2A regulator activity	enzyme regulator activity	enzyme regulator activity	cytosol	response to cadmium ion	biological_process
973	Cj_pnp_02111_00601	11761.7	5202.36	18321.1	3.52169	1.81627	0.29	1	Adenosine kinase [Medicago truncatula]	copper ion binding	binding	binding	cytosol	adenosine salvage	nucleobase-containing compound metabolic process
974	Cj_pnp_10284_01144	12815.3	7326.73	18303.9	2.49823	1.32091	0.43208	1	V-type proton ATPase subunit d1 [Arabidopsis thaliana]	proton-transporting ATPase activity, rotational mechanism	hydrolase activity	hydrolase activity	vacuole	proton transport	transport
975	Cj_pnp_05699_02272	13211.7	8132.15	18291.3	2.24926	1.16945	0.483234	1	60S ribosomal protein L6, putative [Ricinus communis]	structural constituent of ribosome	structural molecule activity	structural molecule activity	cellular_component	translation	translation
976	Cj_pnp_07769_02717	14874.1	11466.3	18281.9	1.59441	0.673025	0.674337	1	PREDICTED: 1,4-alpha-glucan-branching enzyme 2, chloroplastic/amyloplastic-like [Glycine max]	1,4-alpha-glucan branching enzyme activity	transferase activity	transferase activity	cellular_component	starch metabolic process	carbohydrate metabolic process
977	Cj_pnp_00788_01028	14262.3	10262.9	18261.6	1.77938	0.831372	0.609746	1	photosystem I subunit O [Arabidopsis thaliana]	molecular_function	molecular_function	molecular_function	plastid	photosynthesis, light harvesting in photosystem I	generation of precursor metabolites and energy
978	Cj_pnp_08286_04376	13134.9	8022.29	18247.5	2.2746	1.18561	0.477616	1	PREDICTED: tripeptidyl-peptidase 2 [Vitis vinifera]	tripeptidyl-peptidase activity	hydrolase activity	hydrolase activity	membrane	proteolysis	protein metabolic process
979	Cj_pnp_11026_02754	12139.7	6039.71	18239.7	3.01996	1.59453	0.34882	1	PREDICTED: oligopeptidase A-like [Glycine max]	metalloendopeptidase activity	hydrolase activity	hydrolase activity	cellular_component	methylglyoxal catabolic process to D-lactate	catabolic process
980	Cj_pnp_06022_01463	12609	6979.91	18238.1	2.61294	1.38568	0.411311	1	PREDICTED: uncharacterized protein LOC100246586 [Vitis vinifera]	zinc ion binding	binding	binding	nucleus	response to chitin	response to endogenous stimulus
981	Cj_pnp_06120_02797	13595.8	8953.54	18238.1	2.03697	1.02643	0.534752	1	DNA photolyase, putative [Ricinus communis]	DNA (6-4) photolyase activity	catalytic activity	catalytic activity	plastid	pyrimidine dimer repair	DNA metabolic process
982	Cj_pnp_23868_00744	9177.21	119.44	18235	152.67	7.25428	0.000453692	0.286586	Histidine-containing phosphotransfer protein, putative [Ricinus communis]	protein binding	protein binding	protein binding	cytoplasm	regulation of cytokinin mediated signaling pathway	biological_process
983	Cj_pnp_02590_01041	12772.4	7322.26	18222.5	2.48864	1.31536	0.433908	1	PREDICTED: photosystem I reaction center subunit V, chloroplastic [Vitis vinifera]	molecular_function	molecular_function	molecular_function	thylakoid	photosystem I stabilization	biological_process
984	Cj_pnp_03027_06451	14873.7	11532.7	18214.6	1.57939	0.659369	0.680058	1	PREDICTED: transcription initiation factor TFIID subunit 1-A-like [Vitis vinifera]	histone acetyltransferase activity	transferase activity	transferase activity	nucleus	DNA mediated transformation	cellular process
985	Cj_pnp_01390_01998	13142.7	8070.84	18214.6	2.25684	1.17431	0.481554	1	PREDICTED: GDSL esterase/lipase CPRD49 isoform 1 [Glycine max]	carboxylesterase activity	hydrolase activity	hydrolase activity	extracellular region	lipid metabolic process	lipid metabolic process
986	Cj_pnp_06706_00726	9432.81	674.486	18191.1	26.9704	4.7533	0.0118765	1	PREDICTED: probable mitochondrial 2-oxoglutarate/malate carrier protein [Vitis vinifera]	oxidative phosphorylation uncoupler activity	transporter activity	transporter activity	mitochondrion	proton transport	transport
987	Cj_pnp_01934_01843	16210	14235.1	18184.9	1.27747	0.353286	0.813251	1	PREDICTED: MORN repeat-containing protein 1-like [Vitis vinifera]	molecular_function	molecular_function	molecular_function	cytoplasm	biological_process	biological_process
988	Cj_pnp_04241_02012	12043	5921.55	18164.5	3.06753	1.61708	0.342504	1	predicted protein [Populus trichocarpa]
989	Cj_pnp_00798_03146	14397.5	10646.1	18148.9	1.70474	0.769548	0.634605	1	predicted protein [Populus trichocarpa]	nucleotide binding	nucleotide binding	nucleotide binding	nucleus	protein import into nucleus	transport
990	Cj_pnp_16463_01775	10597.3	3058.18	18136.3	5.93044	2.56814	0.144554	1	Tubulin beta chain [Medicago truncatula]	structural molecule activity	structural molecule activity	structural molecule activity	Golgi apparatus	response to cold	response to abiotic stimulus
991	Cj_pnp_09359_02294	12201.1	6272.21	18130.1	2.89054	1.53134	0.36702	1	PREDICTED: methylmalonate-semialdehyde dehydrogenase [acylating], mitochondrial [Vitis vinifera]	copper ion binding	binding	binding	mitochondrion	response to oxidative stress	response to stress
992	Cj_pnp_04144_03275	14327.7	10533.1	18122.2	1.72051	0.782833	0.629229	1	PREDICTED: staphylococcal nuclease domain-containing protein 1 [Vitis vinifera]	RNA binding	RNA binding	RNA binding	cytosol	response to salt stress	response to abiotic stimulus
993	Cj_pnp_03964_00444	11679.4	5255.37	18103.5	3.44476	1.7844	0.298027	1	PREDICTED: 60S ribosomal protein L12 [Vitis vinifera]	zinc ion binding	binding	binding	cellular_component	response to cold	response to abiotic stimulus
994	Cj_pnp_00338_05744	16861.9	15628.1	18095.6	1.15789	0.211495	0.87766	1	PREDICTED: transformation/transcription domain-associated protein [Vitis vinifera]	transferase activity, transferring phosphorus-containing groups	transferase activity	transferase activity	cellular_component	methylation-dependent chromatin silencing	regulation of gene expression, epigenetic
995	Cj_pnp_01101_01864	12844.4	7616.71	18072.1	2.3727	1.24653	0.456801	1	PREDICTED: ubiquitin carboxyl-terminal hydrolase 6 [Vitis vinifera]	calmodulin binding	protein binding	protein binding	cellular_component	protein deubiquitination	cellular protein modification process
996	Cj_pnp_04967_04811	14651.4	11233.8	18069	1.60846	0.685676	0.669087	1	L04 [Solanum lycopersicum]	protein binding	protein binding	protein binding	plasma membrane	stamen development	biological_process
997	Cj_pnp_06155_00854	12965.8	7865.81	18065.9	2.29676	1.1996	0.472812	1	PREDICTED: uncharacterized protein LOC100252692 [Vitis vinifera]	molecular_function	molecular_function	molecular_function	mitochondrion	glucose catabolic process	carbohydrate metabolic process
998	Cj_pnp_05869_02128	12348.4	6635.64	18061.2	2.72185	1.44459	0.393022	1	PREDICTED: lysyl-tRNA synthetase-like [Vitis vinifera]	lysine-tRNA ligase activity	catalytic activity	catalytic activity	cellular_component	cullin deneddylation	cellular protein modification process
999	Cj_pnp_04160_01764	14671.8	11291.9	18051.8	1.59865	0.676856	0.672764	1	ethylene responsive factor [Solanum lycopersicum]	protein binding	protein binding	protein binding	nucleus	negative regulation of transcription, DNA-dependent	biological_process
1000	Cj_pnp_02561_00579	12558	7081.46	18034.6	2.54673	1.34865	0.423154	1	uncharacterized protein LOC100502113 [Zea mays]	DNA binding	DNA binding	DNA binding	nucleus	nucleosome assembly	cellular component organization
1001	Cj_pnp_06197_03232	13629.4	9235.22	18023.6	1.95162	0.96467	0.557954	1	PREDICTED: probable rhamnose biosynthetic enzyme 1 [Vitis vinifera]	UDP-L-rhamnose synthase activity	catalytic activity	catalytic activity	cellular_component	auxin efflux	transport
1002	Cj_pnp_02931_01898	11897.7	5773.37	18022	3.12158	1.64228	0.335554	1	predicted protein [Populus trichocarpa]	coenzyme binding	binding	binding	mitochondrion	response to salt stress	response to abiotic stimulus
1003	Cj_pnp_00558_03800	12880.6	7743.81	18017.4	2.32668	1.21827	0.466411	1	PREDICTED: uncharacterized protein LOC100240982 [Vitis vinifera]	calcium ion binding	binding	binding	plasma membrane	Golgi localization	cellular process
1004	Cj_pnp_11251_02737	12385.9	6757.63	18014.2	2.66576	1.41455	0.402308	1	uridine cytidine kinase I, putative [Ricinus communis]	kinase activity	kinase activity	kinase activity	plastid	floral organ formation	biological_process
1005	Cj_pnp_07685_04140	12691.2	7448.09	17934.4	2.40792	1.26779	0.449689	1	PREDICTED: nodal modulator 1 [Vitis vinifera]	carbohydrate binding	carbohydrate binding	carbohydrate binding	endoplasmic reticulum	N-terminal protein myristoylation	cellular protein modification process
1006	Cj_pnp_08331_01691	11297.1	4661.36	17932.8	3.84712	1.94378	0.259731	1	predicted protein [Populus trichocarpa]	L-malate dehydrogenase activity	catalytic activity	catalytic activity	plastid	response to cold	response to abiotic stimulus
1007	Cj_pnp_09611_02343	12745.4	7595.63	17895.2	2.35599	1.23633	0.460285	1	predicted protein [Populus trichocarpa]	metal ion binding	binding	binding	membrane	oxidation-reduction process	metabolic process
1008	Cj_pnp_01523_01456	13781.3	9672.1	17890.5	1.84971	0.887295	0.587761	1	PREDICTED: DNA-damage-repair/toleration protein DRT100 [Vitis vinifera]
1009	Cj_pnp_03384_02330	12966.6	8056.78	17876.4	2.21881	1.14978	0.490212	1	PREDICTED: transport inhibitor response 1-like protein [Vitis vinifera]	ubiquitin-protein ligase activity	catalytic activity	catalytic activity	nucleus	stomatal complex morphogenesis	anatomical structure morphogenesis
1010	Cj_pnp_00582_01520	12513	7157.47	17868.6	2.4965	1.31991	0.432495	1	Transmembrane 9 superfamily protein member [Medicago truncatula]
1011	Cj_pnp_02202_02458	12194.1	6528.97	17859.2	2.73538	1.45174	0.390878	1	PREDICTED: uncharacterized protein LOC100264206 [Vitis vinifera]	RNA binding	RNA binding	RNA binding	plastid	cell wall modification	cellular component organization
1012	Cj_pnp_06309_02005	12965.9	8094.47	17837.3	2.20364	1.13989	0.493713	1	NAC domain protein, IPR003441 [Populus trichocarpa]	sequence-specific DNA binding transcription factor activity	sequence-specific DNA binding transcription factor activity	sequence-specific DNA binding transcription factor activity	nucleus	endosomal transport	transport
1013	Cj_pnp_03605_02092	10780.9	3730.75	17831	4.77948	2.25685	0.195403	1	predicted protein [Populus trichocarpa]	cyclin-dependent protein kinase activity	kinase activity	kinase activity	nucleus	stomatal lineage progression	cellular process
1014	Cj_pnp_12559_02083	12484.5	7150.44	17818.5	2.49195	1.31727	0.433365	1	PREDICTED: uncharacterized protein LOC100257917 [Vitis vinifera]	RNA binding	RNA binding	RNA binding	cellular_component	biological_process	biological_process
1015	Cj_pnp_05584_02339	9802.85	1790.33	17815.4	9.95092	3.31483	0.0658262	1	PREDICTED: uncharacterized protein LOC100254761 isoform 2 [Vitis vinifera]	molecular_function	molecular_function	molecular_function	nucleus	biological_process	biological_process
1016	Cj_pnp_01057_00968	10104	2403.49	17804.4	7.40772	2.88903	0.10422	1	Metallothiol transferase fosB [Medicago truncatula]	lactoylglutathione lyase activity	catalytic activity	catalytic activity	cytoplasm	hyperosmotic salinity response	response to abiotic stimulus
1017	Cj_pnp_05799_02105	12742.8	7740.62	17744.9	2.29244	1.19689	0.473811	1	amine oxidase, putative [Ricinus communis]
1018	Cj_pnp_02799_00843	13305	8866.68	17743.4	2.00113	1.00081	0.544376	1	PREDICTED: uncharacterized protein At2g27730, mitochondrial isoform 3 [Vitis vinifera]	copper ion binding	binding	binding	mitochondrion	photorespiration	biosynthetic process
1019	Cj_pnp_07358_01840	11879.6	6031.41	17727.7	2.93923	1.55544	0.360105	1	predicted protein [Populus trichocarpa]	protein binding	protein binding	protein binding	Golgi apparatus	brassinosteroid biosynthetic process	lipid metabolic process
1020	Cj_pnp_05180_02401	13878.3	10033.6	17723	1.76636	0.820782	0.614041	1	AMP dependent CoA ligase, putative [Ricinus communis]	4-coumarate-CoA ligase activity	catalytic activity	catalytic activity	nucleus	response to UV	response to abiotic stimulus
1021	Cj_pnp_03350_02590	13929.2	10141.6	17716.7	1.74695	0.804835	0.620424	1	PREDICTED: uncharacterized protein LOC100262118 [Vitis vinifera]	calmodulin binding	protein binding	protein binding	plasma membrane	lipid metabolic process	lipid metabolic process
1022	Cj_pnp_04875_02256	12080.4	6450.41	17710.5	2.74564	1.45714	0.389265	1	PREDICTED: T-complex protein 1 subunit theta [Vitis vinifera]	unfolded protein binding	protein binding	protein binding	cellular_component	cytoskeleton organization	cellular component organization
1023	Cj_pnp_09939_01609	13288.2	8870.51	17705.8	1.99603	0.997132	0.545762	1	predicted protein [Populus trichocarpa]
1024	Cj_pnp_12640_01736	12195.5	6689.93	17701.1	2.64593	1.40378	0.405737	1	glutaredoxin, grx, putative [Ricinus communis]	electron carrier activity	molecular_function	molecular_function	cytosol	regulation of cell cycle	biological_process
1025	Cj_pnp_11450_02178	10834.6	3972.82	17696.4	4.45436	2.15522	0.214791	1	predicted protein [Populus trichocarpa]	zinc ion binding	binding	binding	plastid	reactive oxygen species metabolic process	cellular process
1026	Cj_pnp_01686_02003	12356.8	7026.53	17687	2.51717	1.3318	0.428665	1	predicted protein [Arabidopsis lyrata subsp. lyrata]	transporter activity	transporter activity	transporter activity	membrane	drug transmembrane transport	transport
1027	Cj_pnp_00813_04725	16100	14530.2	17669.8	1.21607	0.282231	0.84538	1	PREDICTED: ABC transporter B family member 1-like [Vitis vinifera]	protein binding	protein binding	protein binding	plasma membrane	stamen development	biological_process
1028	Cj_pnp_00417_02140	11238.3	4811.46	17665.1	3.67146	1.87635	0.27554	1	PREDICTED: RNA-directed DNA polymerase from mobile element jockey-like [Brachypodium distachyon]
1029	Cj_pnp_03101_00549	9858.99	2056.03	17662	8.59031	3.10271	0.0830596	1	PREDICTED: gibberellin-regulated protein 4-like [Vitis vinifera]	molecular_function	molecular_function	molecular_function	extracellular region	cell redox homeostasis	cellular homeostasis
1030	Cj_pnp_06040_01462	8895.75	171.815	17619.7	102.55	6.68019	0.000978276	0.45511	PREDICTED: omega-hydroxypalmitate O-feruloyl transferase [Vitis vinifera]
1031	Cj_pnp_01714_00813	12818.5	8026.76	17610.3	2.19395	1.13353	0.49601	1	PREDICTED: cyclin-B1-2 [Vitis vinifera]	molecular_function	molecular_function	molecular_function	nucleus	biological_process	biological_process
1032	Cj_pnp_19121_03653	10522.8	3485.48	17560.2	5.03809	2.33288	0.181912	1	PREDICTED: multiple C2 and transmembrane domain-containing protein 2-like isoform 1 [Vitis vinifera]	molecular_function	molecular_function	molecular_function	cellular_component	biological_process	biological_process
1033	Cj_pnp_03237_05127	15669.1	13790.6	17547.7	1.27244	0.347598	0.815844	1	conserved hypothetical protein [Ricinus communis]
1034	Cj_pnp_00853_00745	12179.7	6816.39	17543	2.57364	1.36381	0.418401	1	predicted protein [Populus trichocarpa]	structural constituent of ribosome	structural molecule activity	structural molecule activity	cellular_component	growth	growth
1035	Cj_pnp_11826_02109	12614.9	7729.12	17500.7	2.26425	1.17904	0.480044	1	PREDICTED: 2-hydroxyacyl-CoA lyase [Vitis vinifera]	pyruvate decarboxylase activity	catalytic activity	catalytic activity	cytosol	toxin catabolic process	secondary metabolic process
1036	Cj_pnp_04245_00851	12237.7	6974.8	17500.7	2.50913	1.32719	0.430203	1	PREDICTED: probable NADH dehydrogenase [ubiquinone] 1 alpha subcomplex subunit 5, mitochondrial [Vitis vinifera]	oxidoreductase activity, acting on NAD(P)H	catalytic activity	catalytic activity	mitochondrion	photorespiration	biosynthetic process
1037	Cj_pnp_19880_01591	9029.7	597.84	17461.6	29.2077	4.86828	0.0103131	1	PREDICTED: cytochrome P450 94A1-like [Vitis vinifera]	oxygen binding	oxygen binding	oxygen binding	plastid	response to wounding	response to stress
1038	Cj_pnp_09204_02131	11800.4	6167.46	17433.4	2.82667	1.4991	0.376695	1	PREDICTED: aspartyl-tRNA synthetase, cytoplasmic [Vitis vinifera]	aspartate-tRNA ligase activity	catalytic activity	catalytic activity	cytosol	response to cadmium ion	biological_process
1039	Cj_pnp_06779_03706	9242.03	1050.69	17433.4	16.5923	4.05244	0.028124	1	Cell division protease ftsH, putative [Ricinus communis]
1040	Cj_pnp_04329_02182	11753.3	6092.09	17414.6	2.85856	1.51529	0.371902	1	PREDICTED: signal recognition particle 72 kDa protein [Vitis vinifera]	7S RNA binding	RNA binding	RNA binding	cytoplasm	SRP-dependent cotranslational protein targeting to membrane	transport
1041	Cj_pnp_08201_01140	11537.9	5662.87	17413	3.07495	1.62056	0.341709	1	uncharacterized protein LOC100499823 [Glycine max]	heme binding	binding	binding	endoplasmic reticulum	pentacyclic triterpenoid biosynthetic process	lipid metabolic process
1042	Cj_pnp_00069_04022	14276	11146.9	17405.2	1.56144	0.642875	0.687078	1	PREDICTED: uncharacterized protein LOC100242745 [Vitis vinifera]
1043	Cj_pnp_04775_01974	13156.6	8912.67	17400.5	1.95233	0.965199	0.557857	1	PREDICTED: putative DNA repair protein RAD23-3 isoform 1 [Vitis vinifera]	proteasome binding	protein binding	protein binding	nucleus	proteasomal ubiquitin-dependent protein catabolic process	protein metabolic process
1044	Cj_pnp_01554_02167	12429.1	7460.86	17397.4	2.33182	1.22145	0.465449	1	PREDICTED: plastidic glucose transporter 4 [Vitis vinifera]	sugar:hydrogen symporter activity	transporter activity	transporter activity	cellular_component	response to trehalose stimulus	biological_process
1045	Cj_pnp_02736_02464	13314.7	9263.32	17366	1.87471	0.906668	0.580309	1	PREDICTED: pescadillo homolog [Vitis vinifera]	transcription coactivator activity	molecular_function	molecular_function	nucleus	protein import into nucleus	transport
1046	Cj_pnp_00182_01063	12696.7	8044.65	17348.8	2.15657	1.10874	0.504901	1	PREDICTED: 60S ribosomal protein L27-3 isoform 1 [Vitis vinifera]	structural constituent of ribosome	structural molecule activity	structural molecule activity	ribosome	RNA methylation	nucleobase-containing compound metabolic process
1047	Cj_pnp_06909_01399	10751.4	4175.94	17326.9	4.14923	2.05284	0.235856	1	Farnesylated protein (ATFP6) [Medicago truncatula]	protein binding	protein binding	protein binding	cellular_component	heat acclimation	response to abiotic stimulus
1048	Cj_pnp_01732_01815	10971.2	4618.57	17323.8	3.7509	1.90724	0.26833	1	PREDICTED: potassium transporter 8-like [Vitis vinifera]	potassium ion transmembrane transporter activity	transporter activity	transporter activity	plasma membrane	potassium ion transport	transport
1049	Cj_pnp_27785_02253	9003.66	689.815	17317.5	25.1046	4.64988	0.0135663	1	white-brown-complex ABC transporter family [Populus trichocarpa]
1050	Cj_pnp_02812_00733	11920.6	6548.77	17292.5	2.64057	1.40085	0.406746	1	similar to 60S ribosomal protein L35 [Solanum lycopersicum]	structural constituent of ribosome	structural molecule activity	structural molecule activity	ribosome	translation	translation
1051	Cj_pnp_05688_03272	11857.1	6424.86	17289.3	2.691	1.42814	0.398254	1	PREDICTED: pathogenesis-related protein 5 [Vitis vinifera]
1052	Cj_pnp_06030_01346	13080.6	8912.67	17248.6	1.93529	0.952552	0.562693	1	PREDICTED: translocase of chloroplast 34, chloroplastic [Vitis vinifera]	protein binding	protein binding	protein binding	plastid	protein targeting to chloroplast	transport
1053	Cj_pnp_06445_05732	13173.8	9106.84	17240.8	1.89317	0.920805	0.574865	1	PREDICTED: DNA-directed RNA polymerase II subunit RPB1-like [Vitis vinifera]	protein binding	protein binding	protein binding	cellular_component	protein desumoylation	cellular protein modification process
1054	Cj_pnp_02483_00743	10432	3624.72	17239.2	4.75601	2.24975	0.196855	1	predicted protein [Populus trichocarpa]	molecular_function	molecular_function	molecular_function	endoplasmic reticulum	biological_process	biological_process
1055	Cj_pnp_05455_01641	13206.6	9177.09	17236.1	1.87817	0.909324	0.579301	1	PREDICTED: E3 ubiquitin-protein ligase At4g11680-like isoform 1 [Vitis vinifera]
1056	Cj_pnp_01236_01018	13548.3	9888.63	17207.9	1.74017	0.79923	0.622748	1	potassium channel beta, putative [Ricinus communis]	potassium channel activity	transporter activity	transporter activity	cellular_component	potassium ion transport	transport
1057	Cj_pnp_02195_04087	12727.8	8255.43	17200.1	2.08349	1.059	0.52294	1	PREDICTED: splicing factor 3B subunit 1-like [Vitis vinifera]
1058	Cj_pnp_01227_02284	15558.4	13935.5	17181.3	1.23291	0.30207	0.836407	1	glucan endo-1,3-beta-glucosidase A precursor [Solanum lycopersicum]	hydrolase activity, hydrolyzing O-glycosyl compounds	hydrolase activity	hydrolase activity	membrane	defense response to nematode	response to biotic stimulus
1059	Cj_pnp_04345_00806	12596.8	8038.9	17154.7	2.13396	1.09353	0.510406	1	PREDICTED: 60S ribosomal protein L44-like [Glycine max]	structural constituent of ribosome	structural molecule activity	structural molecule activity	cellular_component	translation	translation
1060	Cj_pnp_03755_03585	11679.3	6207.06	17151.6	2.76323	1.46636	0.386596	1	PREDICTED: mitochondrial-processing peptidase subunit alpha-like isoform 1 [Glycine max]	ATP binding	nucleotide binding	nucleotide binding	mitochondrion	response to salt stress	response to abiotic stimulus
1061	Cj_pnp_08834_03198	12762.4	8385.72	17139	2.04383	1.03128	0.533149	1	PREDICTED: transcriptional corepressor LEUNIG [Vitis vinifera]	transcription coactivator activity	molecular_function	molecular_function	nucleus	plant-type cell wall modification	cellular component organization
1062	Cj_pnp_03970_02682	13658.5	10195.2	17121.8	1.6794	0.747943	0.643538	1	PREDICTED: aspartic proteinase-like protein 2 isoform 2 [Vitis vinifera]	aspartic-type endopeptidase activity	hydrolase activity	hydrolase activity	extracellular region	proteolysis	protein metabolic process
1063	Cj_pnp_05243_01940	12215.4	7335.67	17095.2	2.33042	1.22059	0.465808	1	PREDICTED: pyruvate dehydrogenase E1 component subunit beta [Vitis vinifera]	zinc ion binding	binding	binding	plastid	pollen tube development	biological_process
1064	Cj_pnp_08631_00491	11910.7	6737.19	17084.2	2.53581	1.34245	0.425358	1	hypothetical protein POPTRDRAFT_712066 [Populus trichocarpa]	molecular_function	molecular_function	molecular_function	thylakoid	photosynthesis	photosynthesis
1065	Cj_pnp_03710_01929	13161.2	9253.74	17068.6	1.84451	0.883234	0.589476	1	predicted protein [Populus trichocarpa]	protein binding	protein binding	protein binding	plasma membrane	amino acid homeostasis	biological_process
1066	Cj_pnp_02702_03217	11689.8	6318.83	17060.7	2.69998	1.43295	0.396825	1	PREDICTED: sucrose synthase 2-like [Vitis vinifera]	sucrose synthase activity	transferase activity	transferase activity	cell wall	callose deposition in phloem sieve plate	biological_process
1067	Cj_pnp_04976_02430	10596.1	4144	17048.2	4.11395	2.04053	0.238554	1	PREDICTED: lysosomal acid lipase/cholesteryl ester hydrolase-like [Vitis vinifera]	lipase activity	hydrolase activity	hydrolase activity	extracellular region	lipid metabolic process	lipid metabolic process
1068	Cj_pnp_07792_00567	10180.3	3312.39	17048.2	5.1468	2.36368	0.176766	1	PREDICTED: protein transport protein Sec61 subunit beta-like [Vitis vinifera]
1069	Cj_pnp_00962_01709	11602.3	6161.07	17043.5	2.76633	1.46797	0.386134	1	Ubiquitin [Medicago truncatula]	structural constituent of ribosome	structural molecule activity	structural molecule activity	ribosome	protein ubiquitination	cellular protein modification process
1070	Cj_pnp_04936_02606	11055.5	5078.44	17032.6	3.35389	1.74584	0.308156	1	ankyrin repeat-containing protein, putative [Ricinus communis]	protein binding	protein binding	protein binding	nucleus	cellular protein localization	cellular process
1071	Cj_pnp_04065_03139	12734.5	8438.1	17031	2.01835	1.01317	0.539889	1	PREDICTED: protein fluG-like [Vitis vinifera]	microtubule binding	protein binding	protein binding	cytosol	response to bacterium	response to biotic stimulus
1072	Cj_pnp_00523_01627	13235	9438.97	17031	1.80433	0.851462	0.601964	1	PREDICTED: AP-1 complex subunit mu-1 [Vitis vinifera]
1073	Cj_pnp_03320_01945	12367.3	7706.77	17027.9	2.20947	1.1437	0.492526	1	PREDICTED: putative G3BP-like protein-like [Glycine max]	RNA binding	RNA binding	RNA binding	plastid	cell wall modification	cellular component organization
1074	Cj_pnp_00637_02135	13643.3	10274.4	17012.2	1.65578	0.727515	0.651921	1	PREDICTED: uncharacterized protein LOC100243776 [Vitis vinifera]	RNA binding	RNA binding	RNA binding	cytosol	mRNA splicing, via spliceosome	nucleobase-containing compound metabolic process
1075	Cj_pnp_03872_02921	14274.3	11541	17007.5	1.47366	0.559406	0.722642	1	PREDICTED: long chain acyl-CoA synthetase 2 [Vitis vinifera]	long-chain fatty acid-CoA ligase activity	catalytic activity	catalytic activity	cellular_component	long-chain fatty acid metabolic process	lipid metabolic process
1076	Cj_pnp_04764_03361	13386.6	9781.32	16991.9	1.73717	0.796742	0.62378	1	PREDICTED: villin-2-like [Vitis vinifera]	protein binding	protein binding	protein binding	cytoplasm	actin filament bundle assembly	cellular component organization
1077	Cj_pnp_07257_01541	11758.5	6528.33	16988.7	2.60231	1.37979	0.413448	1	PREDICTED: uncharacterized protein LOC100262348 [Vitis vinifera]	translation initiation factor activity	translation factor activity, nucleic acid binding	translation factor activity, nucleic acid binding	cytoplasm	biological_process	biological_process
1078	Cj_pnp_08828_02579	9806.21	2631.52	16980.9	6.45289	2.68995	0.128153	1	PREDICTED: metal-nicotianamine transporter YSL1 [Vitis vinifera]	iron-nicotianamine transmembrane transporter activity	transporter activity	transporter activity	plasma membrane	seed development	post-embryonic development
1079	Cj_pnp_00864_00895	16047.8	15131.9	16963.7	1.12106	0.16486	0.899145	1	predicted protein [Populus trichocarpa]	molecular_function	molecular_function	molecular_function	cellular_component	cellular response to anoxia	response to abiotic stimulus
1080	Cj_pnp_04099_01671	11457.1	5991.17	16923	2.82465	1.49807	0.377126	1	predicted protein, partial [Populus trichocarpa]	proteasome binding	protein binding	protein binding	nucleus	proteasomal ubiquitin-dependent protein catabolic process	protein metabolic process
1081	Cj_pnp_18122_01763	9758.21	2605.97	16910.4	6.48912	2.69802	0.127123	1	Xyloglucan galactosyltransferase KATAMARI1, putative [Ricinus communis]	galactosyltransferase activity	transferase activity	transferase activity	Golgi apparatus	xyloglucan biosynthetic process	carbohydrate metabolic process
1082	Cj_pnp_00212_01338	13321.4	9758.97	16883.8	1.73008	0.790842	0.626171	1	PREDICTED: uncharacterized oxidoreductase At4g09670 isoform 2 [Vitis vinifera]	oxidoreductase activity	catalytic activity	catalytic activity	cytosol	metabolic process	metabolic process
1083	Cj_pnp_18804_03012	9320.18	1759.67	16880.7	9.59312	3.262	0.0699476	1	predicted protein [Populus trichocarpa]	potassium ion transmembrane transporter activity	transporter activity	transporter activity	plasma membrane	pollen development	multicellular organismal development
1084	Cj_pnp_07246_04121	11983.8	7091.68	16876	2.37969	1.25077	0.455622	1	PREDICTED: uncharacterized protein LOC100266278 [Vitis vinifera]
1085	Cj_pnp_01995_02649	12421.9	7975.67	16868.2	2.11495	1.08063	0.51513	1	PREDICTED: cullin-1 isoform 1 [Vitis vinifera]	protein binding	protein binding	protein binding	cytoplasm	leaf development	biological_process
1086	Cj_pnp_02569_02038	12215.3	7590.52	16840	2.21856	1.14962	0.490477	1	PREDICTED: coatomer subunit delta-2-like [Glycine max]
1087	Cj_pnp_06202_02704	11559.7	6299.67	16819.6	2.66992	1.4168	0.401882	1	PREDICTED: probable UDP-N-acetylglucosamine--peptide N-acetylglucosaminyltransferase SEC-like [Glycine max]	transferase activity, transferring glycosyl groups	transferase activity	transferase activity	nucleus	protein O-linked glycosylation	cellular protein modification process
1088	Cj_pnp_00625_03349	12521	8228.6	16813.4	2.04329	1.03089	0.533355	1	signal peptidase complex subunit 2 [Arabidopsis thaliana]	peptidase activity	hydrolase activity	hydrolase activity	endoplasmic reticulum	second-messenger-mediated signaling	signal transduction
1089	Cj_pnp_00262_01383	10328.5	3848.27	16808.7	4.36785	2.12692	0.220666	1	PREDICTED: uncharacterized protein LOC100795652 [Glycine max]	metal ion binding	binding	binding	plasma membrane	response to chitin	response to endogenous stimulus
1090	Cj_pnp_08317_01409	11900.7	6999.07	16802.4	2.40067	1.26343	0.451388	1	conserved hypothetical protein [Ricinus communis]	molecular_function	molecular_function	molecular_function	extracellular region	biological_process	biological_process
1091	Cj_pnp_04336_00874	12228.4	7654.39	16802.4	2.19513	1.13431	0.495896	1	uncharacterized protein LOC100305515 [Glycine max]	RNA binding	RNA binding	RNA binding	nucleolus	RNA methylation	nucleobase-containing compound metabolic process
1092	Cj_pnp_06477_00953	11504.9	6208.97	16800.9	2.7059	1.43611	0.395917	1	PREDICTED: uncharacterized protein At5g39570 [Vitis vinifera]	molecular_function	molecular_function	molecular_function	cytosol	biological_process	biological_process
1093	Cj_pnp_02842_02320	13968.4	11175	16761.7	1.49993	0.584894	0.711744	1	PREDICTED: signal recognition particle receptor subunit alpha [Vitis vinifera]	GTP binding	nucleotide binding	nucleotide binding	endoplasmic reticulum	protein targeting to vacuole	transport
1094	Cj_pnp_04954_02345	12490.7	8226.04	16755.4	2.03688	1.02636	0.535043	1	PREDICTED: NAC domain-containing protein 78-like [Vitis vinifera]	sequence-specific DNA binding transcription factor activity	sequence-specific DNA binding transcription factor activity	sequence-specific DNA binding transcription factor activity	cytoplasm	positive regulation of transcription, DNA-dependent	biological_process
1095	Cj_pnp_14300_01739	8926.48	1106.9	16746.1	15.1288	3.91923	0.033026	1	hexose transporter 1 [Solanum lycopersicum]	monosaccharide transmembrane transporter activity	transporter activity	transporter activity	plasma membrane	monosaccharide transport	transport
1096	Cj_pnp_02719_03369	13281.6	9848.39	16714.7	1.69721	0.763162	0.637397	1	PREDICTED: uncharacterized protein KIAA0090 homolog [Vitis vinifera]	catalytic activity	catalytic activity	catalytic activity	endoplasmic reticulum	ER to Golgi vesicle-mediated transport	transport
1097	Cj_pnp_00084_02599	18202.5	19694.9	16710	0.848447	-0.237103	0.913392	1	uncharacterized protein LOC100381416 [Zea mays]
1098	Cj_pnp_09389_01083	12264.6	7822.37	16706.9	2.13579	1.09477	0.510051	1	proteasome subunit alpha type-7 [Solanum lycopersicum]	peptidase activity	hydrolase activity	hydrolase activity	cellular_component	ubiquitin-dependent protein catabolic process	protein metabolic process
1099	Cj_pnp_07589_01043	11827.6	6953.08	16702.2	2.40213	1.26432	0.451116	1	uncharacterized protein LOC100785835 [Glycine max]	peptidase activity	hydrolase activity	hydrolase activity	cytosol	proteasome assembly	cellular component organization
1100	Cj_pnp_05273_01458	12757.3	8815.58	16699.1	1.89427	0.921642	0.574636	1	PREDICTED: eukaryotic translation initiation factor 2 subunit beta [Vitis vinifera]	protein binding	protein binding	protein binding	plasma membrane	cullin deneddylation	cellular protein modification process
1101	Cj_pnp_00984_02285	10238	3786.32	16689.7	4.40789	2.14009	0.218057	1	AMP dependent CoA ligase, putative [Ricinus communis]	4-coumarate-CoA ligase activity	catalytic activity	catalytic activity	cellular_component	pollen exine formation	cellular component organization
1102	Cj_pnp_02642_04633	16614.4	16545.3	16683.4	1.00835	0.0119908	0.970116	1	PREDICTED: 60S ribosomal export protein NMD3-like [Vitis vinifera]	molecular_function	molecular_function	molecular_function	cytoplasm	endoplasmic reticulum organization	cellular component organization
1103	Cj_pnp_02872_01412	14129.5	11624	16634.9	1.43108	0.517103	0.740962	1	predicted protein [Populus trichocarpa]	xanthoxin dehydrogenase activity	catalytic activity	catalytic activity	cytosol	response to fructose stimulus	biological_process
1104	Cj_pnp_16291_02515	8922.61	1224.42	16620.8	13.5744	3.76282	0.0396868	1	SBT2 protein precursor [Solanum lycopersicum]	serine-type endopeptidase activity	hydrolase activity	hydrolase activity	extracellular region	asymmetric cell division	cellular process
1105	Cj_pnp_05778_00791	9098.85	1587.85	16609.8	10.4606	3.38689	0.0609436	1	peroxidase [Arabidopsis thaliana]	peroxidase activity	catalytic activity	catalytic activity	cytosol	regulation of meristem growth	biological_process
1106	Cj_pnp_09238_01638	11897.6	7207.29	16587.9	2.30155	1.2026	0.472085	1	PREDICTED: probable methyltransferase PMT26-like [Vitis vinifera]
1107	Cj_pnp_01509_02269	11775.3	6965.85	16584.8	2.38087	1.25149	0.455448	1	PREDICTED: DEAD-box ATP-dependent RNA helicase 38-like [Vitis vinifera]	RNA-dependent ATPase activity	hydrolase activity	hydrolase activity	plasma membrane	response to cold	response to abiotic stimulus
1108	Cj_pnp_00855_01355	12027.2	7491.52	16562.9	2.21088	1.14462	0.492299	1	dehydration-induced protein ERD15 [Solanum lycopersicum]	protein binding	protein binding	protein binding	cytoplasm	response to bacterium	response to biotic stimulus
1109	Cj_pnp_09898_00682	11345.4	6131.05	16559.7	2.70096	1.43347	0.396788	1	40S ribosomal protein S30 [Medicago truncatula]	structural constituent of ribosome	structural molecule activity	structural molecule activity	cellular_component	RNA methylation	nucleobase-containing compound metabolic process
1110	Cj_pnp_06905_01612	11319.6	6082.51	16556.6	2.722	1.44467	0.39335	1	PREDICTED: homogentisate 1,2-dioxygenase [Vitis vinifera]	homogentisate 1,2-dioxygenase activity	catalytic activity	catalytic activity	cytosol	chlorophyll catabolic process	catabolic process
1111	Cj_pnp_03930_04154	13975.1	11403	16547.2	1.45113	0.537172	0.732277	1	PREDICTED: uncharacterized protein LOC100814487 [Glycine max]	molecular_function	molecular_function	molecular_function	nucleus	amino acid transport	transport
1112	Cj_pnp_02038_02547	20087.7	23645.3	16530	0.699081	-0.516469	0.784142	1	PREDICTED: subtilisin-like protease-like [Vitis vinifera]	serine-type endopeptidase activity	hydrolase activity	hydrolase activity	extracellular region	metabolic process	metabolic process
1113	Cj_pnp_22873_01243	8669.31	808.617	16530	20.4423	4.35349	0.0196202	1	PREDICTED: GDSL esterase/lipase At1g29670 [Vitis vinifera]	carboxylesterase activity	hydrolase activity	hydrolase activity	thylakoid	very long-chain fatty acid metabolic process	lipid metabolic process
1114	Cj_pnp_06654_01823	9548.88	2574.03	16523.7	6.4194	2.68244	0.129242	1	predicted protein [Populus trichocarpa]	peptidoglycan binding	binding	binding	cellular_component	immune response	biological_process
1115	Cj_pnp_06805_01595	8631.2	754.326	16508.1	21.8846	4.45184	0.0173957	1	PREDICTED: UDP-glycosyltransferase 90A1-like [Vitis vinifera]	transferase activity, transferring glycosyl groups	transferase activity	transferase activity	plastid	metabolic process	metabolic process
1116	Cj_pnp_02197_00858	11420.2	6349.49	16490.9	2.59719	1.37695	0.414469	1	PREDICTED: reticulon-like protein B1 isoform 3 [Vitis vinifera]
1117	Cj_pnp_10007_01726	10766.6	5043.95	16489.3	3.26912	1.7089	0.317966	1	PREDICTED: amino acid permease 6 [Vitis vinifera]	acidic amino acid transmembrane transporter activity	transporter activity	transporter activity	plasma membrane	response to salt stress	response to abiotic stimulus
1118	Cj_pnp_05651_00481	11307.2	6150.21	16464.2	2.67702	1.42063	0.400783	1	Ubiquitin [Medicago truncatula]	structural constituent of ribosome	structural molecule activity	structural molecule activity	ribosome	protein ubiquitination	cellular protein modification process
1119	Cj_pnp_04618_01365	11809	7188.13	16429.8	2.28568	1.19263	0.475562	1	hypothetical protein MTR_7g021620 [Medicago truncatula]	molecular_function	molecular_function	molecular_function	plastid	glucose catabolic process	carbohydrate metabolic process
1120	Cj_pnp_00025_02043	13147.7	9865.63	16429.8	1.66536	0.735831	0.648592	1	PREDICTED: protein FRIGIDA-like [Vitis vinifera]	molecular_function	molecular_function	molecular_function	nucleus	biological_process	biological_process
1121	Cj_pnp_00399_01793	13071.1	9715.53	16426.7	1.69076	0.757674	0.639673	1	PREDICTED: phospho-2-dehydro-3-deoxyheptonate aldolase 2, chloroplastic [Vitis vinifera]	3-deoxy-7-phosphoheptulonate synthase activity	transferase activity	transferase activity	plastid	aromatic amino acid family biosynthetic process	biosynthetic process
1122	Cj_pnp_06827_01451	10753.5	5080.36	16426.7	3.23337	1.69304	0.3222	1	PREDICTED: stromal cell-derived factor 2-like protein [Vitis vinifera]	molecular_function	molecular_function	molecular_function	endoplasmic reticulum	pathogen-associated molecular pattern dependent induction by symbiont of host innate immune response	response to biotic stimulus
1123	Cj_pnp_03476_00634	9234.26	2084.14	16384.4	7.86148	2.9748	0.0955058	1	uncharacterized protein LOC100775617 precursor [Glycine max]	molecular_function	molecular_function	molecular_function	plastid	defense response	response to stress
1124	Cj_pnp_01146_01917	11919.2	7466.61	16371.9	2.19268	1.13269	0.496562	1	arf gtpase-activating protein, putative [Ricinus communis]	DNA binding	DNA binding	DNA binding	cytosol	cellulose biosynthetic process	carbohydrate metabolic process
1125	Cj_pnp_02134_00994	11838.2	7324.81	16351.5	2.23235	1.15856	0.487442	1	Proteasome subunit beta type [Medicago truncatula]	endopeptidase activity	hydrolase activity	hydrolase activity	cellular_component	ubiquitin-dependent protein catabolic process	protein metabolic process
1126	Cj_pnp_01491_03085	12581.3	8814.3	16348.4	1.85476	0.891229	0.586482	1	PREDICTED: uncharacterized protein LOC100263294 [Vitis vinifera]	RNA binding	RNA binding	RNA binding	nucleus	defense response	response to stress
1127	Cj_pnp_01383_03517	18072.6	19798.3	16346.8	0.825666	-0.276369	0.895066	1	Mitochondrial protein, putative [Medicago truncatula]	molecular_function	molecular_function	molecular_function	mitochondrion	biological_process	biological_process
1128	Cj_pnp_00965_01004	12011.9	7692.72	16331.2	2.12294	1.08606	0.513274	1	mitochondrial succinate dehydrogenase iron sulfur subunit [Solanum lycopersicum]	zinc ion binding	binding	binding	cellular_component	mitochondrial electron transport, succinate to ubiquinone	generation of precursor metabolites and energy
1129	Cj_pnp_00595_02799	11705.4	7089.13	16321.8	2.30237	1.20312	0.47197	1	Protein YME1, putative [Ricinus communis]	ATP-dependent peptidase activity	hydrolase activity	hydrolase activity	mitochondrion	proteolysis	protein metabolic process
1130	Cj_pnp_02635_08108	17542.5	18789.8	16295.2	0.867234	-0.205507	0.928192	1	PREDICTED: ABC transporter C family member 3-like [Vitis vinifera]	chlorophyll catabolite transmembrane transporter activity	transporter activity	transporter activity	vacuole	transmembrane transport	transport
1131	Cj_pnp_01597_01781	13864.6	11449.7	16279.5	1.42183	0.507752	0.745064	1	PREDICTED: geranylgeranyl diphosphate reductase, chloroplastic-like [Glycine max]	protein binding	protein binding	protein binding	thylakoid	chlorophyll biosynthetic process	biosynthetic process
1132	Cj_pnp_00554_01093	9512.57	2767.56	16257.6	5.87433	2.55442	0.146987	1	PREDICTED: putative methyltransferase DDB_G0268948-like [Vitis vinifera]	methyltransferase activity	transferase activity	transferase activity	mitochondrion	response to cadmium ion	biological_process
1133	Cj_pnp_00415_03729	15248.3	14238.9	16257.6	1.14177	0.191271	0.887011	1	PREDICTED: sucrose synthase 2 [Vitis vinifera]	sucrose synthase activity	transferase activity	transferase activity	plastid	response to mannitol stimulus	biological_process
1134	Cj_pnp_09039_01753	11860.8	7481.3	16240.4	2.17079	1.11822	0.50174	1	sugar transporter, putative [Ricinus communis]	sugar:hydrogen symporter activity	transporter activity	transporter activity	plasma membrane	negative regulation of defense response	biological_process
1135	Cj_pnp_07482_01962	9582.04	2939.38	16224.7	5.51977	2.46461	0.160553	1	putative GID1-like gibberellin receptor [Solanum lycopersicum]	protein binding	protein binding	protein binding	nucleus	floral organ morphogenesis	anatomical structure morphogenesis
1136	Cj_pnp_06428_01971	11361	6498.95	16223.1	2.49627	1.31977	0.432916	1	PREDICTED: citrate synthase, glyoxysomal [Vitis vinifera]	citrate (Si)-synthase activity	transferase activity	transferase activity	cellular_component	fatty acid beta-oxidation	lipid metabolic process
1137	Cj_pnp_02901_00686	11122	6025.66	16218.4	2.69156	1.42844	0.398429	1	PREDICTED: polyubiquitin-like [Glycine max]
1138	Cj_pnp_10255_01848	12808.6	9401.92	16215.3	1.72468	0.786328	0.628096	1	PREDICTED: probable pectate lyase 22 isoform 1 [Glycine max]	lyase activity	catalytic activity	catalytic activity	extracellular region	biological_process	biological_process
1139	Cj_pnp_04257_01770	11149.3	6095.92	16202.8	2.65797	1.41033	0.404054	1	PREDICTED: eukaryotic translation initiation factor 2 subunit 3 [Vitis vinifera]	translation initiation factor activity	translation factor activity, nucleic acid binding	translation factor activity, nucleic acid binding	cytosol	pyrimidine ribonucleotide biosynthetic process	nucleobase-containing compound metabolic process
1140	Cj_pnp_02895_00749	10337.4	4473.58	16201.2	3.62153	1.8566	0.280677	1	predicted protein [Arabidopsis lyrata subsp. lyrata]	ubiquinol-cytochrome-c reductase activity	transporter activity	transporter activity	membrane	mitochondrial electron transport, ubiquinol to cytochrome c	generation of precursor metabolites and energy
1141	Cj_pnp_01334_01289	11127	6085.7	16168.3	2.65677	1.40968	0.404265	1	predicted protein [Populus trichocarpa]	chromatin DNA binding	DNA binding	DNA binding	membrane	DNA topological change	DNA metabolic process
1142	Cj_pnp_05065_02626	13438.8	10723.4	16154.2	1.50644	0.591147	0.709147	1	PREDICTED: arginyl-tRNA synthetase-like [Vitis vinifera]	arginine-tRNA ligase activity	catalytic activity	catalytic activity	cellular_component	embryo development ending in seed dormancy	embryo development
1143	Cj_pnp_01361_02076	11090.7	6033.33	16148	2.67646	1.42033	0.400959	1	Methylthioribose-1-phosphate isomerase, putative [Ricinus communis]	S-methyl-5-thioribose-1-phosphate isomerase activity	catalytic activity	catalytic activity	cellular_component	cellular response to ethylene stimulus	response to endogenous stimulus
1144	Cj_pnp_01875_02837	12292.6	8438.74	16146.4	1.91337	0.936115	0.569177	1	auxin response factor 1 [Solanum lycopersicum]	protein binding	protein binding	protein binding	nucleus	negative regulation of transcription, DNA-dependent	biological_process
1145	Cj_pnp_01311_00986	13777.6	11412	16143.3	1.41459	0.500387	0.748286	1	NAD-dependent epimerase/dehydratase [Zea mays]	copper ion binding	binding	binding	cellular_component	defense response to bacterium	response to biotic stimulus
1146	Cj_pnp_03418_01865	11830.4	7522.18	16138.6	2.14547	1.10129	0.507825	1	PREDICTED: acyl-coenzyme A oxidase 4, peroxisomal-like isoform 1 [Vitis vinifera]	acyl-CoA oxidase activity	catalytic activity	catalytic activity	peroxisome	embryo development ending in seed dormancy	embryo development
1147	Cj_pnp_03280_01898	10769.2	5399.72	16138.6	2.98878	1.57956	0.353593	1	predicted protein [Populus trichocarpa]	oligosaccharyl transferase activity	transferase activity	transferase activity	endoplasmic reticulum	protein glycosylation	cellular protein modification process
1148	Cj_pnp_04434_01043	12532.6	8934.38	16130.8	1.80547	0.852374	0.601756	1	PREDICTED: probable ribosome biogenesis protein RLP24 [Vitis vinifera]	structural constituent of ribosome	structural molecule activity	structural molecule activity	nucleolus	RNA methylation	nucleobase-containing compound metabolic process
1149	Cj_pnp_05075_01049	11815.1	7511.96	16118.2	2.14568	1.10143	0.507779	1	PREDICTED: uncharacterized protein LOC100254082 [Vitis vinifera]	nucleic acid binding	nucleic acid binding	nucleic acid binding	cytosol	biological_process	biological_process
1150	Cj_pnp_05176_02085	11430.3	6748.69	16112	2.38742	1.25545	0.454228	1	predicted protein [Populus trichocarpa]	protein binding	protein binding	protein binding	cytosol	host response to induction by symbiont of tumor, nodule or growth in host	response to biotic stimulus
1151	Cj_pnp_12240_00977	10409.5	4708.63	16110.4	3.42147	1.77461	0.30103	1	aldose-1-epimerase, putative [Ricinus communis]	aldose 1-epimerase activity	catalytic activity	catalytic activity	cytoplasm	galactose metabolic process	carbohydrate metabolic process
1152	Cj_pnp_10018_02187	8501.58	900.592	16102.6	17.88	4.16027	0.0248431	1	dehydroquinate dehydratase/shikimate:NADP oxidoreductase [Solanum lycopersicum]	shikimate 3-dehydrogenase (NADP+) activity	catalytic activity	catalytic activity	cellular_component	shikimate metabolic process	metabolic process
1153	Cj_pnp_02570_04297	12824.5	9555.85	16093.2	1.68412	0.751993	0.642039	1	ATP-dependent peptidase, putative [Ricinus communis]	ATP-dependent peptidase activity	hydrolase activity	hydrolase activity	plastid	response to heat	response to abiotic stimulus
1154	Cj_pnp_05269_00666	11090.9	6093.37	16088.5	2.64033	1.40072	0.407086	1	PREDICTED: 40S ribosomal protein S27-2-like [Vitis vinifera]	structural constituent of ribosome	structural molecule activity	structural molecule activity	cellular_component	RNA methylation	nucleobase-containing compound metabolic process
1155	Cj_pnp_00207_01121	10494.4	4900.24	16088.5	3.2832	1.7151	0.316443	1	Protein yrdA, putative [Ricinus communis]	protein binding	protein binding	protein binding	mitochondrion	response to abscisic acid stimulus	response to endogenous stimulus
1156	Cj_pnp_04481_00901	10441	4793.58	16088.5	3.35626	1.74685	0.308155	1	PREDICTED: V-type proton ATPase 16 kDa proteolipid subunit c1/c3/c5-like [Vitis vinifera]	proton-transporting ATPase activity, rotational mechanism	hydrolase activity	hydrolase activity	vacuole	glucose catabolic process	carbohydrate metabolic process
1157	Cj_pnp_03164_03605	10243.2	4416.73	16069.7	3.63837	1.86329	0.279103	1	conserved hypothetical protein [Ricinus communis]	DNA binding	DNA binding	DNA binding	nucleus	microtubule nucleation	cellular component organization
1158	Cj_pnp_00196_03893	16418.8	16769.5	16068.1	0.958174	-0.06164	0.995576	1	aminoadipic semialdehyde synthase, putative [Ricinus communis]	saccharopine dehydrogenase (NADP+, L-lysine-forming) activity	catalytic activity	catalytic activity	cytosol	response to karrikin	response to abiotic stimulus
1159	Cj_pnp_10920_00953	8251.41	436.244	16066.6	36.8293	5.20278	0.00680024	1	uncharacterized protein LOC100785878 [Glycine max]	phosphocholine phosphatase activity	hydrolase activity	hydrolase activity	nucleus	negative regulation of transcription, DNA-dependent	biological_process
1160	Cj_pnp_02738_01659	14048.4	12033.4	16063.4	1.3349	0.416731	0.78508	1	ER glycerol-phosphate acyltransferase [Medicago truncatula]	glycerol-3-phosphate 2-O-acyltransferase activity	transferase activity	transferase activity	plastid	cutin biosynthetic process	biosynthetic process
1161	Cj_pnp_04735_03928	11225.8	6389.73	16061.9	2.5137	1.32981	0.429693	1	transferase, transferring glycosyl groups, putative [Ricinus communis]	beta-sitosterol UDP-glucosyltransferase activity	transferase activity	transferase activity	plasma membrane	sterol metabolic process	lipid metabolic process
1162	Cj_pnp_09439_01720	11057.6	6076.76	16038.4	2.6393	1.40015	0.407275	1	PREDICTED: ferredoxin--NADP reductase, leaf isozyme, chloroplastic isoform 1 [Vitis vinifera]	poly(U) RNA binding	RNA binding	RNA binding	cellular_component	defense response to fungus, incompatible interaction	response to biotic stimulus
1163	Cj_pnp_09092_00770	13046.8	10066.2	16027.4	1.5922	0.671025	0.675455	1	hypothetical protein POPTRDRAFT_726168 [Populus trichocarpa]	manganese ion binding	binding	binding	membrane	photosynthesis	photosynthesis
1164	Cj_pnp_03539_01320	13528.1	11031.9	16024.3	1.45254	0.538576	0.731728	1	Chaperone protein dnaJ, putative [Ricinus communis]	unfolded protein binding	protein binding	protein binding	cellular_component	response to heat	response to abiotic stimulus
1165	Cj_pnp_01873_01637	10374.1	4723.96	16024.3	3.39214	1.76219	0.304226	1	PREDICTED: 1-acyl-sn-glycerol-3-phosphate acyltransferase 2 [Vitis vinifera]	1-acylglycerol-3-phosphate O-acyltransferase activity	transferase activity	transferase activity	endoplasmic reticulum	phosphatidylglycerol biosynthetic process	lipid metabolic process
1166	Cj_pnp_11271_01590	8266.91	517.361	16016.5	30.958	4.95224	0.00934874	1	predicted protein [Populus trichocarpa]
1167	Cj_pnp_02048_04849	17204.3	18404.6	16003.9	0.86956	-0.201643	0.930013	1	anion exchanger family protein, partial [Populus trichocarpa]	anion:anion antiporter activity	transporter activity	transporter activity	cellular_component	cell wall pectin metabolic process	carbohydrate metabolic process
1168	Cj_pnp_03290_01236	10833.5	5669.26	15997.7	2.82183	1.49663	0.377801	1	ATP synthase D chain, mitochondrial, putative [Ricinus communis]	zinc ion binding	binding	binding	mitochondrion	response to salt stress	response to abiotic stimulus
1169	Cj_pnp_10369_01656	8742.4	1496.52	15988.3	10.6837	3.41734	0.0590123	1	PREDICTED: fasciclin-like arabinogalactan protein 17 [Vitis vinifera]	molecular_function	molecular_function	molecular_function	vacuole	cell adhesion	cellular process
1170	Cj_pnp_05590_02187	10392.1	4800.6	15983.6	3.3295	1.7353	0.311183	1	predicted protein [Populus trichocarpa]	peptidase activity	hydrolase activity	hydrolase activity	endosome	proteolysis	protein metabolic process
1171	Cj_pnp_03705_01693	11756.3	7530.48	15982	2.12231	1.08564	0.513505	1	predicted protein [Populus trichocarpa]
1172	Cj_pnp_02629_02915	11140.5	6299.03	15982	2.53722	1.34325	0.425371	1	PREDICTED: histone-lysine N-methyltransferase, H3 lysine-9 specific SUVH1 [Vitis vinifera]	histone methyltransferase activity	transferase activity	transferase activity	cellular_component	regulation of gene expression, epigenetic	regulation of gene expression, epigenetic
1173	Cj_pnp_02665_01718	11893.8	7816.63	15971.1	2.04322	1.03084	0.533546	1	predicted protein [Populus trichocarpa]	cytidylate kinase activity	kinase activity	kinase activity	extracellular region	pyrimidine ribonucleoside monophosphate metabolic process	nucleobase-containing compound metabolic process
1174	Cj_pnp_01340_01998	12492.4	9023.16	15961.7	1.76897	0.822906	0.613474	1	PREDICTED: nucleolysin TIAR-like [Glycine max]
1175	Cj_pnp_04661_03078	11293.7	6641.39	15946	2.40101	1.26364	0.451525	1	PREDICTED: uncharacterized protein LOC100246943 [Vitis vinifera]	phosphatidic acid binding	lipid binding	lipid binding	cytosol	phosphatidylinositol dephosphorylation	lipid metabolic process
1176	Cj_pnp_08220_02359	11449.9	6953.72	15946	2.29316	1.19734	0.47405	1	PREDICTED: BTB/POZ domain-containing protein POB1-like [Vitis vinifera]	protein homodimerization activity	protein binding	protein binding	nucleus	response to red light	response to abiotic stimulus
1177	Cj_pnp_02834_01113	11577.5	7230.92	15924.1	2.20222	1.13896	0.494445	1	PREDICTED: histone deacetylase HDT1-like [Vitis vinifera]	histone deacetylase activity	hydrolase activity	hydrolase activity	nucleolus	negative regulation of transcription, DNA-dependent	biological_process
1178	Cj_pnp_12323_01933	9552.7	3206.36	15899	4.95859	2.30993	0.186368	1	Protein RCC2, putative [Ricinus communis]	Ran GTPase binding	protein binding	protein binding	nucleus	biological_process	biological_process
1179	Cj_pnp_04036_02022	11418.8	6944.78	15892.8	2.28845	1.19437	0.475087	1	protein disulfide isomerase, putative [Ricinus communis]	protein disulfide isomerase activity	catalytic activity	catalytic activity	endoplasmic reticulum	response to oxidative stress	response to stress
1180	Cj_pnp_11252_03040	11773.9	7669.08	15878.7	2.07048	1.04997	0.526522	1	PREDICTED: probable boron transporter 2 [Vitis vinifera]	anion:anion antiporter activity	transporter activity	transporter activity	cellular_component	cell wall pectin metabolic process	carbohydrate metabolic process
1181	Cj_pnp_01345_01391	11385.8	6900.71	15870.9	2.29989	1.20156	0.472612	1	PREDICTED: uncharacterized protein LOC100253221 [Vitis vinifera]	kinase activity	kinase activity	kinase activity	plasma membrane	protein phosphorylation	cellular protein modification process
1182	Cj_pnp_01011_02711	11817.7	7773.83	15861.5	2.04037	1.02883	0.534314	1	kinase, putative [Ricinus communis]	protein kinase activity	kinase activity	kinase activity	plasma membrane	defense response to fungus	response to biotic stimulus
1183	Cj_pnp_00958_01199	11115.4	6375.68	15855.2	2.48683	1.31431	0.434795	1	PREDICTED: nuclear migration protein nudC [Vitis vinifera]
1184	Cj_pnp_09154_01162	8175.92	498.2	15853.6	31.8219	4.99195	0.00890009	1	#N/A
1185	Cj_pnp_02914_02315	10853.5	5873.65	15833.3	2.69565	1.43063	0.397858	1	predicted protein [Populus trichocarpa]
1186	Cj_pnp_07261_03927	12746.3	9704.68	15787.9	1.62683	0.702066	0.662591	1	PREDICTED: uncharacterized protein LOC100253453 [Vitis vinifera]	nucleic acid binding	nucleic acid binding	nucleic acid binding	nucleus	nuclear-transcribed mRNA catabolic process	nucleobase-containing compound metabolic process
1187	Cj_pnp_02613_02354	12604.7	9423	15786.3	1.6753	0.744416	0.64518	1	PREDICTED: uncharacterized protein LOC100797981 [Glycine max]
1188	Cj_pnp_28762_01507	8062.59	340.436	15784.8	46.3662	5.535	0.00444808	0.847787	zinc finger protein, putative [Ricinus communis]	carboxylesterase activity	hydrolase activity	hydrolase activity	extracellular region	response to salicylic acid stimulus	biological_process
1189	Cj_pnp_03796_02358	12108.6	8435.54	15781.6	1.87085	0.903693	0.581746	1	conserved hypothetical protein [Ricinus communis]	molecular_function	molecular_function	molecular_function	cellular_component	phragmoplast microtubule organization	cellular component organization
1190	Cj_pnp_05008_00543	12186.5	8594.58	15778.5	1.83586	0.876459	0.592355	1	Ubiquitin carrier protein [Medicago truncatula]	ubiquitin protein ligase binding	protein binding	protein binding	cytoplasm	ubiquitin-dependent protein catabolic process	protein metabolic process
1191	Cj_pnp_00904_02043	11102.1	6431.89	15772.2	2.45219	1.29407	0.441459	1	PREDICTED: protein GPR107-like [Vitis vinifera]
1192	Cj_pnp_00611_00495	10473.4	5190.22	15756.6	3.03582	1.60209	0.347326	1	Ubiquitin-like protein [Medicago truncatula]
1193	Cj_pnp_04822_02970	11767	7782.14	15751.9	2.02411	1.01729	0.538619	1	grr1, plant, putative [Ricinus communis]	protein binding	protein binding	protein binding	nucleus	response to ethylene stimulus	response to endogenous stimulus
1194	Cj_pnp_00744_01331	12216.1	8683.37	15748.7	1.81367	0.85891	0.59925	1	predicted protein [Populus trichocarpa]	protein transporter activity	transporter activity	transporter activity	membrane	retrograde vesicle-mediated transport, Golgi to ER	transport
1195	Cj_pnp_07065_02384	11470.7	7195.79	15745.6	2.18817	1.12972	0.49776	1	predicted protein [Populus trichocarpa]	sequence-specific DNA binding transcription factor activity	sequence-specific DNA binding transcription factor activity	sequence-specific DNA binding transcription factor activity	nucleus	regulation of transcription, DNA-dependent	biological_process
1196	Cj_pnp_01410_01178	13115.8	10492.2	15739.3	1.5001	0.585057	0.711798	1	uncharacterized protein LOC100499895 [Glycine max]	phosphatidylinositol-3,4-bisphosphate binding	lipid binding	lipid binding	plasma membrane	negative regulation of unidimensional cell growth	cellular process
1197	Cj_pnp_04320_01258	9936.13	4137.61	15734.7	3.80283	1.92707	0.264169	1	Vesicle-associated membrane protein, putative [Ricinus communis]	molecular_function	molecular_function	molecular_function	plastid	petal formation	biological_process
1198	Cj_pnp_01043_04341	35323.2	54919.5	15726.8	0.286361	-1.80409	0.300791	1	sucrose synthase [Solanum lycopersicum]	sucrose synthase activity	transferase activity	transferase activity	cytosol	response to hypoxia	response to abiotic stimulus
1199	Cj_pnp_04641_01660	13724.3	11724.9	15723.7	1.34105	0.42336	0.782173	1	predicted protein [Populus trichocarpa]	serine-type carboxypeptidase activity	hydrolase activity	hydrolase activity	cytosol	proteolysis	protein metabolic process
1200	Cj_pnp_05757_01446	12327.4	8938.85	15715.9	1.75815	0.81406	0.617048	1	26S protease regulatory subunit 6b, putative [Ricinus communis]	ATPase activity	hydrolase activity	hydrolase activity	cellular_component	ubiquitin-dependent protein catabolic process	protein metabolic process
1201	Cj_pnp_06179_01230	9624.51	3537.86	15711.2	4.44087	2.15084	0.216203	1	predicted protein [Populus trichocarpa]	molecular_function	molecular_function	molecular_function	nucleus	biological_process	biological_process
1202	Cj_pnp_05224_03382	11270.9	6840.03	15701.8	2.29557	1.19885	0.473588	1	PREDICTED: coatomer subunit beta'-2-like [Vitis vinifera]	structural molecule activity	structural molecule activity	structural molecule activity	cytosol	cytoskeleton organization	cellular component organization
1203	Cj_pnp_09528_01176	11552.8	7405.29	15700.2	2.12013	1.08416	0.514105	1	hypothetical protein ARALYDRAFT_487407 [Arabidopsis lyrata subsp. lyrata]	oxidoreductase activity	catalytic activity	catalytic activity	cytosol	metabolic process	metabolic process
1204	Cj_pnp_00808_01106	10253	4837.01	15668.9	3.23938	1.69572	0.321707	1	predicted protein [Populus trichocarpa]	molecular_function	molecular_function	molecular_function	mitochondrion	photorespiration	biosynthetic process
1205	Cj_pnp_13249_01885	10845.7	6028.86	15662.6	2.59794	1.37737	0.414556	1	hexokinase [Solanum lycopersicum]	protein binding	protein binding	protein binding	mitochondrion	transpiration	transport
1206	Cj_pnp_03174_00999	12659.7	9656.77	15662.6	1.62193	0.697714	0.664412	1	PREDICTED: RNA and export factor-binding protein 2 [Vitis vinifera]	nucleic acid binding	nucleic acid binding	nucleic acid binding	nucleus	biological_process	biological_process
1207	Cj_pnp_01309_01246	10263.8	4872.78	15654.8	3.21271	1.68379	0.324902	1	PREDICTED: uncharacterized protein LOC100262157 [Vitis vinifera]	molecular_function	molecular_function	molecular_function	endoplasmic reticulum	vacuole organization	cellular component organization
1208	Cj_pnp_11753_03084	10725.5	5818.08	15632.9	2.68695	1.42597	0.399354	1	PREDICTED: BEL1-like homeodomain protein 1 [Vitis vinifera]	protein homodimerization activity	protein binding	protein binding	cytoplasm	response to continuous far red light stimulus by the high-irradiance response system	response to abiotic stimulus
1209	Cj_pnp_08643_01938	11361.7	7096.79	15626.6	2.20193	1.13877	0.494585	1	PREDICTED: F-box/kelch-repeat protein At1g67480 [Vitis vinifera]	molecular_function	molecular_function	molecular_function	cytoplasm	biological_process	biological_process
1210	Cj_pnp_02707_03242	11800.4	7978.86	15621.9	1.95791	0.969318	0.556638	1	PREDICTED: phospholipase D delta-like [Vitis vinifera]	phospholipase D activity	hydrolase activity	hydrolase activity	plasma membrane	regulation of stomatal closure	biological_process
1211	Cj_pnp_05974_01716	9790.15	4002.2	15578.1	3.89238	1.96065	0.256549	1	PREDICTED: uridine kinase-like protein 4 [Vitis vinifera]	uracil phosphoribosyltransferase activity	transferase activity	transferase activity	cellular_component	cytoskeleton organization	cellular component organization
1212	Cj_pnp_00779_01073	12326.4	9099.81	15553	1.70916	0.773288	0.633478	1	superoxide dismutase [Cu-Zn], chloroplastic [Solanum lycopersicum]	superoxide dismutase activity	catalytic activity	catalytic activity	cellular_component	cellular response to ozone	response to stress
1213	Cj_pnp_04608_01051	11397.5	7248.17	15546.8	2.14493	1.10093	0.508094	1	Proteasome subunit alpha type [Medicago truncatula]	peptidase activity	hydrolase activity	hydrolase activity	cytosol	response to zinc ion	biological_process
1214	Cj_pnp_09931_01128	9076.32	2616.83	15535.8	5.93689	2.56971	0.144977	1	PREDICTED: uncharacterized protein LOC100819194 [Glycine max]	molecular_function	molecular_function	molecular_function	cellular_component	biological_process	biological_process
1215	Cj_pnp_03618_04137	12539.1	9553.3	15524.9	1.62508	0.700509	0.663277	1	conserved hypothetical protein [Ricinus communis]	molecular_function	molecular_function	molecular_function	nucleus	regulation of ethylene mediated signaling pathway	biological_process
1216	Cj_pnp_01175_06235	16836.5	18149.8	15523.3	0.855287	-0.225519	0.918865	1	PREDICTED: protein KIAA0664 homolog [Vitis vinifera]
1217	Cj_pnp_00916_00784	23587.6	31667.6	15507.6	0.4897	-1.03003	0.56277	1	uncharacterized protein LOC100306661 [Glycine max]
1218	Cj_pnp_13842_01595	9118.93	2731.8	15506.1	5.67615	2.50491	0.154553	1	predicted protein [Populus trichocarpa]	ureidoglycolate hydrolase activity	hydrolase activity	hydrolase activity	mitochondrion	allantoin catabolic process	catabolic process
1219	Cj_pnp_00225_00732	12322.8	9145.8	15499.8	1.69475	0.761069	0.638443	1	hypothetical protein ARALYDRAFT_918901 [Arabidopsis lyrata subsp. lyrata]	structural constituent of ribosome	structural molecule activity	structural molecule activity	cytosol	translational elongation	biosynthetic process
1220	Cj_pnp_02632_03133	12583.2	9693.18	15473.2	1.5963	0.674729	0.673993	1	PREDICTED: eukaryotic translation initiation factor 3 subunit C-like [Vitis vinifera]	protein binding	protein binding	protein binding	cytosol	translational initiation	cellular process
1221	Cj_pnp_03530_02676	11166.9	6863.66	15470.1	2.25391	1.17243	0.482805	1	phenylacetaldehyde reductase [Solanum lycopersicum]
1222	Cj_pnp_07162_03171	12190.8	8917.78	15463.8	1.73404	0.794139	0.62508	1	scythe/bat3, putative [Ricinus communis]
1223	Cj_pnp_03581_02326	10365.5	5268.78	15462.2	2.93469	1.55321	0.361352	1	PREDICTED: DAZ-associated protein 1-like [Glycine max]	RNA binding	RNA binding	RNA binding	nucleus	biological_process	biological_process
1224	Cj_pnp_00843_02039	11460.5	7487.05	15434.1	2.06143	1.04365	0.528944	1	PREDICTED: argininosuccinate lyase [Vitis vinifera]	argininosuccinate lyase activity	catalytic activity	catalytic activity	cellular_component	purine nucleotide biosynthetic process	nucleobase-containing compound metabolic process
1225	Cj_pnp_00850_00649	10039.9	4647.31	15432.5	3.32074	1.7315	0.312343	1	ubiquitin, putative [Ricinus communis]	structural constituent of ribosome	structural molecule activity	structural molecule activity	Golgi apparatus	protein ubiquitination involved in ubiquitin-dependent protein catabolic process	cellular protein modification process
1226	Cj_pnp_05383_01603	12426.7	9425.56	15427.8	1.6368	0.710882	0.659007	1	PREDICTED: LOW QUALITY PROTEIN: cellulose synthase A catalytic subunit 1 [UDP-forming]-like [Vitis vinifera]	transferase activity, transferring glycosyl groups	transferase activity	transferase activity	cellular_component	hyperosmotic salinity response	response to abiotic stimulus
1227	Cj_pnp_03778_02678	11628.9	7840.9	15416.8	1.96621	0.975415	0.554378	1	malic enzyme, putative [Ricinus communis]	protein binding	protein binding	protein binding	mitochondrion	malate metabolic process	metabolic process
1228	Cj_pnp_04662_02029	10587.4	5765.7	15409	2.67253	1.4182	0.401824	1	chaperonin containing t-complex protein 1, alpha subunit, tcpa, putative [Ricinus communis]	unfolded protein binding	protein binding	protein binding	cytosol	cytoskeleton organization	cellular component organization
1229	Cj_pnp_03265_01538	18472.7	21553.5	15391.8	0.714119	-0.485764	0.798254	1	PREDICTED: cationic peroxidase 1-like [Glycine max]	protein binding	protein binding	protein binding	Golgi apparatus	response to oxidative stress	response to stress
1230	Cj_pnp_07550_02784	10001.4	4614.1	15388.6	3.33514	1.73775	0.310731	1	PREDICTED: uncharacterized protein LOC100253544 [Vitis vinifera]
1231	Cj_pnp_00675_03768	14786	14194.2	15377.7	1.08338	0.115535	0.921981	1	AML1 [Solanum lycopersicum]	protein binding	protein binding	protein binding	nucleus	positive regulation of meiosis	biological_process
1232	Cj_pnp_06436_01311	11317.1	7259.66	15374.6	2.11781	1.08257	0.514756	1	Alpha-soluble NSF attachment protein [Medicago truncatula]	soluble NSF attachment protein activity	protein binding	protein binding	plasma membrane	intracellular protein transport	transport
1233	Cj_pnp_00892_03669	14088.3	12811.4	15365.2	1.19934	0.262235	0.854594	1	telomere binding protein [Solanum lycopersicum]	telomeric DNA binding	DNA binding	DNA binding	cellular_component	telomere maintenance	DNA metabolic process
1234	Cj_pnp_02563_02270	10935.4	6518.11	15352.6	2.35538	1.23596	0.461001	1	conserved hypothetical protein [Ricinus communis]
1235	Cj_pnp_01826_01633	13145.9	10947	15344.8	1.40174	0.487218	0.754119	1	mature anther-specific protein LAT61 [Solanum lycopersicum]	sequence-specific DNA binding transcription factor activity	sequence-specific DNA binding transcription factor activity	sequence-specific DNA binding transcription factor activity	cytosol	ovule development	biological_process
1236	Cj_pnp_03740_03378	11547.5	7784.69	15310.4	1.96673	0.975797	0.554257	1	predicted protein [Populus trichocarpa]	protein binding	protein binding	protein binding	cytosol	response to cadmium ion	biological_process
1237	Cj_pnp_08580_00901	9520.87	3762.69	15279.1	4.06068	2.02172	0.243129	1	predicted protein [Populus trichocarpa]	cobalt ion binding	binding	binding	mitochondrion	glutamate metabolic process	metabolic process
1238	Cj_pnp_03611_01081	12295.9	9325.28	15266.5	1.63711	0.711153	0.658921	1	PREDICTED: 60S ribosomal protein L37a-like [Vitis vinifera]	structural constituent of ribosome	structural molecule activity	structural molecule activity	cytosol	translation	translation
1239	Cj_pnp_05525_03147	11935.2	8605.44	15265	1.77387	0.826903	0.612011	1	PREDICTED: probable glycerophosphoryl diester phosphodiesterase 1 [Vitis vinifera]	glycerophosphodiester phosphodiesterase activity	hydrolase activity	hydrolase activity	plasma membrane	guard cell morphogenesis	cellular component organization
1240	Cj_pnp_03956_01204	7963.34	661.711	15265	23.0689	4.52788	0.0159424	1	hypothetical protein MTR_2g020830 [Medicago truncatula]	molecular_function	molecular_function	molecular_function	nucleus	pollen tube growth	cell growth
1241	Cj_pnp_24092_02007	8490.98	1723.26	15258.7	8.85455	3.14642	0.0797133	1	methylenetetrahydrofolate reductase, putative [Ricinus communis]	methylenetetrahydrofolate reductase (NADPH) activity	catalytic activity	catalytic activity	cytosol	methionine metabolic process	metabolic process
1242	Cj_pnp_04920_00521	11058.3	6868.77	15247.7	2.21986	1.15047	0.490551	1	60S ribosomal protein L38, putative [Ricinus communis]	structural constituent of ribosome	structural molecule activity	structural molecule activity	cellular_component	RNA methylation	nucleobase-containing compound metabolic process
1243	Cj_pnp_02648_02552	10934	6634.36	15233.6	2.29617	1.19923	0.473579	1	casein kinase, putative [Ricinus communis]	kinase activity	kinase activity	kinase activity	nucleus	protein N-linked glycosylation	cellular protein modification process
1244	Cj_pnp_05039_02511	9312.68	3397.98	15227.4	4.48131	2.16392	0.213778	1	CPK related kinase 5 [Populus trichocarpa]	calcium-dependent protein serine/threonine phosphatase activity	hydrolase activity	hydrolase activity	plasma membrane	protein desumoylation	cellular protein modification process
1245	Cj_pnp_06101_02241	12410.4	9607.59	15213.3	1.58347	0.663086	0.678894	1	predicted protein [Populus trichocarpa]
1246	Cj_pnp_07854_03670	11007.2	6815.12	15199.2	2.23022	1.15719	0.488205	1	PREDICTED: UPF0202 protein At1g10490 [Vitis vinifera]
1247	Cj_pnp_04759_03470	11213.8	7231.56	15196.1	2.10135	1.07132	0.518882	1	PREDICTED: uncharacterized protein LOC100810148 [Glycine max]
1248	Cj_pnp_01927_03065	13873.7	12573.2	15174.2	1.20687	0.271269	0.850496	1	phosphoric diester hydrolase, putative [Ricinus communis]	sequence-specific DNA binding transcription factor activity	sequence-specific DNA binding transcription factor activity	sequence-specific DNA binding transcription factor activity	plasma membrane	cellular response to osmotic stress	response to abiotic stimulus
1249	Cj_pnp_24749_01973	7969.04	781.152	15156.9	19.4033	4.27823	0.021642	1	trehalose-6-phosphate synthase, putative [Ricinus communis]	trehalose-phosphatase activity	hydrolase activity	hydrolase activity	cytoplasm	trehalose biosynthetic process	carbohydrate metabolic process
1250	Cj_pnp_04020_01465	11420.5	7685.69	15155.4	1.97189	0.979582	0.552865	1	PREDICTED: uncharacterized protein C757.02c-like [Vitis vinifera]	enone reductase activity	catalytic activity	catalytic activity	cytosol	steroid metabolic process	lipid metabolic process
1251	Cj_pnp_10741_04518	12369.9	9595.45	15144.4	1.57829	0.658362	0.680882	1	PREDICTED: regulator of nonsense transcripts 1 homolog [Vitis vinifera]	RNA helicase activity	hydrolase activity	hydrolase activity	cytoplasm	nuclear-transcribed mRNA catabolic process, nonsense-mediated decay	nucleobase-containing compound metabolic process
1252	Cj_pnp_00184_01629	11688.1	8234.99	15141.3	1.83865	0.878649	0.591626	1	PREDICTED: casein kinase I isoform delta-like [Vitis vinifera]	kinase activity	kinase activity	kinase activity	plasma membrane	cell wall macromolecule metabolic process	metabolic process
1253	Cj_pnp_31033_01648	7921.4	728.138	15114.7	20.758	4.37559	0.0192305	1	Alpha-amylase [Medicago truncatula]	alpha-amylase activity	hydrolase activity	hydrolase activity	extracellular region	response to abscisic acid stimulus	response to endogenous stimulus
1254	Cj_pnp_04715_02355	12215.5	9319.53	15111.5	1.62149	0.697321	0.664664	1	predicted protein [Populus trichocarpa]	serine-type endopeptidase activity	hydrolase activity	hydrolase activity	Golgi apparatus	regulation of meristem growth	biological_process
1255	Cj_pnp_08355_02461	9894.14	4679.88	15108.4	3.22837	1.69081	0.323196	1	ceramidase, putative [Ricinus communis]	ceramidase activity	hydrolase activity	hydrolase activity	membrane	biological_process	biological_process
1256	Cj_pnp_02454_07059	12415.5	9743	15088	1.5486	0.630968	0.692403	1	PREDICTED: E3 ubiquitin-protein ligase UBR2-like [Vitis vinifera]	ubiquitin-protein ligase activity	catalytic activity	catalytic activity	nucleus	regulation of lipid catabolic process	biological_process
1257	Cj_pnp_02607_03575	11050.9	7013.76	15088	2.15121	1.10515	0.506693	1	PREDICTED: squamosa promoter-binding-like protein 1-like [Vitis vinifera]	DNA binding	DNA binding	DNA binding	nucleus	regulation of transcription, DNA-dependent	biological_process
1258	Cj_pnp_00040_00855	10904.6	6735.28	15074	2.23806	1.16225	0.486464	1	PREDICTED: probable histone H2A.4 isoform 2 [Vitis vinifera]	DNA binding	DNA binding	DNA binding	nucleus	nucleosome assembly	cellular component organization
1259	Cj_pnp_03682_05363	8668.82	2266.81	15070.8	6.64848	2.73302	0.123154	1	ATP binding protein, putative [Ricinus communis]	protein binding	protein binding	protein binding	nucleus	defense response to virus	response to biotic stimulus
1260	Cj_pnp_05639_01806	9965.62	4865.11	15066.1	3.09677	1.63076	0.339541	1	predicted protein [Populus trichocarpa]
1261	Cj_pnp_11908_02033	10316.5	5571.53	15061.4	2.70328	1.43471	0.396827	1	predicted protein [Populus trichocarpa]	protein binding	protein binding	protein binding	mitochondrion	pollen tube development	biological_process
1262	Cj_pnp_02753_01708	11098.2	7145.97	15050.5	2.10615	1.07461	0.517724	1	predicted protein [Populus trichocarpa]	protein binding	protein binding	protein binding	nucleolus	sugar mediated signaling pathway	signal transduction
1263	Cj_pnp_06649_03268	10977.5	6907.73	15047.3	2.17833	1.12322	0.500245	1	PREDICTED: protein MEI2-like 2-like [Vitis vinifera]	RNA binding	RNA binding	RNA binding	nucleus	positive regulation of growth	biological_process
1264	Cj_pnp_00450_06788	15051.5	15063.5	15039.5	0.998406	-0.00230103	1	1	PREDICTED: RNA pseudourine synthase 2, chloroplastic-like [Vitis vinifera]	pseudouridine synthase activity	catalytic activity	catalytic activity	plastid	RNA modification	nucleobase-containing compound metabolic process
1265	Cj_pnp_01912_01878	15412.1	15791	15033.2	0.952013	-0.0709473	0.991242	1	predicted protein [Populus trichocarpa]	beta-amylase activity	hydrolase activity	hydrolase activity	cytosol	response to herbivore	response to biotic stimulus
1266	Cj_pnp_16546_01893	10418.8	5819.99	15017.6	2.58034	1.36756	0.417856	1	PREDICTED: probable inosine-5'-monophosphate dehydrogenase-like [Vitis vinifera]	IMP dehydrogenase activity	catalytic activity	catalytic activity	cytosol	RNA splicing, via endonucleolytic cleavage and ligation	nucleobase-containing compound metabolic process
1267	Cj_pnp_02301_02112	10602.7	6198.75	15006.6	2.42091	1.27555	0.447806	1	Glycosyltransferase QUASIMODO1, putative [Ricinus communis]	transferase activity, transferring glycosyl groups	transferase activity	transferase activity	cellular_component	homogalacturonan biosynthetic process	carbohydrate metabolic process
1268	Cj_pnp_04326_01719	10016.5	5038.84	14994.1	2.9757	1.57323	0.355745	1	predicted protein [Populus trichocarpa]	protein binding	protein binding	protein binding	cytosol	response to salt stress	response to abiotic stimulus
1269	Cj_pnp_00181_01598	10282.9	5574.73	14991	2.6891	1.42712	0.399189	1	PREDICTED: F-box/kelch-repeat protein At2g44130 [Vitis vinifera]	molecular_function	molecular_function	molecular_function	nucleus	biological_process	biological_process
1270	Cj_pnp_13717_01843	8707.98	2429.68	14986.3	6.168	2.6248	0.137396	1	PREDICTED: gibberellin receptor GID1C-like [Vitis vinifera]	protein binding	protein binding	protein binding	nucleus	floral organ morphogenesis	anatomical structure morphogenesis
1271	Cj_pnp_03896_01706	10316.3	5652.65	14980	2.65009	1.40604	0.405739	1	conserved hypothetical protein [Ricinus communis]	molecular_function	molecular_function	molecular_function	nucleus	inorganic anion transport	transport
1272	Cj_pnp_03139_00666	12330.8	9692.54	14969.1	1.54439	0.627037	0.69408	1	SP1L, putative [Ricinus communis]
1273	Cj_pnp_13420_01899	8076.01	1186.1	14965.9	12.6178	3.65739	0.0451063	1	predicted protein, partial [Populus trichocarpa]	alpha-L-fucosidase activity	hydrolase activity	hydrolase activity	vacuole	glycoprotein catabolic process	protein metabolic process
1274	Cj_pnp_05988_02680	9938.54	4914.29	14962.8	3.04475	1.60632	0.346384	1	Uro-adherence factor A precursor, putative [Ricinus communis]	molecular_function	molecular_function	molecular_function	plasma membrane	response to abscisic acid stimulus	response to endogenous stimulus
1275	Cj_pnp_00286_01057	14743.5	14525.7	14961.2	1.02998	0.0426193	0.955847	1	PREDICTED: probable mannitol dehydrogenase-like [Vitis vinifera]	aryl-alcohol dehydrogenase (NADP+) activity	catalytic activity	catalytic activity	cytoplasm	lignin biosynthetic process	secondary metabolic process
1276	Cj_pnp_16435_01628	9545.19	4136.97	14953.4	3.61457	1.85383	0.281744	1	PREDICTED: 3-phosphoshikimate 1-carboxyvinyltransferase, chloroplastic [Vitis vinifera]	3-phosphoshikimate 1-carboxyvinyltransferase activity	transferase activity	transferase activity	cellular_component	chorismate biosynthetic process	biosynthetic process
1277	Cj_pnp_10032_01501	9606.8	4274.3	14939.3	3.49515	1.80535	0.29366	1	PREDICTED: phosphoserine aminotransferase, chloroplastic-like [Vitis vinifera]	O-phospho-L-serine:2-oxoglutarate aminotransferase activity	transferase activity	transferase activity	cellular_component	response to cadmium ion	biological_process
1278	Cj_pnp_01618_01440	11041.6	7154.91	14928.3	2.08645	1.06105	0.522691	1	PREDICTED: uncharacterized protein LOC100785526 [Glycine max]	oxidoreductase activity	catalytic activity	catalytic activity	nucleus	oxidation-reduction process	metabolic process
1279	Cj_pnp_02633_01693	9943.88	4964.11	14923.7	3.00631	1.58799	0.351567	1	PREDICTED: uncharacterized protein LOC100266438 [Vitis vinifera]	molecular_function	molecular_function	molecular_function	nucleus	biological_process	biological_process
1280	Cj_pnp_09817_04546	8651.5	2385.61	14917.4	6.25307	2.64456	0.134723	1	PREDICTED: probable ATP-dependent RNA helicase DHX36-like [Vitis vinifera]	nucleic acid binding	nucleic acid binding	nucleic acid binding	cytoplasm	N-terminal protein myristoylation	cellular protein modification process
1281	Cj_pnp_11025_01344	10513.7	6113.17	14914.3	2.43969	1.2867	0.444134	1	PREDICTED: T-complex protein 1 subunit zeta [Vitis vinifera]	unfolded protein binding	protein binding	protein binding	cytosol	response to cadmium ion	biological_process
1282	Cj_pnp_06739_02010	10779	6648.41	14909.6	2.24258	1.16516	0.485491	1	casein kinase, putative [Ricinus communis]	kinase activity	kinase activity	kinase activity	plasma membrane	cell wall macromolecule metabolic process	metabolic process
1283	Cj_pnp_01937_01428	10475.7	6048.02	14903.3	2.46416	1.3011	0.439389	1	proteasome subunit beta type 6,9, putative [Ricinus communis]	peptidase activity	hydrolase activity	hydrolase activity	cytosol	regulation of plant-type hypersensitive response	biological_process
1284	Cj_pnp_04109_01739	10221	5574.73	14867.3	2.66691	1.41517	0.402931	1	MAP kinase kinase [Solanum lycopersicum]	protein binding	protein binding	protein binding	plasma membrane	defense response, incompatible interaction	response to stress
1285	Cj_pnp_10867_01712	8082.01	1302.98	14861	11.4054	3.51164	0.0532766	1	PREDICTED: probable glucan 1,3-beta-glucosidase A [Vitis vinifera]
1286	Cj_pnp_17820_01578	10021	5185.75	14856.3	2.86484	1.51845	0.371681	1	PREDICTED: pyruvate dehydrogenase E1 component subunit alpha, mitochondrial [Vitis vinifera]	pyruvate dehydrogenase (acetyl-transferring) activity	catalytic activity	catalytic activity	cytosol	response to cadmium ion	biological_process
1287	Cj_pnp_06942_01703	9645.07	4441.64	14848.5	3.34302	1.74115	0.310025	1	PREDICTED: proliferation-associated protein 2G4-like [Glycine max]	metalloexopeptidase activity	hydrolase activity	hydrolase activity	plasma membrane	purine nucleotide biosynthetic process	nucleobase-containing compound metabolic process
1288	Cj_pnp_08756_01063	9485.34	4133.14	14837.5	3.58989	1.84394	0.284184	1	PREDICTED: LOW QUALITY PROTEIN: pyrophosphate--fructose 6-phosphate 1-phosphotransferase subunit beta-like [Glycine max]	diphosphate-fructose-6-phosphate 1-phosphotransferase activity	kinase activity	kinase activity	cytosol	response to cadmium ion	biological_process
1289	Cj_pnp_09160_02942	10763.7	6689.93	14837.5	2.21789	1.14919	0.491111	1	PREDICTED: probable metal-nicotianamine transporter YSL6-like isoform 1 [Vitis vinifera]	oligopeptide transporter activity	transporter activity	transporter activity	membrane	oligopeptide transport	transport
1290	Cj_pnp_05602_04936	12048	9267.79	14828.1	1.59997	0.678041	0.672717	1	PREDICTED: paired amphipathic helix protein Sin3-like 2-like [Vitis vinifera]	molecular_function	molecular_function	molecular_function	cytosol	anthocyanin accumulation in tissues in response to UV light	response to abiotic stimulus
1291	Cj_pnp_08432_03121	11249	7672.91	14825	1.93212	0.950187	0.564081	1	PI-phospholipase C PLC4 [Solanum lycopersicum]	phosphatidylinositol phospholipase C activity	hydrolase activity	hydrolase activity	plasma membrane	D-xylose metabolic process	carbohydrate metabolic process
1292	Cj_pnp_02886_02563	16623.7	18433.4	14814.1	0.803653	-0.315355	0.876992	1	heat shock protein 70 [Solanum lycopersicum]	protein binding	protein binding	protein binding	cellular_component	protein targeting to chloroplast	transport
1293	Cj_pnp_00783_02300	11261.4	7715.07	14807.8	1.91933	0.940606	0.567742	1	zinc finger protein, putative [Ricinus communis]	zinc ion binding	binding	binding	plasma membrane	biological_process	biological_process
1294	Cj_pnp_03466_03440	10871.7	6940.31	14803.1	2.13292	1.09283	0.511196	1	PREDICTED: L-arabinokinase-like [Vitis vinifera]	L-arabinokinase activity	kinase activity	kinase activity	cellular_component	arabinose metabolic process	carbohydrate metabolic process
1295	Cj_pnp_00660_02019	9815.71	4840.84	14790.6	3.05537	1.61135	0.345034	1	predicted protein [Populus trichocarpa]	diaminopimelate decarboxylase activity	catalytic activity	catalytic activity	cellular_component	lysine biosynthetic process via diaminopimelate	biosynthetic process
1296	Cj_pnp_04252_02510	9862.6	4945.59	14779.6	2.98844	1.57939	0.354058	1	PREDICTED: 60S ribosomal protein L4 [Vitis vinifera]	structural constituent of ribosome	structural molecule activity	structural molecule activity	cellular_component	RNA methylation	nucleobase-containing compound metabolic process
1297	Cj_pnp_08661_01538	11428.7	8077.86	14779.6	1.82964	0.871563	0.594476	1	#N/A
1298	Cj_pnp_09370_02226	8426.8	2077.11	14776.5	7.11396	2.83065	0.111496	1	PREDICTED: aspartic proteinase Asp1 [Vitis vinifera]	aspartic-type endopeptidase activity	hydrolase activity	hydrolase activity	extracellular region	proteolysis	protein metabolic process
1299	Cj_pnp_05558_01592	13846.2	12941.1	14751.4	1.13989	0.1889	0.888162	1	PREDICTED: aspartic proteinase nepenthesin-2 [Vitis vinifera]	DNA binding	DNA binding	DNA binding	extracellular region	proteolysis	protein metabolic process
1300	Cj_pnp_03410_00718	10032	5314.13	14749.9	2.77559	1.4728	0.385323	1	predicted protein [Populus trichocarpa]	structural constituent of ribosome	structural molecule activity	structural molecule activity	ribosome	translation	translation
1301	Cj_pnp_03474_02183	9730.97	4724.59	14737.3	3.11928	1.64121	0.336768	1	predicted protein [Populus trichocarpa]	heme binding	binding	binding	extracellular region	postreplication repair	DNA metabolic process
1302	Cj_pnp_21419_01358	8045.95	1362.38	14729.5	10.8116	3.4345	0.0581375	1	PREDICTED: caffeic acid 3-O-methyltransferase 1-like isoform 1 [Vitis vinifera]	luteolin O-methyltransferase activity	transferase activity	transferase activity	cellular_component	flavonol biosynthetic process	secondary metabolic process
1303	Cj_pnp_06172_01970	9919.63	5109.74	14729.5	2.88263	1.52739	0.369099	1	coatomer delta subunit, putative [Ricinus communis]
1304	Cj_pnp_03578_00336	8464.47	2215.07	14713.9	6.64261	2.73175	0.123421	1	predicted protein [Populus trichocarpa]	xyloglucan:xyloglucosyl transferase activity	transferase activity	transferase activity	extracellular region	regulation of meristem growth	biological_process
1305	Cj_pnp_09004_01669	10329.9	5955.4	14704.5	2.4691	1.30398	0.438501	1	PREDICTED: uncharacterized protein LOC100252420 [Vitis vinifera]	protein self-association	protein binding	protein binding	cellular_component	RNA-directed DNA methylation	DNA metabolic process
1306	Cj_pnp_03330_02571	10268.7	5845.54	14691.9	2.51336	1.32962	0.430145	1	E3 ubiquitin ligase PUB14, putative [Ricinus communis]	ubiquitin-protein ligase activity	catalytic activity	catalytic activity	cellular_component	response to chitin	response to endogenous stimulus
1307	Cj_pnp_01956_01117	12120.8	9559.05	14682.5	1.53598	0.619163	0.697452	1	actin-11 [Arabidopsis thaliana]	structural constituent of cytoskeleton	structural molecule activity	structural molecule activity	cellular_component	response to cyclopentenone	biological_process
1308	Cj_pnp_06112_01307	10924.6	7179.19	14670	2.04341	1.03098	0.533801	1	PREDICTED: oxysterol-binding protein-related protein 3C [Vitis vinifera]	oxysterol binding	lipid binding	lipid binding	cytosol	negative regulation of defense response	biological_process
1309	Cj_pnp_04652_00947	11426.1	8188.36	14663.8	1.79081	0.840608	0.606693	1	Small GTP binding protein Rab2 [Medicago truncatula]	GTPase activity	hydrolase activity	hydrolase activity	membrane	pollen sperm cell differentiation	cell differentiation
1310	Cj_pnp_08192_00956	9788.59	4918.13	14659.1	2.98062	1.57561	0.355176	1	PREDICTED: NADH dehydrogenase [ubiquinone] 1 alpha subcomplex subunit 13-B [Vitis vinifera]	molecular_function	molecular_function	molecular_function	mitochondrion	photorespiration	biosynthetic process
1311	Cj_pnp_10694_02600	7842.13	1028.34	14655.9	14.2521	3.8331	0.0368508	1	PREDICTED: putative endo-1,3(4)-beta-glucanase 2-like [Glycine max]
1312	Cj_pnp_05288_01761	10599.2	6562.82	14635.6	2.23007	1.15709	0.488391	1	PREDICTED: 26S proteasome regulatory subunit 4 homolog A [Vitis vinifera]	ATPase activity	hydrolase activity	hydrolase activity	cytosol	maintenance of root meristem identity	biological_process
1313	Cj_pnp_08499_01498	9120.14	3609.39	14630.9	4.05356	2.01919	0.243902	1	PREDICTED: GDSL esterase/lipase At3g48460 [Vitis vinifera]	carboxylesterase activity	hydrolase activity	hydrolase activity	extracellular region	lipid metabolic process	lipid metabolic process
1314	Cj_pnp_11919_01128	7831.27	1037.92	14624.6	14.0904	3.81664	0.0375707	1	PREDICTED: UDP-glucuronate 4-epimerase 1-like [Glycine max]	UDP-glucuronate 4-epimerase activity	catalytic activity	catalytic activity	cellular_component	nucleotide-sugar metabolic process	nucleobase-containing compound metabolic process
1315	Cj_pnp_09710_02673	10571.5	6520.03	14623.1	2.24279	1.16529	0.485523	1	PREDICTED: tRNA (cytosine(34)-C(5))-methyltransferase-like [Vitis vinifera]
1316	Cj_pnp_06316_02837	10644.6	6673.96	14615.2	2.18989	1.13086	0.49765	1	PREDICTED: mitochondrial Rho GTPase 1 [Vitis vinifera]	GTP binding	nucleotide binding	nucleotide binding	mitochondrion	embryo development	embryo development
1317	Cj_pnp_11607_02166	9783.49	4956.45	14610.5	2.94778	1.55963	0.359774	1	PREDICTED: uncharacterized protein LOC100257298 [Vitis vinifera]	beta-fructofuranosidase activity	hydrolase activity	hydrolase activity	nucleus	sucrose catabolic process	carbohydrate metabolic process
1318	Cj_pnp_07036_00349	7650.06	694.286	14605.8	21.0372	4.39487	0.0188367	1	#N/A
1319	Cj_pnp_05521_01634	10106	5609.22	14602.7	2.60334	1.38036	0.413925	1	PYD1A protein [Solanum lycopersicum]	dihydropyrimidine dehydrogenase (NADP+) activity	catalytic activity	catalytic activity	cellular_component	cellular response to nitrogen levels	response to extracellular stimulus
1320	Cj_pnp_05748_01201	11264.2	7936.71	14591.7	1.83851	0.87854	0.591787	1	PREDICTED: uncharacterized protein C167.05-like isoform 3 [Vitis vinifera]
1321	Cj_pnp_00297_07285	10665.9	6741.66	14590.2	2.16418	1.11382	0.503721	1	PREDICTED: transformation/transcription domain-associated protein [Vitis vinifera]	transferase activity, transferring phosphorus-containing groups	transferase activity	transferase activity	cellular_component	methylation-dependent chromatin silencing	regulation of gene expression, epigenetic
1322	Cj_pnp_31929_03247	7674.48	758.797	14590.2	19.228	4.26514	0.0220539	1	Receptor protein kinase CLAVATA1 precursor, putative [Ricinus communis]	ATP binding	nucleotide binding	nucleotide binding	plasma membrane	stomatal complex morphogenesis	anatomical structure morphogenesis
1323	Cj_pnp_04881_01258	12451.6	10345.9	14557.3	1.40705	0.492676	0.751829	1	PREDICTED: protein THYLAKOID FORMATION1, chloroplastic [Vitis vinifera]	protein binding	protein binding	protein binding	thylakoid	G-protein coupled receptor signaling pathway	signal transduction
1324	Cj_pnp_01496_01611	11940	9325.92	14554.2	1.56061	0.642114	0.687794	1	hypothetical protein ARALYDRAFT_905242 [Arabidopsis lyrata subsp. lyrata]	UDP-glucose 6-dehydrogenase activity	catalytic activity	catalytic activity	cytosol	cell wall pectin metabolic process	carbohydrate metabolic process
1325	Cj_pnp_05156_03776	10689.6	6837.47	14541.6	2.12676	1.08865	0.512771	1	lecithine cholesterol acyltransferase-like protein [Solanum lycopersicum]	phospholipase activity	hydrolase activity	hydrolase activity	cytosol	phospholipid catabolic process	lipid metabolic process
1326	Cj_pnp_04423_02471	12806.5	11076	14536.9	1.31247	0.392286	0.796085	1	PREDICTED: probable peptide/nitrate transporter At5g62680-like [Vitis vinifera]	glucosinolate:hydrogen symporter activity	transporter activity	transporter activity	plasma membrane	phloem glucosinolate loading	transport
1327	Cj_pnp_15513_02627	7801.17	1082.63	14519.7	13.4116	3.74541	0.0408306	1	predicted protein [Populus trichocarpa]
1328	Cj_pnp_05157_02442	10945	7376.55	14513.5	1.96751	0.976373	0.554228	1	Xaa-Pro aminopeptidase 2 [Solanum lycopersicum]	aminopeptidase activity	hydrolase activity	hydrolase activity	cytosol	auxin polar transport	transport
1329	Cj_pnp_00809_03141	12862.3	11226.7	14497.8	1.29136	0.368895	0.806526	1	PREDICTED: DEAD-box ATP-dependent RNA helicase 46-like [Glycine max]
1330	Cj_pnp_03271_00734	11059.4	7642.9	14475.9	1.89403	0.92146	0.575165	1	PREDICTED: mannose-1-phosphate guanylyltransferase 1 isoform 1 [Vitis vinifera]	mannose-1-phosphate guanylyltransferase activity	transferase activity	transferase activity	cytosol	response to ammonium ion	biological_process
1331	Cj_pnp_03954_06581	12760.5	11084.3	14436.7	1.30245	0.381227	0.801024	1	microtubule associated protein xmap215, putative [Ricinus communis]	microtubule binding	protein binding	protein binding	cellular_component	cell plate formation involved in plant-type cell wall biogenesis	cellular component organization
1332	Cj_pnp_12551_00828	9582.69	4755.25	14410.1	3.03036	1.59949	0.348494	1	conserved hypothetical protein [Ricinus communis]	molecular_function	molecular_function	molecular_function	extracellular region	xylan biosynthetic process	carbohydrate metabolic process
1333	Cj_pnp_06586_03439	9878.78	5367.78	14389.8	2.68077	1.42265	0.400767	1	PREDICTED: probable RNA helicase SDE3 [Vitis vinifera]	protein binding	protein binding	protein binding	cytoplasm	posttranscriptional gene silencing by RNA	regulation of gene expression, epigenetic
1334	Cj_pnp_11387_02379	10143.4	5904.94	14381.9	2.43558	1.28426	0.445102	1	PREDICTED: zinc-binding alcohol dehydrogenase domain-containing protein 2 [Vitis vinifera]	oxidoreductase activity	catalytic activity	catalytic activity	peroxisome	response to oxidative stress	response to stress
1335	Cj_pnp_06015_03188	8589.42	2811	14367.9	5.1113	2.35369	0.179274	1	PREDICTED: uncharacterized protein LOC100264630 [Vitis vinifera]
1336	Cj_pnp_08861_01396	9426.18	4487.63	14364.7	3.20096	1.6785	0.326753	1	PREDICTED: 26S protease regulatory subunit 6B homolog [Glycine max]	ATPase activity	hydrolase activity	hydrolase activity	cellular_component	ubiquitin-dependent protein catabolic process	protein metabolic process
1337	Cj_pnp_05600_02204	10445.3	6528.97	14361.6	2.19967	1.13729	0.495444	1	PREDICTED: proline iminopeptidase [Vitis vinifera]	aminopeptidase activity	hydrolase activity	hydrolase activity	cytosol	proteolysis	protein metabolic process
1338	Cj_pnp_03273_02323	12249.4	10143.5	14355.3	1.41523	0.501034	0.748213	1	predicted protein [Populus trichocarpa]	acyl-[acyl-carrier-protein] hydrolase activity	transferase activity	transferase activity	plastid	fatty acid biosynthetic process	lipid metabolic process
1339	Cj_pnp_04704_01891	9524.2	4697.77	14350.6	3.05478	1.61107	0.345266	1	PREDICTED: sulfite reductase [ferredoxin] [Glycine max]	sulfite reductase activity	catalytic activity	catalytic activity	cellular_component	sulfur compound metabolic process	cellular process
1340	Cj_pnp_03215_01221	9643.21	4940.48	14345.9	2.90375	1.53792	0.366153	1	hevamine-A precursor, putative [Ricinus communis]	hydrolase activity, hydrolyzing O-glycosyl compounds	hydrolase activity	hydrolase activity	extracellular region	response to light intensity	response to abiotic stimulus
1341	Cj_pnp_01594_03106	8622.07	2899.78	14344.4	4.94671	2.30647	0.18749	1	PREDICTED: formin-like protein 6-like [Vitis vinifera]	actin binding	protein binding	protein binding	plasma membrane	actin cytoskeleton organization	cellular component organization
1342	Cj_pnp_21210_01587	8908.89	3476.54	14341.2	4.12515	2.04445	0.238569	1	PREDICTED: serine hydroxymethyltransferase, mitochondrial [Vitis vinifera]	protein binding	protein binding	protein binding	cellular_component	response to cadmium ion	biological_process
1343	Cj_pnp_04052_01189	9721.38	5121.88	14320.9	2.79602	1.48338	0.382285	1	NADH-ubiquinone oxidoreductase 24 kD subunit, putative [Ricinus communis]	zinc ion binding	binding	binding	mitochondrion	response to oxidative stress	response to stress
1344	Cj_pnp_03148_01759	7520.48	763.906	14277	18.6895	4.22416	0.0232127	1	predicted protein [Populus trichocarpa]	transporter activity	transporter activity	transporter activity	plasma membrane	fruit ripening	fruit ripening
1345	Cj_pnp_03108_02116	10838.3	7399.54	14277	1.92945	0.948189	0.564975	1	predicted protein [Populus trichocarpa]	ribulose-phosphate 3-epimerase activity	catalytic activity	catalytic activity	cytoplasm	carbohydrate metabolic process	carbohydrate metabolic process
1346	Cj_pnp_00651_02731	9932.05	5596.44	14267.7	2.54941	1.35017	0.423653	1	PREDICTED: dolichyl-diphosphooligosaccharide--protein glycosyltransferase subunit STT3 [Vitis vinifera]	oligosaccharyl transferase activity	transferase activity	transferase activity	endoplasmic reticulum	regulation of response to osmotic stress	biological_process
1347	Cj_pnp_01911_01154	10319.7	6385.9	14253.6	2.23204	1.15836	0.488057	1	PREDICTED: S-formylglutathione hydrolase isoform 1 [Vitis vinifera]	S-formylglutathione hydrolase activity	hydrolase activity	hydrolase activity	extracellular region	response to cadmium ion	biological_process
1348	Cj_pnp_02758_02592	10634.7	7025.26	14244.2	2.02757	1.01975	0.53807	1	PREDICTED: aspartic proteinase isoform 1 [Vitis vinifera]	endopeptidase activity	hydrolase activity	hydrolase activity	cellular_component	proteolysis	protein metabolic process
1349	Cj_pnp_01435_01825	9976.17	5722.27	14230.1	2.48679	1.31428	0.43528	1	predicted protein [Populus trichocarpa]	L-aspartate:2-oxoglutarate aminotransferase activity	transferase activity	transferase activity	cellular_component	response to cadmium ion	biological_process
1350	Cj_pnp_04012_04063	13030.1	11834.8	14225.4	1.202	0.265432	0.853212	1	DNA double-strand break repair rad50 ATPase, putative [Ricinus communis]	molecular_function	molecular_function	molecular_function	cytosol	nucleus organization	cellular component organization
1351	Cj_pnp_03450_00430	11674.8	9127.27	14222.2	1.55821	0.639893	0.688784	1	profilin-1 [Zea mays]	actin binding	protein binding	protein binding	extracellular region	response to heat	response to abiotic stimulus
1352	Cj_pnp_02718_05344	8836.86	3459.29	14214.4	4.10905	2.03881	0.239824	1	Helicase swr1 [Medicago truncatula]	chromatin binding	chromatin binding	chromatin binding	cytosol	response to wounding	response to stress
1353	Cj_pnp_02058_00863	9611.08	5017.13	14205	2.83131	1.50147	0.376926	1	histone h2b, putative [Ricinus communis]	DNA binding	DNA binding	DNA binding	cellular_component	microtubule nucleation	cellular component organization
1354	Cj_pnp_00988_01062	10494.7	6784.46	14205	2.09376	1.0661	0.521044	1	60S ribosomal protein L35-4 [Arabidopsis thaliana]	structural constituent of ribosome	structural molecule activity	structural molecule activity	cellular_component	translation	translation
1355	Cj_pnp_04606_01688	10283.9	6370.57	14197.2	2.22856	1.15611	0.488862	1	PREDICTED: cycloartenol-C-24-methyltransferase isoform 2 [Vitis vinifera]	sterol 24-C-methyltransferase activity	transferase activity	transferase activity	endoplasmic reticulum	embryo development ending in seed dormancy	embryo development
1356	Cj_pnp_00903_05354	10499.6	6803.62	14195.6	2.08648	1.06107	0.522878	1	predicted protein [Populus trichocarpa]	molecular_function	molecular_function	molecular_function	nucleus	sister chromatid cohesion	cellular component organization
1357	Cj_pnp_12321_01615	9808.08	5439.32	14176.8	2.60636	1.38204	0.413536	1	predicted protein [Populus trichocarpa]	NADPH dehydrogenase activity	catalytic activity	catalytic activity	thylakoid	chlorophyll biosynthetic process	biosynthetic process
1358	Cj_pnp_00001_00895	10752	7328.65	14175.3	1.93423	0.951758	0.563641	1	PREDICTED: vesicle transport v-SNARE 13 [Vitis vinifera]	protein binding	protein binding	protein binding	cellular_component	protein targeting to vacuole	transport
1359	Cj_pnp_02109_02571	11138.4	8107.88	14169	1.74756	0.805343	0.620842	1	PREDICTED: uncharacterized protein LOC100855240 [Vitis vinifera]	molecular_function	molecular_function	molecular_function	nucleus	biological_process	biological_process
1360	Cj_pnp_09490_03139	8138.29	2129.48	14147.1	6.64344	2.73193	0.123579	1	predicted protein [Populus trichocarpa]	protein homodimerization activity	protein binding	protein binding	nucleus	positive regulation of transcription, DNA-dependent	biological_process
1361	Cj_pnp_04127_02109	8436.03	2734.35	14137.7	5.17041	2.37028	0.176545	1	acid invertase [Solanum lycopersicum]	hydrolase activity, hydrolyzing O-glycosyl compounds	hydrolase activity	hydrolase activity	vacuole	response to bacterium	response to biotic stimulus
1362	Cj_pnp_01287_00841	10078.7	6021.19	14136.1	2.34773	1.23127	0.462947	1	predicted protein [Populus trichocarpa]	peptidase activity	hydrolase activity	hydrolase activity	cellular_component	ubiquitin-dependent protein catabolic process	protein metabolic process
1363	Cj_pnp_00692_05102	17479.1	20836.2	14122	0.677763	-0.561146	0.764099	1	kinase, putative [Ricinus communis]	kinase activity	kinase activity	kinase activity	plasma membrane	regulation of unidimensional cell growth	biological_process
1364	Cj_pnp_03812_03064	8677.47	3234.47	14120.5	4.36563	2.12619	0.221683	1	PREDICTED: pyrophosphate-energized membrane proton pump 3 [Vitis vinifera]	hydrogen-translocating pyrophosphatase activity	hydrolase activity	hydrolase activity	Golgi apparatus	proton transport	transport
1365	Cj_pnp_05325_01641	9715.67	5339.04	14092.3	2.63948	1.40025	0.407837	1	predicted protein [Populus trichocarpa]	methylthioadenosine nucleosidase activity	hydrolase activity	hydrolase activity	cytosol	vasculature development	biological_process
1366	Cj_pnp_03442_01299	11294.3	8516.66	14071.9	1.65228	0.724462	0.653663	1	PREDICTED: 31 kDa ribonucleoprotein, chloroplastic [Vitis vinifera]	RNA binding	RNA binding	RNA binding	cellular_component	base conversion or substitution editing	nucleobase-containing compound metabolic process
1367	Cj_pnp_01942_02292	11335.8	8616.94	14054.7	1.63106	0.705808	0.661346	1	phosphatidylcholine transfer protein, putative [Ricinus communis]	molecular_function	molecular_function	molecular_function	vacuole	biological_process	biological_process
1368	Cj_pnp_01883_03353	10568.7	7096.79	14040.6	1.97845	0.984369	0.551339	1	PREDICTED: 1,4-alpha-glucan-branching enzyme-like [Glycine max]	1,4-alpha-glucan branching enzyme activity	transferase activity	transferase activity	cellular_component	starch metabolic process	carbohydrate metabolic process
1369	Cj_pnp_04072_01415	8902.86	3772.9	14032.8	3.71936	1.89506	0.272233	1	PREDICTED: ER lumen protein retaining receptor [Vitis vinifera]	receptor activity	receptor activity	receptor activity	cellular_component	protein transport	transport
1370	Cj_pnp_12003_01359	9501.68	4973.69	14029.7	2.82078	1.49609	0.378588	1	12-oxophytodienoate reductase 3 [Solanum lycopersicum]	12-oxophytodienoate reductase activity	catalytic activity	catalytic activity	peroxisome	response to fungus	response to biotic stimulus
1371	Cj_pnp_06632_01032	8577.95	3127.8	14028.1	4.48498	2.1651	0.213975	1	conserved hypothetical protein [Ricinus communis]	molecular_function	molecular_function	molecular_function	plastid	biological_process	biological_process
1372	Cj_pnp_09625_01860	9674.69	5327.54	14021.8	2.63195	1.39613	0.409153	1	predicted protein [Populus trichocarpa]	molecular_function	molecular_function	molecular_function	vacuole	cell adhesion	cellular process
1373	Cj_pnp_11444_00841	8346.26	2680.06	14012.5	5.22841	2.38637	0.173895	1	predicted protein [Populus trichocarpa]	adenine phosphoribosyltransferase activity	transferase activity	transferase activity	cytosol	adenine salvage	nucleobase-containing compound metabolic process
1374	Cj_pnp_10292_01051	10856	7701.02	14010.9	1.81936	0.863427	0.597842	1	heat shock protein binding protein [Solanum lycopersicum]	heat shock protein binding	protein binding	protein binding	cellular_component	response to light stimulus	response to abiotic stimulus
1375	Cj_pnp_00784_02394	7745.3	1501.63	13989	9.31589	3.21969	0.0739241	1	PREDICTED: glucomannan 4-beta-mannosyltransferase 9 [Vitis vinifera]	mannan synthase activity	transferase activity	transferase activity	Golgi apparatus	response to bacterium	response to biotic stimulus
1376	Cj_pnp_09278_00558	9516	5044.59	13987.4	2.77275	1.47132	0.38603	1	#N/A
1377	Cj_pnp_04292_03576	11244.7	8516.02	13973.3	1.64083	0.714422	0.657811	1	PREDICTED: cyclin-dependent kinase G-2-like [Vitis vinifera]	protein binding	protein binding	protein binding	cytosol	nuclear-transcribed mRNA catabolic process	nucleobase-containing compound metabolic process
1378	Cj_pnp_02588_01479	10023.2	6079.31	13967	2.29747	1.20005	0.473669	1	dihydrodipicolinate synthase, putative [Ricinus communis]	dihydrodipicolinate synthase activity	catalytic activity	catalytic activity	plastid	lysine biosynthetic process via diaminopimelate	biosynthetic process
1379	Cj_pnp_00188_02025	10412.7	6863.02	13962.4	2.03443	1.02463	0.53634	1	deoxyhypusine synthase [Solanum lycopersicum]
1380	Cj_pnp_01441_00872	8867.43	3785.04	13949.8	3.68552	1.88187	0.275388	1	60S ribosomal protein L6 [Medicago truncatula]	structural constituent of ribosome	structural molecule activity	structural molecule activity	cellular_component	translation	translation
1381	Cj_pnp_17335_01188	7105.88	265.068	13946.7	52.6156	5.71742	0.00356888	0.764874	PREDICTED: bidirectional sugar transporter SWEET17 [Vitis vinifera]	sugar transmembrane transporter activity	transporter activity	transporter activity	plasma membrane	response to fructose stimulus	biological_process
1382	Cj_pnp_09260_00963	9684.8	5432.29	13937.3	2.56564	1.35932	0.420835	1	PREDICTED: ubiquitin-conjugating enzyme E2 variant 1D-like [Glycine max]	ubiquitin-protein ligase activity	catalytic activity	catalytic activity	cytosol	postreplication repair	DNA metabolic process
1383	Cj_pnp_00275_00857	8585.91	3237.66	13934.2	4.30378	2.1056	0.225939	1	hypothetical protein ARALYDRAFT_470811 [Arabidopsis lyrata subsp. lyrata]	DNA binding	DNA binding	DNA binding	plastid	nucleosome assembly	cellular component organization
1384	Cj_pnp_06882_02154	10756.6	7582.22	13931	1.83733	0.877611	0.592305	1	PREDICTED: TOM1-like protein 2-like [Vitis vinifera]	protein transporter activity	transporter activity	transporter activity	cellular_component	intracellular protein transport	transport
1385	Cj_pnp_03764_00619	9646.39	5363.31	13929.5	2.59718	1.37694	0.415232	1	Histone H2A [Medicago truncatula]	DNA binding	DNA binding	DNA binding	nucleolus	calcium ion transport	transport
1386	Cj_pnp_02821_03062	10445.4	6961.38	13929.5	2.00096	1.00069	0.54525	1	predicted protein [Populus trichocarpa]	protein binding	protein binding	protein binding	cytoplasm	leaf development	biological_process
1387	Cj_pnp_02311_02070	10138.7	6349.49	13927.9	2.19355	1.13327	0.496997	1	PREDICTED: apoptosis inhibitor 5-like [Vitis vinifera]
1388	Cj_pnp_07865_02288	9199.18	4473.58	13924.8	3.11267	1.63815	0.337904	1	PREDICTED: importin subunit alpha-1 [Vitis vinifera]	protein transporter activity	transporter activity	transporter activity	cellular_component	toxin catabolic process	secondary metabolic process
1389	Cj_pnp_04454_01288	11515.9	9116.42	13915.4	1.52641	0.610142	0.701398	1	#N/A
1390	Cj_pnp_02880_02768	12642.1	11378.1	13906	1.22217	0.289445	0.842338	1	PREDICTED: uncharacterized protein LOC100245764 [Vitis vinifera]
1391	Cj_pnp_18508_01364	7392.78	882.708	13902.9	15.7502	3.9773	0.031227	1	PREDICTED: uncharacterized protein LOC100266367 [Vitis vinifera]	molecular_function	molecular_function	molecular_function	cellular_component	response to karrikin	response to abiotic stimulus
1392	Cj_pnp_02915_02697	10819.8	7736.79	13902.9	1.79698	0.845575	0.6049	1	hypothetical protein SORBIDRAFT_04g001030 [Sorghum bicolor]	serine-type carboxypeptidase activity	hydrolase activity	hydrolase activity	extracellular region	proteolysis	protein metabolic process
1393	Cj_pnp_11100_04176	10116.1	6330.97	13901.3	2.19576	1.13472	0.49649	1	PREDICTED: translocase of chloroplast 159, chloroplastic-like [Vitis vinifera]	protein binding	protein binding	protein binding	plastid	protein targeting to chloroplast	transport
1394	Cj_pnp_06281_03671	9563.32	5225.35	13901.3	2.66036	1.41162	0.404358	1	PREDICTED: protease Do-like 7-like [Vitis vinifera]	peptidase activity	hydrolase activity	hydrolase activity	cytosol	photoinhibition	response to abiotic stimulus
1395	Cj_pnp_01814_01031	13599	13307.7	13890.3	1.04378	0.0618219	0.946928	1	PREDICTED: alpha-1,4 glucan phosphorylase L isozyme, chloroplastic/amyloplastic-like [Glycine max]	phosphorylase activity	transferase activity	transferase activity	cellular_component	response to temperature stimulus	response to abiotic stimulus
1396	Cj_pnp_03735_01652	10751.2	7623.09	13879.4	1.8207	0.864494	0.597455	1	ISPH protein [Solanum lycopersicum]	4-hydroxy-3-methylbut-2-en-1-yl diphosphate reductase activity	catalytic activity	catalytic activity	cellular_component	isopentenyl diphosphate biosynthetic process, mevalonate-independent pathway	lipid metabolic process
1397	Cj_pnp_00154_02531	20120.3	26361.2	13879.4	0.526509	-0.925471	0.605635	1	PREDICTED: serine carboxypeptidase II-3-like [Vitis vinifera]	serine-type carboxypeptidase activity	hydrolase activity	hydrolase activity	extracellular region	proteolysis	protein metabolic process
1398	Cj_pnp_04365_02125	11053.9	8247.12	13860.6	1.68066	0.749026	0.643659	1	PREDICTED: adenylyl cyclase-associated protein 1-like [Vitis vinifera]	actin binding	protein binding	protein binding	cytosol	unidimensional cell growth	cell growth
1399	Cj_pnp_00418_03231	11038.4	8231.79	13844.9	1.68189	0.750079	0.643234	1	PREDICTED: uncharacterized protein LOC100251255 [Vitis vinifera]	molecular_function	molecular_function	molecular_function	nucleus	biological_process	biological_process
1400	Cj_pnp_13818_01835	9983.47	6132.97	13834	2.25567	1.17356	0.482878	1	predicted protein [Populus trichocarpa]
1401	Cj_pnp_08857_02000	8363.86	2895.31	13832.4	4.77753	2.25626	0.196736	1	PREDICTED: uncharacterized protein LOC100245254 [Vitis vinifera]	molecular_function	molecular_function	molecular_function	nucleus	response to oxidative stress	response to stress
1402	Cj_pnp_12446_02049	7482.63	1137.56	13827.7	12.1556	3.60355	0.0482059	1	Glucan endo-1,3-beta-glucosidase precursor, putative [Ricinus communis]	hydrolase activity, hydrolyzing O-glycosyl compounds	hydrolase activity	hydrolase activity	cellular_component	carbohydrate metabolic process	carbohydrate metabolic process
1403	Cj_pnp_01348_02288	11053.1	8281.61	13824.6	1.66931	0.739252	0.647656	1	PREDICTED: syntaxin-51 [Vitis vinifera]	protein binding	protein binding	protein binding	vacuole	vesicle-mediated transport	transport
1404	Cj_pnp_01497_02553	9525.82	5248.98	13802.7	2.62959	1.39484	0.409638	1	PREDICTED: NADPH--cytochrome P450 reductase-like [Glycine max]	NADPH-hemoprotein reductase activity	catalytic activity	catalytic activity	cytosol	response to abscisic acid stimulus	response to endogenous stimulus
1405	Cj_pnp_00538_02155	12768.5	11745.4	13791.7	1.17422	0.231707	0.868607	1	PREDICTED: uncharacterized protein LOC100790366 [Glycine max]	calcium ion binding	binding	binding	cytosol	cellulose biosynthetic process	carbohydrate metabolic process
1406	Cj_pnp_02552_02097	9539.63	5300.08	13779.2	2.59981	1.3784	0.414824	1	PREDICTED: putative leucine-rich repeat receptor-like serine/threonine-protein kinase At2g14440-like [Vitis vinifera]
1407	Cj_pnp_01330_00683	9213.48	4655.61	13771.3	2.95801	1.56463	0.358642	1	histone H4 [Glycine max]	DNA binding	DNA binding	DNA binding	vacuole	nucleosome assembly	cellular component organization
1408	Cj_pnp_07018_01668	9489.26	5208.74	13769.8	2.64359	1.4025	0.40725	1	NAC domain protein, IPR003441 [Populus trichocarpa]	protein binding	protein binding	protein binding	nucleus	response to abscisic acid stimulus	response to endogenous stimulus
1409	Cj_pnp_10401_02009	7851.62	1936.59	13766.6	7.1087	2.82959	0.111937	1	predicted protein [Populus trichocarpa]	serine-type endopeptidase activity	hydrolase activity	hydrolase activity	cell wall	metabolic process	metabolic process
1410	Cj_pnp_02317_02589	10474.7	7184.3	13765.1	1.916	0.938094	0.568962	1	PREDICTED: probable serine/threonine-protein kinase At5g41260 [Vitis vinifera]	transferase activity, transferring phosphorus-containing groups	transferase activity	transferase activity	plasma membrane	protein phosphorylation	cellular protein modification process
1411	Cj_pnp_02458_05709	11283.1	8810.47	13755.7	1.56129	0.642737	0.687672	1	predicted protein [Populus trichocarpa]	RNA binding	RNA binding	RNA binding	nucleus	nuclear-transcribed mRNA catabolic process	nucleobase-containing compound metabolic process
1412	Cj_pnp_02468_00784	10189.9	6624.14	13755.7	2.0766	1.05422	0.525507	1	histone deacetylase [Populus trichocarpa]	histone deacetylase activity	hydrolase activity	hydrolase activity	nucleolus	negative regulation of transcription, DNA-dependent	biological_process
1413	Cj_pnp_07326_02053	7876.08	2004.3	13747.9	6.8592	2.77804	0.118033	1	PREDICTED: glucose-1-phosphate adenylyltransferase large subunit 2, chloroplastic/amyloplastic [Vitis vinifera]	glucose-1-phosphate adenylyltransferase activity	transferase activity	transferase activity	plastid	starch biosynthetic process	carbohydrate metabolic process
1414	Cj_pnp_04287_01737	8579.83	3416.5	13743.2	4.02258	2.00812	0.246655	1	predicted protein [Populus trichocarpa]	molecular_function	molecular_function	molecular_function	cytosol	glucose catabolic process	carbohydrate metabolic process
1415	Cj_pnp_02129_01896	12872.3	12015.6	13729.1	1.14261	0.192331	0.886636	1	PREDICTED: serine/threonine-protein kinase SRK2B-like [Glycine max]	phosphatidic acid binding	lipid binding	lipid binding	cytosol	protein phosphorylation	cellular protein modification process
1416	Cj_pnp_02072_06671	11230.1	8735.74	13724.4	1.57106	0.651738	0.683901	1	PREDICTED: activating signal cointegrator 1 complex subunit 3 [Glycine max]	ATP-dependent helicase activity	hydrolase activity	hydrolase activity	nucleus	gravitropism	tropism
1417	Cj_pnp_00373_00424	11442.8	9164.32	13721.2	1.49725	0.582311	0.713268	1	uncharacterized protein LOC100793233 [Glycine max]
1418	Cj_pnp_03393_02037	12013	10309.5	13716.5	1.33047	0.411937	0.787443	1	chlorophyll a oxygenase, putative [Ricinus communis]	oxidoreductase activity	catalytic activity	catalytic activity	cellular_component	protein targeting to chloroplast	transport
1419	Cj_pnp_00369_01001	10273.1	6834.28	13711.8	2.00633	1.00456	0.543867	1	predicted protein [Populus trichocarpa]	6-phosphogluconolactonase activity	hydrolase activity	hydrolase activity	cellular_component	cellular response to redox state	biological_process
1420	Cj_pnp_03998_01484	9417.24	5128.9	13705.6	2.67223	1.41804	0.402434	1	PREDICTED: homeobox-leucine zipper protein ATHB-6-like [Vitis vinifera]	protein binding	protein binding	protein binding	nucleus	positive regulation of transcription, DNA-dependent	biological_process
1421	Cj_pnp_08627_01709	9908.63	6116.36	13700.9	2.24004	1.16352	0.486421	1	predicted protein [Populus trichocarpa]
1422	Cj_pnp_05155_01766	9252.5	4819.76	13685.2	2.8394	1.50559	0.375895	1	predicted protein [Populus trichocarpa]	ATP citrate synthase activity	transferase activity	transferase activity	cytosol	acetyl-CoA biosynthetic process	biosynthetic process
1423	Cj_pnp_07684_01196	9690.55	5700.55	13680.5	2.39986	1.26295	0.452425	1	ribonucleoprotein, chloroplast, putative [Ricinus communis]	RNA binding	RNA binding	RNA binding	plastid	cysteine biosynthetic process	biosynthetic process
1424	Cj_pnp_02612_02231	12281.9	10886.3	13677.4	1.25639	0.32928	0.824373	1	PREDICTED: GMP synthase [glutamine-hydrolyzing] [Vitis vinifera]	GMP synthase (glutamine-hydrolyzing) activity	catalytic activity	catalytic activity	cytosol	protein import into nucleus	transport
1425	Cj_pnp_08528_01711	9590.97	5507.66	13674.3	2.48277	1.31195	0.43623	1	protein kinase Pti1 [Glycine max]	protein kinase binding	protein binding	protein binding	plasma membrane	response to chitin	response to endogenous stimulus
1426	Cj_pnp_09568_00658	7972.49	2273.83	13671.1	6.01237	2.58793	0.14299	1	PREDICTED: calmodulin-related protein isoform 4 [Vitis vinifera]
1427	Cj_pnp_01116_01790	9066.47	4463.36	13669.6	3.06262	1.61477	0.344488	1	PREDICTED: NADH dehydrogenase [ubiquinone] 1 beta subcomplex subunit 8, mitochondrial isoform 1 [Vitis vinifera]	molecular_function	molecular_function	molecular_function	cellular_component	photorespiration	biosynthetic process
1428	Cj_pnp_01087_00943	11001.1	8340.37	13661.7	1.63803	0.711958	0.658889	1	PREDICTED: protein SGT1 homolog [Vitis vinifera]	protein binding	protein binding	protein binding	cytoplasm	response to heat	response to abiotic stimulus
1429	Cj_pnp_05961_01399	9538.46	5421.44	13655.5	2.5188	1.33273	0.42948	1	predicted protein [Populus trichocarpa]
1430	Cj_pnp_10610_04107	11679.7	9725.75	13633.6	1.4018	0.487281	0.754307	1	PREDICTED: LOW QUALITY PROTEIN: villin-4 [Vitis vinifera]	actin filament binding	protein binding	protein binding	cytosol	cytoplasmic transport	transport
1431	Cj_pnp_08506_01569	10202.5	6804.26	13600.7	1.99885	0.99917	0.545913	1	PREDICTED: uncharacterized protein LOC100241361 [Vitis vinifera]
1432	Cj_pnp_07784_02014	7588.28	1599.35	13577.2	8.48921	3.08563	0.085574	1	PREDICTED: ATP sulfurylase 2 [Vitis vinifera]	sulfate adenylyltransferase (ATP) activity	transferase activity	transferase activity	plastid	cellular response to sulfate starvation	response to extracellular stimulus
1433	Cj_pnp_09035_00770	8610.81	3655.38	13566.2	3.71131	1.89193	0.273159	1	hypothetical protein ARALYDRAFT_486090 [Arabidopsis lyrata subsp. lyrata]	adenylylsulfatase activity	hydrolase activity	hydrolase activity	peroxisome	purine ribonucleotide metabolic process	nucleobase-containing compound metabolic process
1434	Cj_pnp_00304_00819	18979.6	24394.5	13564.7	0.556054	-0.846703	0.638736	1	14 kDa proline-rich protein DC2.15 [Medicago truncatula]
1435	Cj_pnp_02297_02757	9837.1	6118.91	13555.3	2.21531	1.14751	0.492086	1	PREDICTED: ARM REPEAT PROTEIN INTERACTING WITH ABF2 [Vitis vinifera]	protein binding	protein binding	protein binding	plasma membrane	negative regulation of seed germination	biological_process
1436	Cj_pnp_02551_02833	10101.2	6650.33	13552.2	2.03782	1.02702	0.535571	1	ribosomal RNA methyltransferase, putative [Ricinus communis]	methyltransferase activity	transferase activity	transferase activity	nucleus	methylglyoxal catabolic process to D-lactate	catabolic process
1437	Cj_pnp_04988_00801	8918.54	4289.63	13547.5	3.15819	1.6591	0.332319	1	conserved hypothetical protein [Ricinus communis]	cobalt ion binding	binding	binding	mitochondrion	pollen development	multicellular organismal development
1438	Cj_pnp_08254_01008	9060.34	4573.22	13547.5	2.96235	1.56674	0.358123	1	uncharacterized protein LOC100780886 [Glycine max]
1439	Cj_pnp_17736_01261	8410.66	3295.78	13525.5	4.10389	2.03699	0.240488	1	PREDICTED: UPF0497 membrane protein 16 [Vitis vinifera]	NADH dehydrogenase (ubiquinone) activity	catalytic activity	catalytic activity	nucleus	cellular respiration	generation of precursor metabolites and energy
1440	Cj_pnp_07380_00919	9807.57	6092.73	13522.4	2.21943	1.15019	0.491153	1	hypothetical protein SORBIDRAFT_1599s002010 [Sorghum bicolor]	protein binding	protein binding	protein binding	cytoplasm	regulation of photomorphogenesis	biological_process
1441	Cj_pnp_03526_01737	9012.43	4508.71	13516.1	2.99779	1.5839	0.35324	1	TGF-beta-inducible nuclear protein, putative [Ricinus communis]	structural constituent of ribosome	structural molecule activity	structural molecule activity	nucleus	protein maturation	protein metabolic process
1442	Cj_pnp_06055_02870	8648.53	3782.49	13514.6	3.57294	1.83711	0.286356	1	PREDICTED: uncharacterized protein LOC100258488 [Vitis vinifera]	molecular_function	molecular_function	molecular_function	endoplasmic reticulum	biological_process	biological_process
1443	Cj_pnp_13900_02488	11135.6	8767.68	13503.6	1.54016	0.62308	0.695999	1	cationic amino acid transporter, putative [Ricinus communis]	amino acid transmembrane transporter activity	transporter activity	transporter activity	membrane	protein import into peroxisome matrix	transport
1444	Cj_pnp_05010_01377	7696.84	1910.4	13483.3	7.05781	2.81922	0.113238	1	chorimate mutase [Solanum lycopersicum]	chorismate mutase activity	catalytic activity	catalytic activity	plastid	aromatic amino acid family biosynthetic process	biosynthetic process
1445	Cj_pnp_13568_01923	8738.65	4000.29	13477	3.36901	1.75232	0.307657	1	PREDICTED: probable N-acetyl-gamma-glutamyl-phosphate reductase, chloroplastic [Vitis vinifera]	copper ion binding	binding	binding	cellular_component	response to cadmium ion	biological_process
1446	Cj_pnp_00455_01734	14903	16355.6	13450.4	0.82237	-0.282141	0.892561	1	predicted protein [Populus trichocarpa]	zinc ion binding	binding	binding	cytosol	protein targeting to vacuole	transport
1447	Cj_pnp_03699_04797	10755.5	8077.86	13433.2	1.66296	0.733754	0.649989	1	DNA-directed RNA polymerase II subunit RPB2 [Solanum lycopersicum]	DNA-directed RNA polymerase activity	transferase activity	transferase activity	cellular_component	nuclear-transcribed mRNA catabolic process	nucleobase-containing compound metabolic process
1448	Cj_pnp_02683_04018	10785.6	8141.09	13430	1.64966	0.722168	0.654739	1	PREDICTED: cellulose synthase-like protein E6-like [Vitis vinifera]	transferase activity, transferring glycosyl groups	transferase activity	transferase activity	endoplasmic reticulum	para-aminobenzoic acid metabolic process	metabolic process
1449	Cj_pnp_05767_07170	9706.68	6022.47	13390.9	2.22349	1.15283	0.490271	1	molybdopterin cofactor sulfurase, putative [Ricinus communis]
1450	Cj_pnp_00993_00793	10160.4	6937.75	13383.1	1.92902	0.947869	0.565336	1	PREDICTED: 60S ribosomal protein L28-2 [Vitis vinifera]	structural constituent of ribosome	structural molecule activity	structural molecule activity	cellular_component	RNA methylation	nucleobase-containing compound metabolic process
1451	Cj_pnp_06282_02541	9569.19	5763.15	13375.2	2.32082	1.21464	0.468864	1	PREDICTED: probable pectin methyltransferase QUA2 [Vitis vinifera]	methyltransferase activity	transferase activity	transferase activity	cellular_component	root development	biological_process
1452	Cj_pnp_00155_02040	13160.1	12951.3	13369	1.03225	0.0457945	0.954386	1	PREDICTED: uncharacterized protein LOC100855103 [Vitis vinifera]
1453	Cj_pnp_11757_02515	10296.3	7228.37	13364.3	1.84887	0.88664	0.588928	1	PREDICTED: uncharacterized protein LOC100245710 [Vitis vinifera]	molecular_function	molecular_function	molecular_function	nucleus	biological_process	biological_process
1454	Cj_pnp_03897_02052	10685.8	8008.88	13362.7	1.66849	0.73854	0.648047	1	PREDICTED: L-ascorbate peroxidase T, chloroplastic-like isoform 2 [Glycine max]	L-ascorbate peroxidase activity	catalytic activity	catalytic activity	thylakoid	photosynthesis	photosynthesis
1455	Cj_pnp_02805_02248	8983.65	4607.71	13359.6	2.8994	1.53575	0.367156	1	PREDICTED: probable 26S proteasome non-ATPase regulatory subunit 7-like [Glycine max]	molecular_function	molecular_function	molecular_function	cytosol	leaf morphogenesis	anatomical structure morphogenesis
1456	Cj_pnp_01085_00814	13011.1	12679.8	13342.4	1.05225	0.0734793	0.941524	1	PREDICTED: uncharacterized protein LOC100265752 [Vitis vinifera]
1457	Cj_pnp_03243_04514	11157.7	8977.81	13337.7	1.48562	0.57107	0.718138	1	PREDICTED: uncharacterized protein LOC100784082 [Glycine max]
1458	Cj_pnp_00639_04146	10043.7	6754.44	13333	1.97396	0.98109	0.552772	1	PREDICTED: uncharacterized protein LOC100795200 [Glycine max]	unfolded protein binding	protein binding	protein binding	cytoplasm	response to hydrogen peroxide	response to stress
1459	Cj_pnp_07957_02274	9029.02	4732.9	13325.1	2.81543	1.49335	0.379672	1	PREDICTED: probable polyamine oxidase 4-like [Glycine max]	polyamine oxidase activity	catalytic activity	catalytic activity	peroxisome	oxidation-reduction process	metabolic process
1460	Cj_pnp_06426_05367	8167.42	3012.83	13322	4.42176	2.14462	0.218313	1	PREDICTED: uncharacterized protein LOC100253161 [Vitis vinifera]
1461	Cj_pnp_04673_01793	8041.3	2763.73	13318.9	4.81916	2.26878	0.194657	1	Nodulin-26, putative [Ricinus communis]	borate uptake transmembrane transporter activity	transporter activity	transporter activity	cellular_component	cellular response to boron-containing substance levels	response to extracellular stimulus
1462	Cj_pnp_10259_02743	9782.3	6247.3	13317.3	2.13169	1.092	0.511929	1	PREDICTED: pre-rRNA-processing protein TSR1 homolog [Vitis vinifera]	molecular_function	molecular_function	molecular_function	nucleus	nucleotide biosynthetic process	nucleobase-containing compound metabolic process
1463	Cj_pnp_06247_03420	8662.98	4011.79	13314.2	3.31877	1.73065	0.313346	1	Phosphoenolpyruvate carboxylase, putative [Ricinus communis]	phosphoenolpyruvate carboxylase activity	catalytic activity	catalytic activity	cytosol	response to nitrate	biological_process
1464	Cj_pnp_05721_01220	8608.88	3922.36	13295.4	3.38964	1.76113	0.305471	1	#N/A
1465	Cj_pnp_06772_02136	8809.88	4336.89	13282.9	3.06276	1.61483	0.344627	1	predicted protein, partial [Populus trichocarpa]	protein disulfide isomerase activity	catalytic activity	catalytic activity	endoplasmic reticulum	response to endoplasmic reticulum stress	response to stress
1466	Cj_pnp_07073_01400	9394.08	5514.69	13273.5	2.40693	1.26719	0.451152	1	vacuolar ATP synthase subunit C, putative [Ricinus communis]	proton-transporting ATPase activity, rotational mechanism	hydrolase activity	hydrolase activity	vacuole	regulation of carbohydrate biosynthetic process	biological_process
1467	Cj_pnp_01155_01522	8313.4	3356.46	13270.3	3.95367	1.98319	0.252356	1	conserved hypothetical protein [Ricinus communis]
1468	Cj_pnp_01690_03272	9942.8	6618.39	13267.2	2.0046	1.00331	0.544465	1	PREDICTED: KH domain-containing protein At4g18375-like [Vitis vinifera]	nucleic acid binding	nucleic acid binding	nucleic acid binding	nucleus	biological_process	biological_process
1469	Cj_pnp_06930_01205	9521.2	5786.14	13256.2	2.29103	1.196	0.4753	1	PREDICTED: proline synthase co-transcribed bacterial homolog protein-like [Vitis vinifera]	pyridoxal phosphate binding	binding	binding	nucleus	hydrogen peroxide catabolic process	response to stress
1470	Cj_pnp_07708_01521	9915.14	6575.6	13254.7	2.01574	1.01131	0.54149	1	Heterogeneous nuclear ribonucleoprotein 27C, putative [Ricinus communis]	RNA binding	RNA binding	RNA binding	cellular_component	biological_process	biological_process
1471	Cj_pnp_00059_02048	10054.9	6863.02	13246.9	1.93018	0.948734	0.565046	1	uncharacterized protein LOC100306158 [Glycine max]	peptidase activity	hydrolase activity	hydrolase activity	cytosol	ubiquitin-dependent protein catabolic process	protein metabolic process
1472	Cj_pnp_03839_01033	8564.09	3889.15	13239	3.40409	1.76727	0.303926	1	#N/A
1473	Cj_pnp_12193_03410	9739.33	6239.63	13239	2.12176	1.08526	0.514384	1	PREDICTED: uncharacterized protein LOC100256388 [Vitis vinifera]	nucleotide binding	nucleotide binding	nucleotide binding	nucleus	production of siRNA involved in RNA interference	nucleobase-containing compound metabolic process
1474	Cj_pnp_01343_02084	11246.2	9255.02	13237.5	1.4303	0.516319	0.741736	1	predicted protein [Populus trichocarpa]	transporter activity	transporter activity	transporter activity	plasma membrane	response to karrikin	response to abiotic stimulus
1475	Cj_pnp_01078_01759	9649.3	6062.71	13235.9	2.18317	1.12642	0.499646	1	Endoplasmic reticulum-Golgi intermediate compartment protein, putative [Ricinus communis]	molecular_function	molecular_function	molecular_function	endoplasmic reticulum	fatty acid biosynthetic process	lipid metabolic process
1476	Cj_pnp_05971_01429	7871.49	2513.35	13229.6	5.26374	2.39609	0.172594	1	PREDICTED: uridine 5'-monophosphate synthase-like [Vitis vinifera]	orotate phosphoribosyltransferase activity	transferase activity	transferase activity	cytosol	response to cadmium ion	biological_process
1477	Cj_pnp_02832_00908	10032.2	6839.39	13224.9	1.93364	0.951322	0.564067	1	uncharacterized protein LOC100799919 [Glycine max]	ribonuclease activity	nuclease activity	nuclease activity	cytosol	ubiquitin-dependent protein catabolic process	protein metabolic process
1478	Cj_pnp_04299_01765	8441.18	3663.68	13218.7	3.60803	1.85121	0.283051	1	2-dehydro-3-deoxyphosphoheptonate aldolase/ 3-deoxy-d-arabino-heptulosonate 7-phosphate synthetase [Populus trichocarpa]	3-deoxy-7-phosphoheptulonate synthase activity	transferase activity	transferase activity	plastid	aromatic amino acid family biosynthetic process	biosynthetic process
1479	Cj_pnp_04212_02160	9419.47	5629.66	13209.3	2.34637	1.23043	0.463544	1	PREDICTED: dynamin-related protein 1E [Vitis vinifera]	GTPase activity	hydrolase activity	hydrolase activity	plasma membrane	response to cadmium ion	biological_process
1480	Cj_pnp_00661_01146	9569.13	5933.69	13204.6	2.22536	1.15404	0.489909	1	PREDICTED: transcription factor ILR3 [Vitis vinifera]	sequence-specific DNA binding transcription factor activity	sequence-specific DNA binding transcription factor activity	sequence-specific DNA binding transcription factor activity	nucleus	regulation of transcription, DNA-dependent	biological_process
1481	Cj_pnp_21535_01108	7389.96	1587.85	13192.1	8.30812	3.05452	0.0885896	1	glutamate decarboxylase isoform2 [Solanum lycopersicum]	calmodulin binding	protein binding	protein binding	cytosol	response to cadmium ion	biological_process
1482	Cj_pnp_09567_02575	10422.3	7655.67	13188.9	1.72277	0.784727	0.629349	1	PREDICTED: zinc finger CCCH domain-containing protein 30 [Vitis vinifera]	nucleic acid binding	nucleic acid binding	nucleic acid binding	nucleus	regulation of transcription, DNA-dependent	biological_process
1483	Cj_pnp_02685_03762	9418.55	5648.18	13188.9	2.33508	1.22347	0.465918	1	PREDICTED: LOW QUALITY PROTEIN: cellulose synthase A catalytic subunit 1 [UDP-forming]-like [Vitis vinifera]	transferase activity, transferring glycosyl groups	transferase activity	transferase activity	cellular_component	hyperosmotic salinity response	response to abiotic stimulus
1484	Cj_pnp_02275_00432	13092.4	13010	13174.8	1.01267	0.0181597	0.96725	1	#N/A
1485	Cj_pnp_04545_01402	11051.9	8933.74	13170.1	1.4742	0.559934	0.722938	1	hypothetical protein ARALYDRAFT_312926 [Arabidopsis lyrata subsp. lyrata]	molecular_function	molecular_function	molecular_function	plasma membrane	biological_process	biological_process
1486	Cj_pnp_00829_01229	10809.7	8450.87	13168.6	1.55825	0.639927	0.688967	1	predicted protein [Populus trichocarpa]	translation initiation factor activity	translation factor activity, nucleic acid binding	translation factor activity, nucleic acid binding	plasma membrane	translational initiation	cellular process
1487	Cj_pnp_03407_01791	10026.8	6903.9	13149.8	1.90469	0.929556	0.572403	1	ATP synthase subunit d, putative [Ricinus communis]	proton-transporting ATPase activity, rotational mechanism	hydrolase activity	hydrolase activity	Golgi apparatus	vacuole organization	cellular component organization
1488	Cj_pnp_06440_01464	9425.03	5701.83	13148.2	2.30596	1.20537	0.472117	1	PREDICTED: aspartic proteinase nepenthesin-2 [Vitis vinifera]	aspartic-type peptidase activity	hydrolase activity	hydrolase activity	endoplasmic reticulum	response to abscisic acid stimulus	response to endogenous stimulus
1489	Cj_pnp_03288_07834	14541.2	15937.3	13145.1	0.824801	-0.277882	0.89457	1	PREDICTED: uncharacterized protein LOC100792198 [Glycine max]	molecular_function	molecular_function	molecular_function	cellular_component	biological_process	biological_process
1490	Cj_pnp_00849_02743	8862.35	4579.61	13145.1	2.87035	1.52123	0.371495	1	PREDICTED: glutaminyl-tRNA synthetase [Vitis vinifera]	glutamine-tRNA ligase activity	catalytic activity	catalytic activity	cytosol	ovule development	biological_process
1491	Cj_pnp_11330_02474	9969.6	6797.23	13142	1.93343	0.951161	0.564153	1	predicted protein [Populus trichocarpa]	nucleotide binding	nucleotide binding	nucleotide binding	cytoplasm	meiotic chromosome segregation	cellular process
1492	Cj_pnp_01106_00700	9218.78	5295.61	13142	2.48167	1.31131	0.436635	1	Ribosomal protein S27 [Medicago truncatula]	structural constituent of ribosome	structural molecule activity	structural molecule activity	cellular_component	RNA methylation	nucleobase-containing compound metabolic process
1493	Cj_pnp_03789_00985	10481.1	7824.93	13137.3	1.6789	0.747515	0.644437	1	Vesicle-associated membrane protein, putative [Ricinus communis]	molecular_function	molecular_function	molecular_function	plastid	petal formation	biological_process
1494	Cj_pnp_00533_01223	20128.6	27120	13137.3	0.484413	-1.04569	0.55686	1	60S ribosomal protein L13, putative [Ricinus communis]	structural constituent of ribosome	structural molecule activity	structural molecule activity	cellular_component	translation	translation
1495	Cj_pnp_12203_02816	8171.52	3208.92	13134.1	4.09301	2.03316	0.241481	1	PREDICTED: uncharacterized protein LOC100256775 [Vitis vinifera]	calmodulin binding	protein binding	protein binding	nucleus	protein N-linked glycosylation	cellular protein modification process
1496	Cj_pnp_03847_00544	9149.4	5164.67	13134.1	2.54307	1.34657	0.425213	1	histone H4 [Glycine max]	DNA binding	DNA binding	DNA binding	vacuole	nucleosome assembly	cellular component organization
1497	Cj_pnp_06271_02092	10124.6	7116.59	13132.6	1.84534	0.88389	0.590063	1	PREDICTED: H/ACA ribonucleoprotein complex subunit 4 [Vitis vinifera]	pseudouridine synthase activity	catalytic activity	catalytic activity	cellular_component	purine nucleotide biosynthetic process	nucleobase-containing compound metabolic process
1498	Cj_pnp_05821_01725	9760.11	6395.48	13124.7	2.05219	1.03716	0.531962	1	Biotin caboxylase subunit (BC) of Het-ACCase [Ricinus communis]	biotin carboxylase activity	catalytic activity	catalytic activity	cellular_component	fatty acid biosynthetic process	lipid metabolic process
1499	Cj_pnp_08486_01615	9822.81	6547.49	13098.1	2.00048	1.00034	0.545624	1	conserved hypothetical protein [Ricinus communis]	molecular_function	molecular_function	molecular_function	endoplasmic reticulum	biological_process	biological_process
1500	Cj_pnp_15725_01977	8327.11	3557.66	13096.6	3.68123	1.88019	0.276146	1	Cis-zeatin O-glucosyltransferase [Medicago truncatula]
1501	Cj_pnp_03142_03410	12940.7	12786.5	13095	1.02413	0.0343947	0.959692	1	predicted protein, partial [Populus trichocarpa]	protein binding	protein binding	protein binding	nucleus	mRNA splicing, via spliceosome	nucleobase-containing compound metabolic process
1502	Cj_pnp_03248_00624	9813.14	6536	13090.3	2.0028	1.00202	0.545002	1	30S ribosomal protein S16 [Solanum lycopersicum]	structural constituent of ribosome	structural molecule activity	structural molecule activity	mitochondrion	defense response to virus	response to biotic stimulus
1503	Cj_pnp_03062_02386	11145.9	9204.56	13087.2	1.42181	0.507732	0.745486	1	PREDICTED: long chain acyl-CoA synthetase 8 [Vitis vinifera]	long-chain fatty acid-CoA ligase activity	catalytic activity	catalytic activity	endoplasmic reticulum	long-chain fatty acid metabolic process	lipid metabolic process
1504	Cj_pnp_02196_00783	9145.75	5207.46	13084	2.51255	1.32915	0.430852	1	Aspartic proteinase nepenthesin-1 precursor, putative [Ricinus communis]	aspartic-type endopeptidase activity	hydrolase activity	hydrolase activity	membrane	response to karrikin	response to abiotic stimulus
1505	Cj_pnp_04276_03166	9542.75	6021.83	13063.7	2.16939	1.11729	0.502954	1	PREDICTED: ATP-dependent zinc metalloprotease FTSH 10, mitochondrial [Vitis vinifera]	ATPase activity	hydrolase activity	hydrolase activity	mitochondrion	proteolysis	protein metabolic process
1506	Cj_pnp_01025_02070	10652.1	8242.01	13062.1	1.58482	0.664319	0.678772	1	PREDICTED: uncharacterized protein LOC100250808 [Vitis vinifera]
1507	Cj_pnp_00335_02072	10831.1	8604.8	13057.4	1.51746	0.601655	0.705154	1	d-3-phosphoglycerate dehydrogenase, putative [Ricinus communis]	ATP binding	nucleotide binding	nucleotide binding	plastid	megagametogenesis	biological_process
1508	Cj_pnp_06771_01445	9601.35	6154.68	13048	2.12001	1.08407	0.514877	1	14-3-3-like protein GF14 kappa [Arabidopsis thaliana]	protein phosphorylated amino acid binding	protein binding	protein binding	cell wall	brassinosteroid mediated signaling pathway	signal transduction
1509	Cj_pnp_05955_02536	10322.5	7603.29	13041.8	1.71528	0.778442	0.631919	1	PREDICTED: casein kinase I isoform delta-like isoform 1 [Vitis vinifera]	protein serine/threonine kinase activity	kinase activity	kinase activity	cytoplasm	protein autophosphorylation	cellular protein modification process
1510	Cj_pnp_12214_00852	8741.06	4440.36	13041.8	2.93709	1.55439	0.361883	1	PREDICTED: pyruvate dehydrogenase E1 component subunit alpha [Vitis vinifera]	pyruvate dehydrogenase (acetyl-transferring) activity	catalytic activity	catalytic activity	cellular_component	metabolic process	metabolic process
1511	Cj_pnp_13709_02240	7667.55	2294.91	13040.2	5.68222	2.50645	0.155192	1	predicted protein [Populus trichocarpa]	serine-type carboxypeptidase activity	hydrolase activity	hydrolase activity	extracellular space	brassinosteroid mediated signaling pathway	signal transduction
1512	Cj_pnp_12175_00772	9628.45	6219.83	13037.1	2.09605	1.06767	0.520827	1	succinate dehydrogenase subunit 3 (mitochondrion) [Nicotiana tabacum]	succinate dehydrogenase activity	catalytic activity	catalytic activity	cellular_component	mitochondrial electron transport, succinate to ubiquinone	generation of precursor metabolites and energy
1513	Cj_pnp_09129_04122	9438.43	5839.8	13037.1	2.23245	1.15863	0.488358	1	PREDICTED: probable ubiquitin-conjugating enzyme E2 23-like [Vitis vinifera]	ubiquitin-protein ligase activity	catalytic activity	catalytic activity	cytosol	postreplication repair	DNA metabolic process
1514	Cj_pnp_00496_01679	9489.12	5949.02	13029.2	2.19015	1.13103	0.498083	1	PREDICTED: stomatin-like protein 2 [Vitis vinifera]	zinc ion binding	binding	binding	mitochondrion	biological_process	biological_process
1515	Cj_pnp_04113_01304	10160.8	7301.82	13019.8	1.78309	0.834384	0.609551	1	PREDICTED: signal recognition particle 43 kDa protein, chloroplastic-like [Vitis vinifera]	identical protein binding	protein binding	protein binding	cellular_component	response to high light intensity	response to abiotic stimulus
1516	Cj_pnp_05753_01755	8974.62	4934.09	13015.1	2.6378	1.39933	0.408529	1	phosphoglycerate kinase, putative [Ricinus communis]	phosphoglycerate kinase activity	kinase activity	kinase activity	cellular_component	response to cadmium ion	biological_process
1517	Cj_pnp_01328_03263	10071.2	7131.92	13010.4	1.82426	0.867308	0.596578	1	PREDICTED: uncharacterized protein LOC100262296 [Vitis vinifera]
1518	Cj_pnp_22178_01471	6707.04	417.721	12996.4	31.1125	4.95942	0.00946837	1	PREDICTED: probable protein phosphatase 2C 25 isoform 1 [Vitis vinifera]	protein serine/threonine phosphatase activity	hydrolase activity	hydrolase activity	plastid	abscisic acid mediated signaling pathway	signal transduction
1519	Cj_pnp_01969_02576	9343.26	5698	12988.5	2.27949	1.18871	0.477911	1	PREDICTED: kinesin-like protein KIF2A-like [Vitis vinifera]	microtubule motor activity	motor activity	motor activity	nucleus	microtubule-based movement	cellular process
1520	Cj_pnp_01166_01409	8859.32	4734.81	12983.8	2.7422	1.45534	0.391262	1	chloroplast sedoheptulose-1,7-bisphosphatase [Solanum lycopersicum]	sedoheptulose-bisphosphatase activity	hydrolase activity	hydrolase activity	cellular_component	defense response to bacterium	response to biotic stimulus
1521	Cj_pnp_00945_03288	9503.35	6027.58	12979.1	2.15329	1.10654	0.50682	1	PREDICTED: uncharacterized protein LOC100248626 [Vitis vinifera]	RNA binding	RNA binding	RNA binding	nucleus	defense response	response to stress
1522	Cj_pnp_04215_09412	11507.7	10039.4	12976	1.29251	0.370178	0.806112	1	PREDICTED: probable histone-lysine N-methyltransferase ATXR3-like [Vitis vinifera]	histone methyltransferase activity (H3-K4 specific)	transferase activity	transferase activity	nucleus	carpel development	biological_process
1523	Cj_pnp_05836_00611	9291.51	5608.58	12974.4	2.31332	1.20996	0.470606	1	60S ribosomal protein L31, putative [Ricinus communis]	structural constituent of ribosome	structural molecule activity	structural molecule activity	cellular_component	translation	translation
1524	Cj_pnp_23999_00988	6922.13	880.792	12963.5	14.718	3.87951	0.0352136	1	intracellular ribonuclease LX precursor [Solanum lycopersicum]	ribonuclease activity	nuclease activity	nuclease activity	plasma membrane	aging	biological_process
1525	Cj_pnp_02267_00972	8851.91	4745.03	12958.8	2.73102	1.44944	0.393069	1	predicted protein [Populus trichocarpa]	molecular_function	molecular_function	molecular_function	plasma membrane	biological_process	biological_process
1526	Cj_pnp_07459_01600	9333.42	5715.88	12951	2.26578	1.18001	0.480938	1	predicted protein [Populus trichocarpa]
1527	Cj_pnp_07230_01565	6751.43	555.046	12947.8	23.3275	4.54396	0.0158691	1	l-allo-threonine aldolase, putative [Ricinus communis]	threonine aldolase activity	catalytic activity	catalytic activity	cytoplasm	threonine catabolic process	catabolic process
1528	Cj_pnp_01485_02045	7724.69	2503.13	12946.3	5.17202	2.37073	0.17695	1	predicted protein [Populus trichocarpa]	dipeptide transporter activity	transporter activity	transporter activity	cellular_component	nitrogen compound metabolic process	metabolic process
1529	Cj_pnp_05746_04952	8879.67	4814.65	12944.7	2.6886	1.42686	0.400004	1	predicted protein, partial [Populus trichocarpa]	ATP binding	nucleotide binding	nucleotide binding	cellular_component	pollen development	multicellular organismal development
1530	Cj_pnp_07545_02643	11841.4	10749	12933.7	1.20325	0.266939	0.852625	1	predicted protein [Populus trichocarpa]	4-alpha-glucanotransferase activity	transferase activity	transferase activity	plastid	starch catabolic process	carbohydrate metabolic process
1531	Cj_pnp_04705_02785	8072.14	3212.11	12932.2	4.02606	2.00937	0.246734	1	PREDICTED: uncharacterized protein LOC100263058 [Vitis vinifera]	hydrolase activity	hydrolase activity	hydrolase activity	endoplasmic reticulum	transition metal ion transport	transport
1532	Cj_pnp_06635_02093	9077.43	5233.65	12921.2	2.46887	1.30385	0.439162	1	PREDICTED: uncharacterized protein LOC100817202 [Glycine max]
1533	Cj_pnp_05222_04688	9903.53	6893.68	12913.4	1.87322	0.90552	0.581728	1	PREDICTED: probable LRR receptor-like serine/threonine-protein kinase At3g47570-like [Vitis vinifera]	kinase activity	kinase activity	kinase activity	plasma membrane	protein phosphorylation	cellular protein modification process
1534	Cj_pnp_07139_01433	9698.91	6493.84	12904	1.98711	0.990672	0.549305	1	predicted protein [Populus trichocarpa]	kinase activity	kinase activity	kinase activity	plasma membrane	negative regulation of defense response	biological_process
1535	Cj_pnp_02787_00625	9050.15	5197.88	12902.4	2.48224	1.31164	0.436619	1	hypothetical protein SORBIDRAFT_08g004390 [Sorghum bicolor]	proton-transporting ATPase activity, rotational mechanism	hydrolase activity	hydrolase activity	membrane	ATP hydrolysis coupled proton transport	transport
1536	Cj_pnp_02960_02342	9898.06	6910.92	12885.2	1.86447	0.898764	0.584352	1	PREDICTED: nephrocystin-3 [Vitis vinifera]
1537	Cj_pnp_01899_01066	9921.43	6963.94	12878.9	1.84937	0.887038	0.588909	1	predicted protein [Populus trichocarpa]	fumarylacetoacetase activity	hydrolase activity	hydrolase activity	cytosol	chlorophyll catabolic process	catabolic process
1538	Cj_pnp_01985_01465	9568.54	6258.16	12878.9	2.05794	1.0412	0.530557	1	PREDICTED: 30S ribosomal protein S1, chloroplastic [Vitis vinifera]	RNA binding	RNA binding	RNA binding	cellular_component	ncRNA metabolic process	nucleobase-containing compound metabolic process
1539	Cj_pnp_07338_03942	9368.31	5857.68	12878.9	2.19864	1.13661	0.49616	1	PREDICTED: cullin-associated NEDD8-dissociated protein 1-like [Vitis vinifera]	protein binding	protein binding	protein binding	cytosol	xylem and phloem pattern formation	biological_process
1540	Cj_pnp_02117_07766	10919.6	8961.85	12877.4	1.43691	0.522969	0.738915	1	PREDICTED: uncharacterized protein LOC100266068 [Vitis vinifera]	RNA binding	RNA binding	RNA binding	cellular_component	gravitropism	tropism
1541	Cj_pnp_10893_01194	6990.1	1107.54	12872.7	11.6228	3.53889	0.0521154	1	Ethylene-responsive transcription factor [Medicago truncatula]	sequence-specific DNA binding transcription factor activity	sequence-specific DNA binding transcription factor activity	sequence-specific DNA binding transcription factor activity	membrane	negative regulation of transcription, DNA-dependent	biological_process
1542	Cj_pnp_02522_06074	10599.2	8325.68	12872.7	1.54614	0.62867	0.693764	1	PREDICTED: brefeldin A-inhibited guanine nucleotide-exchange protein 1-like [Vitis vinifera]	protein binding	protein binding	protein binding	cytosol	growth	growth
1543	Cj_pnp_00060_08587	12592.5	12317	12868	1.04473	0.0631301	0.946338	1	predicted protein [Populus trichocarpa]	succinate transmembrane transporter activity	transporter activity	transporter activity	mitochondrion	succinate transport	transport
1544	Cj_pnp_06560_01710	10616.4	8377.42	12855.4	1.53454	0.617802	0.698355	1	hydroxycinnamoyl CoA quinate transferase [Solanum lycopersicum]	quinate O-hydroxycinnamoyltransferase activity	transferase activity	transferase activity	cytosol	auxin homeostasis	biological_process
1545	Cj_pnp_03919_01520	9272.28	5692.25	12852.3	2.25786	1.17496	0.482728	1	conserved hypothetical protein [Ricinus communis]
1546	Cj_pnp_00480_01454	9078.64	5309.66	12847.6	2.41967	1.27481	0.448778	1	PREDICTED: NADH-cytochrome b5 reductase-like protein [Vitis vinifera]	copper ion binding	binding	binding	Golgi apparatus	response to salt stress	response to abiotic stimulus
1547	Cj_pnp_03495_03227	7640.77	2438.62	12842.9	5.26646	2.39683	0.172637	1	PREDICTED: uncharacterized protein LOC100854867 [Vitis vinifera]	zinc ion binding	binding	binding	nucleus	meiotic chromosome segregation	cellular process
1548	Cj_pnp_07398_01489	7254.13	1691.96	12816.3	7.57481	2.92121	0.102105	1	#N/A
1549	Cj_pnp_02679_00455	7157.14	1507.37	12806.9	8.49618	3.08681	0.0857181	1	PREDICTED: probable CCR4-associated factor 1 homolog 9-like [Vitis vinifera]	3'-5' exonuclease activity	nuclease activity	nuclease activity	nucleus	defense response to insect	response to biotic stimulus
1550	Cj_pnp_02360_03025	9666.36	6543.02	12789.7	1.95471	0.966952	0.558271	1	predicted protein [Populus trichocarpa]	protein kinase activity	kinase activity	kinase activity	plasma membrane	unidimensional cell growth	cell growth
1551	Cj_pnp_01129_01958	15845.4	18910.5	12780.3	0.67583	-0.565267	0.76241	1	PREDICTED: heat shock protein STI-like [Glycine max]
1552	Cj_pnp_05310_00353	7453.01	2128.85	12777.2	6.00192	2.58542	0.143704	1	Stem-specific protein TSJT1, putative [Ricinus communis]	protein binding	protein binding	protein binding	cellular_component	response to hypoxia	response to abiotic stimulus
1553	Cj_pnp_02839_00499	8225.69	3689.87	12761.5	3.45852	1.79016	0.298339	1	#N/A
1554	Cj_pnp_05717_03338	9448.43	6143.19	12753.7	2.07607	1.05385	0.525961	1	Protein AUXIN SIGNALING F-BOX [Medicago truncatula]	auxin binding	binding	binding	nucleus	cellular response to nitrate	cellular process
1555	Cj_pnp_04145_02916	8304.98	3857.85	12752.1	3.30549	1.72487	0.315106	1	BRASSINOSTEROID INSENSITIVE 1-associated receptor kinase 1 precursor, putative [Ricinus communis]	kinase activity	kinase activity	kinase activity	plasma membrane	unidimensional cell growth	cell growth
1556	Cj_pnp_05649_01029	9322.96	5895.36	12750.5	2.16281	1.11291	0.504626	1	predicted protein [Populus trichocarpa]
1557	Cj_pnp_15349_01550	6878.93	1010.45	12747.4	12.6156	3.65713	0.0455924	1	PREDICTED: CBL-interacting serine/threonine-protein kinase 14 isoform 1 [Vitis vinifera]	protein binding	protein binding	protein binding	cellular_component	calcium-mediated signaling	signal transduction
1558	Cj_pnp_02344_00512	9104.26	5464.23	12744.3	2.33231	1.22176	0.466665	1	PREDICTED: 60S ribosomal protein L37a-like [Vitis vinifera]	structural constituent of ribosome	structural molecule activity	structural molecule activity	cytosol	translation	translation
1559	Cj_pnp_07689_01771	9125.06	5526.18	12723.9	2.30248	1.20319	0.473023	1	sucrose-phosphatase [Solanum lycopersicum]	sucrose-phosphate phosphatase activity	hydrolase activity	hydrolase activity	cellular_component	response to cadmium ion	biological_process
1560	Cj_pnp_05940_03264	10226.2	7728.48	12723.9	1.64637	0.719287	0.656085	1	PREDICTED: pentatricopeptide repeat-containing protein At5g25630-like [Vitis vinifera]
1561	Cj_pnp_04701_03737	10704.7	8698.06	12711.4	1.46141	0.547359	0.728423	1	PREDICTED: ran-binding protein 1 homolog c-like [Vitis vinifera]	protein binding	protein binding	protein binding	nucleus	protein import into nucleus, translocation	transport
1562	Cj_pnp_02056_02137	9597.08	6487.45	12706.7	1.95866	0.969866	0.557196	1	predicted protein [Populus trichocarpa]	DNA-directed RNA polymerase activity	transferase activity	transferase activity	cellular_component	transcription from RNA polymerase II promoter	nucleobase-containing compound metabolic process
1563	Cj_pnp_03107_00633	9291.41	5887.06	12695.8	2.15655	1.10873	0.506139	1	PREDICTED: NADH dehydrogenase [ubiquinone] iron-sulfur protein 7, mitochondrial-like isoform 2 [Glycine max]	zinc ion binding	binding	binding	mitochondrion	photorespiration	biosynthetic process
1564	Cj_pnp_06104_05304	10328.9	7966.72	12691.1	1.59301	0.671753	0.675754	1	nucleotide binding protein, putative [Ricinus communis]	nucleotide binding	nucleotide binding	nucleotide binding	plasma membrane	biological_process	biological_process
1565	Cj_pnp_01645_03300	9037.3	5405.47	12669.1	2.34376	1.22883	0.464292	1	PREDICTED: probable ubiquitin conjugation factor E4-like [Vitis vinifera]	ubiquitin-ubiquitin ligase activity	catalytic activity	catalytic activity	cytosol	xylan biosynthetic process	carbohydrate metabolic process
1566	Cj_pnp_26920_01666	6801.65	935.721	12667.6	13.5378	3.75892	0.0405787	1	PREDICTED: scarecrow-like protein 3-like [Vitis vinifera]	sequence-specific DNA binding transcription factor activity	sequence-specific DNA binding transcription factor activity	sequence-specific DNA binding transcription factor activity	nucleus	response to gibberellin stimulus	response to endogenous stimulus
1567	Cj_pnp_04063_01633	8278.6	3897.45	12659.7	3.24821	1.69964	0.321802	1	predicted protein, partial [Populus trichocarpa]	protein disulfide isomerase activity	catalytic activity	catalytic activity	endoplasmic reticulum	response to endoplasmic reticulum stress	response to stress
1568	Cj_pnp_01067_02275	9224.17	5799.56	12648.8	2.18099	1.12498	0.500363	1	PREDICTED: KH domain-containing protein At4g18375 [Vitis vinifera]	nucleic acid binding	nucleic acid binding	nucleic acid binding	nucleus	biological_process	biological_process
1569	Cj_pnp_01525_02640	10228.3	7810.88	12645.7	1.61898	0.695085	0.666081	1	PREDICTED: crooked neck-like protein 1 [Vitis vinifera]
1570	Cj_pnp_04189_01554	9162.74	5681.39	12644.1	2.22553	1.15415	0.490073	1	uncharacterized protein LOC100499944 [Glycine max]	nucleotide binding	nucleotide binding	nucleotide binding	nucleus	biological_process	biological_process
1571	Cj_pnp_12415_01551	8556.83	4477.41	12636.3	2.82222	1.49683	0.378927	1	predicted protein [Arabidopsis lyrata subsp. lyrata]	D-aminoacyl-tRNA deacylase activity	hydrolase activity	hydrolase activity	cytosol	response to toxin	biological_process
1572	Cj_pnp_08207_00896	8895.48	5167.23	12623.7	2.44304	1.28868	0.444274	1	Ras-like protein [Medicago truncatula]	protein binding	protein binding	protein binding	cytosol	protein transport	transport
1573	Cj_pnp_01769_01401	10888.3	9159.21	12617.5	1.37757	0.462127	0.765462	1	#N/A
1574	Cj_pnp_31626_00759	6482.1	357.682	12606.5	35.245	5.13935	0.00757579	1	uncharacterized protein LOC100527251 [Glycine max]	zinc ion binding	binding	binding	nucleus	biological_process	biological_process
1575	Cj_pnp_20012_01435	7111.96	1626.81	12597.1	7.74343	2.95297	0.0988494	1	PREDICTED: acyl-[acyl-carrier-protein] desaturase, chloroplastic-like [Vitis vinifera]	acyl-[acyl-carrier-protein] desaturase activity	catalytic activity	catalytic activity	plastid	microtubule nucleation	cellular component organization
1576	Cj_pnp_13324_01796	7847.51	3104.17	12590.9	4.05611	2.0201	0.244558	1	glutamine synthetase plant, putative [Ricinus communis]	glutamate-ammonia ligase activity	catalytic activity	catalytic activity	cellular_component	response to cadmium ion	biological_process
1577	Cj_pnp_03303_04203	11465.9	10344	12587.7	1.21691	0.283219	0.845272	1	PREDICTED: DNA repair protein recA homolog 3, mitochondrial-like [Vitis vinifera]	DNA-dependent ATPase activity	hydrolase activity	hydrolase activity	mitochondrion	DNA recombination	DNA metabolic process
1578	Cj_pnp_09743_03418	9607.42	6631.81	12583	1.89738	0.924005	0.574704	1	PREDICTED: auxilin-related protein 2-like [Vitis vinifera]	heat shock protein binding	protein binding	protein binding	cytosol	biological_process	biological_process
1579	Cj_pnp_02489_02553	11213.9	9860.52	12567.4	1.27451	0.349947	0.81521	1	Xyloglucan 6-xylosyltransferase, putative [Ricinus communis]	transferase activity, transferring glycosyl groups	transferase activity	transferase activity	Golgi apparatus	xyloglucan metabolic process	carbohydrate metabolic process
1580	Cj_pnp_08955_01215	8459.48	4351.58	12567.4	2.888	1.53007	0.369155	1	PREDICTED: glyoxylate reductase isoform 2 [Vitis vinifera]	hydroxypyruvate reductase activity	catalytic activity	catalytic activity	cytoplasm	oxidative photosynthetic carbon pathway	biosynthetic process
1581	Cj_pnp_04668_02794	10005	7444.25	12565.8	1.68799	0.755304	0.64141	1	PREDICTED: prolyl endopeptidase-like [Glycine max]	serine-type peptidase activity	hydrolase activity	hydrolase activity	plastid	cellulose biosynthetic process	carbohydrate metabolic process
1582	Cj_pnp_04805_02232	8733.44	4910.46	12556.4	2.55707	1.35449	0.422909	1	PREDICTED: SPX and EXS domain-containing protein 1-like [Vitis vinifera]	molecular_function	molecular_function	molecular_function	Golgi apparatus	biological_process	biological_process
1583	Cj_pnp_08597_01725	7301.96	2052.2	12551.7	6.11622	2.61264	0.139973	1	beta-mannosidase enzyme precursor [Solanum lycopersicum]	beta-mannosidase activity	hydrolase activity	hydrolase activity	cell wall	carbohydrate metabolic process	carbohydrate metabolic process
1584	Cj_pnp_13450_03456	7793.48	3038.38	12548.6	4.13002	2.04615	0.238972	1	PREDICTED: uncharacterized protein LOC100255521 [Vitis vinifera]	molecular_function	molecular_function	molecular_function	cellular_component	biological_process	biological_process
1585	Cj_pnp_07187_01260	8423.93	4302.4	12545.5	2.91592	1.54395	0.365123	1	PREDICTED: uncharacterized protein LOC100258770 [Vitis vinifera]	molecular_function	molecular_function	molecular_function	plastid	biological_process	biological_process
1586	Cj_pnp_02425_00641	8573.88	4603.88	12543.9	2.72464	1.44606	0.394278	1	Protein transport protein SEC61 gamma subunit [Medicago truncatula]	P-P-bond-hydrolysis-driven protein transmembrane transporter activity	transporter activity	transporter activity	membrane	response to heat	response to abiotic stimulus
1587	Cj_pnp_06995_03486	9072.61	5606.02	12539.2	2.23673	1.16139	0.487575	1	PREDICTED: presequence protease 2, chloroplastic/mitochondrial-like [Vitis vinifera]	metalloendopeptidase activity	hydrolase activity	hydrolase activity	plastid	protein processing	protein metabolic process
1588	Cj_pnp_04993_02068	9522.12	6506.62	12537.6	1.9269	0.946284	0.566197	1	PREDICTED: putative G3BP-like protein-like [Glycine max]	RNA binding	RNA binding	RNA binding	intracellular	pyrimidine ribonucleotide biosynthetic process	nucleobase-containing compound metabolic process
1589	Cj_pnp_08479_03905	9765.91	7006.73	12525.1	1.78758	0.838008	0.608254	1	RNA binding protein, putative [Ricinus communis]
1590	Cj_pnp_07825_00714	7762.75	3001.97	12523.5	4.17177	2.06066	0.235905	1	predicted protein [Populus trichocarpa]	copper ion binding	binding	binding	mitochondrion	response to cadmium ion	biological_process
1591	Cj_pnp_06855_01886	7810.37	3100.34	12520.4	4.0384	2.01378	0.245965	1	Xyloglucan 6-xylosyltransferase, putative [Ricinus communis]	UDP-xylosyltransferase activity	transferase activity	transferase activity	cellular_component	xyloglucan metabolic process	carbohydrate metabolic process
1592	Cj_pnp_00787_03452	9224.82	5946.46	12503.2	2.10263	1.07219	0.51937	1	pto-interacting protein 1 [Solanum lycopersicum]	kinase activity	kinase activity	kinase activity	plasma membrane	protein phosphorylation	cellular protein modification process
1593	Cj_pnp_06583_03001	9767.22	7043.78	12490.7	1.77329	0.826428	0.612855	1	dead box ATP-dependent RNA helicase, putative [Ricinus communis]
1594	Cj_pnp_00446_00555	8901.82	5319.24	12484.4	2.34703	1.23083	0.463686	1	60S ribosomal protein L39 [Medicago truncatula]	structural constituent of ribosome	structural molecule activity	structural molecule activity	cellular_component	translation	translation
1595	Cj_pnp_33240_01103	6314.08	146.905	12481.3	84.9614	6.40874	0.00147763	0.543524	ring finger protein, putative [Ricinus communis]	zinc ion binding	binding	binding	nucleus	response to chitin	response to endogenous stimulus
1596	Cj_pnp_04497_01545	8053.18	3643.88	12462.5	3.42011	1.77404	0.302558	1	Chaperone protein dnaJ, putative [Ricinus communis]	unfolded protein binding	protein binding	protein binding	cytosol	protein folding	protein metabolic process
1597	Cj_pnp_06890_00782	8860.37	5259.84	12460.9	2.36907	1.24432	0.459137	1	#N/A
1598	Cj_pnp_07930_02544	10841.1	9241.61	12440.6	1.34615	0.428835	0.780136	1	PREDICTED: cyclin-dependent kinase F-4-like [Vitis vinifera]	kinase activity	kinase activity	kinase activity	cytoplasm	protein N-linked glycosylation	cellular protein modification process
1599	Cj_pnp_00782_01303	10352.2	8266.92	12437.4	1.50448	0.589265	0.710544	1	PREDICTED: uncharacterized protein LOC100248933 [Vitis vinifera]
1600	Cj_pnp_08481_01945	8598.81	4768.03	12429.6	2.60686	1.38231	0.414125	1	calcium-dependent protein kinase [Solanum lycopersicum]	protein phosphatase binding	protein binding	protein binding	plasma membrane	protein phosphorylation	cellular protein modification process
1601	Cj_pnp_00039_01727	9437.54	6454.88	12420.2	1.92416	0.944226	0.567019	1	aminotransferase family protein [Populus trichocarpa]	L-tyrosine:2-oxoglutarate aminotransferase activity	transferase activity	transferase activity	cytoplasm	vitamin E biosynthetic process	biosynthetic process
1602	Cj_pnp_02093_03321	8960.27	5501.91	12418.6	2.25715	1.1745	0.483052	1	predicted protein [Populus trichocarpa]	clathrin binding	protein binding	protein binding	cellular_component	intracellular protein transport	transport
1603	Cj_pnp_03957_03244	9943.75	7470.44	12417.1	1.66216	0.733059	0.650517	1	predicted protein [Populus trichocarpa]	RNA binding	RNA binding	RNA binding	cellular_component	regulation of transcription, DNA-dependent	biological_process
1604	Cj_pnp_07921_02036	9433.74	6450.41	12417.1	1.925	0.944862	0.566778	1	PREDICTED: DEAD-box ATP-dependent RNA helicase 5 [Vitis vinifera]	ATP-dependent helicase activity	hydrolase activity	hydrolase activity	cytosol	RNA methylation	nucleobase-containing compound metabolic process
1605	Cj_pnp_13513_03886	9837.58	7259.66	12415.5	1.7102	0.774168	0.633808	1	predicted protein [Populus trichocarpa]	calcium ion binding	binding	binding	cytosol	Golgi localization	cellular process
1606	Cj_pnp_05421_00574	8614.65	4818.49	12410.8	2.57567	1.36494	0.419637	1	uncharacterized protein LOC100306416 [Glycine max]	DNA binding	DNA binding	DNA binding	nucleus	nucleosome assembly	cellular component organization
1607	Cj_pnp_09547_01423	8198.15	3996.46	12399.8	3.10271	1.63353	0.339834	1	PREDICTED: ornithine carbamoyltransferase, chloroplastic [Vitis vinifera]	amino acid binding	binding	binding	cellular_component	purine nucleotide biosynthetic process	nucleobase-containing compound metabolic process
1608	Cj_pnp_05552_01597	9848.52	7305.01	12392	1.69637	0.762452	0.638555	1	Flavoprotein wrbA, putative [Ricinus communis]	oxidoreductase activity	catalytic activity	catalytic activity	cellular_component	negative regulation of transcription, DNA-dependent	biological_process
1609	Cj_pnp_10578_02190	9513.78	6646.5	12381.1	1.86279	0.897469	0.585008	1	predicted protein, partial [Populus trichocarpa]	protein binding	protein binding	protein binding	plastid	peptidyl-cysteine S-nitrosylation	cellular protein modification process
1610	Cj_pnp_03801_04443	10733.6	9104.92	12362.3	1.35776	0.441226	0.774686	1	PREDICTED: pre-mRNA-splicing factor ATP-dependent RNA helicase PRP16-like [Vitis vinifera]	RNA helicase activity	hydrolase activity	hydrolase activity	nucleus	embryo development ending in seed dormancy	embryo development
1611	Cj_pnp_05871_02265	9514.78	6668.85	12360.7	1.8535	0.890251	0.587816	1	PREDICTED: uncharacterized protein LOC100253639 isoform 2 [Vitis vinifera]	calcium ion binding	binding	binding	Golgi apparatus	biological_process	biological_process
1612	Cj_pnp_08330_00470	8272.69	4206.59	12338.8	2.9332	1.55248	0.362752	1	S-adenosylmethionine synthetase [Arabidopsis lyrata subsp. lyrata]	methionine adenosyltransferase activity	transferase activity	transferase activity	cytosol	cellular response to iron ion	cellular process
1613	Cj_pnp_04271_02419	7116.24	1904.66	12327.8	6.47247	2.69432	0.129085	1	predicted protein, partial [Populus trichocarpa]	pectinesterase activity	hydrolase activity	hydrolase activity	cell wall	hydrogen peroxide catabolic process	response to stress
[truncated: 58,396 more rows]

## Sheet: Ib_contigs
	id	baseMean	baseMean_nc	baseMean_if	foldChange	log2FoldChange	pval	padj	refseqplant_annotation	mf	mfslim	cc	ccslim	bp	bpslim
[truncated: 27,548 more rows]
