# Supplementary material for: A bioinformatics approach to distinguish plant parasite and host transcriptomes in interface tissue by classifying RNA-Seq reads
Source: Plant Methods. 2015 May 3;11:34. doi: 10.1186/s13007-015-0066-6 (PMC4458054; doi:10.1186/s13007-015-0066-6)
Supplement: Additional file 5: — Differentially expressed genes of C. japonica (Cj_contigs_cg1) and G. max in the interface region. [file 13007_2015_66_MOESM5_ESM.xlsx]

## Sheet: Legends to columns
	Additional file 4. Differentially expressed genes of C. japonica (Cj_contigs_cg1) and G. max in the interface region.
	Sheet "Cj_3819"
	id	identifier of C. japonica contigs
	24h(Ave)	RPKM at 24haa
	48h(Ave)	RPKM at 48haa
	72h(Ave)	RPKM at 72haa
	96h(Ave)	RPKM at 96haa
	120h(Ave)	RPKM at 120haa
	cluster_merged	cluster number
	p.value(DEGs)	p value in the detection og differentially expressed genes
	q.value(DEGs)	FDR in the detection og differentially expressed genes
	refseq_gi	RefSeq identifier
	refseq_id	description of refseq
	genbank_annotation	description of genbank
	genbank_gi	genbank identifier
	ide(maptorefseq)	identity to refseq entry
	len(maptorefseq)	length mapped to refseq
	evalue(maptorefseq)	e-value mapped to refseq
	refseq_sp	organism
	AT	TAIR10 identifier
	mf	GO terms in molecular function aspect
	mfslim	GOslim terms in molecular function aspect
	cc	GO terms in cellular components aspect
	ccslim	GOslim terms in cellular components aspect
	bp	GO terms in biological processes aspect
	bpslim	GOslim terms in biological processes aspect
	Sheet "Gm_17653_"
	id	identifier of Gmax_275_Wm82.a2.v1.transcript
	24h(Ave)	RPKM at 24haa
	48h(Ave)	RPKM at 48haa
	72h(Ave)	RPKM at 72haa
	96h(Ave)	RPKM at 96haa
	120h(Ave)	RPKM at 120haa
	cluster_merged	cluster number
	p.value(DEGs)	p value in the detection og differentially expressed genes
	q.value(DEGs)	FDR in the detection og differentially expressed genes
	best arabidopsis TAIR10 hit name	TAIR10 identifier of Arabidopsis gene that had highest similarity to theGmax_275_Wm82.a2.v1.transcript
	best arabidopsis TAIR10 hit symbol	Short description of Arabidopsis gene that had highest similarity to theGmax_275_Wm82.a2.v1.transcript
	best arabidopsis TAIR10 hit defline	Description of Arabidopsis gene that had highest similarity to theGmax_275_Wm82.a2.v1.transcript
	MF	GO terms in molecular function aspect
	MFslim	GOslim terms in molecular function aspect
	CC	GO terms in cellular components aspect
	CCslim	GOslim terms in cellular components aspect
	BP	GO terms in biological processes aspect
	BPslim	GOslim terms in biological processes aspect

## Sheet: Cj_3819
id	24h(Ave)	48h(Ave)	72h(Ave)	96h(Ave)	120h(Ave)	cluster_merged	p.value(DEGs)	q.value(DEGs)	refseq_gi	refseq_id	genbank_annotation	genbank_gi	ide(maptorefseq)	len(maptorefseq)	evalue(maptorefseq)	refseq_sp	AT	MF	MFslim	CC	CCslim	BP	BPslim
Cj_contigs1.4_16874_00616	214.195	24.1687	127.86	266.489	205.557	4	2.98252e-13	5.91025e-11	gi|359496985|ref|XP_003635391.1|	PREDICTED: (3S,6E)-nerolidol synthase 1-like, partial	(3S)-linalool/(E)-nerolidol synthase [Vitis vinifera]	gi|37487946|gb|AEY82696.1|	54.59	207	2e-71	Vitis vinifera	AT1G61680	S-linalool synthase activity	catalytic activity	chloroplast	plastid	monoterpene biosynthetic process	lipid metabolic process
Cj_contigs1.4_28929_00604	193.813	21.789	129.069	226.433	204.446	4	1.28904e-13	2.70784e-11	gi|359496214|ref|XP_002263717.2|	PREDICTED: (3S,6E)-nerolidol synthase 1, chloroplastic-like	(3S)-linalool/(E)-nerolidol synthase [Vitis vinifera]	gi|31375544|gb|ADR74211.1|	45.23	199	8e-48	Vitis vinifera	AT1G61680	S-linalool synthase activity	catalytic activity	chloroplast	plastid	monoterpene biosynthetic process	lipid metabolic process
Cj_contigs1.4_20398_00423	5.574	36.8503	16.513	21.916	22.8917	7	0.00173051	0.0313459	gi|359491279|ref|XP_003634256.1|	PREDICTED: oleosin 18.2 kDa isoform 2	15.5 kDa oleosin [Sesamum indicum]	gi|214523|gb|AAB5842.1|	59.48	116	1e-42	Vitis vinifera	AT3G01570	molecular_function	molecular_function	membrane	membrane	lipid storage	biological_process
Cj_contigs1.4_26983_01421	1396.82	773.651	102.808	101.775	134.173	1	7.30059e-29	7.35615e-26	gi|359497730|ref|XP_002273430.2|	PREDICTED: 1-aminocyclopropane-1-carboxylate oxidase	1-aminocyclopropane-1-carboxylate oxidase [Petunia x hybrida]	gi|347417|gb|AAA33697.1|	83.33	180	7e-95	Vitis vinifera	AT1G05010	1-aminocyclopropane-1-carboxylate oxidase activity	catalytic activity	cytoplasm	cytoplasm	cellular response to fatty acid	cellular process
Cj_contigs1.4_35905_01020	17.5	8.26167	9.912	17.364	106.005	4	1.49572e-06	8.23796e-05	gi|350537429|ref|NP_001234037.1|	1-aminocyclopropane-1-carboxylate oxidase	1-aminocyclopropane-1-carboxylate oxidase [Solanum lycopersicum]	gi|583975|emb|CAG29395.1|	69	300	2e-153	Solanum lycopersicum	AT2G19590	1-aminocyclopropane-1-carboxylate oxidase activity	catalytic activity	cytoplasm	cytoplasm	cellular response to nitric oxide	response to stress
Cj_contigs1.4_05554_01713	537.696	684.983	1147.87	968.864	1095.86	2	1.01667e-05	0.000439882	gi|350537527|ref|NP_001234553.1|	1-deoxy-D-xylulose-5-phosphate reductoisomerase	1-deoxy-D-xylulose-5-phosphate reductoisomerase [Nicotiana tabacum]	gi|11122795|gb|ABH8964.1|	83.37	475	0	Solanum lycopersicum	AT5G62790	1-deoxy-D-xylulose-5-phosphate reductoisomerase activity	catalytic activity	chloroplast stroma	cellular_component	response to cadmium ion	biological_process
Cj_contigs1.4_07391_01826	209.986	232.156	331.32	413.72	431.294	2	0.00290604	0.0463043	gi|357447167|ref|XP_003593859.1|	Serine carboxypeptidase-like protein	1-O-acylglucose:anthocyanin-O-acyltransferase [Clitoria ternatea]	gi|165994488|dbj|BAF99694.1|	58.13	289	3e-109	Medicago truncatula	AT2G22920	serine-type carboxypeptidase activity	hydrolase activity	plant-type cell wall	cell wall	proteolysis	protein metabolic process
Cj_contigs1.4_22527_01218	62.928	31.0637	57.7847	72.332	158.277	4	0.000130508	0.00383139	gi|225458878|ref|XP_002283413.1|	PREDICTED: serine carboxypeptidase-like 2-like	1-O-acylglucose:anthocyanin-O-acyltransferase [Clitoria ternatea]	gi|16599449|dbj|BAF99695.1|	47.18	390	4e-107	Vitis vinifera	AT1G73300	serine-type carboxypeptidase activity	hydrolase activity	extracellular region	extracellular region	proteolysis	protein metabolic process
Cj_contigs1.4_00850_00420	737.439	626.243	1332.69	1096.46	1246.24	2	0.00050648	0.0117616	gi|225440003|ref|XP_002281642.1|	PREDICTED: 31 kDa ribonucleoprotein, chloroplastic isoform 1	24 kDa RNA binding protein, partial [Spinacia oleracea]	gi|11537|gb|AAA7945.1|	64.96	137	5e-42	Vitis vinifera	AT2G37220	poly(U) RNA binding	RNA binding	chloroplast stroma	cellular_component	response to abscisic acid stimulus	response to endogenous stimulus
Cj_contigs1.4_51655_00106	7.03	6.646	2.68	0.695	0.284333	1	0.000629053	0.0141017	gi|224103799|ref|XP_002334015.1|	predicted protein, partial	26S protease regulatory subunit 7 [Coix lacryma-jobi]	gi|4918336|gb|AFV13466.1|	91.18	34	1e-14	Populus trichocarpa	AT1G53750	ATPase activity	hydrolase activity	cytosol	cytosol	ubiquitin-dependent protein catabolic process	protein metabolic process
Cj_contigs1.4_02268_01444	1077.68	884.528	2099.28	1776.75	2085.51	2	2.89861e-06	0.000146905	gi|115473531|ref|NP_001060364.1|	Os07g0631900	29kD A ribonucleoprotein [Nicotiana sylvestris]	gi|19754|emb|CAA43427.1|	64.29	112	4e-33	Oryza sativa Japonica Group	AT2G37220	poly(U) RNA binding	RNA binding	chloroplast stroma	cellular_component	response to abscisic acid stimulus	response to endogenous stimulus
Cj_contigs1.4_04474_00526	637.297	574.621	270.96	249.345	144.006	1	7.83265e-18	2.63075e-15	gi|225440460|ref|XP_002271837.1|	PREDICTED: tropinone reductase homolog	29kDa protein; high homology to aa sequence of tropinone reductases [Datura stramonium]	gi|424158|gb|AAA3328.1|	55.31	179	1e-61	Vitis vinifera	AT2G29150	oxidoreductase activity	catalytic activity			metabolic process	metabolic process
Cj_contigs1.4_07494_01094	224.89	177.071	101.453	132.871	113.012	1	3.69583e-05	0.00131644	gi|255552323|ref|XP_002517206.1|	catalytic, putative	2-Hydroxyisoflavanone dehydratase [Glycyrrhiza echinata]	gi|56692178|dbj|BAD8839.1|	47.47	316	7e-102	Ricinus communis	AT1G47480	hydrolase activity	hydrolase activity	nucleus	nucleus	root hair cell differentiation	cellular process
Cj_contigs1.4_16652_00471	30.0223	61.121	137.362	88.8887	82.6017	2	6.85843e-07	4.12679e-05	gi|224110576|ref|XP_002315563.1|	predicted protein	2ODDlike1 [Vitis vinifera]	gi|52343416|gb|AGQ42613.1|	61.86	118	7e-38	Populus trichocarpa	AT3G21420	oxidoreductase activity	catalytic activity	cytoplasm	cytoplasm	metabolic process	metabolic process
Cj_contigs1.4_24622_00942	76.791	150.889	368.476	187.073	195.559	2	5.0102e-10	5.86322e-08	gi|255551703|ref|XP_002516897.1|	Flavonol synthase/flavanone 3-hydroxylase, putative	2ODDlike1 [Vitis vinifera]	gi|52343416|gb|AGQ42613.1|	81.15	244	3e-141	Ricinus communis	AT3G21420	oxidoreductase activity	catalytic activity	cytoplasm	cytoplasm	metabolic process	metabolic process
Cj_contigs1.4_34483_01226	94.604	92.728	143.945	217.019	357.03	4	1.94766e-05	0.000764266	gi|255551703|ref|XP_002516897.1|	Flavonol synthase/flavanone 3-hydroxylase, putative	2ODDlike1 [Vitis vinifera]	gi|52343416|gb|AGQ42613.1|	69.55	358	1e-174	Ricinus communis	AT3G21420	oxidoreductase activity	catalytic activity	cytoplasm	cytoplasm	metabolic process	metabolic process
Cj_contigs1.4_23338_00913	126.444	243.937	138.616	115.117	92.7537	3	3.16849e-06	0.000158823	gi|255549042|ref|XP_002515577.1|	conserved hypothetical protein	2-oxoglutarate (2OG) and Fe(II)-dependent oxygenase superfamily protein [Arabidopsis thaliana]	gi|332657875|gb|AEE83275.1|	71.92	203	2e-88	Ricinus communis	AT4G13400	molecular_function	molecular_function	chloroplast	plastid	biological_process	biological_process
Cj_contigs1.4_02044_02814	1636.05	2575.19	1810.53	1392.39	1498.23	3	6.66744e-05	0.00215889	gi|225450201|ref|XP_002264792.1|	PREDICTED: uncharacterized protein LOC100240969	2-oxoglutarate (2OG) and Fe(II)-dependent oxygenase superfamily protein [Saccharum hybrid cultivar R57]	gi|53279167|gb|AGT1737.1|	80	255	4e-168	Vitis vinifera	AT5G48020	molecular_function	molecular_function	cellular_component	cellular_component	biological_process	biological_process
Cj_contigs1.4_03545_03677	1890.35	1919.57	1347.24	1347.81	1435.45	1	0.00298009	0.0472562	gi|224109580|ref|XP_002315242.1|	predicted protein	2-oxoglutarate dehydrogenase, E1 component [Arabidopsis thaliana]	gi|33264586|gb|AEE79381.1|	86.96	1020	0	Populus trichocarpa	AT5G65750	zinc ion binding	binding	mitochondrion	mitochondrion	response to cadmium ion	biological_process
Cj_contigs1.4_10278_00802	43.3943	73.9583	161.984	107.555	101.714	2	4.41115e-06	0.000212339	gi|255576836|ref|XP_002529304.1|	Desacetoxyvindoline 4-hydroxylase, putative	2-oxoglutarate-dependent dioxygenase-like protein [Arabidopsis thaliana]	gi|332189894|gb|AEE2815.1|	55.56	63	7e-12	Ricinus communis	AT1G06620	oxidoreductase activity, acting on paired donors, with incorporation or reduction of molecular oxygen, 2-oxoglutarate as one donor, and incorporation of one atom each of oxygen into both donors	catalytic activity	cytoplasm	cytoplasm	jasmonic acid mediated signaling pathway	signal transduction
Cj_contigs1.4_00200_01493	1051.28	1000.14	1724.44	1702.63	1792.1	2	0.00254334	0.0419881	gi|255540443|ref|XP_002511286.1|	ribonucleoprotein, chloroplast, putative	31kD chloroplast ribonucleoprotein [Nicotiana sylvestris]	gi|19741|emb|CAA4364.1|	53.99	313	1e-91	Ricinus communis	AT4G24770	RNA binding	RNA binding	chloroplast stroma	cellular_component	base conversion or substitution editing	nucleobase-containing compound metabolic process
Cj_contigs1.4_12854_01559	292.804	249.899	491.815	396.123	510.758	2	4.51711e-05	0.00154866	gi|225463276|ref|XP_002264127.1|	PREDICTED: 33 kDa ribonucleoprotein, chloroplastic-like	33 kd chloroplast ribonucleoprotein [Nicotiana sylvestris]	gi|311952|emb|CAA41253.1|	71.5	193	4e-87	Vitis vinifera	AT3G52380	RNA binding	RNA binding	chloroplast stroma	cellular_component	embryo development ending in seed dormancy	embryo development
Cj_contigs1.4_05898_01605	219.225	193.211	405.084	636.823	900.535	4	7.58528e-21	3.6075e-18	gi|225451144|ref|XP_002270055.1|	PREDICTED: bifunctional 3-dehydroquinate dehydratase/shikimate dehydrogenase, chloroplastic	3-dehydroquinate dehydratase / shikimate dehydrogenase isoform 2 [Nicotiana tabacum]	gi|579292|gb|AAS9324.2|	66.75	403	6e-174	Vitis vinifera	AT3G06350	shikimate 3-dehydrogenase (NADP+) activity	catalytic activity	chloroplast stroma	cellular_component	shikimate metabolic process	metabolic process
Cj_contigs1.4_23033_00314	43.787	51.1637	67.4233	101.324	120.679	4	9.4273e-06	0.000410882	gi|225451144|ref|XP_002270055.1|	PREDICTED: bifunctional 3-dehydroquinate dehydratase/shikimate dehydrogenase, chloroplastic	3-dehydroquinate dehydratase / shikimate dehydrogenase isoform 2 [Nicotiana tabacum]	gi|579292|gb|AAS9324.2|	80.41	97	3e-44	Vitis vinifera	AT3G06350	shikimate 3-dehydrogenase (NADP+) activity	catalytic activity	chloroplast stroma	cellular_component	shikimate metabolic process	metabolic process
Cj_contigs1.4_10823_01865	1949.68	1360.29	949.154	980.769	993.232	1	6.02191e-09	5.82108e-07	gi|350538263|ref|NP_001234846.1|	3-hydroxy-3-methylglutaryl coenzyme A synthase	3-hydroxy-3-methylglutaryl coenzyme A synthase [Nicotiana tabacum]	gi|594615388|gb|AHM22941.1|	81.11	487	0	Solanum lycopersicum	AT4G11820	hydroxymethylglutaryl-CoA synthase activity	transferase activity	plasmodesma	cellular_component	isopentenyl diphosphate biosynthetic process, mevalonate pathway	lipid metabolic process
Cj_contigs1.4_12179_00625	127.161	107.71	199.318	171.275	224.107	2	0.000885105	0.0185669	gi|224054853|ref|XP_002298376.1|	predicted protein	3-hydroxyacyl-CoA dehydratase PASTICCINO 2 [Gossypium hirsutum]	gi|558553869|gb|AHA62439.1|	68.37	196	4e-82	Populus trichocarpa	AT5G59770	molecular_function	molecular_function	cellular_component	cellular_component	biological_process	biological_process
Cj_contigs1.4_00905_00898	1167.28	837.989	420.546	487.089	553.573	1	5.29664e-12	8.77104e-10	gi|255547948|ref|XP_002515031.1|	steroid dehydrogenase, putative	3-ketoacyl-CoA reductase 1 [Gossypium hirsutum]	gi|6295618|gb|AAY23354.1|	82.79	215	4e-127	Ricinus communis	AT1G67730	acetoacetyl-CoA reductase activity	catalytic activity	endoplasmic reticulum	endoplasmic reticulum	embryo development	embryo development
Cj_contigs1.4_06064_01441	538.861	463.779	286.612	232.286	400.914	1	4.38317e-06	0.000211163	gi|255547948|ref|XP_002515031.1|	steroid dehydrogenase, putative	3-ketoacyl-CoA reductase 1 [Gossypium hirsutum]	gi|6295618|gb|AAY23354.1|	68.22	321	9e-150	Ricinus communis	AT1G67730	acetoacetyl-CoA reductase activity	catalytic activity	endoplasmic reticulum	endoplasmic reticulum	embryo development	embryo development
Cj_contigs1.4_03925_01489	486.936	421.321	224.95	200.455	148.156	1	2.9459e-08	2.49474e-06	gi|356575546|ref|XP_003555901.1|	PREDICTED: 3-ketoacyl-CoA synthase 6-like	3-ketoacyl-CoA synthase [Arachis hypogaea]	gi|26985453|gb|ACZ5124.1|	84.58	480	0	Glycine max	AT1G68530	catalytic activity	catalytic activity	endoplasmic reticulum	endoplasmic reticulum	response to cold	response to abiotic stimulus
Cj_contigs1.4_09104_01749	1133.32	1051.65	615.459	791.903	403.857	1	1.71316e-09	1.80898e-07	gi|225453600|ref|XP_002264721.1|	PREDICTED: 3-ketoacyl-CoA synthase 1-like	3-ketoacyl-CoA synthase 1 [Gossypium raimondii]	gi|48267957|gb|AGK29993.1|	77.76	508	0	Vitis vinifera	AT1G01120	fatty acid elongase activity	transferase activity	cytosolic ribosome	ribosome	response to light stimulus	response to abiotic stimulus
Cj_contigs1.4_09906_01785	521.905	310.552	46.862	50.0213	59.696	1	9.52306e-55	7.0767e-51	gi|224104497|ref|XP_002313455.1|	beta-ketoacyl-coa synthase family protein	3-ketoacyl-CoA synthase 6 [Gossypium raimondii]	gi|482679614|gb|AGK315.1|	69.28	459	0	Populus trichocarpa	AT2G28630	transferase activity, transferring acyl groups	transferase activity	endoplasmic reticulum	endoplasmic reticulum	metabolic process	metabolic process
Cj_contigs1.4_09619_01570	131.083	441.401	126.906	153.454	124.847	3	2.48257e-11	3.83341e-09	gi|225433424|ref|XP_002285653.1|	PREDICTED: 3-ketoacyl-CoA thiolase 2, peroxisomal isoform 1	3-ketoacyl-CoA thiolase 1 [Rehmannia glutinosa]	gi|442569925|gb|AGC59769.1|	78.96	461	0	Vitis vinifera	AT2G33150	acetyl-CoA C-acyltransferase activity	transferase activity	peroxisome	peroxisome	positive regulation of abscisic acid mediated signaling pathway	biological_process
Cj_contigs1.4_00331_00564	246.159	361.368	510.595	415.893	476.412	2	0.00143409	0.0270117	gi|15225798|ref|NP_180873.1|	3-ketoacyl-CoA thiolase 2	3-ketoacyl-CoA thiolase, partial [Arabidopsis thaliana]	gi|62321535|dbj|BAD9531.1|	92.76	152	3e-94	Arabidopsis thaliana	AT2G33150	acetyl-CoA C-acyltransferase activity	transferase activity	peroxisome	peroxisome	positive regulation of abscisic acid mediated signaling pathway	biological_process
Cj_contigs1.4_16111_02068	695.974	485.568	374.753	355.727	630.353	8	0.0017556	0.0317231	gi|224058150|ref|XP_002299456.1|	predicted protein	3-oxoacyl-[acyl-carrier-protein] synthase [Capsicum chinense]	gi|3599489|gb|AAC78479.1|	76.94	490	0	Populus trichocarpa	AT5G46290	fatty acid synthase activity	transferase activity	plastid	plastid	embryo development	embryo development
Cj_contigs1.4_02483_01043	499.522	414.096	432.502	302.67	361.731	6	0.00266374	0.0434568	gi|224113181|ref|XP_002316417.1|	predicted protein	3-oxoacyl-[acyl-carrier-protein] synthase-like protein [Arabidopsis thaliana]	gi|746456|emb|CAB85558.1|	82.23	242	7e-140	Populus trichocarpa	AT5G04520	molecular_function	molecular_function	nucleus	nucleus	biological_process	biological_process
Cj_contigs1.4_17958_01585	165.699	302.039	260.676	224.543	129.604	7	0.000349483	0.00871859	gi|224142001|ref|XP_002324349.1|	predicted protein	41 kD chloroplast nucleoid DNA binding protein (CND41) [Nicotiana sylvestris]	gi|2443421|dbj|BAC2269.1|	52.87	488	2e-167	Populus trichocarpa	AT5G10770	DNA binding	DNA binding	extracellular region	extracellular region	proteolysis	protein metabolic process
Cj_contigs1.4_05584_02632	1475.6	812.129	888.494	888.341	942.711	1	7.72523e-05	0.0024678	gi|224093862|ref|XP_002310024.1|	predicted protein	4-alpha-glucanotransferase [Ipomoea batatas]	gi|53162686|gb|AGT57961.1|	75.41	366	0	Populus trichocarpa	AT5G64860	4-alpha-glucanotransferase activity	transferase activity	chloroplast	plastid	starch catabolic process	carbohydrate metabolic process
Cj_contigs1.4_01266_03617	5113.08	3497.24	2996.51	2652.25	2573.69	1	2.61417e-08	2.2335e-06	gi|255565356|ref|XP_002523669.1|	4-alpha-glucanotransferase, putative	4-alpha-glucanotransferase [Solanum tuberosum]	gi|41176619|gb|AAR99599.1|	83.03	542	0	Ricinus communis	AT2G40840	4-alpha-glucanotransferase activity	transferase activity	cytosol	cytosol	maltose catabolic process	carbohydrate metabolic process
Cj_contigs1.4_24608_01884	345.521	629.471	347.577	452.643	232.633	3	8.56977e-05	0.00269415	gi|255539150|ref|XP_002510640.1|	AMP dependent CoA ligase, putative	4CL6 [Fraxinus mandshurica]	gi|595644671|gb|AHM88424.1|	71.36	412	0	Ricinus communis	AT1G20510	4-coumarate-CoA ligase activity	catalytic activity	peroxisome	peroxisome	response to wounding	response to stress
Cj_contigs1.4_13297_01746	474.711	811.129	471.746	835.124	372.162	3	0.00228431	0.0389	gi|225446080|ref|XP_002272782.1|	PREDICTED: 4-coumarate--CoA ligase 1 isoform 1	4-coumarate:coenzyme A ligase [Nicotiana tabacum]	gi|1663722|gb|AAB18637.1|	78.69	535	0	Vitis vinifera	AT3G21240	4-coumarate-CoA ligase activity	catalytic activity	nucleus	nucleus	response to UV	response to abiotic stimulus
Cj_contigs1.4_15772_01218	253.423	701.506	259.626	226.803	208.801	3	1.22614e-22	7.59297e-20	gi|225431900|ref|XP_002276434.1|	PREDICTED: medium-chain-fatty-acid--CoA ligase	4-coumarate:coenzyme A ligase 4 [Fraxinus mandshurica]	gi|592923295|gb|AHL44981.1|	78.93	299	6e-169	Vitis vinifera	AT3G16910	butyrate-CoA ligase activity	catalytic activity	peroxisome	peroxisome	acetate metabolic process	metabolic process
Cj_contigs1.4_19586_02011	752.491	639.37	410.466	454.31	330.791	1	7.62868e-09	7.21013e-07	gi|255540313|ref|XP_002511221.1|	AMP dependent CoA ligase, putative	4-coumarate:coenzyme A ligase 4 [Fraxinus mandshurica]	gi|59292337|gb|AHL44987.1|	62.5	544	0	Ricinus communis	AT5G63380	fatty-acyl-CoA synthase activity	transferase activity	peroxisome	peroxisome	jasmonic acid biosynthetic process	biosynthetic process
Cj_contigs1.4_03246_01862	749.136	1177.54	627.47	672.88	762.741	3	2.66228e-05	0.000997918	gi|255558690|ref|XP_002520369.1|	4-hydroxyphenylpyruvate dioxygenase, putative	4-hydroxyphenylpyruvate dioxygenase [Lactuca sativa]	gi|2251452|gb|ACN78586.1|	73.13	387	0	Ricinus communis	AT1G06570	identical protein binding	protein binding	mitochondrion	mitochondrion	plastoquinone biosynthetic process	biosynthetic process
Cj_contigs1.4_19070_01583	133.411	110.934	247.422	222.22	209.69	2	0.000148285	0.00426483	gi|356545991|ref|XP_003541416.1|	PREDICTED: uncharacterized protein LOC100805984	5'-AMP-activated protein kinase-like protein [Arabidopsis thaliana]	gi|3323218|gb|AED961.1|	48.52	305	2e-75	Glycine max	AT5G03420	molecular_function	molecular_function	chloroplast	plastid	biological_process	biological_process
Cj_contigs1.4_13169_00155	8.86233	3.65733	23.9683	59.5193	22.111	2	1.01764e-08	9.37948e-07	gi|357452561|ref|XP_003596557.1|	(+)-delta-cadinene synthase isozyme C2	5-epi-aristolochene synthase [Nicotiana tabacum]	gi|386277419|gb|AFJ448.1|	57.14	49	6e-10	Medicago truncatula	AT5G23960	alpha-humulene synthase activity	catalytic activity	chloroplast	plastid	response to herbivore	response to biotic stimulus
Cj_contigs1.4_14592_00192	11.0073	6.007	32.3883	52.66	50.794	2	1.80187e-05	0.000712706	gi|255549303|ref|XP_002515705.1|	D-cadinene synthase, putative	5-epi-aristolochene synthase [Nicotiana tabacum]	gi|55588|gb|AAA19216.1|	68.18	44	5e-12	Ricinus communis	AT2G24210	(E)-beta-ocimene synthase activity	catalytic activity	chloroplast	plastid	response to herbivore	response to biotic stimulus
Cj_contigs1.4_14086_00271	10.9283	7.564	55.8003	90.9627	60.062	2	7.14972e-10	8.14259e-08	gi|356582313|ref|NP_001239040.1|	sesquiterpene synthase	5-epi-aristolochene synthase, partial [Nicotiana plumbaginifolia]	gi|251821343|emb|CAR92134.1|	78.16	87	9e-44	Solanum lycopersicum	AT5G23960	alpha-humulene synthase activity	catalytic activity	chloroplast	plastid	response to herbivore	response to biotic stimulus
Cj_contigs1.4_04696_02044	655.939	525.332	371.374	446.765	484.167	1	0.00150648	0.0280573	gi|224094979|ref|XP_002310313.1|	predicted protein, partial	6-phosphofructokinase 5 [Arabidopsis thaliana]	gi|33252218|gb|AEC7312.1|	87.53	473	0	Populus trichocarpa	AT2G22480	6-phosphofructokinase activity	kinase activity	chloroplast	plastid	cytoskeleton organization	cellular component organization
Cj_contigs1.4_07475_02421	763.508	606.333	436.944	475.772	521.006	1	0.00126469	0.0245222	gi|225424380|ref|XP_002284904.1|	PREDICTED: microtubule-associated protein 70-2	7 kDa microtubule associated protein Type 1 [Arabidopsis thaliana]	gi|765812|emb|CAJ3178.1|	77.31	639	0	Vitis vinifera	AT1G24764	microtubule binding	protein binding	nucleus	nucleus	cytoskeleton organization	cellular component organization
Cj_contigs1.4_15897_01586	57.057	68.935	187.869	113.053	82.435	2	3.99348e-06	0.000194757	gi|225449284|ref|XP_002276823.1|	PREDICTED: UDP-glycosyltransferase 85A1-like	7-deoxyloganetic acid UDP-glucosyltransferase-like protein [Lonicera japonica]	gi|55826695|gb|AGX9366.1|	54.7	468	2e-170	Vitis vinifera	AT1G22400	cis-zeatin O-beta-D-glucosyltransferase activity	transferase activity			jasmonic acid mediated signaling pathway	signal transduction
Cj_contigs1.4_59419_00125	0	0	5.90733	1.34733	0	2	0.00301355	0.0476777	gi|297814235|ref|XP_002875001.1|	hypothetical protein ARALYDRAFT_352729	A_IG2N1.31 gene product [Arabidopsis thaliana]	gi|2191152|gb|AAB6139.1|	76.47	34	2e-08	Arabidopsis lyrata subsp. lyrata	AT4G01040	hydrolase activity, hydrolyzing O-glycosyl compounds	hydrolase activity	endoplasmic reticulum	endoplasmic reticulum	carbohydrate metabolic process	carbohydrate metabolic process
Cj_contigs1.4_28098_00292	0	0.264333	4.751	1.093	16.2087	2	0.00132525	0.0254309	gi|224131204|ref|XP_002321026.1|	predicted protein, partial	AAA-family ATPase [Phaseolus vulgaris]	gi|319428675|gb|ADV56698.1|	62.5	72	1e-20	Populus trichocarpa	AT1G03000	protein binding	protein binding	chloroplast	plastid	fatty acid beta-oxidation	lipid metabolic process
Cj_contigs1.4_29673_00339	41.8577	19.703	19.9273	39.7977	83.4327	4	0.000582199	0.0132717	gi|350536713|ref|NP_001234517.1|	ABA 8'-hydroxylase	ABA 8'-hydroxylase [Capsicum annuum]	gi|41481638|gb|AFW98345.1|	63.64	110	6e-39	Solanum lycopersicum	AT3G19270	(+)-abscisic acid 8'-hydroxylase activity	catalytic activity	extracellular region	extracellular region	oxidation-reduction process	metabolic process
Cj_contigs1.4_19960_00447	111.916	54.666	72.9353	136.833	232.986	4	2.36041e-06	0.000123091	gi|255538298|ref|XP_002510214.1|	cytochrome P450, putative	ABA 8'-hydroxylase CYP77A2 [Solanum tuberosum]	gi|7683521|gb|ABA55733.1|	82.76	145	5e-85	Ricinus communis	AT3G19270	(+)-abscisic acid 8'-hydroxylase activity	catalytic activity	extracellular region	extracellular region	oxidation-reduction process	metabolic process
Cj_contigs1.4_23784_01168	41.2697	51.6997	149.107	166.537	247.363	2	1.58811e-10	2.07043e-08	gi|224106389|ref|XP_002314150.1|	predicted protein	ABA-induced PP2C [Solanum nigrum]	gi|557884439|gb|AHA4341.1|	64.41	399	6e-158	Populus trichocarpa	AT1G07430	protein serine/threonine phosphatase activity	hydrolase activity	plasma membrane	plasma membrane	abscisic acid mediated signaling pathway	signal transduction
Cj_contigs1.4_15322_02270	657.688	461.279	406.174	392.024	319.105	1	1.38515e-07	9.76821e-06	gi|255569405|ref|XP_002525670.1|	ATP-binding cassette transporter, putative	ABC transporter [Gossypium hirsutum]	gi|32364696|gb|AAP8385.1|	88.27	682	0	Ricinus communis	AT1G17840	fatty acid transporter activity	transporter activity	plasma membrane	plasma membrane	response to abscisic acid stimulus	response to endogenous stimulus
Cj_contigs1.4_35893_00388	35.562	56.3257	84.666	66.857	10.838	7	0.00178123	0.0320692	gi|255552900|ref|XP_002517493.1|	multidrug resistance protein 1, 2, putative	ABC transporter B family member 19 [Arabidopsis thaliana]	gi|332643977|gb|AEE77498.1|	45.57	79	3e-09	Ricinus communis	AT3G28860	protein binding	protein binding	plasma membrane	plasma membrane	stamen development	biological_process
Cj_contigs1.4_04354_02534	130.524	68.068	229.774	181.505	205.29	2	2.44318e-06	0.000126602	gi|224109140|ref|XP_002315097.1|	peroxisomal membrane ABC transporter family, PMP family, partial	ABC transporter family protein [Arabidopsis thaliana]	gi|332194962|gb|AEE3383.1|	75.11	655	0	Populus trichocarpa	AT1G54350	ATPase activity, coupled to transmembrane movement of substances	hydrolase activity	chloroplast	plastid	starch biosynthetic process	carbohydrate metabolic process
Cj_contigs1.4_00646_01229	238.128	295.414	480.407	470.991	506.048	2	3.96299e-06	0.000193587	gi|225438087|ref|XP_002276857.1|	PREDICTED: ABC transporter I family member 19	ABC transporter family protein [Camellia sinensis]	gi|3354152|gb|AEC3219.1|	79.21	202	7e-103	Vitis vinifera	AT1G03905	ATPase activity	hydrolase activity	plasma membrane	plasma membrane
Cj_contigs1.4_03869_00288	77.6037	120.07	211.686	178.013	165.244	2	4.00838e-05	0.00140836	gi|18379174|ref|NP_563694.1|	ABC transporter I family member 19	ABC transporter family protein [Camellia sinensis]	gi|3354152|gb|AEC3219.1|	70.83	96	6e-40	Arabidopsis thaliana	AT1G03905	ATPase activity	hydrolase activity	plasma membrane	plasma membrane
Cj_contigs1.4_56467_00189	1.19967	0	0.425333	6.24033	0	5	0.000424447	0.0101623	gi|240256467|ref|NP_200882.4|	ABC transporter G family member 28	ABC transporter G family member 28 [Arabidopsis thaliana]	gi|3329989|gb|AED97372.1|	88.71	62	3e-31	Arabidopsis thaliana	AT5G60740	ATPase activity, coupled to transmembrane movement of substances	hydrolase activity
Cj_contigs1.4_14201_02315	136.673	97.2303	201.931	228.499	236.629	2	7.61096e-06	0.000342085	gi|225436522|ref|XP_002273792.1|	PREDICTED: ABC transporter G family member 3	ABC transporter G family member 3 [Arabidopsis thaliana]	gi|33252981|gb|AEC875.1|	76.76	723	0	Vitis vinifera	AT2G28070	ATPase activity, coupled to transmembrane movement of substances	hydrolase activity	plasma membrane	plasma membrane
Cj_contigs1.4_02116_03411	1287.19	715.099	582.912	595.344	625.592	1	2.41246e-09	2.47273e-07	gi|225445364|ref|XP_002284885.1|	PREDICTED: ABC transporter G family member 32	ABC transporter G family member 32 [Arabidopsis thaliana]	gi|33252812|gb|AEC796.1|	81.62	1137	0	Vitis vinifera	AT2G26910	ATPase activity, coupled to transmembrane movement of substances	hydrolase activity	plasma membrane	plasma membrane	cuticle development	biological_process
Cj_contigs1.4_04694_01133	417.744	285.825	171.429	221.971	241.844	1	1.39158e-10	1.83841e-08	gi|224143447|ref|XP_002324959.1|	predicted protein	ABC transporter G family member 32 [Arabidopsis thaliana]	gi|33252812|gb|AEC796.1|	72.56	277	1e-137	Populus trichocarpa	AT2G26910	ATPase activity, coupled to transmembrane movement of substances	hydrolase activity	plasma membrane	plasma membrane	cuticle development	biological_process
Cj_contigs1.4_27837_01882	127.463	71.814	61.9977	78.0723	37.6593	1	0.00119106	0.0234362	gi|225464655|ref|XP_002276766.1|	PREDICTED: ABC transporter G family member 8-like	ABC transporter G family member 8 [Arabidopsis thaliana]	gi|3328886|gb|AED96269.1|	75.54	560	0	Vitis vinifera	AT5G52860	ATPase activity, coupled to transmembrane movement of substances	hydrolase activity	membrane	membrane
Cj_contigs1.4_53777_00324	3.075	8.063	0.425333	4.58833	0.401333	3	0.000838072	0.0178256	gi|225464655|ref|XP_002276766.1|	PREDICTED: ABC transporter G family member 8-like	ABC transporter G family member 8 [Arabidopsis thaliana]	gi|3328886|gb|AED96269.1|	85.71	63	5e-27	Vitis vinifera	AT5G52860	ATPase activity, coupled to transmembrane movement of substances	hydrolase activity	membrane	membrane
Cj_contigs1.4_04467_05139	1453.03	2290.31	4493.83	3166.62	3138.09	2	1.13295e-06	6.42064e-05	gi|225437336|ref|XP_002265012.1|	PREDICTED: ABC transporter C family member 4-like	ABC transporter-like protein [Arabidopsis thaliana]	gi|736275|emb|CAB8312.1|	71.07	1248	0	Vitis vinifera	AT2G47800	folic acid transporter activity	transporter activity	vacuole	vacuole	response to wounding	response to stress
Cj_contigs1.4_16028_03215	124.52	224.18	380.706	307.845	318.395	2	1.65606e-05	0.000667012	gi|225437336|ref|XP_002265012.1|	PREDICTED: ABC transporter C family member 4-like	ABC transporter-like protein [Arabidopsis thaliana]	gi|736275|emb|CAB8312.1|	67.96	1083	0	Vitis vinifera	AT2G47800	folic acid transporter activity	transporter activity	vacuole	vacuole	response to wounding	response to stress
Cj_contigs1.4_07715_04672	375.189	368.844	762.617	735.893	783.263	2	4.99067e-08	3.95714e-06	gi|359490537|ref|XP_002267650.2|	PREDICTED: ABC transporter C family member 10-like	ABCC subfamily ATP-binding cassette protein [Vitis vinifera]	gi|44658775|gb|AGC2333.1|	72.02	1501	0	Vitis vinifera	AT3G59140	ATPase activity, coupled to transmembrane movement of substances	hydrolase activity	vacuolar membrane	membrane	transmembrane transport	transport
Cj_contigs1.4_02540_00552	273.954	230.004	161.712	118.148	175.605	1	1.07528e-05	0.00046055	gi|225427209|ref|XP_002280361.1|	PREDICTED: abscisic acid receptor PYR1-like	abscisic acid receptor PYR1 [Fragaria x ananassa]	gi|326367315|gb|ADZ55282.1|	79.74	153	4e-77	Vitis vinifera	AT4G17870	protein binding	protein binding	nucleus	nucleus	abscisic acid mediated signaling pathway	signal transduction
Cj_contigs1.4_02863_07375	3170.2	2789.01	1923.8	1705.48	1754.35	1	9.36754e-05	0.00290805	gi|224066915|ref|XP_002302277.1|	predicted protein	acetyl-CoA carboxylase [Jatropha curcas]	gi|157427568|gb|ABP214.1|	80.48	2311	0	Populus trichocarpa	AT1G36160	acetyl-CoA carboxylase activity	catalytic activity	plasma membrane	plasma membrane	cold acclimation	response to abiotic stimulus
Cj_contigs1.4_00394_01322	233.074	592.877	964.097	857.24	1004.94	2	7.22334e-11	1.00332e-08	gi|350539834|ref|NP_001234798.1|	glucan endo-1,3-beta-glucosidase A precursor	acidic beta-1,3-glucanase [Nicotiana tabacum]	gi|17259|gb|AAA63542.1|	56.92	318	2e-118	Solanum lycopersicum	AT4G16260	hydrolase activity, hydrolyzing O-glycosyl compounds	hydrolase activity	vacuolar membrane	membrane	defense response to nematode	response to biotic stimulus
Cj_contigs1.4_04363_00598	226.098	569.159	468.385	541.784	968.355	4	3.46104e-07	2.22438e-05	gi|255545100|ref|XP_002513611.1|	Acidic endochitinase SE2 precursor, putative	acidic chitinase III [Nicotiana tabacum]	gi|19775|emb|CAA77656.1|	67.38	141	2e-60	Ricinus communis	AT5G24090	hydrolase activity, hydrolyzing O-glycosyl compounds	hydrolase activity	extracellular region	extracellular region	response to light intensity	response to abiotic stimulus
Cj_contigs1.4_07808_00937	50.5373	277.54	236.783	291.085	412.684	4	4.99276e-06	0.000237262	gi|255545100|ref|XP_002513611.1|	Acidic endochitinase SE2 precursor, putative	acidic chitinase III [Nicotiana tabacum]	gi|19775|emb|CAA77656.1|	66.28	261	1e-118	Ricinus communis	AT5G24090	hydrolase activity, hydrolyzing O-glycosyl compounds	hydrolase activity	extracellular region	extracellular region	response to light intensity	response to abiotic stimulus
Cj_contigs1.4_07357_01721	319.156	214.466	458.469	312.401	448.234	2	0.00057192	0.013087	gi|225432604|ref|XP_002277936.1|	PREDICTED: long chain acyl-CoA synthetase 7, peroxisomal	ACS2 [Ricinus communis]	gi|8332525|gb|ABC2881.1|	78.32	369	0	Vitis vinifera	AT5G27600	protein binding	protein binding	peroxisome	peroxisome	long-chain fatty acid metabolic process	lipid metabolic process
Cj_contigs1.4_04206_01580	1631.49	1147.61	672.511	1062.67	824.272	1	3.05258e-13	5.98921e-11	gi|224100951|ref|XP_002312081.1|	predicted protein	ACT domain-containing protein [Arabidopsis thaliana]	gi|3325461|gb|AEC9695.1|	63.03	403	8e-171	Populus trichocarpa	AT2G39570	amino acid binding	binding	nucleus	nucleus	response to sucrose stimulus	biological_process
Cj_contigs1.4_04301_00612	374.358	238.64	197.744	241.939	264.177	1	0.000167385	0.00471159	gi|224143458|ref|XP_002324962.1|	predicted protein	acyl acyl-carrier-protein thioesterase type B [Camellia oleifera]	gi|22935882|gb|ACQ57189.1|	65.85	41	3e-09	Populus trichocarpa	AT1G08510	acyl-[acyl-carrier-protein] hydrolase activity	transferase activity	plastid	plastid	fatty acid biosynthetic process	lipid metabolic process
Cj_contigs1.4_12983_01193	129.02	95.8423	103.05	166.681	189.884	4	0.00195969	0.0345498	gi|255549016|ref|XP_002515564.1|	palmitoyl-acyl carrier protein thioesterase	acyl acyl-carrier-protein thioesterase type B [Camellia oleifera]	gi|22935882|gb|ACQ57189.1|	70.41	98	1e-34	Ricinus communis	AT1G08510	acyl-[acyl-carrier-protein] hydrolase activity	transferase activity	plastid	plastid	fatty acid biosynthetic process	lipid metabolic process
Cj_contigs1.4_21621_01363	842.971	503.822	400.727	515.55	538.206	1	1.79402e-05	0.000710071	gi|225445354|ref|XP_002284850.1|	PREDICTED: myristoyl-acyl carrier protein thioesterase, chloroplastic	acyl acyl-carrier-protein thioesterase type B, partial [Camellia oleifera]	gi|2294155|gb|ACQ57188.1|	71.93	228	5e-103	Vitis vinifera	AT1G08510	acyl-[acyl-carrier-protein] hydrolase activity	transferase activity	plastid	plastid	fatty acid biosynthetic process	lipid metabolic process
Cj_contigs1.4_50976_00325	29.7897	10.1783	0.326	2.156	2.79233	1	1.34805e-11	2.13707e-09	gi|356550113|ref|XP_003543434.1|	PREDICTED: fatty acyl-CoA reductase 3-like isoform 2	acyl CoA reductase [Hevea brasiliensis]	gi|4716447|gb|AAR88762.1|	45.28	106	6e-20	Glycine max	AT4G33790	fatty-acyl-CoA reductase (alcohol-forming) activity	catalytic activity	endoplasmic reticulum	endoplasmic reticulum	wax biosynthetic process	lipid metabolic process
Cj_contigs1.4_10726_01944	652.655	522.109	401.978	438.134	411.401	1	0.000950664	0.0196577	gi|225450825|ref|XP_002284019.1|	PREDICTED: acyl-CoA-binding domain-containing protein 4-like isoform 1	acyl-CoA binding protein 4 [Vernicia fordii]	gi|4287542|gb|AFZ62126.1|	77.7	547	0	Vitis vinifera	AT3G05420	fatty-acyl-CoA binding	binding	cytoplasm	cytoplasm	response to jasmonic acid stimulus	response to endogenous stimulus
Cj_contigs1.4_07121_03240	397.149	417.711	376.561	235.871	329.153	6	0.00314174	0.0491768	gi|359477348|ref|XP_002278432.2|	PREDICTED: uncharacterized protein LOC100247619	Acyl-CoA N-acyltransferase domain-containing protein [Arabidopsis thaliana]	gi|3326726|gb|AED9419.1|	55.56	252	2e-149	Vitis vinifera	AT4G14920	DNA binding	DNA binding	nucleus	nucleus	regulation of transcription, DNA-dependent	biological_process
Cj_contigs1.4_03723_02550	927.491	1144.11	669.974	644.521	570.105	1	1.86568e-06	0.000100102	gi|225446509|ref|XP_002278663.1|	PREDICTED: acyl-coenzyme A oxidase 3, peroxisomal	acyl-CoA oxidase 3 [Prunus persica]	gi|42715754|gb|AFQ93695.1|	72.28	671	0	Vitis vinifera	AT1G06290	acyl-CoA oxidase activity	catalytic activity	peroxisome	peroxisome	medium-chain fatty acid metabolic process	lipid metabolic process
Cj_contigs1.4_10969_01660	367.271	456.361	340.075	294.823	271.567	3	0.00270137	0.0439381	gi|359497188|ref|XP_002269650.2|	PREDICTED: acyl-coenzyme A oxidase, peroxisomal	acyl-coenzyme A oxidase 2 [Arabidopsis thaliana]	gi|332162|gb|AED983.1|	83.52	528	0	Vitis vinifera	AT5G65110	acyl-CoA oxidase activity	catalytic activity	nucleus	nucleus	long-chain fatty acid metabolic process	lipid metabolic process
Cj_contigs1.4_42242_01165	114.321	85.8043	11.1603	23.3537	7.492	1	3.91203e-21	1.9709e-18	gi|255545220|ref|XP_002513671.1|	Anthranilate N-benzoyltransferase protein, putative	acyltransferase homolog [Petunia x hybrida]	gi|7415599|dbj|BAA93453.1|	71.21	330	2e-167	Ricinus communis	AT5G23940	transferase activity	transferase activity	cytoplasm	cytoplasm	localization	biological_process
Cj_contigs1.4_50116_00306	22.602	12.9983	2.63867	3.24067	2.224	1	1.51661e-06	8.32298e-05	gi|224119956|ref|XP_002318207.1|	predicted protein	acyltransferase homolog [Petunia x hybrida]	gi|7415599|dbj|BAA93453.1|	68.24	85	6e-33	Populus trichocarpa	AT5G23940	transferase activity	transferase activity	cytoplasm	cytoplasm	localization	biological_process
Cj_contigs1.4_00068_01435	6124	5142.33	3515.7	4520.02	4587.61	1	0.00180157	0.0323062	gi|225435480|ref|XP_002285503.1|	PREDICTED: ADP,ATP carrier protein, mitochondrial-like	adenine nucleotide translocator 1 [Gossypium hirsutum]	gi|2463664|gb|AAB7247.1|	72.82	309	2e-122	Vitis vinifera	AT5G13490	copper ion binding	binding	mitochondrion	mitochondrion	purine nucleotide transport	transport
Cj_contigs1.4_02629_02235	3271.56	4000.65	2162.15	2202.3	2810.48	1	0.000291239	0.00749843	gi|224103389|ref|XP_002313036.1|	predicted protein	ADP-glucose pyrophosphorylase beta subunit IbAGPb1A [Ipomoea batatas]	gi|126363759|dbj|BAF47746.1|	73.87	444	0	Populus trichocarpa	AT4G39210	glucose-1-phosphate adenylyltransferase activity	transferase activity	chloroplast	plastid	starch biosynthetic process	carbohydrate metabolic process
Cj_contigs1.4_01468_02051	1774.63	1306.02	847.035	1101.3	1158.69	1	0.000699332	0.0153866	gi|225458219|ref|XP_002281223.1|	PREDICTED: glucose-1-phosphate adenylyltransferase large subunit 2, chloroplastic/amyloplastic	ADP-glucose pyrophosphorylase large subunit 3 [Ipomoea batatas]	gi|3913286|gb|AFL55398.1|	71.45	543	0	Vitis vinifera	AT1G27680	glucose-1-phosphate adenylyltransferase activity	transferase activity	chloroplast	plastid	starch biosynthetic process	carbohydrate metabolic process
Cj_contigs1.4_07099_02061	205.009	279.544	227.002	359.825	177.892	5	0.00259232	0.042572	gi|225458497|ref|XP_002284172.1|	PREDICTED: probable disease resistance protein At4g33300-like	ADR1 [Solanum tuberosum]	gi|32337547|gb|ADX43928.1|	62.26	530	0	Vitis vinifera	AT4G33300	ADP binding	nucleotide binding	apoplast	extracellular region	defense response to bacterium	response to biotic stimulus
Cj_contigs1.4_03171_02707	1598.66	1955.94	1433.21	1246.31	1319.96	1	0.00107643	0.021641	gi|359495481|ref|XP_002271412.2|	PREDICTED: protein TRANSPORT INHIBITOR RESPONSE 1	AFB6 [Larix kaempferi]	gi|55795749|gb|AHA44833.1|	80.41	582	0	Vitis vinifera	AT3G62980	protein binding	protein binding	SCF ubiquitin ligase complex	cellular_component	auxin mediated signaling pathway	signal transduction
Cj_contigs1.4_19016_00421	84.9447	40.1477	37.584	64.3567	44.7593	1	0.000455601	0.0107729	gi|225449036|ref|XP_002273502.1|	PREDICTED: GATA transcription factor 9-like	AG-motif binding protein-1 [Nicotiana tabacum]	gi|37572443|dbj|BAC98491.1|	61.07	149	3e-52	Vitis vinifera	AT3G54810	sequence-specific DNA binding transcription factor activity	sequence-specific DNA binding transcription factor activity	nucleus	nucleus	circadian rhythm	biological_process
Cj_contigs1.4_03656_02229	969.793	730.609	695.732	682.915	659.225	1	0.00240622	0.0404877	gi|225432326|ref|XP_002274373.1|	PREDICTED: sucrose nonfermenting 4-like protein	AKINbetagamma [Arabidopsis thaliana]	gi|75377|gb|ABA1245.1|	69.31	492	0	Vitis vinifera	AT1G09020	protein binding	protein binding	nucleus	nucleus	protein autophosphorylation	cellular protein modification process
Cj_contigs1.4_04917_00352	23.962	14.2397	10.9713	36.452	64.631	4	2.32472e-06	0.00012155			alcohol acyl transferase [Fragaria x ananassa]	gi|3434789|gb|AEM4383.1|
Cj_contigs1.4_07561_00142	8.92567	55.5843	13.4487	10.249	7.78667	3	0.000115933	0.00347033	gi|359477028|ref|XP_002281349.2|	PREDICTED: alcohol dehydrogenase 1	alcohol dehydrogenase [Dianthus caryophyllus]	gi|33149683|gb|AAP96921.1|	80	45	9e-15	Vitis vinifera	AT1G77120	alcohol dehydrogenase (NAD) activity	catalytic activity	cytosol	cytosol	response to cadmium ion	biological_process
Cj_contigs1.4_00222_00927	6451.64	9382.47	5511.26	5173.03	5040.28	3	2.93293e-05	0.00108839	gi|225431501|ref|XP_002281334.1|	PREDICTED: alcohol dehydrogenase 1	alcohol dehydrogenase [Petunia x hybrida]	gi|256|emb|CAA3839.1|	90	160	9e-100	Vitis vinifera	AT1G77120	alcohol dehydrogenase (NAD) activity	catalytic activity	cytosol	cytosol	response to cadmium ion	biological_process
Cj_contigs1.4_04342_01513	2237.34	3059.73	1827.17	1768.7	1773.22	1	1.68748e-05	0.000678291	gi|224093366|ref|XP_002309898.1|	predicted protein	alcohol dehydrogenase 3 [Mangifera indica]	gi|283826833|gb|ADB43618.1|	78.89	90	8e-51	Populus trichocarpa	AT1G77120	alcohol dehydrogenase (NAD) activity	catalytic activity	cytosol	cytosol	response to cadmium ion	biological_process
Cj_contigs1.4_00314_02082	46.0347	68.2527	94.2833	92.439	286.81	4	4.65789e-07	2.92404e-05	gi|225459818|ref|XP_002285916.1|	PREDICTED: alcohol dehydrogenase-like 7	alcohol dehydrogenase ADH [Solanum lycopersicum]	gi|775214|gb|AAB3348.2|	53.98	226	5e-65	Vitis vinifera	AT5G42250	oxidoreductase activity	catalytic activity	cytoplasm	cytoplasm	oxidation-reduction process	metabolic process
Cj_contigs1.4_22021_01875	373.898	510.924	253.196	275.182	263.859	1	7.16936e-09	6.80849e-07	gi|225431503|ref|XP_002281363.1|	PREDICTED: alcohol dehydrogenase 1	alcohol dehydrogenase I [Vitis aestivalis]	gi|295148815|gb|ADF895.1|	85.83	367	0	Vitis vinifera	AT1G77120	alcohol dehydrogenase (NAD) activity	catalytic activity	cytosol	cytosol	response to cadmium ion	biological_process
Cj_contigs1.4_02073_01420	209.991	543.613	334.716	272.842	278.735	3	6.91053e-06	0.000314603	gi|162460397|ref|NP_001105409.1|	alcohol dehydrogenase 1	alcohol dehydrogenase, partial [Calystegia soldanella]	gi|16465391|dbj|BAF98518.1|	85.71	98	1e-49	Zea mays	AT1G77120	alcohol dehydrogenase (NAD) activity	catalytic activity	cytosol	cytosol	response to cadmium ion	biological_process
Cj_contigs1.4_23564_02696	495.343	427.258	119.484	102.1	115.312	1	6.07698e-21	2.98571e-18	gi|357517451|ref|XP_003629014.1|	GMC-type oxidoreductase, putative	alcohol oxidase [Solanum lycopersicum]	gi|48545127|gb|AGK8286.1|	61.18	760	0	Medicago truncatula	AT4G19380	long-chain-alcohol oxidase activity	catalytic activity	cellular_component	cellular_component	oxidation-reduction process	metabolic process
Cj_contigs1.4_00727_02249	3147.83	2702.78	2639.1	2049.33	2289.94	6	0.00124322	0.0242243	gi|224119508|ref|XP_002331178.1|	predicted protein	aldehyde dehydrogenase family 7 [Zea mays subsp. mays]	gi|59526527|gb|AHM26655.1|	85.13	464	0	Populus trichocarpa	AT1G54100	3-chloroallyl aldehyde dehydrogenase activity	catalytic activity	cytosol	cytosol	response to abscisic acid stimulus	response to endogenous stimulus
Cj_contigs1.4_04289_01593	188.739	199.733	705.481	447.234	518.907	2	4.23441e-19	1.63462e-16	gi|224082608|ref|XP_002306762.1|	predicted protein	aldo/keto reductase family-like protein [Oryza sativa Japonica Group]	gi|2459944|dbj|BAC2147.1|	70.98	224	2e-98	Populus trichocarpa	AT1G06690	aldo-keto reductase (NADP) activity	catalytic activity	chloroplast envelope	cellular_component	oxidation-reduction process	metabolic process
Cj_contigs1.4_01844_00747	86.94	54.953	178.973	141.375	170.401	2	2.02601e-09	2.09468e-07	gi|225455264|ref|XP_002273477.1|	PREDICTED: uncharacterized oxidoreductase At1g06690, chloroplastic-like	aldo-keto reductase [Rosa rugosa]	gi|3999224|gb|AFP55587.1|	82.24	214	3e-125	Vitis vinifera	AT5G53580	pyridoxine:NADP 4-dehydrogenase activity	catalytic activity	chloroplast	plastid	pyridoxal 5'-phosphate salvage	biosynthetic process
Cj_contigs1.4_00003_01167	793.416	859.677	952.706	1433.75	2018.73	4	7.60338e-08	5.75081e-06	gi|224090230|ref|XP_002308957.1|	predicted protein	alkaline alpha-galactosidase [Pisum sativum]	gi|14892553|gb|ABR19752.1|	95.89	73	2e-38	Populus trichocarpa	AT3G57520	raffinose alpha-galactosidase activity	hydrolase activity	plasmodesma	cellular_component	response to oxidative stress	response to stress
Cj_contigs1.4_17905_01910	318.406	748.592	285.129	307.964	269.716	3	1.0677e-08	9.78021e-07	gi|350537991|ref|NP_001234833.1|	allene oxide synthase	allene oxide synthase [Ipomoea nil]	gi|33973742|dbj|BAK52267.1|	80.82	464	0	Solanum lycopersicum	AT5G42650	allene oxide synthase activity	catalytic activity	chloroplast thylakoid	thylakoid	response to fungus	response to biotic stimulus
Cj_contigs1.4_13454_00134	16.4347	26.8633	10.229	4.511	11.509	3	0.00120266	0.0236042	gi|357437823|ref|XP_003589187.1|	Alpha-amylase	alpha amylase precursor, partial [Cuscuta reflexa]	gi|458456|gb|AAA16513.1|	70.27	37	4e-11	Medicago truncatula	AT4G25000	alpha-amylase activity	hydrolase activity	apoplast	extracellular region	response to abscisic acid stimulus	response to endogenous stimulus
Cj_contigs1.4_18987_01411	239.415	784.785	166.589	120.994	102.862	3	1.64531e-27	1.45988e-24	gi|351724789|ref|NP_001235022.1|	alpha galactosidase precursor	alpha galactosidase [Coffea arabica]	gi|6417424|emb|CAI47559.1|	74.66	367	0	Glycine max	AT5G08370	alpha-galactosidase activity	hydrolase activity	plant-type cell wall	cell wall	positive regulation of flower development	biological_process
Cj_contigs1.4_05504_01166	138.258	131.341	270.132	309.397	288.087	2	5.59097e-06	0.000261921	gi|358348179|ref|XP_003638126.1|	Methyltransferase-like protein 11A	alpha N-terminal protein methyltransferase 1 [Arabidopsis thaliana]	gi|3327727|gb|AED9511.1|	66.55	281	1e-131	Medicago truncatula	AT5G44450	methyltransferase activity	transferase activity	nucleus	nucleus
Cj_contigs1.4_19751_00345	82.521	45.0973	51.9563	49.0837	28.8163	1	0.00145822	0.0273556	gi|224138232|ref|XP_002326551.1|	predicted protein, partial	alpha/beta-hydrolase-like protein [Arabidopsis thaliana]	gi|332193324|gb|AEE31445.1|	90.09	111	4e-73	Populus trichocarpa	AT1G32190	hydrolase activity	hydrolase activity	plasma membrane	plasma membrane	regulation of meristem growth	biological_process
Cj_contigs1.4_04794_01607	136.745	299.415	456.453	820.441	486.497	2	8.4149e-07	4.95796e-05	gi|225462886|ref|XP_002263219.1|	PREDICTED: monoglyceride lipase	alpha/beta-Hydrolases superfamily protein [Arabidopsis thaliana]	gi|332197346|gb|AEE35467.1|	65.77	409	1e-157	Vitis vinifera	AT1G73480	hydrolase activity	hydrolase activity	cytoplasm	cytoplasm	response to abscisic acid stimulus	response to endogenous stimulus
Cj_contigs1.4_08349_03071	677.783	835.987	483.605	451.481	424.474	1	1.03545e-06	5.90753e-05	gi|225424910|ref|XP_002270049.1|	PREDICTED: uncharacterized protein LOC100267346	alpha-amylase [Actinidia chinensis]	gi|398363555|gb|AFO8472.1|	67.94	861	0	Vitis vinifera	AT1G69830	alpha-amylase activity	hydrolase activity	chloroplast stroma	cellular_component	starch catabolic process	carbohydrate metabolic process
Cj_contigs1.4_05672_01622	210.66	496.115	585.642	494.197	607.538	2	4.31171e-05	0.00149549	gi|357437821|ref|XP_003589186.1|	Alpha-amylase	alpha-amylase [Ipomoea nil]	gi|2167851|dbj|BAC2435.1|	62.01	437	0	Medicago truncatula	AT4G25000	alpha-amylase activity	hydrolase activity	apoplast	extracellular region	response to abscisic acid stimulus	response to endogenous stimulus
Cj_contigs1.4_19825_00750	663.716	263.982	178.904	404.037	379.612	1	1.30241e-05	0.000544113	gi|350538399|ref|NP_001234085.1|	expansin precursor	alpha-expansin [Ipomoea nil]	gi|62617372|dbj|BAO5728.1|	83.33	138	3e-84	Solanum lycopersicum	AT2G03090			extracellular region	extracellular region	syncytium formation	cellular process
Cj_contigs1.4_50237_00176	3.266	0.778667	0	0	0.284333	1	0.00257321	0.0423768	gi|358248299|ref|NP_001240113.1|	expansin precursor	Alpha-expansin 4 precursor (At-EXP4) (AtEx4) (Ath-ExpAlpha-1.6) [Arabidopsis thaliana]	gi|21553844|gb|AAM62937.1|	89.47	57	3e-32	Glycine max	AT2G40610			extracellular region	extracellular region	syncytium formation	cellular process
Cj_contigs1.4_55612_00622	14.4237	16.406	1.27633	1.70267	0.401333	1	7.2946e-08	5.54548e-06	gi|242090861|ref|XP_002441263.1|	hypothetical protein SORBIDRAFT_09g023440	alpha-expansin precursor, partial [Nicotiana tabacum]	gi|427899|gb|AAC9681.1|	79.38	160	8e-87	Sorghum bicolor	AT1G69530			plant-type cell wall	cell wall	regulation of stomatal movement	biological_process
Cj_contigs1.4_01273_03059	5199.12	4570.31	1728.89	1754.5	2253.58	1	2.64809e-16	7.49648e-14	gi|255558824|ref|XP_002520435.1|	glycogen phosphorylase, putative	alpha-glucan phosphorylase type H isozyme [Solanum tuberosum]	gi|169473|gb|AAA3389.1|	81.57	868	0	Ricinus communis	AT3G46970	phosphorylase activity	transferase activity	cytosol	cytosol	response to cadmium ion	biological_process
Cj_contigs1.4_04269_02614	2121.33	1821.65	859.94	717.488	739.481	1	4.80344e-08	3.83817e-06	gi|255581663|ref|XP_002531635.1|	alpha-glucosidase, putative	alpha-glucosidase [Solanum tuberosum]	gi|8919178|emb|CAB9677.1|	76.88	826	0	Ricinus communis	AT1G68560	xyloglucan 1,6-alpha-xylosidase activity	hydrolase activity	plasmodesma	cellular_component	xyloglucan metabolic process	carbohydrate metabolic process
Cj_contigs1.4_00687_01374	2073.98	4212.07	4639.36	3210.74	4717.41	2	0.00282279	0.0454028	gi|356563505|ref|XP_003550002.1|	PREDICTED: stem-specific protein TSJT1-like	aluminum-induced protein [Codonopsis lanceolata]	gi|5666534|gb|AAW2789.1|	82.14	168	9e-95	Glycine max	AT5G19140	molecular_function	molecular_function	plasma membrane	plasma membrane	response to auxin stimulus	response to endogenous stimulus
Cj_contigs1.4_12926_00762	17.6367	26.0333	51.229	36.1993	51.395	2	0.00286562	0.0458445	gi|242065922|ref|XP_002454250.1|	hypothetical protein SORBIDRAFT_04g027530	amidase [Zea mays]	gi|195616542|gb|ACG311.1|	32.87	143	1e-25	Sorghum bicolor	AT5G09420	amidase activity	hydrolase activity	mitochondrion	mitochondrion	protein targeting to mitochondrion	transport
Cj_contigs1.4_21936_01640	200.867	211.204	339.946	495.702	425.717	2	4.62404e-07	2.90586e-05	gi|224091337|ref|XP_002309226.1|	predicted protein	Amine oxidase [Medicago truncatula]	gi|12436795|gb|ABN8767.1|	66.84	564	0	Populus trichocarpa	AT4G29720	primary amine oxidase activity	catalytic activity	mitochondrion	mitochondrion	microtubule nucleation	cellular component organization
Cj_contigs1.4_12090_01800	916.329	729.852	558.165	529.709	627.783	1	2.53285e-07	1.67865e-05	gi|255559603|ref|XP_002520821.1|	amino acid transporter, putative	amino acid transporter protein [Glycine max]	gi|49691597|gb|AFV367.1|	62.79	438	3e-180	Ricinus communis	AT3G56200	amino acid transmembrane transporter activity	transporter activity	plasma membrane	plasma membrane	amino acid transport	transport
Cj_contigs1.4_48120_00598	12.632	12.4183	41.7833	21.1723	9.26333	2	0.00141184	0.0266791	gi|297726863|ref|NP_001175795.1|	Os09g0353500	aminotransferase-like protein [Oryza sativa Japonica Group]	gi|51371914|dbj|BAD36822.1|	42.62	61	2e-07	Oryza sativa Japonica Group	AT1G32120	molecular_function	molecular_function	membrane	membrane	biological_process	biological_process
Cj_contigs1.4_10672_03246	1310.02	1438.44	1031.63	782.8	841.882	1	2.87871e-06	0.000146021	gi|359485142|ref|XP_002279792.2|	PREDICTED: protein MEI2-like 2-like	AML1 [Citrus unshiu]	gi|4783471|gb|AAT394.1|	65.45	819	0	Vitis vinifera	AT1G29400	RNA binding	RNA binding	nucleus	nucleus	positive regulation of growth	biological_process
Cj_contigs1.4_06565_03222	844.064	884.404	499.159	628.31	704.806	1	0.00159482	0.0293441	gi|350537385|ref|NP_001234547.1|	AML1	AML1 [Solanum lycopersicum]	gi|4783473|gb|AAT395.1|	64.81	969	0	Solanum lycopersicum	AT5G61960	protein binding	protein binding	nucleus	nucleus	positive regulation of meiosis	biological_process
Cj_contigs1.4_19484_02512	301.22	187.644	254.951	231.979	102.455	6	1.44943e-05	0.000594665	gi|225439311|ref|XP_002267275.1|	PREDICTED: probable glutamate carboxypeptidase 2-like	AMP1-like carboxypeptidase [Lotus japonicus]	gi|429535563|dbj|BAM72481.1|	61.35	683	0	Vitis vinifera	AT3G54720	carboxypeptidase activity	hydrolase activity	plasma membrane	plasma membrane	embryo development	embryo development
Cj_contigs1.4_00025_01521	273.41	259.129	169.831	133.785	143.762	1	1.07864e-07	7.78201e-06	gi|359483630|ref|XP_002270051.2|	PREDICTED: beta-amyrin synthase	amyrin synthase [Catharanthus roseus]	gi|372863683|gb|AEX99665.1|	63.49	482	0	Vitis vinifera	AT1G78955	camelliol C synthase activity	catalytic activity
Cj_contigs1.4_01962_00641	308.767	513.366	286.829	180.513	241.442	3	8.8858e-08	6.61141e-06	gi|255559631|ref|XP_002520835.1|	Peroxidase 52 precursor, putative	anionic peroxidase [Ipomoea batatas]	gi|282935442|gb|ADB3786.1|	58.54	164	1e-57	Ricinus communis	AT5G05340	protein binding	protein binding	Golgi apparatus	Golgi apparatus	response to oxidative stress	response to stress
Cj_contigs1.4_02069_01226	108.233	206.969	1204.19	1179.9	1366.95	2	1.73e-37	3.54643e-34	gi|359481251|ref|XP_002268259.2|	PREDICTED: cationic peroxidase 1-like	anionic peroxidase [Ipomoea batatas]	gi|1922874|emb|CAB6477.1|	46.1	308	1e-81	Vitis vinifera	AT5G05340	protein binding	protein binding	Golgi apparatus	Golgi apparatus	response to oxidative stress	response to stress
Cj_contigs1.4_03175_01293	480.52	859.232	1930.2	2115.82	1216.9	2	3.27169e-09	3.25249e-07	gi|115474055|ref|NP_001060626.1|	Os07g0676900, partial	anionic peroxidase [Ipomoea batatas]	gi|1922874|emb|CAB6477.1|	47.24	254	3e-62	Oryza sativa Japonica Group	AT5G05340	protein binding	protein binding	Golgi apparatus	Golgi apparatus	response to oxidative stress	response to stress
Cj_contigs1.4_03360_00655	1.50133	12.1393	30.6007	87.8903	86.533	4	1.54415e-16	4.45622e-14	gi|224138086|ref|XP_002322726.1|	predicted protein	anionic peroxidase swpa5 [Ipomoea batatas]	gi|37783271|gb|AAP4254.1|	75.73	206	9e-102	Populus trichocarpa	AT5G06720	peroxidase activity	catalytic activity	Golgi apparatus	Golgi apparatus	flower development	flower development
Cj_contigs1.4_10933_00122	3.74	25.7833	27.9973	24.4043	26.0843	2	6.5184e-05	0.00211987	gi|224172054|ref|XP_002339602.1|	predicted protein, partial	anionic peroxidase swpa5 [Ipomoea batatas]	gi|37783271|gb|AAP4254.1|	81.08	37	2e-14	Populus trichocarpa	AT2G38380	peroxidase activity	catalytic activity	plant-type cell wall	cell wall	response to zinc ion	biological_process
Cj_contigs1.4_18532_00235	7.40033	88.3883	106.745	66.1377	59.2017	7	1.88334e-13	3.86549e-11	gi|356533121|ref|XP_003535116.1|	PREDICTED: peroxidase 53-like	anionic peroxidase swpa5 [Ipomoea batatas]	gi|37783271|gb|AAP4254.1|	76.62	77	7e-33	Glycine max	AT5G06720	peroxidase activity	catalytic activity	Golgi apparatus	Golgi apparatus	flower development	flower development
Cj_contigs1.4_06598_01280	235.352	361.492	387.295	737.807	426.025	2	0.000366603	0.00904323	gi|356509058|ref|XP_003523269.1|	PREDICTED: peroxidase 52-like isoform 1	anionic peroxidase swpb3 [Ipomoea batatas]	gi|37783279|gb|AAP4258.1|	79.07	301	1e-170	Glycine max	AT5G05340	protein binding	protein binding	Golgi apparatus	Golgi apparatus	response to oxidative stress	response to stress
Cj_contigs1.4_02748_02222	850.792	943.827	739.667	659.837	535.799	1	0.000883792	0.0185525	gi|359478231|ref|XP_002279889.2|	PREDICTED: ankyrin repeat-containing protein At5g02620-like	ankyrin repeats-containing protein [Arabidopsis thaliana]	gi|33253495|gb|AEC8589.1|	73.45	580	0	Vitis vinifera	AT2G31820			plasma membrane	plasma membrane
Cj_contigs1.4_25002_00904	4.40167	10.2737	47.188	66.446	69.2247	2	1.15435e-13	2.47744e-11	gi|356506136|ref|XP_003521843.1|	PREDICTED: ankyrin repeat-containing protein At5g02620-like	ankyrin repeats-containing protein [Arabidopsis thaliana]	gi|33253495|gb|AEC8589.1|	76.33	300	2e-136	Glycine max	AT2G31820			plasma membrane	plasma membrane
Cj_contigs1.4_08447_00685	1299.73	1733.39	979.63	975.353	1243.04	3	0.000316492	0.00803036	gi|350538805|ref|NP_001234104.1|	annexin p34	annexin [Capsicum annuum]	gi|17166|emb|CAA6371.1|	75.25	202	3e-101	Solanum lycopersicum	AT1G35720	zinc ion binding	binding	apoplast	extracellular region	potassium ion export	transport
Cj_contigs1.4_30898_01186	19.3003	27.3627	66.2033	51.5503	72.6927	2	0.00117245	0.0231586	gi|224074756|ref|XP_002304452.1|	anthocyanidin synthase	anthocyanidin synthase [Ipomoea horsfalliae]	gi|241898888|gb|ACS71531.1|	75.79	347	6e-161	Populus trichocarpa	AT4G22880	leucocyanidin oxygenase activity	catalytic activity	cytoplasm	cytoplasm	response to jasmonic acid stimulus	response to endogenous stimulus
Cj_contigs1.4_44421_01043	88.455	36.6377	38.3853	40.0337	30.5113	1	0.00304613	0.0480624	gi|224091845|ref|XP_002309370.1|	predicted protein	anthocyanin: rhamnosyltransferase [Petunia x hybrida]	gi|454253|emb|CAA5377.1|	63.36	333	1e-135	Populus trichocarpa	AT5G54010	transferase activity, transferring glycosyl groups	transferase activity	chloroplast	plastid	metabolic process	metabolic process
Cj_contigs1.4_11410_00310	90.5817	55.621	43.538	42.7507	44.888	1	0.00143936	0.0270872	gi|255571891|ref|XP_002526888.1|	anthranilate synthase component I, putative	anthranilate synthase alpha 1 [Camptotheca acuminata]	gi|5263137|gb|AAU84988.1|	79.41	102	5e-52	Ricinus communis	AT5G05730	anthranilate synthase activity	catalytic activity	chloroplast stroma	cellular_component	lateral root formation	post-embryonic development
Cj_contigs1.4_19999_00272	65.224	29.4773	30.4827	26.3987	25.0887	1	0.000374586	0.00919058	gi|255571891|ref|XP_002526888.1|	anthranilate synthase component I, putative	anthranilate synthase alpha 1 [Camptotheca acuminata]	gi|5263137|gb|AAU84988.1|	58.14	86	1e-25	Ricinus communis	AT5G05730	anthranilate synthase activity	catalytic activity	chloroplast stroma	cellular_component	lateral root formation	post-embryonic development
Cj_contigs1.4_05846_01142	542.808	941.555	404.684	448.137	500.863	3	7.28531e-10	8.26535e-08	gi|225431800|ref|XP_002272426.1|	PREDICTED: ethylene-responsive transcription factor RAP2-3	AP2/ERF-domain protein [Solanum tuberosum]	gi|28268684|dbj|BAC56862.1|	44.73	275	8e-39	Vitis vinifera	AT3G16770	protein binding	protein binding	cytoplasm	cytoplasm	heat acclimation	response to abiotic stimulus
Cj_contigs1.4_38536_01352	105.28	33.5683	32.3437	40.439	27.208	1	2.06011e-08	1.80105e-06	gi|359497499|ref|XP_003635541.1|	PREDICTED: AP2-like ethylene-responsive transcription factor AIL6-like	AP2-like ethylene-responsive transcription factor AIL6 [Arabidopsis thaliana]	gi|3324173|gb|AED91556.1|	71.46	417	5e-178	Vitis vinifera	AT5G10510	sequence-specific DNA binding transcription factor activity	sequence-specific DNA binding transcription factor activity	nucleus	nucleus	maintenance of shoot apical meristem identity	biological_process
Cj_contigs1.4_08875_01734	322.935	240.548	455.763	719.126	824.081	4	0.00010198	0.00311703	gi|350538397|ref|NP_001233829.1|	adenylyl-sulfate reductase	APS reductase [Nicotiana attenuata]	gi|5374729|gb|AGT4332.1|	78.92	465	0	Solanum lycopersicum	AT4G21990	adenylyl-sulfate reductase activity	catalytic activity	chloroplast	plastid	sulfate assimilation	cellular process
Cj_contigs1.4_16216_01783	715.392	582.385	305.54	337.945	406.738	1	2.49086e-07	1.66008e-05	gi|359478310|ref|XP_002280863.2|	PREDICTED: nucleoside-triphosphatase	apyrase-like protein [Nicotiana tabacum]	gi|117622284|gb|ABK51386.1|	67.37	521	0	Vitis vinifera	AT5G18280	nucleoside-diphosphatase activity	hydrolase activity	trans-Golgi network	cellular_component	pollen germination	biological_process
Cj_contigs1.4_24591_01641	675.852	532.19	355.809	392.811	425.999	1	0.000166889	0.00470432	gi|359478310|ref|XP_002280863.2|	PREDICTED: nucleoside-triphosphatase	apyrase-like protein [Nicotiana tabacum]	gi|117622284|gb|ABK51386.1|	67.36	481	0	Vitis vinifera	AT5G18280	nucleoside-diphosphatase activity	hydrolase activity	trans-Golgi network	cellular_component	pollen germination	biological_process
Cj_contigs1.4_13420_01018	639.038	670.738	504.667	386.303	472.982	1	0.000572489	0.013095	gi|255550982|ref|XP_002516539.1|	tonoplast intrinsic protein, putative	aquaglyceroporin [Nicotiana tabacum]	gi|4584429|emb|CAB4742.1|	79.67	241	8e-115	Ricinus communis	AT2G25810	water channel activity	transporter activity	plant-type vacuole membrane	membrane	cytokinin mediated signaling pathway	signal transduction
Cj_contigs1.4_02787_00874	167.193	268.793	128.89	640.912	340.689	5	0.000172432	0.00482851	gi|162458078|ref|NP_001104934.1|	aquaporin PIP1-2	aquaporin-like protein [Ipomoea nil]	gi|8569845|gb|AAS55867.2|	87.27	267	2e-167	Zea mays	AT4G00430	water channel activity	transporter activity	plasma membrane	plasma membrane	water transport	transport
Cj_contigs1.4_16161_00422	184.521	84.3423	67.9743	73.2123	166.824	8	1.37192e-05	0.000567567	gi|356498264|ref|XP_003517973.1|	PREDICTED: arabinogalactan peptide 20	arabinogalactan protein 22 [Arabidopsis thaliana]	gi|3328946|gb|AED96329.1|	42.31	78	4e-09	Glycine max	AT3G61640			anchored to membrane	cellular_component	response to mechanical stimulus	response to abiotic stimulus
Cj_contigs1.4_32771_00358	59.3453	60.042	135.662	82.3603	76.405	2	0.00122955	0.0240288	gi|224085429|ref|XP_002307573.1|	predicted protein, partial	ARF1 [Nicotiana benthamiana]	gi|29627862|gb|ADH4265.1|	75	48	2e-15	Populus trichocarpa	AT1G30330	protein binding	protein binding	nucleus	nucleus	flower development	flower development
Cj_contigs1.4_04752_01175	599.202	471.507	1152.55	1263.58	1312.94	2	4.24888e-11	6.14579e-09	gi|350538013|ref|NP_001234578.1|	arginase 1	arginase 1 [Solanum lycopersicum]	gi|5464878|gb|AAV3688.1|	88.76	338	0	Solanum lycopersicum	AT4G08900	arginase activity	hydrolase activity	chloroplast	plastid	arginine catabolic process	catabolic process
Cj_contigs1.4_00092_01648	1912	2443.06	995.579	1392.47	893.875	1	7.84064e-07	4.64724e-05	gi|350537969|ref|NP_001234064.1|	arginine decarboxylase	arginine decarboxylase [Nicotiana sylvestris]	gi|36281|dbj|BAA25685.1|	78.78	410	0	Solanum lycopersicum	AT4G34710	arginine decarboxylase activity	catalytic activity	nucleus	nucleus	response to karrikin	response to abiotic stimulus
Cj_contigs1.4_10967_00667	429.816	652.11	245.247	387.078	240.208	1	4.63091e-09	4.53547e-07	gi|225427782|ref|XP_002269030.1|	PREDICTED: arginine decarboxylase	arginine decarboxylase, partial [Vitis vinifera]	gi|234754|emb|CAA65585.1|	68.44	225	7e-95	Vitis vinifera	AT4G34710	arginine decarboxylase activity	catalytic activity	nucleus	nucleus	response to karrikin	response to abiotic stimulus
Cj_contigs1.4_02123_03803	607.554	488.73	929.89	764.368	856.43	2	0.00214655	0.0370314	gi|359481808|ref|XP_002278438.2|	PREDICTED: RRP12-like protein-like	ARM repeat superfamily protein [Arabidopsis thaliana]	gi|332659373|gb|AEE84773.1|	48.03	1089	0	Vitis vinifera	AT4G23540			nucleus	nucleus	biological_process	biological_process
Cj_contigs1.4_06782_02507	441.246	389.59	323.032	317.989	316.944	1	0.00274512	0.044443	gi|225426498|ref|XP_002271527.1|	PREDICTED: uncharacterized protein LOC100265120	ARM repeat superfamily protein [Arabidopsis thaliana]	gi|332661479|gb|AEE86879.1|	61.23	846	0	Vitis vinifera	AT4G38120			vacuolar membrane	membrane	biological_process	biological_process
Cj_contigs1.4_13372_03071	284.181	261.655	444.01	503.983	535.217	2	0.000245238	0.00646814	gi|255537143|ref|XP_002509638.1|	Kinesin heavy chain, putative	armadillo repeat kinesin3 [Arabidopsis thaliana]	gi|162958327|dbj|BAF95587.1|	72.25	908	0	Ricinus communis	AT1G12430	microtubule motor activity	motor activity	preprophase band	cellular_component	organ morphogenesis	anatomical structure morphogenesis
Cj_contigs1.4_11681_01002	11.2073	20.151	56.2143	48.4653	49.1027	2	0.0013556	0.0259128	gi|225447141|ref|XP_002271314.1|	PREDICTED: vacuolar protein 8	armadillo repeat-containing protein [Gossypium hirsutum]	gi|3328329|gb|AEE747.1|	46.81	47	8e-08	Vitis vinifera	AT2G05810			cellular_component	cellular_component
Cj_contigs1.4_14347_02200	918.871	633.709	411.598	599.002	474.874	1	6.90634e-06	0.000314603	gi|225457188|ref|XP_002280600.1|	PREDICTED: microtubule-associated protein TORTIFOLIA1-like	armadillo/beta-catenin-like repeat-containing protein [Arabidopsis thaliana]	gi|332192673|gb|AEE3794.1|	56.22	498	4e-158	Vitis vinifera	AT1G27210			chloroplast	plastid
Cj_contigs1.4_11589_02272	589.442	582.311	435.301	446.637	493.054	1	0.00132791	0.0254655	gi|356511097|ref|XP_003524266.1|	PREDICTED: uncharacterized protein LOC100800996	ARM-repeat/tetratricopeptide repeat-like protein [Arabidopsis thaliana]	gi|3324124|gb|AED9157.1|	86.6	627	0	Glycine max	AT5G10200			plasma membrane	plasma membrane	biological_process	biological_process
Cj_contigs1.4_41890_00825	8.47567	1.557	27.5947	181.883	8.63833	5	0.000149911	0.00429911	gi|350538887|ref|NP_001233852.1|	aromatic amino acid decarboxylase 1B	aromatic amino acid decarboxylase 1B [Solanum lycopersicum]	gi|92429385|gb|ABE7715.1|	80.66	274	4e-166	Solanum lycopersicum	AT1G43710	carboxy-lyase activity	catalytic activity	plasma membrane	plasma membrane	ethanolamine metabolic process	metabolic process
Cj_contigs1.4_03998_01740	57.0653	85.8693	438.123	412.984	320.734	2	1.92013e-39	4.96305e-36	gi|350537917|ref|NP_001234829.1|	ascorbate oxidase precursor	ascorbate oxidase [Solanum lycopersicum]	gi|664754|gb|AAY475.1|	75.19	540	0	Solanum lycopersicum	AT4G39830	oxidoreductase activity	catalytic activity	extracellular region	extracellular region	salicylic acid biosynthetic process	biosynthetic process
Cj_contigs1.4_12641_01182	367.379	214.112	393.644	224.628	392.52	2	0.000524624	0.0121497	gi|224082097|ref|XP_002306565.1|	predicted protein	ascorbate peroxidase [Jatropha curcas]	gi|58586652|gb|AHJ59942.1|	75.85	207	7e-110	Populus trichocarpa	AT4G09010	protein binding	protein binding	chloroplast thylakoid lumen	cellular_component	photosynthesis	photosynthesis
Cj_contigs1.4_05059_00335	137.221	63.787	70.1353	72.964	90.861	1	0.000238568	0.00633153	gi|359473780|ref|XP_002267220.2|	PREDICTED: aspartokinase 1, chloroplastic-like	aspartate kinase [Arabidopsis thaliana]	gi|7529283|emb|CAB86635.1|	78.38	111	1e-48	Vitis vinifera	AT5G13280	aspartate kinase activity	kinase activity	chloroplast stroma	cellular_component	cellular amino acid biosynthetic process	biosynthetic process
Cj_contigs1.4_03469_02269	688.88	1107.04	2121.31	1244.98	1043.28	2	2.65704e-05	0.000996584	gi|359483347|ref|XP_002262915.2|	PREDICTED: aspartic proteinase isoform 1	aspartic protease [Ipomoea batatas]	gi|114786427|gb|ABI78942.1|	77.27	308	1e-167	Vitis vinifera	AT1G11910	endopeptidase activity	hydrolase activity	plasmodesma	cellular_component	proteolysis	protein metabolic process
Cj_contigs1.4_03247_03045	561.866	366.931	667.162	812.926	835.419	2	0.00228326	0.0388933	gi|225460063|ref|XP_002271525.1|	PREDICTED: bifunctional aspartokinase/homoserine dehydrogenase, chloroplastic-like	aspartokinase-homoserine dehydrogenase (chloroplast) [Glycine max]	gi|297447|gb|AAC5981.1|	74.38	933	0	Vitis vinifera	AT4G19710	homoserine dehydrogenase activity	catalytic activity	chloroplast stroma	cellular_component	aspartate family amino acid biosynthetic process	biosynthetic process
Cj_contigs1.4_13362_02024	249.209	841.406	543.611	353.964	308.099	3	0.000263041	0.00684955	gi|359474399|ref|XP_003631454.1|	PREDICTED: aspartic proteinase nepenthesin-2-like	aspartyl protease [Mirabilis jalapa]	gi|2272733|gb|ACL81165.1|	67.94	471	0	Vitis vinifera	AT4G16563	aspartic-type endopeptidase activity	hydrolase activity	plant-type cell wall	cell wall	proteolysis	protein metabolic process
Cj_contigs1.4_04003_00591	149.987	138.59	93.3987	130.893	97.5907	1	0.00286338	0.0458245	gi|255563835|ref|XP_002522918.1|	nucellin, putative	aspartyl protease family protein [Arabidopsis thaliana]	gi|33266834|gb|AEE86234.1|	52.68	112	1e-30	Ricinus communis	AT4G33490	aspartic-type endopeptidase activity	hydrolase activity	extracellular region	extracellular region	proteolysis	protein metabolic process
Cj_contigs1.4_07531_01170	143.692	187.696	268.951	346.525	228.012	2	0.000763756	0.0164987	gi|224065128|ref|XP_002301682.1|	predicted protein	aspartyl protease family protein [Arabidopsis thaliana]	gi|332196351|gb|AEE34472.1|	67.08	319	1e-148	Populus trichocarpa	AT1G66180	aspartic-type endopeptidase activity	hydrolase activity	Golgi apparatus	Golgi apparatus	response to L-ascorbic acid	response to extracellular stimulus
Cj_contigs1.4_14198_01217	30.5293	133.552	108.515	82.255	31.554	7	7.11652e-09	6.76912e-07	gi|356553263|ref|XP_003544977.1|	PREDICTED: aspartic proteinase nepenthesin-1-like	aspartyl protease family protein [Arabidopsis thaliana]	gi|332196351|gb|AEE34472.1|	70.22	366	0	Glycine max	AT1G66180	aspartic-type endopeptidase activity	hydrolase activity	Golgi apparatus	Golgi apparatus	response to L-ascorbic acid	response to extracellular stimulus
Cj_contigs1.4_16614_00427	31.4077	27.282	9.00867	13.476	20.8633	1	0.00107323	0.0215986	gi|359474262|ref|XP_003631426.1|	PREDICTED: protein HOTHEAD isoform 2	At1g1257/T12C24_9 [Arabidopsis thaliana]	gi|17978954|gb|AAL47442.1|	86.61	112	6e-55	Vitis vinifera	AT1G12570	aldehyde-lyase activity	catalytic activity	extracellular region	extracellular region	alcohol metabolic process	metabolic process
Cj_contigs1.4_09552_01292	180.36	244.2	384.893	239.115	323.012	2	0.000478801	0.0112596	gi|357486429|ref|XP_003613502.1|	Tetratricopeptide repeat protein	At1g2715/T7N9_21 [Arabidopsis thaliana]	gi|2736346|gb|AAO11622.1|	65.69	239	2e-97	Medicago truncatula	AT1G27150			nucleus	nucleus	biological_process	biological_process
Cj_contigs1.4_12756_01900	36.163	50.0033	98.8917	108.461	103.428	2	0.00161013	0.0295484	gi|224123024|ref|XP_002318975.1|	predicted protein	At1g5623 [Arabidopsis thaliana]	gi|46518489|gb|AAS99726.1|	67.29	373	0	Populus trichocarpa	AT1G56230	molecular_function	molecular_function	plasma membrane	plasma membrane	biological_process	biological_process
Cj_contigs1.4_09475_01393	84.933	51.2297	176.106	99.4143	249.228	2	9.88073e-14	2.12826e-11	gi|356540420|ref|XP_003538687.1|	PREDICTED: LOW QUALITY PROTEIN: GDT1-like protein 1, chloroplastic-like, partial	At1g6415/F22C12_1 [Arabidopsis thaliana]	gi|235599|gb|AAN28814.1|	76.53	98	2e-73	Glycine max	AT1G64150			chloroplast	plastid	cellular response to water deprivation	response to extracellular stimulus
Cj_contigs1.4_14211_00305	27.7403	24.4613	53.4257	66.893	62.0307	2	0.000767578	0.0165687	gi|359482729|ref|XP_002274489.2|	PREDICTED: LOW QUALITY PROTEIN: midasin-like	At1g6712-like protein, partial [Arabidopsis lyrata]	gi|165874856|gb|ABY68329.1|	42.86	84	2e-11	Vitis vinifera	AT1G67120	ATPase activity	hydrolase activity	plasmodesma	cellular_component	cytoskeleton organization	cellular component organization
Cj_contigs1.4_07766_01306	257.678	213.753	495.696	423.087	459.518	2	2.53943e-07	1.68114e-05	gi|30697554|ref|NP_850972.1|	uncharacterized protein	AT1G677 [Arabidopsis thaliana]	gi|222423377|dbj|BAH19661.1|	70.39	206	2e-97	Arabidopsis thaliana	AT1G67700	molecular_function	molecular_function	chloroplast thylakoid	thylakoid	photosynthesis	photosynthesis
Cj_contigs1.4_21957_00152	40.1457	21.304	14.867	13.0383	16.074	1	4.09522e-05	0.0014321	gi|30697701|ref|NP_849861.1|	3-ketoacyl-CoA synthase 6	At1g6853-like protein, partial [Arabidopsis arenosa]	gi|17118796|gb|ACB41576.1|	78	50	2e-24	Arabidopsis thaliana	AT1G68530	catalytic activity	catalytic activity	endoplasmic reticulum	endoplasmic reticulum	response to cold	response to abiotic stimulus
Cj_contigs1.4_09545_01419	134.039	210.816	140.525	110.233	114.573	3	0.000893458	0.0186828	gi|359473485|ref|XP_003631305.1|	PREDICTED: LOW QUALITY PROTEIN: transcription factor bHLH49-like	AT1G6892 [Arabidopsis thaliana]	gi|2272441|dbj|BAH5752.1|	41.8	500	2e-84	Vitis vinifera	AT1G68920	sequence-specific DNA binding transcription factor activity	sequence-specific DNA binding transcription factor activity	nucleus	nucleus	regulation of transcription, DNA-dependent	biological_process
Cj_contigs1.4_19832_00581	127.434	172.643	78.1923	98.0557	161.786	1	6.91437e-06	0.000314603	gi|224120044|ref|XP_002318228.1|	predicted protein	At1g734 [Arabidopsis thaliana]	gi|14994437|gb|ABR46196.1|	53.91	128	3e-37	Populus trichocarpa	AT1G73040	molecular_function	molecular_function	extracellular region	extracellular region	chlorophyll catabolic process	catabolic process
Cj_contigs1.4_04080_02971	1153.11	1125.57	849.564	999.82	855.408	1	0.00245628	0.0410525	gi|255561807|ref|XP_002521913.1|	PLE, putative	AT2G191 [Arabidopsis thaliana]	gi|222424469|dbj|BAH219.1|	69.57	575	0	Ricinus communis	AT2G01910	microtubule binding	protein binding	preprophase band	cellular_component	anaphase	cellular process
Cj_contigs1.4_13624_02274	34.4523	36.8503	190.232	194.976	198.751	2	1.18685e-31	1.41114e-28	gi|225428380|ref|XP_002283529.1|	PREDICTED: SUMO-activating enzyme subunit 2-like	At2g2147 [Arabidopsis thaliana]	gi|28879522|gb|ACI3136.1|	73.57	613	0	Vitis vinifera	AT2G21470	SUMO activating enzyme activity	catalytic activity	plasmodesma	cellular_component	protein sumoylation	cellular protein modification process
Cj_contigs1.4_14368_01960	383.559	226.773	175.912	181.371	285.182	8	1.50226e-06	8.26161e-05	gi|359483835|ref|XP_002272126.2|	PREDICTED: CAS1 domain-containing protein 1-like	AT2G3441 [Arabidopsis thaliana]	gi|222423437|dbj|BAH19689.1|	81.41	538	0	Vitis vinifera	AT2G34410	O-acetyltransferase activity	transferase activity	Golgi apparatus	Golgi apparatus	secondary cell wall biogenesis	cellular process
Cj_contigs1.4_15629_02273	728.885	517.914	243.88	332.307	375.585	1	1.68713e-11	2.64639e-09	gi|224055474|ref|XP_002298511.1|	predicted protein	AT2G3441 [Arabidopsis thaliana]	gi|222423437|dbj|BAH19689.1|	78.81	538	0	Populus trichocarpa	AT2G34410	O-acetyltransferase activity	transferase activity	Golgi apparatus	Golgi apparatus	secondary cell wall biogenesis	cellular process
Cj_contigs1.4_26315_00546	75.4633	50.9137	25.2123	46.8733	31.38	1	0.000482441	0.0113407	gi|15227711|ref|NP_178476.1|	nonsense-mediated mRNA decay protein 3	AT2G382 [Arabidopsis thaliana]	gi|22724315|dbj|BAH579.1|	38.81	134	2e-18	Arabidopsis thaliana	AT2G03820	molecular_function	molecular_function	cytoplasm	cytoplasm	endoplasmic reticulum organization	cellular component organization
Cj_contigs1.4_05088_02099	450.718	917.789	379.257	286.267	285.954	3	2.19333e-12	3.83504e-10	gi|225439795|ref|XP_002276631.1|	PREDICTED: probable protein phosphatase 2C 38-like	AT3G1262 [Arabidopsis thaliana]	gi|222424228|dbj|BAH272.1|	75.14	370	0	Vitis vinifera	AT3G12620	protein serine/threonine phosphatase activity	hydrolase activity	protein serine/threonine phosphatase complex	cellular_component	protein dephosphorylation	cellular protein modification process
Cj_contigs1.4_23376_00295	49.91	77.6077	89.7457	158.429	123.846	4	0.000728053	0.0158775	gi|255554312|ref|XP_002518196.1|	Beta-amylase, putative	AT3G2392-like protein, partial [Neslia paniculata]	gi|34529185|gb|AEN8234.1|	88.66	97	1e-53	Ricinus communis	AT3G23920	beta-amylase activity	hydrolase activity	cytosol	cytosol	response to water deprivation	response to abiotic stimulus
Cj_contigs1.4_43371_01497	121.762	195.32	36.7703	54.686	50.45	1	3.0713e-11	4.57593e-09	gi|359473000|ref|XP_002278677.2|	PREDICTED: aspartic proteinase nepenthesin-1-like	At3g257 [Arabidopsis thaliana]	gi|189339286|gb|ACD8963.1|	63.05	406	0	Vitis vinifera	AT3G25700	aspartic-type endopeptidase activity	hydrolase activity	extracellular region	extracellular region	proteolysis	protein metabolic process
Cj_contigs1.4_12986_00432	7.201	20.3713	30.0063	41.7743	68.267	4	1.40968e-06	7.81308e-05	gi|255573384|ref|XP_002527618.1|	hypothetical protein RCOM_1025320	AT3G29575 [Arabidopsis thaliana]	gi|222424245|dbj|BAH28.1|	74.39	82	3e-39	Ricinus communis	AT3G29575	protein binding	protein binding	nucleus	nucleus	positive regulation of transcription, DNA-dependent	biological_process
Cj_contigs1.4_11061_03452	900.856	710.444	626.34	589.767	577.512	1	0.00143157	0.0269833	gi|255550313|ref|XP_002516207.1|	phosphoinositide 5-phosphatase, putative	AT3g4322/F7K15_7 [Arabidopsis thaliana]	gi|245321|gb|AAM19844.1|	75.08	598	0	Ricinus communis	AT3G43220	phosphatidylinositol-4,5-bisphosphate 5-phosphatase activity	hydrolase activity	nucleus	nucleus	inositol phosphate dephosphorylation	carbohydrate metabolic process
Cj_contigs1.4_08001_01431	426.956	276.637	257.447	251.985	280.424	1	0.00251694	0.0417199	gi|255560215|ref|XP_002521125.1|	transferase, transferring glycosyl groups, putative	AT3G72 [Arabidopsis thaliana]	gi|22724289|dbj|BAH56996.1|	72.54	346	5e-171	Ricinus communis	AT3G07020	beta-sitosterol UDP-glucosyltransferase activity	transferase activity	plasma membrane	plasma membrane	sterol metabolic process	lipid metabolic process
Cj_contigs1.4_03663_00786	37.9563	54.593	130.659	67.4177	111.663	2	1.60359e-06	8.73004e-05	gi|356572726|ref|XP_003554517.1|	PREDICTED: xyloglucan 6-xylosyltransferase-like	AT4G25-like protein, partial [Capsella rubella]	gi|345291799|gb|AEN82391.1|	89.13	46	1e-17	Glycine max	AT3G62720	UDP-xylosyltransferase activity	transferase activity	trans-Golgi network	cellular_component	xyloglucan metabolic process	carbohydrate metabolic process
Cj_contigs1.4_14302_00365	340.729	272.854	186.444	204.826	219.818	1	0.00148967	0.0278313	gi|15233746|ref|NP_194716.1|	Oligosaccharyltransferase complex/magnesium transporter family protein	At4g2987 [Arabidopsis thaliana]	gi|19478824|gb|ACF88496.1|	84.62	104	2e-28	Arabidopsis thaliana	AT4G29870	molecular_function	molecular_function	plasma membrane	plasma membrane	toxin catabolic process	secondary metabolic process
Cj_contigs1.4_02659_02673	2682.89	2213.39	1612.19	1520.67	1857.35	1	5.53577e-05	0.00184368	gi|225470678|ref|XP_002269786.1|	PREDICTED: subtilisin-like protease	AT4g32 [Arabidopsis thaliana]	gi|726992|emb|CAB8995.1|	84.66	756	0	Vitis vinifera	AT4G30020	serine-type endopeptidase activity	hydrolase activity	extracellular region	extracellular region	starch biosynthetic process	carbohydrate metabolic process
Cj_contigs1.4_48134_00341	10.916	5.089	0	1.156	1.98967	1	2.78779e-05	0.00104037	gi|255555773|ref|XP_002518922.1|	conserved hypothetical protein	AT4g82 [Arabidopsis thaliana]	gi|7267421|emb|CAB8891.1|	47.14	140	9e-26	Ricinus communis	AT4G00820	calmodulin binding	protein binding	nucleus	nucleus	biological_process	biological_process
Cj_contigs1.4_09462_02030	494.057	361.097	287.407	346.916	345.801	1	0.00301192	0.0476719	gi|359496172|ref|XP_002262997.2|	PREDICTED: cysteinyl-tRNA synthetase-like	At5g3883 [Arabidopsis thaliana]	gi|1928734|gb|ACF6122.1|	71.6	426	0	Vitis vinifera	AT5G38830	cysteine-tRNA ligase activity	catalytic activity	cytosol	cytosol	response to cadmium ion	biological_process
Cj_contigs1.4_16786_00666	11.1207	15.7817	37.0983	36.7767	36.6187	2	0.00140925	0.0266556	gi|255557603|ref|XP_002519831.1|	clathrin coat associated protein ap-50, putative	AT5G4663, partial [Arabidopsis thaliana]	gi|22242494|dbj|BAH2421.1|	85.71	42	8e-15	Ricinus communis	AT5G46630			cytosol	cytosol	intracellular protein transport	transport
Cj_contigs1.4_05323_01284	367.115	375.768	637.209	623.576	568.926	2	0.000636312	0.0142425	gi|225469268|ref|XP_002267661.1|	PREDICTED: putative MO25-like protein At5g47540	At5g4754 [Arabidopsis thaliana]	gi|193211497|gb|ACF16168.1|	87.13	342	0	Vitis vinifera	AT5G47540			cytoplasm	cytoplasm	biological_process	biological_process
Cj_contigs1.4_06050_01686	88.2587	168.891	63.0433	81.344	103.014	3	0.00086325	0.0181983	gi|359478573|ref|XP_002279931.2|	PREDICTED: uncharacterized protein LOC100265690	AT5G5896 [Arabidopsis thaliana]	gi|222424191|dbj|BAH254.1|	59.92	524	0	Vitis vinifera	AT5G58960	molecular_function	molecular_function			response to red or far red light	response to abiotic stimulus
Cj_contigs1.4_05837_00791	64.1323	395.111	327.673	189.128	115.428	7	1.2153e-11	1.9466e-09	gi|225456495|ref|XP_002280924.1|	PREDICTED: ethylene-responsive transcription factor ERF114-like	At5g6189 [Arabidopsis thaliana]	gi|182623784|gb|ACB88827.1|	51.56	225	1e-43	Vitis vinifera	AT5G61890	sequence-specific DNA binding transcription factor activity	sequence-specific DNA binding transcription factor activity	nucleus	nucleus	defense response to fungus	response to biotic stimulus
Cj_contigs1.4_04297_07798	493.291	404.232	860.323	725.749	718.975	2	0.000134845	0.0039354	gi|359491245|ref|XP_002279402.2|	PREDICTED: serine/threonine-protein kinase ATM	AtATM [Arabidopsis thaliana]	gi|796715|emb|CAB92122.1|	64.73	2481	0	Vitis vinifera	AT3G48190	1-phosphatidylinositol-3-phosphate 5-kinase activity	kinase activity	plasmodesma	cellular_component	regulation of chromosome organization	biological_process
Cj_contigs1.4_23418_01771	87.4003	48.4167	49.8813	43.429	50.3047	1	0.0031298	0.0490545	gi|224140255|ref|XP_002323499.1|	predicted protein	AtB'alpha regulatory subunit of PP2A [Arabidopsis thaliana]	gi|7378631|emb|CAB8337.1|	64.88	467	0	Populus trichocarpa	AT3G09880	protein phosphatase type 2A regulator activity	enzyme regulator activity	nucleus	nucleus	signal transduction	signal transduction
Cj_contigs1.4_55902_00392	6.065	4.56033	20.0047	0	0	2	8.82616e-08	6.58352e-06	gi|225447460|ref|XP_002266819.1|	PREDICTED: uncharacterized protein LOC100242530	ATFP4 [Zea mays]	gi|19565617|gb|ACG47476.1|	47.06	68	2e-13	Vitis vinifera	AT5G48290	metal ion binding	binding	nucleus	nucleus	metal ion transport	transport
Cj_contigs1.4_14932_01327	378.785	474.975	235.747	279.828	196.317	1	7.22945e-10	8.21766e-08	gi|225459109|ref|XP_002285689.1|	PREDICTED: uncharacterized protein LOC100255831	AT-hook DNA-binding protein [Catharanthus roseus]	gi|119331588|gb|ABL6312.1|	63.22	242	4e-64	Vitis vinifera	AT5G49700			nucleus	nucleus	biological_process	biological_process
Cj_contigs1.4_51326_00455	7.898	15.1573	2.25267	7.477	0.284333	1	1.25688e-05	0.000528058	gi|356563284|ref|XP_003549894.1|	PREDICTED: putative DNA-binding protein ESCAROLA-like	AT-hook DNA-binding protein [Catharanthus roseus]	gi|119331584|gb|ABL63118.1|	64.34	129	8e-23	Glycine max	AT4G22810	molecular_function	molecular_function	cellular_component	cellular_component	biological_process	biological_process
Cj_contigs1.4_17559_01761	108.761	103.097	162.946	254.675	165.115	2	0.000954576	0.0197181	gi|359493253|ref|XP_002272639.2|	PREDICTED: uncharacterized protein LOC100233118	ATP binding protein [Zea mays]	gi|19565139|gb|ACG45122.1|	64.08	515	0	Vitis vinifera	AT1G72040	deoxynucleoside kinase activity	kinase activity	nucleus	nucleus	nucleobase-containing compound metabolic process	nucleobase-containing compound metabolic process
Cj_contigs1.4_00868_03275	693.057	466.926	937.443	734.944	800.015	2	0.000637865	0.0142719	gi|359487063|ref|XP_002270806.2|	PREDICTED: valyl-tRNA synthetase-like	ATP binding/valine-tRNA ligase/aminoacyl-tRNA ligase [Arabidopsis thaliana]	gi|3324946|gb|AED92329.1|	80.51	949	0	Vitis vinifera	AT5G16715	aminoacyl-tRNA ligase activity	catalytic activity	chloroplast stroma	cellular_component	embryo development ending in seed dormancy	embryo development
Cj_contigs1.4_40163_00105	7.93733	5.33867	1.38333	13.0403	22.039	4	0.000778385	0.0167418	gi|293333433|ref|NP_001168033.1|	uncharacterized protein LOC100381760	ATP citrate lyase a-subunit [Lupinus albus]	gi|1591987|emb|CAC86995.1|	96.88	32	4e-16	Zea mays	AT3G06650	ATP citrate synthase activity	transferase activity	cytosol	cytosol	acetyl-CoA biosynthetic process	biosynthetic process
Cj_contigs1.4_46632_00574	4.25367	41.287	49.109	35.909	4.79867	7	0.000651486	0.0145166	gi|156618839|ref|YP_001430121.1|	ATP synthase CF1 beta subunit (chloroplast)	ATP synthase beta subunit (chloroplast) [Cuscuta japonica]	gi|21633457|gb|AAM5223.1|	98.31	118	3e-73	Cuscuta reflexa	ATCG00480	zinc ion binding	binding	chloroplast thylakoid	thylakoid	defense response to fungus, incompatible interaction	response to biotic stimulus
Cj_contigs1.4_53677_00419	5.38033	44.371	42.589	21.1167	1.60533	7	0.00187721	0.0333428	gi|159161266|ref|YP_001542544.1|	ATP synthase CF1 beta subunit (chloroplast)	ATP synthase beta subunit, partial (chloroplast) [Atalaya alata]	gi|32338855|gb|ADX6538.1|	100	139	1e-87	Cuscuta exaltata	ATCG00480	zinc ion binding	binding	chloroplast thylakoid	thylakoid	defense response to fungus, incompatible interaction	response to biotic stimulus
Cj_contigs1.4_32568_01741	66.2837	283.945	316.28	188.239	60.3033	7	0.00210311	0.0365258	gi|156618811|ref|YP_001430093.1|	ATP synthase CF1 alpha subunit (chloroplast)	ATP synthase CF1 alpha chain (chloroplast) [Cuscuta reflexa]	gi|156555996|emb|CAM98379.1|	97.06	510	0	Cuscuta reflexa	ATCG00120	zinc ion binding	binding	mitochondrion	mitochondrion	defense response to bacterium	response to biotic stimulus
Cj_contigs1.4_31093_00178	3.468	32.3353	59.2213	71.5143	15.0377	2	0.00104669	0.0211865	gi|255556745|ref|XP_002519406.1|	ATP synthase beta subunit, putative	ATP synthase CF1 beta subunit, partial [Fragaria moschata]	gi|46365384|gb|AFS35521.1|	100	59	5e-32	Ricinus communis	ATCG00480	zinc ion binding	binding	chloroplast thylakoid	thylakoid	defense response to fungus, incompatible interaction	response to biotic stimulus
Cj_contigs1.4_27205_00211	1.82967	41.177	69.9013	87.6657	13.3457	2	0.00263654	0.0431314	gi|91214127|ref|YP_538749.1|	ATP synthase CF1 epsilon subunit (chloroplast)	ATP synthase CF1 epsilon subunit (chloroplast) [Glycine soja]	gi|557469713|gb|AHA3966.1|	100	70	1e-42	Glycine max	ATCG00470	hydrogen ion transporting ATP synthase activity, rotational mechanism	transporter activity	chloroplast thylakoid	thylakoid	cellular respiration	generation of precursor metabolites and energy
Cj_contigs1.4_12746_00987	38.6063	37.6437	94.2857	91.1927	101.443	2	2.42668e-05	0.000924768	gi|225452596|ref|XP_002275800.1|	PREDICTED: uncharacterized protein LOC100255946	ATPase protein, putative [Solanum demissum]	gi|11325197|gb|AAT39939.2|	44.34	106	2e-19	Vitis vinifera	AT3G28580	ATPase activity	hydrolase activity	endoplasmic reticulum	endoplasmic reticulum	response to abscisic acid stimulus	response to endogenous stimulus
Cj_contigs1.4_00302_02223	165.364	1945.18	1483.47	970.715	207.103	7	3.53657e-05	0.00127037	gi|372450305|ref|YP_005090487.1|	ATPase subunit 1 (mitochondrion)	ATPase subunit 1 (mitochondrion) [Lotus japonicus]	gi|357197351|gb|AET62947.1|	98.45	451	0	Lotus japonicus	ATMG01190	zinc ion binding	binding	mitochondrial proton-transporting ATP synthase complex	cellular_component	response to oxidative stress	response to stress
Cj_contigs1.4_20745_00657	29.5887	128.838	201.917	97.4597	45.3607	7	0.00219923	0.0376771	gi|156618848|ref|YP_001430129.1|	ATP-dependent Clp protease proteolytic subunit (chloroplast)	ATP-dependent Clp protease proteolytic subunit (chloroplast) [Cuscuta reflexa]	gi|15655633|emb|CAM98416.1|	98.75	80	2e-31	Cuscuta reflexa	ATCG00670	serine-type peptidase activity	hydrolase activity	chloroplast stroma	cellular_component	proteolysis	protein metabolic process
Cj_contigs1.4_02929_01970	1950.35	1690.74	1510.13	1328.35	1399	1	0.00129307	0.0249561	gi|224067092|ref|XP_002302351.1|	predicted protein	Aux/IAA protein [Solanum tuberosum]	gi|2598954|gb|AAM29182.1|	63.93	366	8e-133	Populus trichocarpa	AT5G65670	sequence-specific DNA binding transcription factor activity	sequence-specific DNA binding transcription factor activity	nucleus	nucleus	response to cyclopentenone	biological_process
Cj_contigs1.4_03541_01843	153.51	136.88	97.8083	89.7297	109.72	1	0.0013794	0.026258	gi|225440093|ref|XP_002282650.1|	PREDICTED: probable auxin efflux carrier component 1c-like isoform 2	auxin efflux carrier [Solanum lycopersicum]	gi|29828639|dbj|BAJ9454.1|	73.94	307	5e-136	Vitis vinifera	AT1G73590	protein binding	protein binding	plasma membrane	plasma membrane	cotyledon development	embryo development
Cj_contigs1.4_33150_00699	148.946	157.949	63.7803	83.743	54.4037	1	2.48487e-13	4.97384e-11	gi|255561457|ref|XP_002521739.1|	auxin:hydrogen symporter, putative	auxin efflux carrier family protein [Arabidopsis thaliana]	gi|3321751|gb|AED98134.1|	73.85	130	1e-60	Ricinus communis	AT5G65980	auxin:hydrogen symporter activity	transporter activity	integral to membrane	cellular_component	auxin polar transport	transport
Cj_contigs1.4_04302_01960	128.594	91.5747	309.088	247.263	277.922	2	5.71819e-08	4.44367e-06	gi|350534856|ref|NP_001234163.1|	auxin efflux facilitator SlPIN1	auxin efflux facilitator PIN1 [Nicotiana tabacum]	gi|459654754|gb|AGG79239.1|	78.76	612	0	Solanum lycopersicum	AT1G73590	protein binding	protein binding	plasma membrane	plasma membrane	cotyledon development	embryo development
Cj_contigs1.4_16855_00851	155.991	74.2673	143.533	111.358	153.228	2	0.00235955	0.0398729	gi|225448371|ref|XP_002268925.1|	PREDICTED: auxin transporter-like protein 2	auxin influx carrier-like protein 1 [Momordica charantia]	gi|33326874|gb|AAQ8855.1|	81.52	211	4e-115	Vitis vinifera	AT2G38120	auxin binding	binding	cell surface	cellular_component	root cap development	biological_process
Cj_contigs1.4_34118_01455	91.081	53.1547	20.662	20.7957	58.9123	1	0.000141702	0.00410888	gi|356515856|ref|XP_003526613.1|	PREDICTED: auxin transporter-like protein 3-like	auxin influx transport protein [Casuarina glauca]	gi|126217796|gb|ABN81351.1|	86.89	450	0	Glycine max	AT1G77690	auxin influx transmembrane transporter activity	transporter activity	plasma membrane	plasma membrane	root cap development	biological_process
Cj_contigs1.4_32759_01821	68.0127	20.555	18.1323	41.683	48.908	1	0.000185927	0.00511904	gi|255586869|ref|XP_002534044.1|	Auxin response factor, putative	auxin response factor 1 [Camellia sinensis]	gi|46946938|gb|AGH32871.1|	58.3	578	0	Ricinus communis	AT4G30080	miRNA binding	RNA binding	nucleus	nucleus	root cap development	biological_process
Cj_contigs1.4_01135_04220	2507.4	2046.38	1665.83	1680.89	1631.01	1	0.000902998	0.0188425	gi|350540016|ref|NP_001234871.1|	auxin response factor 1	auxin response factor 1 [Solanum lycopersicum]	gi|299118178|gb|ADJ1892.1|	69.92	635	0	Solanum lycopersicum	AT1G59750	protein binding	protein binding	nucleus	nucleus	negative regulation of transcription, DNA-dependent	biological_process
Cj_contigs1.4_05099_04131	914.271	1060.07	691.922	697.081	618.021	1	0.000585674	0.0133337	gi|350536075|ref|NP_001234740.1|	auxin response factor 19	auxin response factor 19 [Solanum lycopersicum]	gi|29857957|gb|ADI8762.1|	82.47	519	0	Solanum lycopersicum	AT1G19220	protein dimerization activity	protein binding	nucleus	nucleus	lateral root formation	post-embryonic development
Cj_contigs1.4_21447_04254	649.429	558.638	353.855	357.253	328.4	1	1.94007e-05	0.000762295	gi|255550359|ref|XP_002516230.1|	Auxin response factor, putative	auxin response factor 19-2 [Brassica rapa subsp. pekinensis]	gi|379323238|gb|AFD1318.1|	77.9	534	0	Ricinus communis	AT5G20730	protein binding	protein binding	nucleus	nucleus	lateral root formation	post-embryonic development
Cj_contigs1.4_11762_01678	502.993	351.147	278.036	313.746	225.176	1	0.000666256	0.0147737	gi|225443952|ref|XP_002279808.1|	PREDICTED: auxin response factor 6-like	auxin response factor 4 [Cucumis sativus]	gi|47496698|dbj|BAD1964.1|	57.79	526	1e-179	Vitis vinifera	AT5G37020	sequence-specific DNA binding transcription factor activity	sequence-specific DNA binding transcription factor activity	nucleus	nucleus	flower development	flower development
Cj_contigs1.4_10207_01882	651.149	375.232	499.459	456.687	355.9	1	0.000142851	0.00413253	gi|350539809|ref|NP_001234534.1|	auxin response factor 9	auxin response factor 9 [Solanum lycopersicum]	gi|2962456|gb|ADH313.1|	59.58	480	0	Solanum lycopersicum	AT4G23980	protein binding	protein binding	nucleus	nucleus	regulation of transcription, DNA-dependent	biological_process
Cj_contigs1.4_13898_01690	386.21	209.142	77.2863	121.93	68.4353	1	2.60143e-23	1.69948e-20	gi|350539181|ref|NP_001234635.1|	auxin-regulated protein	auxin-regulated protein [Solanum lycopersicum]	gi|1588946|gb|AAL8561.1|	61.4	399	3e-140	Solanum lycopersicum	AT5G59790	molecular_function	molecular_function	nucleus	nucleus	biological_process	biological_process
Cj_contigs1.4_43691_00973	50.6927	212.667	28.3047	13.855	16.42	3	1.21386e-14	2.88652e-12	gi|350539181|ref|NP_001234635.1|	auxin-regulated protein	auxin-regulated protein [Solanum lycopersicum]	gi|1588946|gb|AAL8561.1|	47.42	291	6e-57	Solanum lycopersicum	AT5G59790	molecular_function	molecular_function	nucleus	nucleus	biological_process	biological_process
Cj_contigs1.4_03948_01227	881.724	400.724	427.082	393.556	607.967	8	1.88645e-06	0.000100943	gi|224123424|ref|XP_002319075.1|	predicted protein	auxin-responsive Aux/IAA gene family member [Ipomoea nil]	gi|19467755|dbj|BAG555.1|	92.75	69	3e-37	Populus trichocarpa	AT3G04730	protein binding	protein binding	nucleus	nucleus	response to auxin stimulus	response to endogenous stimulus
Cj_contigs1.4_07832_01475	2358.63	1014.1	789.132	705.323	651.145	1	1.1637e-18	4.24422e-16	gi|359807079|ref|NP_001241599.1|	uncharacterized protein LOC100803065	auxin-responsive protein [Gossypium hirsutum]	gi|332167931|gb|AEE2565.1|	78.29	152	8e-75	Glycine max	AT3G23050	protein binding	protein binding	nucleus	nucleus	response to water deprivation	response to abiotic stimulus
Cj_contigs1.4_12093_00798	1442.63	720.141	235.163	220.68	350.441	1	9.39112e-15	2.26029e-12	gi|225432892|ref|XP_002284133.1|	PREDICTED: auxin-responsive protein IAA14-like isoform 1	auxin-responsive protein [Gossypium hirsutum]	gi|332167937|gb|AEE25653.1|	72.25	227	2e-100	Vitis vinifera	AT4G14550	protein binding	protein binding	nucleus	nucleus	negative regulation of transcription, DNA-dependent	biological_process
Cj_contigs1.4_55832_00383	8.04433	4.31067	2.19267	0.305	0	1	0.000141803	0.00410888	gi|359482026|ref|XP_002275955.2|	PREDICTED: B3 domain-containing protein At2g36080-like	B3 DNA-binding domain transcription factor [Arabidopsis thaliana]	gi|3325411|gb|AEC924.1|	47.86	117	3e-20	Vitis vinifera	AT2G36080	sequence-specific DNA binding transcription factor activity	sequence-specific DNA binding transcription factor activity	nucleus	nucleus	negative regulation of transcription, DNA-dependent	biological_process
Cj_contigs1.4_55990_00614	72.5617	86.0323	4.97933	6.14133	0.401333	1	3.92299e-33	5.42367e-30	gi|356537126|ref|XP_003537081.1|	PREDICTED: B3 domain-containing protein At5g06250-like	B3 DNA-binding domain transcription factor [Arabidopsis thaliana]	gi|3325419|gb|AEC923.1|	54.81	208	1e-58	Glycine max	AT5G06250	sequence-specific DNA binding transcription factor activity	sequence-specific DNA binding transcription factor activity	nucleus	nucleus	leaf development	biological_process
Cj_contigs1.4_05461_00631	835.085	435.485	384.527	443.59	710.022	8	0.00114001	0.0226664	gi|224054286|ref|XP_002298184.1|	predicted protein	basic blue copper protein [Cicer arietinum]	gi|386333|emb|CAA1134.1|	65.15	66	6e-22	Populus trichocarpa	AT2G02850	copper ion binding	binding	apoplast	extracellular region	pollination	pollination
Cj_contigs1.4_01279_01037	2621.28	2088.31	1156.14	971.495	1219.63	1	2.24475e-07	1.51646e-05	gi|224093204|ref|XP_002309832.1|	predicted protein	basic peroxidase swpb7 [Ipomoea batatas]	gi|427199294|gb|AFY26878.1|	74.03	181	4e-115	Populus trichocarpa	AT1G05260	peroxidase activity	catalytic activity	extracellular region	extracellular region	hyperosmotic salinity response	response to abiotic stimulus
Cj_contigs1.4_40897_00455	23.9643	22.8903	5.133	4.05733	17.6747	1	0.000433942	0.0103604	gi|225446853|ref|XP_002283729.1|	PREDICTED: uncharacterized protein LOC100257403	basic secretory protein (BSP) family protein [Arabidopsis thaliana]	gi|3325591|gb|AEC1185.1|	50	100	3e-24	Vitis vinifera	AT2G42900	molecular_function	molecular_function	cellular_component	cellular_component	response to sucrose stimulus	biological_process
Cj_contigs1.4_01411_01139	1235.48	1068.51	808.403	783.28	946.906	1	0.000769412	0.0165908	gi|359477469|ref|XP_002279368.2|	PREDICTED: BI1-like protein-like	Bax inhibitor-1 like protein [Arabidopsis thaliana]	gi|33265827|gb|AEE8367.1|	78.79	231	6e-108	Vitis vinifera	AT4G15470					endosomal transport	transport
Cj_contigs1.4_03013_00706	50.2383	34.1633	13.0587	27.9623	36.037	1	0.000714163	0.015655	gi|255539551|ref|XP_002510840.1|	protein binding protein, putative	BCL-2-associated athanogene [Malus hupehensis]	gi|32115414|gb|ADW66455.1|	74.29	140	1e-65	Ricinus communis	AT5G52060	chaperone binding	protein binding	mitochondrion	mitochondrion	divalent metal ion transport	transport
Cj_contigs1.4_28696_02306	65.1323	40.1403	109.021	72.1663	49.296	2	0.00049626	0.0115922	gi|255541368|ref|XP_002511748.1|	nucleotide binding protein, putative	beige-related and WD-4 repeat-containing protein [Arabidopsis thaliana]	gi|33255474|gb|AEC1568.1|	67.63	797	0	Ricinus communis	AT2G45540	nucleotide binding	nucleotide binding	plasma membrane	plasma membrane	biological_process	biological_process
Cj_contigs1.4_03984_01777	266.201	212.527	186.162	127.418	149.997	6	1.64271e-06	8.90225e-05	gi|357438117|ref|XP_003589334.1|	BEL1-like homeodomain protein	BEL1-like homeodomain protein HB2, partial [Oryza sativa Japonica Group]	gi|62896427|emb|CAD89693.1|	47.58	475	3e-107	Medicago truncatula	AT2G16400	sequence-specific DNA binding transcription factor activity	sequence-specific DNA binding transcription factor activity	nucleus	nucleus	regulation of transcription, DNA-dependent	biological_process
Cj_contigs1.4_22368_00411	43.07	73.1943	83.2183	128.638	86.5457	2	0.00117684	0.0232124	gi|356500593|ref|XP_003519116.1|	PREDICTED: BEL1-like homeodomain protein 1-like isoform 2	BEL1-like homeodomain transcription factor [Trifolium pratense]	gi|84453182|dbj|BAE71188.1|	42.72	103	2e-09	Glycine max	AT2G35940	protein homodimerization activity	protein binding	cytoplasm	cytoplasm	response to continuous far red light stimulus by the high-irradiance response system	response to abiotic stimulus
Cj_contigs1.4_09848_01032	165.842	314.435	300.116	374.674	305.922	7	0.000224114	0.00599881	gi|224088098|ref|XP_002308323.1|	predicted protein	BEL29 protein [Solanum palustre]	gi|1879473|gb|ACD39466.1|	41.95	298	9e-58	Populus trichocarpa	AT2G35940	protein homodimerization activity	protein binding	cytoplasm	cytoplasm	response to continuous far red light stimulus by the high-irradiance response system	response to abiotic stimulus
Cj_contigs1.4_20462_01583	263.252	287.441	191.099	178.176	189.216	1	0.00062907	0.0141017	gi|356515999|ref|XP_003526684.1|	PREDICTED: probable beta-1,3-galactosyltransferase 11-like	beta 1,3-glycosyltransferase-like protein I [Solanum lycopersicum]	gi|2372915|emb|CAD315.1|	72.59	343	1e-176	Glycine max	AT5G53340	transferase activity, transferring glycosyl groups	transferase activity	trans-Golgi network	cellular_component	cellulose biosynthetic process	carbohydrate metabolic process
Cj_contigs1.4_02757_01574	27.6527	35.412	30.4917	50.813	84.3967	4	0.00163787	0.0299691	gi|225424663|ref|XP_002285541.1|	PREDICTED: beta-1,4-mannosyl-glycoprotein 4-beta-N-acetylglucosaminyltransferase	beta 1,4 N-acetylglucosaminyltransferase [Populus tremula x Populus alba]	gi|61845111|emb|CAI7376.1|	71.91	89	4e-43	Vitis vinifera	AT1G12990	transferase activity, transferring glycosyl groups	transferase activity	Golgi apparatus	Golgi apparatus	protein N-linked glycosylation	cellular protein modification process
Cj_contigs1.4_28964_01806	210.071	237.288	90.8757	81.5573	150.189	1	2.51802e-05	0.000953465	gi|255559235|ref|XP_002520638.1|	beta-glucosidase, putative	beta glucosidase [Hevea brasiliensis]	gi|118566338|gb|ABL1537.1|	70.51	495	0	Ricinus communis	AT5G24550	hydrolase activity, hydrolyzing O-glycosyl compounds	hydrolase activity	extracellular region	extracellular region	response to other organism	response to biotic stimulus
Cj_contigs1.4_16738_00440	103.772	154.725	53.8563	62.032	57.184	1	0.00111567	0.0222717	gi|225431926|ref|XP_002277169.1|	PREDICTED: glucan endo-1,3-beta-glucosidase, basic vacuolar isoform	beta-1,3-glucanase [Olea europaea]	gi|5157325|emb|CAH17549.1|	48.63	146	3e-43	Vitis vinifera	AT4G16260	hydrolase activity, hydrolyzing O-glycosyl compounds	hydrolase activity	vacuolar membrane	membrane	defense response to nematode	response to biotic stimulus
Cj_contigs1.4_19753_02040	477.763	304.829	259.181	288.065	295.451	1	1.40424e-05	0.000577723	gi|255568950|ref|XP_002525445.1|	Glucan endo-1,3-beta-glucosidase precursor, putative	beta-1,3-glucanase 11 [Solanum tuberosum]	gi|47947982|gb|AFU52646.1|	79.45	438	0	Ricinus communis	AT1G64760	hydrolase activity, hydrolyzing O-glycosyl compounds	hydrolase activity	plasmodesma	cellular_component	carbohydrate metabolic process	carbohydrate metabolic process
Cj_contigs1.4_12360_01766	422.68	414.266	226.221	290.342	314.126	1	0.000119827	0.00356281	gi|225458301|ref|XP_002282736.1|	PREDICTED: glucan endo-1,3-beta-glucosidase 7	beta-1,3-glucanase 12 [Solanum tuberosum]	gi|47947984|gb|AFU52647.1|	71.27	442	0	Vitis vinifera	AT4G34480	hydrolase activity, hydrolyzing O-glycosyl compounds	hydrolase activity	chloroplast	plastid	carbohydrate metabolic process	carbohydrate metabolic process
Cj_contigs1.4_30627_00338	19.4187	13.6153	36.5713	34.9273	63.2497	4	0.000483592	0.0113633	gi|224132182|ref|XP_002321276.1|	predicted protein, partial	beta-1,3-glucanase 12 [Solanum tuberosum]	gi|47947984|gb|AFU52647.1|	70.54	112	1e-39	Populus trichocarpa	AT2G16230	hydrolase activity, hydrolyzing O-glycosyl compounds	hydrolase activity	plasma membrane	plasma membrane	carbohydrate metabolic process	carbohydrate metabolic process
Cj_contigs1.4_13976_01801	141.089	185.457	108.322	134.196	97.443	1	6.32777e-05	0.00206465	gi|224124850|ref|XP_002329964.1|	predicted protein	beta-1,3-glucanase 2 [Solanum tuberosum]	gi|47947996|gb|AFU52653.1|	76.97	456	0	Populus trichocarpa	AT4G17180	hydrolase activity, hydrolyzing O-glycosyl compounds	hydrolase activity	plasma membrane	plasma membrane	carbohydrate metabolic process	carbohydrate metabolic process
Cj_contigs1.4_21204_01769	74.5217	61.2387	168.116	168.437	147.544	2	1.64363e-05	0.000662907	gi|356561929|ref|XP_003549229.1|	PREDICTED: glucan endo-1,3-beta-glucosidase 4-like	beta-1,3-glucanase 21 [Solanum tuberosum]	gi|47947998|gb|AFU52654.1|	59.6	448	0	Glycine max	AT3G13560	hydrolase activity, hydrolyzing O-glycosyl compounds	hydrolase activity	plasma membrane	plasma membrane	carbohydrate metabolic process	carbohydrate metabolic process
Cj_contigs1.4_32304_00621	10.377	9.04	33.9363	50.084	50.0093	2	6.2852e-06	0.000290325	gi|225446851|ref|XP_002283721.1|	PREDICTED: glucan endo-1,3-beta-glucosidase 13-like	beta-1,3-glucanase 25 [Solanum tuberosum]	gi|479486|gb|AFU52658.1|	58.79	165	8e-42	Vitis vinifera	AT2G30933	molecular_function	molecular_function	plasma membrane	plasma membrane	biological_process	biological_process
Cj_contigs1.4_11866_01080	71.739	140.073	162.149	171.642	103.4	2	0.0010805	0.0216936	gi|224093908|ref|XP_002334812.1|	predicted protein	beta-1,3-glucanase, partial [Salix gilgiana]	gi|6714534|dbj|BAA89481.1|	67.5	360	1e-172	Populus trichocarpa	AT3G07320	hydrolase activity, hydrolyzing O-glycosyl compounds	hydrolase activity	plasmodesma	cellular_component	carbohydrate metabolic process	carbohydrate metabolic process
Cj_contigs1.4_07881_01230	430.601	668.774	795.68	1259.19	924.273	2	0.000119291	0.00355475	gi|350539870|ref|NP_001234556.1|	beta-amylase	beta-amylase 1 [Nicotiana langsdorffii x Nicotiana sanderae]	gi|683884|gb|AAY89374.1|	78.55	345	0	Solanum lycopersicum	AT3G23920	beta-amylase activity	hydrolase activity	cytosol	cytosol	response to water deprivation	response to abiotic stimulus
Cj_contigs1.4_18173_02718	467.106	336.702	312.622	344.693	303.601	1	0.00114048	0.0226681	gi|225454224|ref|XP_002273843.1|	PREDICTED: beta-amylase 7-like	beta-amylase 6 [Citrus trifoliata]	gi|4217177|gb|AFQ33618.1|	78.46	455	0	Vitis vinifera	AT2G45880	sequence-specific DNA binding transcription factor activity	sequence-specific DNA binding transcription factor activity	nucleus	nucleus	regulation of shoot development	biological_process
Cj_contigs1.4_37132_00197	17.845	17.184	3.006	0.305	0.828	1	3.17889e-11	4.70105e-09	gi|359483263|ref|XP_002269328.2|	PREDICTED: beta-amyrin synthase-like	beta-amyrin synthase [Betula platyphylla]	gi|18147596|dbj|BAB8388.1|	76.56	64	2e-25	Vitis vinifera	AT1G78950	beta-amyrin synthase activity	catalytic activity	nucleus	nucleus	pentacyclic triterpenoid biosynthetic process	lipid metabolic process
Cj_contigs1.4_33084_00688	83.2267	104.052	35.893	12.852	18.807	1	1.50833e-21	7.93527e-19	gi|350538549|ref|NP_001234604.1|	beta-amyrin synthase	beta-amyrin synthase [Solanum lycopersicum]	gi|315613943|gb|ADU52574.1|	89.04	228	5e-146	Solanum lycopersicum	AT1G78950	beta-amyrin synthase activity	catalytic activity	nucleus	nucleus	pentacyclic triterpenoid biosynthetic process	lipid metabolic process
Cj_contigs1.4_45484_00473	57.616	39.0537	13.9097	7.33333	2.45867	1	9.90705e-10	1.09677e-07	gi|350538549|ref|NP_001234604.1|	beta-amyrin synthase	beta-amyrin synthase [Solanum lycopersicum]	gi|315613943|gb|ADU52574.1|	85.99	157	4e-103	Solanum lycopersicum	AT1G78950	beta-amyrin synthase activity	catalytic activity	nucleus	nucleus	pentacyclic triterpenoid biosynthetic process	lipid metabolic process
Cj_contigs1.4_49356_00551	77.4203	66.9223	19.2583	11.843	11.9737	1	2.45743e-15	6.21667e-13	gi|224095121|ref|XP_002310349.1|	predicted protein	beta-amyrin synthase, partial [Bupleurum chinense]	gi|166835939|gb|ABY914.1|	89.67	184	9e-118	Populus trichocarpa	AT1G78950	beta-amyrin synthase activity	catalytic activity	nucleus	nucleus	pentacyclic triterpenoid biosynthetic process	lipid metabolic process
Cj_contigs1.4_29856_01037	13.5973	28.9927	14.9893	13.312	3.19433	3	4.36841e-05	0.00150724	gi|225436114|ref|XP_002278363.1|	PREDICTED: lysosomal beta glucosidase-like isoform 1	beta-D-glucan exohydrolase [Nicotiana tabacum]	gi|3582436|dbj|BAA3365.1|	79.13	321	6e-147	Vitis vinifera	AT5G20950	hydrolase activity, hydrolyzing O-glycosyl compounds	hydrolase activity	plasmodesma	cellular_component	systemic acquired resistance	response to stress
Cj_contigs1.4_06122_02419	83.368	262.965	761.313	636.196	640.36	2	3.15618e-05	0.0011569	gi|350538173|ref|NP_001234842.1|	ss-galactosidase precursor	beta-galactosidase [Capsicum annuum]	gi|54111247|dbj|BAC1578.2|	74.75	507	0	Solanum lycopersicum	AT4G26140	beta-galactosidase activity	hydrolase activity	cell wall	cell wall	carbohydrate metabolic process	carbohydrate metabolic process
Cj_contigs1.4_18796_02721	1250.97	954.464	300.548	252.854	307.235	1	4.56197e-37	7.9766e-34	gi|350538173|ref|NP_001234842.1|	ss-galactosidase precursor	beta-galactosidase [Solanum lycopersicum]	gi|3299896|gb|AAC25984.1|	80.49	697	0	Solanum lycopersicum	AT4G26140	beta-galactosidase activity	hydrolase activity	cell wall	cell wall	carbohydrate metabolic process	carbohydrate metabolic process
Cj_contigs1.4_05853_01035	117.546	101.145	29.675	46.815	33.439	1	3.31348e-10	4.01188e-08	gi|350537661|ref|NP_001234303.1|	beta-galactosidase precursor	beta-galactosidase precursor [Nicotiana tabacum]	gi|54569398|gb|AGW47883.1|	78.38	37	3e-12	Solanum lycopersicum	AT3G13750	beta-galactosidase activity	hydrolase activity	plasmodesma	cellular_component	hydrogen peroxide catabolic process	response to stress
Cj_contigs1.4_10275_02788	746.371	613.628	207.926	309.827	213.605	1	1.96116e-20	8.96838e-18	gi|350537661|ref|NP_001234303.1|	beta-galactosidase precursor	beta-galactosidase precursor [Nicotiana tabacum]	gi|54569398|gb|AGW47883.1|	82.64	795	0	Solanum lycopersicum	AT3G13750	beta-galactosidase activity	hydrolase activity	plasmodesma	cellular_component	hydrogen peroxide catabolic process	response to stress
Cj_contigs1.4_03746_03111	237.921	210.117	679.42	494.12	540.425	2	2.59001e-12	4.46299e-10	gi|224129140|ref|XP_002328900.1|	predicted protein	beta-galactosidase STBG2 [Solanum lycopersicum]	gi|33215893|gb|AEE148.1|	68.27	854	0	Populus trichocarpa	AT2G32810	beta-galactosidase activity	hydrolase activity	vacuolar membrane	membrane	carbohydrate metabolic process	carbohydrate metabolic process
Cj_contigs1.4_11650_01875	1743.68	1677.42	1044.81	1131.18	1103.76	1	6.41435e-07	3.88317e-05	gi|359478691|ref|XP_002285084.2|	PREDICTED: beta-galactosidase 8-like	beta-galactosidase STBG5 [Solanum lycopersicum]	gi|38523117|gb|ADO3479.3|	69.52	538	0	Vitis vinifera	AT2G28470	beta-galactosidase activity	hydrolase activity	cell wall	cell wall	carbohydrate metabolic process	carbohydrate metabolic process
Cj_contigs1.4_05330_00568	0	5.493	60.898	23.3243	19.3067	2	8.49102e-09	7.94933e-07	gi|224121018|ref|XP_002330883.1|	predicted protein, partial	beta-glucosidase [Persicaria tinctoria]	gi|5396|dbj|BAA7878.1|	64.56	158	4e-71	Populus trichocarpa	AT2G44480	hydrolase activity, hydrolyzing O-glycosyl compounds	hydrolase activity	extracellular region	extracellular region	carbohydrate metabolic process	carbohydrate metabolic process
Cj_contigs1.4_00095_02219	4125.11	6751.19	9754.47	9013.9	12152.1	2	7.64651e-06	0.000343077	gi|224121022|ref|XP_002330884.1|	predicted protein	beta-glucosidase [Populus tomentosa]	gi|429326396|gb|AFZ78538.1|	64.49	214	2e-147	Populus trichocarpa	AT2G44480	hydrolase activity, hydrolyzing O-glycosyl compounds	hydrolase activity	extracellular region	extracellular region	carbohydrate metabolic process	carbohydrate metabolic process
Cj_contigs1.4_07277_01095	2.112	21.833	107.391	45.727	49.0707	2	1.18809e-05	0.000501284	gi|350534724|ref|NP_001234412.1|	beta-glucosidase 01 precursor	beta-glucosidase 1 [Solanum lycopersicum]	gi|19726355|gb|ACH56715.1|	63.19	307	5e-130	Solanum lycopersicum	AT2G44480	hydrolase activity, hydrolyzing O-glycosyl compounds	hydrolase activity	extracellular region	extracellular region	carbohydrate metabolic process	carbohydrate metabolic process
Cj_contigs1.4_22822_02928	255.352	192.905	218.421	122.924	118.72	6	6.1194e-07	3.72356e-05	gi|224094801|ref|XP_002310241.1|	predicted protein	bg55 [Bruguiera gymnorhiza]	gi|14149112|dbj|BAB55653.1|	46.04	758	0	Populus trichocarpa	AT4G36550	ubiquitin-protein ligase activity	catalytic activity	kinesin complex	cellular_component	response to hypoxia	response to abiotic stimulus
Cj_contigs1.4_22023_01476	112.42	98.1407	203.556	223.319	232.324	2	0.000111456	0.00336344	gi|225441702|ref|XP_002282897.1|	PREDICTED: transcription factor bHLH60	bHLH transcription factor PTF1 [Glycine max]	gi|2562927|gb|ACU5277.1|	56.18	372	2e-105	Vitis vinifera	AT3G57800	sequence-specific DNA binding transcription factor activity	sequence-specific DNA binding transcription factor activity	nucleus	nucleus	regulation of transcription, DNA-dependent	biological_process
Cj_contigs1.4_46431_01309	73.6407	43.7607	41.6503	35.663	16.7983	1	1.32912e-05	0.000552937	gi|225458663|ref|XP_002284880.1|	PREDICTED: transcription factor SPATULA	bHLH transcription factor SPT [Brassica oleracea var. capitata]	gi|586962759|gb|AHK577.1|	44.22	303	6e-51	Vitis vinifera	AT4G36930	protein binding	protein binding	nucleus	nucleus	circadian rhythm	biological_process
Cj_contigs1.4_18862_00899	55.591	60.1893	39.0787	15.9237	44.7673	1	0.000652629	0.0145366	gi|225436998|ref|XP_002277508.1|	PREDICTED: transcription factor TT8	bHLH transcriptional factor [Ipomoea nil]	gi|97974133|dbj|BAE94394.1|	63.75	240	5e-89	Vitis vinifera	AT4G09820	protein binding	protein binding	nucleus	nucleus	regulation of proanthocyanidin biosynthetic process	biological_process
Cj_contigs1.4_09020_00956	50.4757	53.8213	54.676	60.3277	196.667	4	0.00121225	0.023761	gi|255555653|ref|XP_002518862.1|	conserved hypothetical protein	bidirectional sugar transporter SWEET7 [Arabidopsis thaliana]	gi|332657536|gb|AEE82936.1|	52.92	240	8e-86	Ricinus communis	AT4G10850	sugar transmembrane transporter activity	transporter activity	plasma membrane	plasma membrane
Cj_contigs1.4_09094_01789	382.945	261.392	159.129	253.893	361.34	8	3.76522e-05	0.0013349	gi|224090939|ref|XP_002309124.1|	predicted protein	bifunctional glycerol-3-phosphate 2-O-acyltransferase/phosphatase [Ipomoea nil]	gi|62617382|dbj|BAO57285.1|	79.11	493	0	Populus trichocarpa	AT2G38110	glycerol-3-phosphate 2-O-acyltransferase activity	transferase activity	mitochondrion	mitochondrion	cutin biosynthetic process	biosynthetic process
Cj_contigs1.4_00472_03900	2293.11	2046.07	1737.94	1200.63	1201.72	1	4.96345e-06	0.000236247	gi|255550269|ref|XP_002516185.1|	aminoadipic semialdehyde synthase, putative	bifunctional lysine-ketoglutarate reductase/saccharopine dehydrogenase [Gossypium hirsutum]	gi|23193174|gb|AAN1441.1|	67.4	822	0	Ricinus communis	AT4G33150	saccharopine dehydrogenase (NADP+, L-lysine-forming) activity	catalytic activity	cytosol	cytosol	response to karrikin	response to abiotic stimulus
Cj_contigs1.4_13429_00913	63.8793	115.964	173.671	77.0243	74.4993	7	0.00178501	0.0320983	gi|225424003|ref|XP_002282829.1|	PREDICTED: nuclease S1 isoform 1	bifunctional nuclease, partial [Zinnia violacea]	gi|499833|gb|AAD694.1|	73.39	233	1e-126	Vitis vinifera	AT1G68290	endonuclease activity	nuclease activity	extracellular region	extracellular region	DNA catabolic process	DNA metabolic process
Cj_contigs1.4_03741_02525	2868.71	2537.05	1495.53	1444.12	1751.59	1	4.37929e-09	4.30321e-07	gi|359483773|ref|XP_003633016.1|	PREDICTED: shaggy-related protein kinase eta-like	BIN2-like protein PSK9 [Petunia x hybrida]	gi|48148319|gb|AGJ98224.1|	90.19	367	0	Vitis vinifera	AT4G18710	protein binding	protein binding	plasma membrane	plasma membrane	protein autophosphorylation	cellular protein modification process
Cj_contigs1.4_25813_00848	44.128	68.796	42.7617	31.4563	29.765	3	0.00224022	0.0382258	gi|225430884|ref|XP_002269670.1|	PREDICTED: BEL1-like homeodomain protein 4-like	BIPINNATA, partial [Solanum lycopersicum]	gi|169647567|gb|ACA6178.1|	40.86	301	6e-33	Vitis vinifera	AT4G36870	sequence-specific DNA binding transcription factor activity	sequence-specific DNA binding transcription factor activity	nucleus	nucleus	leaf morphogenesis	anatomical structure morphogenesis
Cj_contigs1.4_03880_00683	213.462	249.041	130.307	147.945	189.653	1	0.00242244	0.0406554	gi|225435157|ref|XP_002281752.1|	PREDICTED: phototropin-1-like	blue light photoreceptor, partial [Fragaria x ananassa]	gi|22848113|gb|ACQ4225.1|	86.23	167	3e-92	Vitis vinifera	AT3G45780	protein kinase activity	kinase activity	cytoplasm	cytoplasm	response to blue light	response to abiotic stimulus
Cj_contigs1.4_31508_00104	0	0	2.37267	1.93633	4.92533	4	0.00241528	0.0405725	gi|225437677|ref|XP_002272575.1|	PREDICTED: probable boron transporter 2-like	boron transporter [Brassica napus]	gi|29471371|gb|ADF3192.1|	97.06	34	4e-15	Vitis vinifera	AT3G62270	anion:anion antiporter activity	transporter activity	integral to membrane	cellular_component	cell wall pectin metabolic process	carbohydrate metabolic process
Cj_contigs1.4_39381_00131	0	0	3.351	3.901	7.308	4	8.93144e-07	5.16503e-05	gi|225457015|ref|XP_002282501.1|	PREDICTED: probable boron transporter 2	boron transporter [Brassica napus]	gi|294713714|gb|ADF3194.1|	90.7	43	9e-11	Vitis vinifera	AT3G62270	anion:anion antiporter activity	transporter activity	integral to membrane	cellular_component	cell wall pectin metabolic process	carbohydrate metabolic process
Cj_contigs1.4_03020_03704	1356.64	1834.89	1033.26	1008.72	961.824	1	4.43504e-05	0.0015258	gi|225457015|ref|XP_002282501.1|	PREDICTED: probable boron transporter 2	boron transporter [Citrus macrophylla]	gi|147886439|gb|ABQ52428.1|	83.26	723	0	Vitis vinifera	AT3G62270	anion:anion antiporter activity	transporter activity	integral to membrane	cellular_component	cell wall pectin metabolic process	carbohydrate metabolic process
Cj_contigs1.4_03270_01127	749.561	1264.83	428.206	573.281	533.758	1	0.000316933	0.00803811	gi|255537936|ref|XP_002510033.1|	branched-chain amino acid aminotransferase, putative	branched-chain amino acid aminotransferase [Capsicum annuum]	gi|1428354|gb|AAK57535.1|	75	164	1e-98	Ricinus communis	AT1G10070	branched-chain-amino-acid transaminase activity	transferase activity	chloroplast	plastid	toxin catabolic process	secondary metabolic process
Cj_contigs1.4_30156_01213	108.443	73.7957	132.886	162.889	329.253	4	0.00129338	0.0249561	gi|255537936|ref|XP_002510033.1|	branched-chain amino acid aminotransferase, putative	branched-chain amino acid aminotransferase [Capsicum annuum]	gi|1428354|gb|AAK57535.1|	67.26	339	3e-170	Ricinus communis	AT1G10070	branched-chain-amino-acid transaminase activity	transferase activity	chloroplast	plastid	toxin catabolic process	secondary metabolic process
Cj_contigs1.4_11144_03914	385.484	335.263	188.246	195.426	145.585	1	3.39662e-10	4.10418e-08	gi|359480730|ref|XP_002278935.2|	PREDICTED: systemin receptor SR160-like	BRI1 protein [Nicotiana benthamiana]	gi|12684318|gb|ABO27628.1|	67.99	1159	0	Vitis vinifera	AT4G39400	identical protein binding	protein binding	plasma membrane	plasma membrane	negative regulation of cell death	biological_process
Cj_contigs1.4_02915_03868	545.803	365.429	329.724	326.019	293.792	1	0.000107478	0.00326158	gi|359480730|ref|XP_002278935.2|	PREDICTED: systemin receptor SR160-like	BRI1 protein [Solanum pimpinellifolium]	gi|126843144|gb|ABO27626.1|	67.97	1155	0	Vitis vinifera	AT4G39400	identical protein binding	protein binding	plasma membrane	plasma membrane	negative regulation of cell death	biological_process
Cj_contigs1.4_09152_00688	240.943	235.255	119.228	139.302	163.378	1	1.17162e-05	0.000494687	gi|225448679|ref|XP_002280180.1|	PREDICTED: transcription factor RF2b	b-Zip DNA binding protein [Arabidopsis thaliana]	gi|2246376|emb|CAB6697.1|	71.9	210	2e-74	Vitis vinifera	AT2G40620	sequence-specific DNA binding transcription factor activity	sequence-specific DNA binding transcription factor activity	nucleus	nucleus	regulation of transcription, DNA-dependent	biological_process
Cj_contigs1.4_27373_00486	162.372	184.172	75.574	106.425	87.8473	1	6.17968e-07	3.7564e-05	gi|255543765|ref|XP_002512945.1|	Ocs element-binding factor, putative	bZIP transcription factor BZI-2 [Nicotiana tabacum]	gi|165813|gb|AAK92213.1|	80.17	121	3e-58	Ricinus communis	AT1G75390	protein heterodimerization activity	protein binding	nucleus	nucleus	response to xenobiotic stimulus	biological_process
Cj_contigs1.4_17283_02399	288.11	350.074	236.205	264.864	210.058	1	0.00117256	0.0231586	gi|359481568|ref|XP_002277884.2|	PREDICTED: uncharacterized protein LOC100248184	bZIP transcription factor family protein 1 [Camellia sinensis]	gi|512772657|gb|AGO5994.1|	39.74	770	6e-117	Vitis vinifera	AT2G40950	sequence-specific DNA binding transcription factor activity	sequence-specific DNA binding transcription factor activity	nucleus	nucleus	positive regulation of transcription, DNA-dependent	biological_process
Cj_contigs1.4_30801_02613	331.981	433.564	265.517	244.92	186.876	1	3.83371e-06	0.00018789	gi|359481568|ref|XP_002277884.2|	PREDICTED: uncharacterized protein LOC100248184	bZIP transcription factor family protein 1 [Camellia sinensis]	gi|512772657|gb|AGO5994.1|	48.77	689	4e-141	Vitis vinifera	AT2G40950	sequence-specific DNA binding transcription factor activity	sequence-specific DNA binding transcription factor activity	nucleus	nucleus	positive regulation of transcription, DNA-dependent	biological_process
Cj_contigs1.4_18411_01964	305.402	308.178	229.374	216.131	228.04	1	0.000530956	0.012282	gi|255577193|ref|XP_002529479.1|	Transcription factor RF2a, putative	bZIP transcription factor family protein 11 [Camellia sinensis]	gi|512772659|gb|AGO5995.1|	72.39	355	8e-132	Ricinus communis	AT1G06070	sequence-specific DNA binding transcription factor activity	sequence-specific DNA binding transcription factor activity	nucleus	nucleus	response to xenobiotic stimulus	biological_process
Cj_contigs1.4_24741_03249	72.4563	161.745	120.375	210.017	151.449	7	0.00120843	0.0237017	gi|224123728|ref|XP_002319150.1|	predicted protein	C2 calcium/lipid-binding and phosphoribosyltransferase C-terminal domain-containing protein [Arabidopsis thaliana]	gi|332519|gb|AED92492.1|	60.97	1048	0	Populus trichocarpa	AT5G17980			endoplasmic reticulum	endoplasmic reticulum	regulation of meristem growth	biological_process
Cj_contigs1.4_02959_00887	116.48	263.062	453.913	761.189	198.403	2	1.13696e-05	0.000481735	gi|225428851|ref|XP_002285106.1|	PREDICTED: caffeoyl-CoA O-methyltransferase	caffeoyl-CoA O-methyltransferase, partial [Plantago major]	gi|82581136|emb|CAJ4371.1|	75.3	166	2e-81	Vitis vinifera	AT4G34050	caffeoyl-CoA O-methyltransferase activity	transferase activity	cytosol	cytosol	response to cadmium ion	biological_process
Cj_contigs1.4_06185_01592	1073.69	2661.12	1745.66	1628.08	1597.08	3	1.28251e-05	0.000536552	gi|224115832|ref|XP_002332068.1|	hydroxycinnamoyl CoA shikimate/quinate hydroxycinnamoyltransferase	caffeoyl-CoA quinic acid caffeoyl transferase 4 [Coffea arabica]	gi|39963717|gb|AFP49814.1|	52.28	482	6e-169	Populus trichocarpa	AT5G48930	quinate O-hydroxycinnamoyltransferase activity	transferase activity	cytosol	cytosol	auxin homeostasis	biological_process
Cj_contigs1.4_20049_00331	15.6943	5.214	2.095	0.914667	4.668	1	0.000992781	0.0202957	gi|225429484|ref|XP_002277878.1|	PREDICTED: calcineurin B-like protein 06 isoform 1	calcineurin B-like protein 6 [Vitis vinifera]	gi|22969889|gb|ACQ8356.1|	75.44	57	5e-25	Vitis vinifera	AT4G33000	protein binding	protein binding	cytoplasm	cytoplasm	regulation of potassium ion transport	biological_process
Cj_contigs1.4_31441_01720	14.0823	22.7503	117.8	100.416	88.5907	2	2.13789e-14	4.98413e-12	gi|359495063|ref|XP_002267993.2|	PREDICTED: probable inactive purple acid phosphatase 27-like	calcineurin-like phosphoesterase [Manihot esculenta]	gi|496474741|gb|AGL4445.1|	72.67	300	0	Vitis vinifera	AT5G50400	acid phosphatase activity	hydrolase activity	extracellular region	extracellular region
Cj_contigs1.4_08184_03678	846.495	923.248	569.016	654.775	666.807	1	0.000795902	0.0170629	gi|225458828|ref|XP_002285297.1|	PREDICTED: calcium-transporting ATPase 1, chloroplastic-like	calcium ATPase [Trifolium repens]	gi|28954885|gb|ADD9562.1|	78.33	1015	0	Vitis vinifera	AT1G27770	calcium channel activity	transporter activity	endoplasmic reticulum	endoplasmic reticulum	calcium ion transport	transport
Cj_contigs1.4_22602_00499	0.603333	5.91167	7.67633	29.4467	27.5657	4	6.99144e-07	4.19409e-05	gi|255582044|ref|XP_002531819.1|	calcium binding protein/cast, putative	calcium binding [Vitis vinifera]	gi|23956183|emb|CAQ58618.1|	58.21	134	8e-37	Ricinus communis	AT4G20780	protein binding	protein binding			trichome branching	cellular component organization
Cj_contigs1.4_49303_00417	4.86933	10.553	0.425333	0	2.95967	3	2.74673e-05	0.00102763	gi|255561975|ref|XP_002521996.1|	conserved hypothetical protein	calcium-dependent lipid-binding domain-containing protein [Arabidopsis thaliana]	gi|33253721|gb|AEC8815.1|	33.7	184	7e-24	Ricinus communis	AT3G04360	molecular_function	molecular_function	extracellular region	extracellular region	biological_process	biological_process
Cj_contigs1.4_26076_01945	115.058	95.2333	226.976	187.123	163.972	2	0.000937347	0.0194229	gi|255571744|ref|XP_002526815.1|	calcium-dependent protein kinase, putative	calcium-dependent protein kinase [Nicotiana tabacum]	gi|3742579|gb|AEY99977.1|	80.92	498	0	Ricinus communis	AT1G35670	protein binding	protein binding	cytosol	cytosol	protein autophosphorylation	cellular protein modification process
Cj_contigs1.4_05361_02407	1012.45	1015.95	765.195	702.108	576.194	1	0.000420456	0.0100911	gi|350538611|ref|NP_001234607.1|	calcium-dependent protein kinase	calcium-dependent protein kinase [Solanum lycopersicum]	gi|241994912|gb|ACS74732.1|	85.27	516	0	Solanum lycopersicum	AT2G17890	protein kinase activity	kinase activity	plasma membrane	plasma membrane	protein phosphorylation	cellular protein modification process
Cj_contigs1.4_19473_02690	628.495	452.533	345.236	395.169	274.132	1	3.89447e-08	3.18901e-06	gi|350538611|ref|NP_001234607.1|	calcium-dependent protein kinase	calcium-dependent protein kinase [Solanum lycopersicum]	gi|241994912|gb|ACS74732.1|	78.82	439	0	Solanum lycopersicum	AT2G17890	protein kinase activity	kinase activity	plasma membrane	plasma membrane	protein phosphorylation	cellular protein modification process
Cj_contigs1.4_30005_01145	14.0023	16.3247	35.6043	57.4253	43.6173	2	0.00317127	0.0495216	gi|356507178|ref|XP_003522347.1|	PREDICTED: calcium-dependent protein kinase 10-like	calcium-dependent protein kinase 1 [Datura metel]	gi|163658596|gb|ABY28389.1|	82.94	340	0	Glycine max	AT1G18890	protein serine/threonine kinase activity	kinase activity	nucleus	nucleus	protein autophosphorylation	cellular protein modification process
Cj_contigs1.4_20325_01876	339.378	317.293	232.799	248.325	224.296	1	0.00196989	0.0346576	gi|224104161|ref|XP_002313342.1|	predicted protein	calcium-dependent protein kinase 8 [Nicotiana plumbaginifolia]	gi|47271332|emb|CAG27839.1|	80.52	539	0	Populus trichocarpa	AT5G12480	kinase activity	kinase activity	plasma membrane	plasma membrane	protein phosphorylation	cellular protein modification process
Cj_contigs1.4_03081_02301	1783.55	1299.64	1084.15	1237.02	1125.97	1	6.08318e-05	0.0019969	gi|255559179|ref|XP_002520611.1|	calcium-dependent protein kinase, putative	calcium-dependent protein kinases [Solanum tuberosum]	gi|146219324|dbj|BAF57913.1|	84.8	454	0	Ricinus communis	AT2G17290	protein binding	protein binding	cytosol	cytosol	protein autophosphorylation	cellular protein modification process
Cj_contigs1.4_21797_00433	8.073	9.77433	32.5613	24.0697	40.1393	2	5.32078e-05	0.00178608	gi|168041504|ref|XP_001773231.1|	predicted protein	callose synthase 1, partial [Cucumis sativus]	gi|71835498|gb|AAZ42166.1|	89.29	28	7e-07	Physcomitrella patens subsp. patens	AT3G07160	1,3-beta-D-glucan synthase activity	transferase activity	plasma membrane	plasma membrane	generative cell mitosis	cellular component organization
Cj_contigs1.4_45406_00393	132.792	91.114	6.21467	11.1557	4.072	1	3.84897e-31	4.48662e-28	gi|351722047|ref|NP_001238254.1|	calmodulin	calmodulin [Glycine max]	gi|31563|gb|AAA33948.1|	89.91	109	4e-64	Glycine max	AT3G22930	calcium ion binding	binding			Golgi localization	cellular process
Cj_contigs1.4_45545_00192	73.3017	57.4867	3.65833	8.782	3.84	1	3.65028e-22	2.06672e-19	gi|255552019|ref|XP_002517054.1|	calmodulin, putative	calmodulin NtCaM13 [Nicotiana tabacum]	gi|14625425|dbj|BAB61919.1|	80.43	46	6e-19	Ricinus communis	AT4G14640	calcium ion binding	binding	nucleus	nucleus	calcium-mediated signaling	signal transduction
Cj_contigs1.4_07886_01776	779.452	542.083	381.665	386.126	377.834	1	1.72537e-09	1.81543e-07	gi|224122342|ref|XP_002318811.1|	predicted protein	calmodulin-binding heat shock protein [Gossypium hirsutum]	gi|55793838|gb|AAV65493.1|	62.15	214	2e-128	Populus trichocarpa	AT3G49050	calmodulin binding	protein binding	extracellular region	extracellular region	lipid metabolic process	lipid metabolic process
Cj_contigs1.4_30989_00240	47.191	67.753	6.48433	9.156	11.715	1	2.25199e-14	5.22963e-12	gi|225453606|ref|XP_002265121.1|	PREDICTED: protein IQ-DOMAIN 14	calmodulin-binding protein family-like [Oryza sativa Japonica Group]	gi|4249298|dbj|BAD156.1|	59.46	74	3e-24	Vitis vinifera	AT4G00820	calmodulin binding	protein binding	nucleus	nucleus	biological_process	biological_process
Cj_contigs1.4_02736_02994	340.96	307.811	319.078	226.253	198.991	6	4.22111e-05	0.00146749	gi|224072570|ref|XP_002303787.1|	predicted protein	calmodulin-binding transcription factor SR2L [Solanum lycopersicum]	gi|36592783|gb|AEX7775.1|	51.24	890	0	Populus trichocarpa	AT1G67310	calmodulin binding	protein binding	cytosol	cytosol	regulation of transcription, DNA-dependent	biological_process
Cj_contigs1.4_05006_00244	659.789	452.594	242.8	315.605	435.472	1	0.000669702	0.014828	gi|357441869|ref|XP_003591212.1|	Calreticulin	calreticulin-like protein, partial [Solanum melongena]	gi|69911|dbj|BAA85118.1|	88.89	81	8e-47	Medicago truncatula	AT1G09210	calcium ion binding	binding	apoplast	extracellular region	response to salt stress	response to abiotic stimulus
Cj_contigs1.4_13924_02881	1323.54	924.401	659.025	817.877	781.1	1	0.000314952	0.00800836	gi|224082964|ref|XP_002306910.1|	predicted protein	CAML2 [Populus tomentosa]	gi|569549|gb|AGM2681.1|	43.47	796	1e-167	Populus trichocarpa	AT1G19870	calmodulin binding	protein binding	cytosol	cytosol	response to abscisic acid stimulus	response to endogenous stimulus
Cj_contigs1.4_14371_02526	932.504	847.952	606.703	689.492	698.84	1	0.00291202	0.0463872	gi|225439825|ref|XP_002274179.1|	PREDICTED: protein GPR107-like	candidate G-protein Coupled Receptor 7 [Arabidopsis thaliana]	gi|3325191|gb|AED92574.1|	82.72	382	0	Vitis vinifera	AT5G18520			chloroplast	plastid	root morphogenesis	anatomical structure morphogenesis
Cj_contigs1.4_53339_00435	0.970333	2.475	9.77367	4.206	0.802667	2	0.00136164	0.0260117	gi|255553155|ref|XP_002517620.1|	conserved hypothetical protein	CAPIP2 [Capsicum annuum]	gi|47558819|gb|AAT35533.1|	61.15	139	8e-59	Ricinus communis	AT5G62200	molecular_function	molecular_function	vacuolar membrane	membrane	jasmonic acid biosynthetic process	biosynthetic process
Cj_contigs1.4_21127_00597	65.6643	33.663	85.4	87.649	93.6883	2	0.00117853	0.0232226	gi|225427804|ref|XP_002275430.1|	PREDICTED: pseudouridine kinase	Carbohydrate kinase, PfkB [Medicago truncatula]	gi|85719355|gb|ABC7536.1|	64.66	116	2e-53	Vitis vinifera	AT1G49350	kinase activity	kinase activity	cytoplasm	cytoplasm	D-ribose metabolic process	carbohydrate metabolic process
Cj_contigs1.4_02798_00875	324.265	511.804	367.941	255.16	235.721	3	8.45431e-07	4.97312e-05	gi|356497769|ref|XP_003517731.1|	PREDICTED: carbonic anhydrase, chloroplastic-like isoform 2	carbonic anhydrase [Solanum lycopersicum]	gi|56562175|emb|CAH689.1|	74.78	230	3e-118	Glycine max	AT5G14740	carbonate dehydratase activity	catalytic activity	chloroplast stroma	cellular_component	defense response to bacterium	response to biotic stimulus
Cj_contigs1.4_06157_01081	336.08	504.313	712.248	654.894	597.812	2	0.000470223	0.0110894	gi|297848682|ref|XP_002892222.1|	hypothetical protein ARALYDRAFT_470433	carboxylate clamp-tetratricopeptide repeat protein [Arabidopsis thaliana]	gi|332189589|gb|AEE2771.1|	43.1	174	8e-36	Arabidopsis lyrata subsp. lyrata	AT1G04530			nucleus	nucleus
Cj_contigs1.4_08027_01344	163.715	340.194	153.659	197.637	115.513	3	0.00152347	0.0283218	gi|225428761|ref|XP_002285064.1|	PREDICTED: probable carboxylesterase 2	carboxylesterase 1 [Solanum galapagense]	gi|4199199|gb|AFV9589.1|	54.89	317	2e-125	Vitis vinifera	AT1G47480	hydrolase activity	hydrolase activity	nucleus	nucleus	root hair cell differentiation	cellular process
Cj_contigs1.4_49704_00651	10.851	28.9637	7.62233	9.448	4.39733	3	0.0028799	0.0460011	gi|225427589|ref|XP_002268404.1|	PREDICTED: probable carotenoid cleavage dioxygenase 4, chloroplastic-like	carotenoid cleavage dioxygenase 4 [Nicotiana tabacum]	gi|337255727|gb|AEI6193.1|	72.56	215	2e-109	Vitis vinifera	AT4G19170	protein binding	protein binding	chloroplast	plastid	anthocyanin-containing compound biosynthetic process	secondary metabolic process
Cj_contigs1.4_46622_00123	0	0.793	0	3.54567	12.2897	4	2.5472e-05	0.000960842	gi|224142963|ref|XP_002324797.1|	predicted protein	carotenoid cleavage dioxygenase 8 [Cucumis melo]	gi|619832195|gb|AHY18725.1|	95.12	41	1e-22	Populus trichocarpa	AT4G32810	oxidoreductase activity, acting on single donors with incorporation of molecular oxygen, incorporation of two atoms of oxygen	catalytic activity	chloroplast stroma	cellular_component	secondary shoot formation	anatomical structure morphogenesis
Cj_contigs1.4_18902_02074	102.392	197.492	338.067	336.719	251.367	2	2.41081e-07	1.61579e-05	gi|356561720|ref|XP_003549127.1|	PREDICTED: molybdenum cofactor sulfurase-like	catalytic/ pyridoxal phosphate binding protein [Arabidopsis thaliana]	gi|3328763|gb|AED96146.1|	56.03	580	0	Glycine max	AT5G51920	pyridoxal phosphate binding	binding			metabolic process	metabolic process
Cj_contigs1.4_11982_00223	33.7253	58.1693	142.066	116.882	112.933	2	1.02944e-06	5.89018e-05	gi|225453646|ref|XP_002267543.1|	PREDICTED: caffeic acid 3-O-methyltransferase 1	catechol O-methyltransferase [Nicotiana tabacum]	gi|429114|emb|CAA5561.1|	65.28	72	1e-26	Vitis vinifera	AT5G54160	luteolin O-methyltransferase activity	transferase activity	plasmodesma	cellular_component	flavonol biosynthetic process	secondary metabolic process
Cj_contigs1.4_03501_00857	682.009	772.21	634.057	455.903	358.944	6	3.36896e-05	0.00122347	gi|224113975|ref|XP_002316632.1|	polyphenol oxidase	catechol oxidase, partial [Ipomoea batatas]	gi|128336|emb|CAC294.1|	52.42	269	7e-78	Populus trichocarpa
Cj_contigs1.4_00437_01700	340.564	735.716	598.54	817.916	760.631	7	0.000438896	0.0104451	gi|357506031|ref|XP_003623304.1|	Vacuolar cation/proton exchanger	cation exchanger CAX3 [Cucumis sativus]	gi|42797827|gb|AFQ99295.1|	68.88	437	2e-176	Medicago truncatula	AT3G51860	protein binding	protein binding	vacuole	vacuole	phosphate ion homeostasis	biological_process
Cj_contigs1.4_31291_01019	55.1877	33.0687	8.49933	13.5627	20.9057	1	5.42419e-10	6.27359e-08	gi|356460907|ref|NP_001239045.1|	calcineurin B-like 10	CBL1 [Nicotiana sylvestris]	gi|56413238|gb|AHB79135.1|	73.51	185	7e-89	Solanum lycopersicum	AT4G33000	protein binding	protein binding	cytoplasm	cytoplasm	regulation of potassium ion transport	biological_process
Cj_contigs1.4_15749_01658	926.57	251.169	159.622	218.216	203.835	1	5.82785e-29	5.97345e-26	gi|224110276|ref|XP_002315469.1|	predicted protein	CBL-interacting protein kinase 1 [Populus trichocarpa]	gi|116265922|gb|ABJ9129.1|	72.26	465	0	Populus trichocarpa	AT3G17510	protein binding	protein binding	plasma membrane	plasma membrane	response to abscisic acid stimulus	response to endogenous stimulus
Cj_contigs1.4_07266_00250	117.276	91.4073	69.7023	60.1433	92.357	1	0.000784902	0.0168575	gi|242087475|ref|XP_002439570.1|	hypothetical protein SORBIDRAFT_09g013580	CBL-interacting protein kinase 15 [Sorghum bicolor]	gi|22969787|gb|ACQ8359.1|	91.46	82	3e-46	Sorghum bicolor	AT5G58380	kinase activity	kinase activity	plasma membrane	plasma membrane	protein phosphorylation	cellular protein modification process
Cj_contigs1.4_00462_02285	1174.56	981.506	1603.29	2590.69	4079.31	4	1.22225e-13	2.59505e-11	gi|255583653|ref|XP_002532581.1|	CBL-interacting serine/threonine-protein kinase, putative	CBL-interacting protein kinase 18 [Vitis vinifera]	gi|22969837|gb|ACQ83534.1|	85.99	357	0	Ricinus communis	AT2G26980	protein kinase activity	kinase activity	cytoplasm	cytoplasm	response to cytokinin stimulus	response to endogenous stimulus
Cj_contigs1.4_04987_01745	196.482	224.915	165.616	154.208	112.092	1	0.000497812	0.0116239	gi|225432868|ref|XP_002283973.1|	PREDICTED: CBL-interacting serine/threonine-protein kinase 7	CBL-interacting protein kinase 2 [Vitis vinifera]	gi|22969841|gb|ACQ83536.1|	60.96	415	2e-167	Vitis vinifera	AT3G23000	protein binding	protein binding	plasma membrane	plasma membrane	response to cold	response to abiotic stimulus
Cj_contigs1.4_20575_00262	42.4127	15.1283	29.6823	20.207	7.11633	6	3.76476e-05	0.0013349	gi|224139330|ref|XP_002323059.1|	predicted protein, partial	CBL-interacting protein kinase 22 [Populus euphratica]	gi|224993586|gb|ACN76472.1|	75.31	81	8e-36	Populus trichocarpa	AT5G58380	kinase activity	kinase activity	plasma membrane	plasma membrane	protein phosphorylation	cellular protein modification process
Cj_contigs1.4_27269_01613	26.2943	97.7373	45.9757	38.0797	31.7923	3	0.000503454	0.0117188	gi|224089358|ref|XP_002308703.1|	predicted protein	CBL-interacting protein kinase 6 [Populus trichocarpa]	gi|116265972|gb|ABJ91234.1|	71.23	431	0	Populus trichocarpa	AT5G25110	kinase activity	kinase activity	plasma membrane	plasma membrane	defense response to fungus	response to biotic stimulus
Cj_contigs1.4_02486_01920	3106.38	3167.3	894.58	859.931	710.202	1	1.86966e-34	2.77874e-31	gi|224091733|ref|XP_002309336.1|	predicted protein	CBL-interacting protein kinase 9 [Populus trichocarpa]	gi|116265936|gb|ABJ91216.1|	78.95	418	0	Populus trichocarpa	AT4G30960	protein binding	protein binding	plasma membrane	plasma membrane	multicellular organismal development	multicellular organismal development
Cj_contigs1.4_02610_02457	2182.16	1677.79	1201.53	1161.18	1429.46	1	9.45868e-08	6.95067e-06	gi|225428594|ref|XP_002281151.1|	PREDICTED: long chain acyl-CoA synthetase 2	CCL6 [Humulus lupulus]	gi|429884518|gb|AGA17923.1|	78.23	496	0	Vitis vinifera	AT1G49430	long-chain fatty acid-CoA ligase activity	catalytic activity	plasmodesma	cellular_component	long-chain fatty acid metabolic process	lipid metabolic process
Cj_contigs1.4_18391_01981	59.3103	51.648	110.431	94.9633	110.982	2	0.00306509	0.0482565	gi|359474056|ref|XP_002275095.2|	PREDICTED: uncharacterized protein LOC100242735	cell cycle regulated microtubule associated protein [Arabidopsis thaliana]	gi|332659268|gb|AEE84668.1|	50.62	486	3e-139	Vitis vinifera	AT4G22860	molecular_function	molecular_function	mitochondrion	mitochondrion	methylation-dependent chromatin silencing	regulation of gene expression, epigenetic
Cj_contigs1.4_49881_00468	31.0063	38.8117	8.01733	23.0697	11.2117	1	5.87874e-05	0.0019394	gi|224059306|ref|XP_002299817.1|	predicted protein	cell division control 6 [Arabidopsis thaliana]	gi|33253198|gb|AEC8292.1|	47.96	98	1e-15	Populus trichocarpa	AT1G07270	protein binding	protein binding	nucleus	nucleus	regulation of cell cycle	biological_process
Cj_contigs1.4_04737_01790	1475.11	1693.51	890.5	1251.43	1151.05	1	0.000601828	0.0136194	gi|255556934|ref|XP_002519500.1|	Transitional endoplasmic reticulum ATPase, putative	cell division control protein [Nicotiana glutinosa]	gi|239819394|gb|ACS28251.1|	96.91	551	0	Ricinus communis	AT5G03340	protein binding	protein binding	Golgi apparatus	Golgi apparatus
Cj_contigs1.4_24907_00836	27.9833	22.2073	1.07767	12.8427	33.6143	8	5.2439e-11	7.47589e-09	gi|356515180|ref|XP_003526279.1|	PREDICTED: cellulose synthase A catalytic subunit 8	cellulose synthase [Gossypioides kirkii]	gi|18859962|gb|ACD56646.1|	87.4	262	6e-156	Glycine max	AT4G18780	cellulose synthase activity	transferase activity	cell wall	cell wall	positive regulation of abscisic acid biosynthetic process	biological_process
Cj_contigs1.4_01417_04532	6893.05	4739.24	2539.27	3472.71	3393.03	1	8.4277e-09	7.9025e-07	gi|224066625|ref|XP_002302169.1|	cellulose synthase	cellulose synthase [Nicotiana tabacum]	gi|425872962|gb|AFY6685.1|	81.3	829	0	Populus trichocarpa	AT2G21770	transferase activity, transferring glycosyl groups	transferase activity	plasma membrane	plasma membrane	seed coat development	biological_process
Cj_contigs1.4_01104_03668	4446.44	3020.13	1770.51	2024.98	2347.48	1	5.20327e-08	4.10796e-06	gi|224055195|ref|XP_002298432.1|	cellulose synthase	cellulose synthase [Solanum tuberosum]	gi|33186651|gb|AAP97495.1|	88.81	831	0	Populus trichocarpa	AT5G05170	cellulose synthase activity	transferase activity	trans-Golgi network	cellular_component	secondary cell wall biogenesis	cellular process
Cj_contigs1.4_04494_03782	569.811	380.887	362.21	436.282	304.948	1	0.000342628	0.00859084	gi|224096488|ref|XP_002310629.1|	predicted protein, partial	cellulose synthase 6 [Betula luminifera]	gi|541135557|gb|AGV2218.1|	80.25	1099	0	Populus trichocarpa	AT5G64740	transferase activity, transferring glycosyl groups	transferase activity	membrane	membrane	cortical microtubule organization	cellular component organization
Cj_contigs1.4_08059_03736	4209.78	3485.12	2105.13	2489.63	2429.95	1	9.15299e-06	0.000401164	gi|359476121|ref|XP_002282575.2|	PREDICTED: LOW QUALITY PROTEIN: cellulose synthase A catalytic subunit 1	cellulose synthase 7 [Betula luminifera]	gi|541135559|gb|AGV2219.1|	89.8	1098	0	Vitis vinifera	AT4G32410	transferase activity, transferring glycosyl groups	transferase activity	trans-Golgi network	cellular_component	hyperosmotic salinity response	response to abiotic stimulus
Cj_contigs1.4_39817_02257	90.7237	51.5377	16.629	49.397	96.044	8	2.9599e-08	2.50303e-06	gi|225445816|ref|XP_002276866.1|	PREDICTED: cellulose synthase A catalytic subunit 7	cellulose synthase A1 [Neolamarckia cadamba]	gi|4146665|gb|AFP93559.1|	91.21	717	0	Vitis vinifera	AT5G17420	cellulose synthase activity	transferase activity	chloroplast	plastid	rhamnogalacturonan I side chain metabolic process	carbohydrate metabolic process
Cj_contigs1.4_23174_00145	0	0	0	0	5.82967	4	0.000451043	0.0106786	gi|162460685|ref|NP_001104956.1|	cellulose synthase6	cellulose synthase Z632 [Zinnia violacea]	gi|16624516|dbj|BAG6272.1|	48.94	47	8e-07	Zea mays	AT5G64740	transferase activity, transferring glycosyl groups	transferase activity	membrane	membrane	cortical microtubule organization	cellular component organization
Cj_contigs1.4_05031_04834	1749.19	1253.06	973.551	958.398	1083.79	1	0.00128132	0.0247961	gi|359480838|ref|XP_002276798.2|	PREDICTED: uncharacterized protein LOC100264630	cellulose synthase-interactive protein 1 [Arabidopsis thaliana]	gi|33252175|gb|AEC7269.1|	78.55	1422	0	Vitis vinifera	AT2G22125			cytoplasm	cytoplasm	cellulose biosynthetic process	carbohydrate metabolic process
Cj_contigs1.4_09232_07066	1916.86	1566.21	1056.47	1109.45	1187.48	1	0.000211556	0.00571671	gi|359480838|ref|XP_002276798.2|	PREDICTED: uncharacterized protein LOC100264630	cellulose synthase-interactive protein 1 [Arabidopsis thaliana]	gi|33252175|gb|AEC7269.1|	82.79	2156	0	Vitis vinifera	AT2G22125			cytoplasm	cytoplasm	cellulose biosynthetic process	carbohydrate metabolic process
Cj_contigs1.4_00893_02635	497.068	352.187	295.445	366.002	332.066	1	0.00066675	0.0147791	gi|224067154|ref|XP_002302382.1|	predicted protein	cellulose synthase-like protein [Populus tomentosa]	gi|429326486|gb|AFZ78583.1|	79.43	705	0	Populus trichocarpa	AT4G07960	transferase activity, transferring glycosyl groups	transferase activity	plasmodesma	cellular_component
Cj_contigs1.4_03066_02375	7.97033	36.8947	65.175	110.975	87.829	2	5.41684e-08	4.26524e-06	gi|255563554|ref|XP_002522779.1|	cellulose synthase, putative	cellulose synthase-like protein [Populus tomentosa]	gi|42932658|gb|AFZ78594.1|	63.03	733	0	Ricinus communis	AT1G55850	transferase activity, transferring glycosyl groups	transferase activity	endoplasmic reticulum	endoplasmic reticulum	para-aminobenzoic acid metabolic process	metabolic process
Cj_contigs1.4_04187_02291	38.1957	59.609	140.515	131.117	141.559	2	3.15646e-05	0.0011569	gi|224111026|ref|XP_002315721.1|	predicted protein	cellulose synthase-like protein [Populus tomentosa]	gi|429326514|gb|AFZ78597.1|	56.39	720	0	Populus trichocarpa	AT4G24010	transferase activity, transferring glycosyl groups	transferase activity	plasma membrane	plasma membrane	purine nucleobase transport	transport
Cj_contigs1.4_12426_02662	765.426	733.371	277.922	261.884	283.571	1	4.45012e-15	1.11158e-12	gi|224067154|ref|XP_002302382.1|	predicted protein	cellulose synthase-like protein [Populus tomentosa]	gi|429326486|gb|AFZ78583.1|	81.58	711	0	Populus trichocarpa	AT4G07960	transferase activity, transferring glycosyl groups	transferase activity	plasmodesma	cellular_component
Cj_contigs1.4_27397_02901	289.092	277.974	138.583	175.005	139.783	1	6.22925e-05	0.0020381	gi|255558007|ref|XP_002520032.1|	Cellulose synthase A catalytic subunit 3	cellulose synthase-like protein [Populus tomentosa]	gi|429326498|gb|AFZ78589.1|	76.18	718	0	Ricinus communis	AT3G03050	mannan synthase activity	transferase activity	trans-Golgi network	cellular_component	response to cold	response to abiotic stimulus
Cj_contigs1.4_41493_00606	11.5913	15.1867	29.227	10.9443	3.28567	6	0.000661878	0.014704	gi|356527159|ref|XP_003532180.1|	PREDICTED: cellulose synthase-like protein E1-like	cellulose synthase-like protein CslE [Nicotiana tabacum]	gi|71493366|gb|AAZ32787.1|	48.08	104	2e-26	Glycine max	AT1G55850	transferase activity, transferring glycosyl groups	transferase activity	endoplasmic reticulum	endoplasmic reticulum	para-aminobenzoic acid metabolic process	metabolic process
Cj_contigs1.4_06898_02250	727.936	752.472	618.11	315.254	360.775	6	1.87997e-07	1.29354e-05	gi|225426276|ref|XP_002265126.1|	PREDICTED: cellulose synthase-like protein G3	cellulose synthase-like protein CslG [Nicotiana tabacum]	gi|73624747|gb|AAZ79231.1|	58.52	728	0	Vitis vinifera	AT4G23990	transferase activity, transferring glycosyl groups	transferase activity	plasma membrane	plasma membrane	polysaccharide biosynthetic process	carbohydrate metabolic process
Cj_contigs1.4_11799_01558	620.957	497.544	346.282	335.291	377.001	1	0.000106242	0.00322902	gi|224111690|ref|XP_002315942.1|	predicted protein	CER6 [Solanum tuberosum]	gi|193245812|gb|ACF17125.1|	85.93	391	0	Populus trichocarpa	AT1G68530	catalytic activity	catalytic activity	endoplasmic reticulum	endoplasmic reticulum	response to cold	response to abiotic stimulus
Cj_contigs1.4_26271_00436	14.4053	2.864	0.850667	7.32067	12.092	8	1.5733e-06	8.58872e-05	gi|224088330|ref|XP_002308412.1|	cellulose synthase	CESA7 [Gossypium hirsutum]	gi|376315426|gb|AFB18636.1|	80.99	142	1e-65	Populus trichocarpa	AT5G17420	cellulose synthase activity	transferase activity	chloroplast	plastid	rhamnogalacturonan I side chain metabolic process	carbohydrate metabolic process
Cj_contigs1.4_20008_01065	50.9103	46.0963	55.7307	93.2733	40.5253	5	0.00150256	0.0280266	gi|225444203|ref|XP_002270373.1|	PREDICTED: uncharacterized CRM domain-containing protein At3g25440, chloroplastic	CFM6 [Zea mays]	gi|8921282|gb|ABD6393.1|	74.5	251	2e-115	Vitis vinifera	AT4G13070	RNA binding	RNA binding	chloroplast	plastid	biological_process	biological_process
Cj_contigs1.4_11898_01426	18.564	6.69	117.44	115.548	75.1217	2	1.62674e-06	8.83984e-05	gi|350537407|ref|NP_001234036.1|	chalcone synthase 2	chalcone synthase 2 [Solanum tuberosum]	gi|1476|gb|AAB5239.1|	91.52	389	0	Solanum lycopersicum	AT5G13930	protein binding	protein binding	nucleus	nucleus	flavonoid biosynthetic process	secondary metabolic process
Cj_contigs1.4_47979_00253	0	1.16767	4.449	0	7.99267	2	0.000603946	0.0136548	gi|357462733|ref|XP_003601648.1|	Chalcone synthase	chalcone synthase, partial [Narcissus pseudonarcissus]	gi|383946|gb|AFD32256.1|	92.77	83	1e-48	Medicago truncatula	AT5G13930	protein binding	protein binding	nucleus	nucleus	flavonoid biosynthetic process	secondary metabolic process
Cj_contigs1.4_13194_00293	85.231	49.3203	152.79	228.259	116.429	2	1.45685e-08	1.31026e-06	gi|224074075|ref|XP_002304242.1|	predicted protein	chaperone DnaJ-domain containing protein [Arabidopsis thaliana]	gi|332641964|gb|AEE75485.1|	74.24	66	7e-14	Populus trichocarpa	AT3G14200	heat shock protein binding	protein binding	cellular_component	cellular_component	protein folding	protein metabolic process
Cj_contigs1.4_04316_01370	244.304	504.657	523.667	504.953	636.07	2	9.6819e-05	0.00298847	gi|359484781|ref|XP_002271843.2|	PREDICTED: chitotriosidase-1-like	chitinase 3 [Populus x canadensis]	gi|374719233|gb|AEZ6732.1|	60.63	348	3e-126	Vitis vinifera	AT4G19810	exochitinase activity	hydrolase activity	cell wall	cell wall	response to abscisic acid stimulus	response to endogenous stimulus
Cj_contigs1.4_16469_00677	37.2797	26.2243	73.6177	66.7367	80.6563	2	5.18612e-05	0.00174823	gi|225428374|ref|XP_002280150.1|	PREDICTED: chloride channel protein CLC-e	chloride channel ClC7 [Vitis vinifera]	gi|3131814|gb|ADK66985.1|	55.36	168	5e-55	Vitis vinifera	AT4G35440	voltage-gated chloride channel activity	transporter activity	chloroplast thylakoid membrane	membrane	stomatal complex morphogenesis	anatomical structure morphogenesis
Cj_contigs1.4_24009_01153	34.5763	26.1283	123.538	74.14	73.9337	2	8.76417e-07	5.09806e-05	gi|225428374|ref|XP_002280150.1|	PREDICTED: chloride channel protein CLC-e	chloride channel ClC7 [Vitis vinifera]	gi|3131814|gb|ADK66985.1|	73.11	212	2e-122	Vitis vinifera	AT4G35440	voltage-gated chloride channel activity	transporter activity	chloroplast thylakoid membrane	membrane	stomatal complex morphogenesis	anatomical structure morphogenesis
Cj_contigs1.4_29211_02540	755.63	539.474	256.914	332.6	319.786	1	2.61684e-11	3.97873e-09	gi|255573878|ref|XP_002527858.1|	chloride channel clc, putative	chloride channel Stclc1 [Solanum tuberosum]	gi|177314|emb|CAA71369.1|	81.2	617	0	Ricinus communis	AT5G49890	anion channel activity	transporter activity	vacuolar membrane	membrane	chloride transport	transport
Cj_contigs1.4_14523_01032	1013.99	1589	509.157	887.924	616.951	1	4.01165e-06	0.000195483	gi|350536999|ref|NP_001234019.1|	allene oxide cyclase	chloroplast allene oxide cyclase precursor [Ipomoea nil]	gi|83727|gb|ABC4984.1|	79.85	134	1e-71	Solanum lycopersicum	AT3G25780	allene-oxide cyclase activity	catalytic activity	plasma membrane	plasma membrane	response to fungus	response to biotic stimulus
Cj_contigs1.4_15857_00461	89.9807	60.1963	125.026	78.769	125.605	2	0.00230793	0.0392012	gi|224100227|ref|XP_002311795.1|	predicted protein	chloroplast envelope protein 1 [Nicotiana benthamiana]	gi|25867827|gb|ACV87735.1|	74.7	83	5e-34	Populus trichocarpa	AT1G10510			chloroplast envelope	cellular_component	embryo development ending in seed dormancy	embryo development
Cj_contigs1.4_00324_01174	98.3427	139.794	60.168	89.6573	329.635	4	1.53972e-14	3.63234e-12	gi|224140479|ref|XP_002323610.1|	predicted protein	chloroplast Fer1 [Pyrus x bretschneideri]	gi|558869156|gb|AHA93893.1|	78.24	216	1e-87	Populus trichocarpa	AT5G01600	iron ion binding	binding	mitochondrion	mitochondrion	response to zinc ion	biological_process
Cj_contigs1.4_04925_01418	1240.47	1079.85	2467.26	1776.51	2240.48	2	6.22272e-07	3.7787e-05	gi|225431122|ref|XP_002265774.1|	PREDICTED: ferredoxin--NADP reductase, leaf isozyme, chloroplastic isoform 1	chloroplast ferredoxin-NADP+ oxidoreductase precursor [Capsicum annuum]	gi|6899972|emb|CAB71293.1|	86.32	351	0	Vitis vinifera	AT1G20020	poly(U) RNA binding	RNA binding	chloroplast stroma	cellular_component	defense response to fungus, incompatible interaction	response to biotic stimulus
Cj_contigs1.4_11252_00754	16.5913	14.9073	78.4793	46.6187	65.405	2	8.53395e-07	5.00375e-05	gi|225452570|ref|XP_002280653.1|	PREDICTED: ferredoxin-thioredoxin reductase catalytic chain, chloroplastic	chloroplast ferredoxin-thioredoxin reductase catalytic chain [Nicotiana benthamiana]	gi|48111242|gb|AGK692.1|	74.51	153	5e-75	Vitis vinifera	AT2G04700	ferredoxin:thioredoxin reductase activity	catalytic activity	chloroplast stroma	cellular_component	starch biosynthetic process	carbohydrate metabolic process
Cj_contigs1.4_37904_00122	0.741333	5.47833	40.9907	39.7417	38.2843	2	8.62197e-11	1.16758e-08	gi|94502636|ref|YP_588293.1|	chloroplast hypothetical protein (mitochondrion)	chloroplast hypothetical protein (mitochondrion) [Zea mays]	gi|479575|gb|AAR91119.1|	78.95	38	1e-14	Zea mays subsp. mays
Cj_contigs1.4_09658_01029	129.481	71.7327	154.371	180.998	216.825	4	0.00104221	0.0211101	gi|255559792|ref|XP_002520915.1|	superoxide dismutase	chloroplast iron superoxide dismutase 3 [Solanum chacoense]	gi|32925166|gb|AEB71566.1|	67.91	268	1e-136	Ricinus communis	AT5G23310	protein binding	protein binding	chloroplast nucleoid	cellular_component	oxidation-reduction process	metabolic process
Cj_contigs1.4_00436_01368	975.536	683.056	3532.33	2332.57	2910.11	2	3.15557e-29	3.34992e-26	gi|225459564|ref|XP_002285857.1|	PREDICTED: photosystem II 22 kDa protein, chloroplastic	chloroplast photosystem II 22 kDa component [Nicotiana benthamiana]	gi|186926676|gb|ACC9554.1|	67.88	193	4e-40	Vitis vinifera	AT1G44575	chlorophyll binding	binding	chloroplast thylakoid	thylakoid	thylakoid membrane organization	cellular component organization
Cj_contigs1.4_09843_02745	304.326	256.543	534.612	403.977	388.185	2	0.0026985	0.0439275	gi|224125980|ref|XP_002319726.1|	predicted protein, partial	chloroplast polyribonucleotide nucleotidyltransferase, partial [Nicotiana benthamiana]	gi|529367516|gb|AGS83477.1|	76.56	819	0	Populus trichocarpa	AT3G03710	3'-5'-exoribonuclease activity	nuclease activity	chloroplast stroma	cellular_component	chloroplast RNA processing	nucleobase-containing compound metabolic process
Cj_contigs1.4_11059_01619	333.916	301.546	573.477	502.746	557.333	2	0.000161486	0.00457152	gi|224054791|ref|XP_002298365.1|	inner membrane protein	chloroplast PPF-1 [Citrus trifoliata]	gi|15653446|gb|ABU7534.1|	79.51	327	3e-165	Populus trichocarpa	AT2G28800	protein binding	protein binding	chloroplast thylakoid	thylakoid	regulation of cell aging	biological_process
Cj_contigs1.4_04738_02360	1544.56	1651.98	2635.67	2425.03	2741.94	2	0.00139826	0.0265125	gi|225446693|ref|XP_002282107.1|	PREDICTED: ATP-dependent zinc metalloprotease FTSH 2, chloroplastic-like	chloroplast protease [Capsicum annuum]	gi|38811|emb|CAA9935.1|	90.84	688	0	Vitis vinifera	AT2G30950	ATP-dependent peptidase activity	hydrolase activity	chloroplast thylakoid	thylakoid	photosystem II repair	protein metabolic process
Cj_contigs1.4_19343_00842	216.228	141.072	301.625	288.8	325.977	2	0.000939934	0.0194562	gi|225444201|ref|XP_002275983.1|	PREDICTED: 50S ribosomal protein L17, chloroplastic-like	chloroplast ribosomal protein L17 [Nicotiana tabacum]	gi|3298443|dbj|BAA31512.1|	79.65	172	5e-76	Vitis vinifera	AT3G54210	structural constituent of ribosome	structural molecule activity	chloroplast stroma	cellular_component	isopentenyl diphosphate biosynthetic process, mevalonate-independent pathway	lipid metabolic process
Cj_contigs1.4_03135_01880	1478.25	1307	2462.6	1577.45	2293.48	2	0.000182318	0.00504591	gi|359481752|ref|XP_002270571.2|	PREDICTED: ribulose bisphosphate carboxylase/oxygenase activase 1, chloroplastic-like	chloroplast ribulose bisphosphate carboxylase/oxygenase activase large isoform b [Ipomoea batatas]	gi|4791167|gb|AFU5383.1|	73.22	519	0	Vitis vinifera	AT2G39730	ATP binding	nucleotide binding	chloroplast	plastid	response to jasmonic acid stimulus	response to endogenous stimulus
Cj_contigs1.4_00477_01648	1528.45	1120.2	3031.33	2075.9	2404.65	2	6.46605e-08	4.97284e-06	gi|350538149|ref|NP_001234585.1|	chloroplast sedoheptulose-1,7-bisphosphatase	chloroplast sedoheptulose-1,7-bisphosphatase [Solanum lycopersicum]	gi|238563983|gb|ACR46521.1|	83.76	234	0	Solanum lycopersicum	AT3G55800	sedoheptulose-bisphosphatase activity	hydrolase activity	chloroplast stroma	cellular_component	defense response to bacterium	response to biotic stimulus
Cj_contigs1.4_32074_02764	87.3467	96.54	225.852	138.323	154.695	2	0.000375478	0.00920107	gi|225452088|ref|XP_002280704.1|	PREDICTED: chloroplastic group IIA intron splicing facilitator CRS1, chloroplastic-like	chloroplast splicing factor CRS1-like protein [Arabidopsis thaliana]	gi|3324875|gb|AED92258.1|	54.3	790	0	Vitis vinifera	AT5G16180	RNA binding	RNA binding	chloroplast	plastid	Group II intron splicing	nucleobase-containing compound metabolic process
Cj_contigs1.4_01712_01540	232.581	168.273	397.758	288.575	340.209	2	0.000438443	0.0104385	gi|225429977|ref|XP_002281424.1|	PREDICTED: tocopherol cyclase, chloroplastic	chloroplast tocopherol cyclase [Sesamum indicum]	gi|15979298|gb|ABW98674.1|	75	248	0	Vitis vinifera	AT4G32770	tocopherol cyclase activity	catalytic activity	plastoglobule	cellular_component	fatty acid metabolic process	lipid metabolic process
Cj_contigs1.4_40535_00133	0	0	8.77633	9.595	12.7777	2	1.02241e-11	1.65616e-09	gi|297822593|ref|XP_002879179.1|	copper-binding family protein	chloroplast-targeted copper chaperone protein [Arabidopsis thaliana]	gi|3325361|gb|AEC8155.1|	71.79	39	1e-11	Arabidopsis lyrata subsp. lyrata	AT2G28660	copper ion binding	binding	nucleus	nucleus	protein targeting to membrane	transport
Cj_contigs1.4_15038_03881	957.502	672.761	637.484	642.919	713.276	1	0.00319821	0.0498507	gi|359474666|ref|XP_002267685.2|	PREDICTED: uncharacterized protein LOC100255190	chromomethylase 2 [Arabidopsis thaliana]	gi|332658726|gb|AEE84126.1|	60.84	784	0	Vitis vinifera	AT4G19020	DNA binding	DNA binding	nucleus	nucleus	DNA methylation	DNA metabolic process
Cj_contigs1.4_31248_01058	96.844	35.176	47.9493	43.7903	29.75	1	0.000212323	0.00573224	gi|255579031|ref|XP_002530367.1|	protein with unknown function	chromomethylase, partial [Nicotiana sylvestris]	gi|654782|emb|CDN4869.1|	52.53	356	2e-111	Ricinus communis	AT1G80740	DNA binding	DNA binding	nucleus	nucleus	DNA mediated transformation	cellular process
Cj_contigs1.4_02694_02472	1210.61	1264.72	899.523	819.132	891.863	1	0.000964803	0.0198878	gi|224142159|ref|XP_002324426.1|	predicted protein	cinnamoyl-CoA hydratase-dehydrogenase [Petunia x hybrida]	gi|4636555|gb|AFS41246.1|	75.46	652	0	Populus trichocarpa	AT4G29010	enoyl-CoA hydratase activity	catalytic activity	plasmodesma	cellular_component	jasmonic acid biosynthetic process	biosynthetic process
Cj_contigs1.4_19322_00379	172.127	164.601	109.155	93.6893	110.184	1	1.99556e-05	0.000781517	gi|350538717|ref|NP_001234612.1|	cinnamoyl-CoA reductase	cinnamoyl-CoA reductase [Solanum lycopersicum]	gi|6536612|gb|AAY41879.1|	91.8	122	2e-72	Solanum lycopersicum	AT1G15950	cinnamoyl-CoA reductase activity	catalytic activity	cytosol	cytosol	circadian rhythm	biological_process
Cj_contigs1.4_25846_00194	33.0127	14.7533	39.428	14.308	11.5397	6	0.000239243	0.00634661	gi|224124132|ref|XP_002319253.1|	predicted protein	cinnamoyl-CoA reductase 1 [Gossypium hirsutum]	gi|229368454|gb|ACQ5993.1|	73.44	64	1e-28	Populus trichocarpa	AT2G23910	cinnamoyl-CoA reductase activity	catalytic activity	cellular_component	cellular_component	response to karrikin	response to abiotic stimulus
Cj_contigs1.4_25725_00178	1.06133	10.4133	27.6657	17.461	24.0547	2	1.72257e-07	1.19632e-05	gi|225457683|ref|XP_002276703.1|	PREDICTED: probable mannitol dehydrogenase	cinnamyl alcohol dehydrogenase [Ipomoea batatas]	gi|3113153|gb|ADK6398.1|	78.79	33	8e-11	Vitis vinifera	AT4G37970	oxidoreductase activity	catalytic activity	cytoplasm	cytoplasm	lignin biosynthetic process	secondary metabolic process
Cj_contigs1.4_07445_01676	643.321	401.093	174.164	167.857	158.613	1	2.29975e-19	9.30053e-17	gi|225457871|ref|XP_002269356.1|	PREDICTED: probable cinnamyl alcohol dehydrogenase 6	cinnamyl alcohol dehydrogenase 3 [Gossypium hirsutum]	gi|22936845|gb|ACQ5991.1|	80.55	329	0	Vitis vinifera	AT4G39330	cinnamyl-alcohol dehydrogenase activity	catalytic activity	apoplast	extracellular region	lignin biosynthetic process	secondary metabolic process
Cj_contigs1.4_01343_03389	2325.06	2436.16	1633.86	1374.31	1334.14	1	1.80866e-07	1.25318e-05	gi|255555953|ref|XP_002519011.1|	hypothetical protein RCOM_0934860	CIP7 , related [Medicago truncatula]	gi|1243662|gb|ABN861.1|	39.31	720	6e-92	Ricinus communis	AT1G61100			plasma membrane	plasma membrane	defense response	response to stress
Cj_contigs1.4_09182_01163	176.788	97.5677	138.357	211.676	183.88	4	0.00247183	0.0412196	gi|357446425|ref|XP_003593490.1|	hypothetical protein MTR_2g012750	CK25 [Nicotiana tabacum]	gi|99942|gb|ABE1833.1|	34.48	290	6e-24	Medicago truncatula	AT1G11125
Cj_contigs1.4_05660_00668	19.8723	16.4207	6.286	29.613	45.3977	4	0.00153841	0.0285091	gi|225439627|ref|XP_002268412.1|	PREDICTED: cationic peroxidase 1	class III peroxidase [Populus trichocarpa]	gi|59143432|gb|AHL39188.1|	75.11	221	7e-96	Vitis vinifera	AT5G05340	protein binding	protein binding	Golgi apparatus	Golgi apparatus	response to oxidative stress	response to stress
Cj_contigs1.4_20175_00834	516.189	279.001	179.859	216.256	212.359	1	0.000119088	0.00355047	gi|255537924|ref|XP_002510027.1|	homeobox protein knotted-1, putative	class-I knotted1-like homeobox protein IBKN2 [Ipomoea batatas]	gi|164232|dbj|BAF93479.1|	79.52	210	9e-73	Ricinus communis	AT4G08150	protein binding	protein binding	nucleus	nucleus	cell fate specification	cellular process
Cj_contigs1.4_21061_00858	538.724	238.288	175.128	185.362	165.371	1	5.11276e-12	8.49017e-10	gi|225458942|ref|XP_002285521.1|	PREDICTED: homeobox protein knotted-1-like 2	class-I knotted1-like homeobox protein IBKN2 [Ipomoea batatas]	gi|164232|dbj|BAF93479.1|	52.08	192	2e-40	Vitis vinifera	AT4G08150	protein binding	protein binding	nucleus	nucleus	cell fate specification	cellular process
Cj_contigs1.4_08283_01474	1728.53	1401.38	1031.59	1083.01	1227.89	1	0.00320841	0.0499572	gi|242067171|ref|XP_002448862.1|	hypothetical protein SORBIDRAFT_05g000450	clathrin heavy chain [Glycine max]	gi|1335862|gb|AAC49294.1|	93.89	491	0	Sorghum bicolor	AT3G11130	protein binding	protein binding	plasma membrane	plasma membrane	endocytosis	transport
Cj_contigs1.4_14447_00359	44.9353	37.24	4.26	11.391	11.3623	1	1.28861e-08	1.16957e-06	gi|224145839|ref|XP_002325782.1|	predicted protein	CLV1-like leucine rich repeat transmembrane receptor-like protein kinase [Arabidopsis thaliana]	gi|33219191|gb|AEE28312.1|	66.07	112	2e-36	Populus trichocarpa	AT1G08590	kinase activity	kinase activity	plasma membrane	plasma membrane	stomatal complex morphogenesis	anatomical structure morphogenesis
Cj_contigs1.4_40603_00787	80.741	50.826	11.0983	14.4647	18.365	1	3.16889e-09	3.16086e-07	gi|356533648|ref|XP_003535373.1|	PREDICTED: leucine-rich repeat receptor-like protein kinase PXL1-like	CLV1-like leucine rich repeat transmembrane receptor-like protein kinase [Arabidopsis thaliana]	gi|33219191|gb|AEE28312.1|	64.46	242	4e-99	Glycine max	AT1G08590	kinase activity	kinase activity	plasma membrane	plasma membrane	stomatal complex morphogenesis	anatomical structure morphogenesis
Cj_contigs1.4_27966_00657	67.6253	71.175	45.3723	32.888	38.2467	1	0.00303778	0.047979	gi|225458111|ref|XP_002279779.1|	PREDICTED: coatomer subunit alpha-1	coatomer alpha subunit-like protein [Lotus japonicus]	gi|33945873|emb|CAE45585.1|	63.41	41	3e-18	Vitis vinifera	AT1G62020	transporter activity	transporter activity	cytosol	cytosol	cellulose biosynthetic process	carbohydrate metabolic process
Cj_contigs1.4_08086_03407	1397.32	1242.82	762.349	938.751	916.273	1	0.00094817	0.019613	gi|225458111|ref|XP_002279779.1|	PREDICTED: coatomer subunit alpha-1	coatomer subunit alpha-1 [Arabidopsis thaliana]	gi|332195793|gb|AEE33914.1|	81.97	1087	0	Vitis vinifera	AT1G62020	transporter activity	transporter activity	cytosol	cytosol	cellulose biosynthetic process	carbohydrate metabolic process
Cj_contigs1.4_09198_01131	150.954	85.223	223.014	181.042	188.739	2	0.000268534	0.00697427	gi|224146039|ref|XP_002325856.1|	vitamin-b12 independent methionine synthase, 5-methyltetrahydropteroyltriglutamate-homocysteine	cobalamin-independent methionine synthase [Senna obtusifolia]	gi|466862925|dbj|BAN4645.1|	84.46	341	0	Populus trichocarpa	AT5G17920	copper ion binding	binding	apoplast	extracellular region	response to cadmium ion	biological_process
Cj_contigs1.4_00854_03248	1913.56	1468.54	1033.74	1129.3	1125.93	1	1.43505e-07	1.00842e-05	gi|356568809|ref|XP_003552600.1|	PREDICTED: protein COBRA-like	COBRA protein [Solanum lycopersicum]	gi|387821|gb|AFD29886.1|	79.67	428	0	Glycine max	AT5G60920	molecular_function	molecular_function	plasma membrane	plasma membrane	response to salt stress	response to abiotic stimulus
Cj_contigs1.4_17622_01089	51.337	43.195	64.67	125.98	150.985	4	0.00156004	0.028838	gi|224139462|ref|XP_002323124.1|	predicted protein	cold regulated protein [Manihot esculenta]	gi|44222447|gb|AGC51782.1|	59.66	238	1e-66	Populus trichocarpa	AT5G50740	metal ion binding	binding	cytoplasm	cytoplasm	metal ion transport	transport
Cj_contigs1.4_25168_01349	175.399	205.383	114.232	95.0553	98.6517	1	0.000112303	0.00338726	gi|225468885|ref|XP_002270044.1|	PREDICTED: uncharacterized protein LOC100251709	conserved hypothetical protein [Medicago truncatula]	gi|872488|gb|ABD32666.1|	56.31	325	2e-91	Vitis vinifera	AT4G22190			mitochondrion	mitochondrion
Cj_contigs1.4_31543_00715	3.90767	7.718	15.066	20.492	23.588	2	0.000756739	0.0163829	gi|225443716|ref|XP_002265116.1|	PREDICTED: uncharacterized protein LOC100243022	conserved hypothetical protein [Triticum aestivum]	gi|29919317|emb|CBH3257.1|	37.15	253	7e-32	Vitis vinifera	AT4G18830			cortical cytoskeleton	cytoskeleton	negative regulation of transcription, DNA-dependent	biological_process
Cj_contigs1.4_24181_01064	8.665	22.7507	33.9387	48.9083	35.054	2	2.91468e-06	0.000147217	gi|224104117|ref|XP_002313325.1|	predicted protein	conserved hypothetical protein 16 [Hevea brasiliensis]	gi|3432712|gb|ADK1373.1|	31.02	303	3e-30	Populus trichocarpa	AT1G01550	molecular_function	molecular_function	plasma membrane	plasma membrane	embryo development	embryo development
Cj_contigs1.4_28748_00287	96.374	100.865	61.3903	61.537	39.1493	1	0.000176793	0.00492972	gi|186516279|ref|NP_001119115.1|	uncharacerized protein	conserved peptide upstream open reading frame 2 [Arabidopsis thaliana]	gi|33266996|gb|AEE86396.1|	84.21	38	1e-15	Arabidopsis thaliana	AT4G34588
Cj_contigs1.4_09014_01235	42.021	51.3977	122.95	156.567	129.312	2	2.77512e-08	2.3602e-06	gi|225446176|ref|XP_002277953.1|	PREDICTED: zinc finger protein CONSTANS-LIKE 5-like	CONSTANS-like protein [Solanum lycopersicum]	gi|18691525|gb|ACC95379.1|	56.32	348	1e-107	Vitis vinifera	AT5G57660	zinc ion binding	binding	nucleus	nucleus	regulation of transcription, DNA-dependent	biological_process
Cj_contigs1.4_09057_01351	382.558	546.224	367.997	287.393	341.035	3	0.000385104	0.00939436	gi|224099369|ref|XP_002311458.1|	predicted protein, partial	constans-like protein 5 [Gossypium hirsutum]	gi|421991542|gb|AFX7349.1|	42.79	416	1e-58	Populus trichocarpa	AT1G25440	sequence-specific DNA binding transcription factor activity	sequence-specific DNA binding transcription factor activity	membrane	membrane	regulation of transcription, DNA-dependent	biological_process
Cj_contigs1.4_06202_00991	339.623	252.704	237.983	216.047	224.781	1	0.0025845	0.0424981	gi|356520465|ref|XP_003528882.1|	PREDICTED: COP9 signalosome complex subunit 1-like	Cop11 protein [Carica papaya]	gi|271278821|emb|CAY85529.1|	77.66	273	5e-146	Glycine max	AT3G61140	protein binding	protein binding	cytosol	cytosol	response to salt stress	response to abiotic stimulus
Cj_contigs1.4_16628_00657	182.857	127.133	281.349	314.886	564.346	4	3.6552e-08	3.01803e-06	gi|255575017|ref|XP_002528414.1|	Cucumber peeling cupredoxin, putative	copper binding protein 2 [Gossypium hirsutum]	gi|319433439|gb|ADV57637.1|	55.81	129	1e-42	Ricinus communis	AT3G27200	copper ion binding	binding	anchored to membrane	cellular_component	xylan biosynthetic process	carbohydrate metabolic process
Cj_contigs1.4_02831_02106	594.115	783.484	540.982	515.148	499.379	3	0.000254578	0.00666596	gi|255586456|ref|XP_002533872.1|	copper transport protein atox1, putative	copper chaperone [Jatropha curcas]	gi|257219554|gb|ACV543.1|	68.67	83	5e-30	Ricinus communis	AT1G66240	metal ion binding	binding	chromatin	cellular_component	metal ion transport	transport
Cj_contigs1.4_33879_00256	99.96	66.0637	86.9313	124.827	200.825	4	0.000318634	0.00807092	gi|357485691|ref|XP_003613133.1|	Copper amine oxidase	copper methylamine oxidase-like protein [Camellia sinensis]	gi|555947682|gb|AGZ214.1|	76.47	34	7e-10	Medicago truncatula	AT2G42490	copper ion binding	binding	peroxisome	peroxisome	amine metabolic process	metabolic process
Cj_contigs1.4_10393_00611	303.671	462.337	157.115	107.242	87.7813	1	1.1978e-21	6.47345e-19	gi|225429714|ref|XP_002281982.1|	PREDICTED: copper transporter 5	copper transporter [Vitis vinifera]	gi|32149684|gb|ADW93919.1|	59.29	113	5e-36	Vitis vinifera	AT5G20650	high affinity copper ion transmembrane transporter activity	transporter activity	Golgi apparatus	Golgi apparatus	intracellular copper ion transport	transport
Cj_contigs1.4_05506_02056	1671.53	2317.93	1296.01	1062.22	1180.85	3	3.84891e-08	3.15606e-06	gi|350535701|ref|NP_001234464.1|	coronatine-insensitive 1	coronatine-insensitive protein 1 [Gladiolus hybrid cultivar]	gi|619856614|gb|AHY19994.1|	70.46	369	2e-161	Solanum lycopersicum	AT2G39940	protein binding	protein binding	SCF ubiquitin ligase complex	cellular_component	response to far red light	response to abiotic stimulus
Cj_contigs1.4_34837_00291	0.229	1.71133	29.184	18.0853	18.2307	2	1.71466e-12	3.06111e-10	gi|224122434|ref|XP_002318834.1|	cytochrome P450	corytuberine synthase [Coptis japonica var. dissecta]	gi|157678673|dbj|BAF8448.1|	47	100	1e-13	Populus trichocarpa	AT2G45560	iron ion binding	binding	extracellular region	extracellular region	oxidation-reduction process	metabolic process
Cj_contigs1.4_39390_00513	31.2837	54.4903	39.0433	85.513	32.502	5	0.00272036	0.0441262	gi|225447897|ref|XP_002263661.1|	PREDICTED: UDP-glucose flavonoid 3-O-glucosyltransferase 6	coumarin glucosyltransferase 1 [Ipomoea nil]	gi|496478|dbj|BAM63145.1|	44.38	160	1e-32	Vitis vinifera	AT3G21760	UDP-glycosyltransferase activity	transferase activity	cellular_component	cellular_component	metabolic process	metabolic process
Cj_contigs1.4_03614_01164	431.032	359.086	249.983	311.826	348.317	1	0.00130632	0.0251275	gi|358249218|ref|NP_001240268.1|	uncharacterized protein LOC100792693	COV1-like protein [Solanum chacoense]	gi|9117145|gb|ABE1167.1|	82.49	257	2e-129	Glycine max	AT1G43130	molecular_function	molecular_function	trans-Golgi network	cellular_component	stem vascular tissue pattern formation	biological_process
Cj_contigs1.4_21550_01293	228.786	234.226	158.011	177.551	103.048	1	3.2403e-05	0.00118252	gi|224098545|ref|XP_002311214.1|	cytochrome P450 probable 6-deoxocathasterone to 6-deoxoteasterone or cathasterone to teasterone	CPD, partial [Petunia x hybrida]	gi|48148299|gb|AGJ98214.1|	70.93	430	0	Populus trichocarpa	AT5G05690	oxygen binding	oxygen binding	mitochondrion	mitochondrion	pollen exine formation	cellular component organization
Cj_contigs1.4_06985_01081	21.8847	13.3213	164.787	196.775	159.498	2	3.90194e-16	1.08904e-13	gi|357466477|ref|XP_003603523.1|	Cryptochrome DASH	cryptochrome 3 [Solanum lycopersicum]	gi|98467788|gb|ABB1166.2|	78.85	279	4e-168	Medicago truncatula	AT5G24850	FMN binding	nucleotide binding	chloroplast	plastid	response to sucrose stimulus	biological_process
Cj_contigs1.4_04340_02132	1960.59	1362.35	871.27	934.726	926.642	1	0.000115545	0.00346223	gi|225441006|ref|XP_002283672.1|	PREDICTED: glucomannan 4-beta-mannosyltransferase 9	CSLA9-like protein [Eucalyptus cladocalyx]	gi|444436386|gb|AGE9561.1|	77.56	557	0	Vitis vinifera	AT5G03760	mannan synthase activity	transferase activity	Golgi apparatus	Golgi apparatus	response to bacterium	response to biotic stimulus
Cj_contigs1.4_21984_00284	140.255	44.9437	39.602	80.5663	109.95	1	0.000649416	0.0144759	gi|225441006|ref|XP_002283672.1|	PREDICTED: glucomannan 4-beta-mannosyltransferase 9	CSLA9-like protein [Eucalyptus cladocalyx]	gi|444436386|gb|AGE9561.1|	61.02	59	2e-18	Vitis vinifera	AT5G03760	mannan synthase activity	transferase activity	Golgi apparatus	Golgi apparatus	response to bacterium	response to biotic stimulus
Cj_contigs1.4_27306_01334	539.1	151.919	122.486	233.444	415.195	8	1.8651e-05	0.000736244	gi|225441006|ref|XP_002283672.1|	PREDICTED: glucomannan 4-beta-mannosyltransferase 9	CSLA9-like protein [Eucalyptus cladocalyx]	gi|444436386|gb|AGE9561.1|	77.07	375	0	Vitis vinifera	AT5G03760	mannan synthase activity	transferase activity	Golgi apparatus	Golgi apparatus	response to bacterium	response to biotic stimulus
Cj_contigs1.4_08006_01597	196.652	423.532	757.601	750.655	692.668	2	2.91126e-14	6.63108e-12	gi|359497021|ref|XP_002265622.2|	PREDICTED: zeaxanthin epoxidase, chloroplastic-like	CTF2A like oxidoreductase [Arabidopsis thaliana]	gi|3325443|gb|AEC9137.1|	65.49	452	0	Vitis vinifera	AT2G35660	monooxygenase activity	catalytic activity	chloroplast	plastid	metabolic process	metabolic process
Cj_contigs1.4_04220_01860	383.988	291.984	434.349	1114.37	324.002	5	0.000243597	0.00643055	gi|224072427|ref|XP_002303728.1|	predicted protein	CTP synthase [Nicotiana tabacum]	gi|594615362|gb|AHM22928.1|	82.24	580	0	Populus trichocarpa	AT1G30820	CTP synthase activity	catalytic activity	cytoplasm	cytoplasm	pyrimidine nucleotide biosynthetic process	nucleobase-containing compound metabolic process
Cj_contigs1.4_12600_01823	408.556	257.375	187.891	178.944	200.393	1	5.94413e-10	6.83506e-08	gi|350539483|ref|NP_001234657.1|	cutin deficient 2	cutin deficient 2 [Solanum lycopersicum]	gi|255529749|gb|ACU12849.1|	73.27	449	0	Solanum lycopersicum	AT4G00730	sequence-specific DNA binding transcription factor activity	sequence-specific DNA binding transcription factor activity	nucleus	nucleus	cuticle development	biological_process
Cj_contigs1.4_13930_03104	516.944	302.612	212.615	251.333	185.258	1	2.7611e-11	4.17671e-09	gi|350539483|ref|NP_001234657.1|	cutin deficient 2	cutin deficient 2 [Solanum lycopersicum]	gi|255529749|gb|ACU12849.1|	76.15	851	0	Solanum lycopersicum	AT4G00730	sequence-specific DNA binding transcription factor activity	sequence-specific DNA binding transcription factor activity	nucleus	nucleus	cuticle development	biological_process
Cj_contigs1.4_13572_00902	8.362	14.739	46.0057	29.774	41.677	2	0.000255612	0.00668538	gi|356574179|ref|XP_003555229.1|	PREDICTED: probable carboxylesterase 17-like	CXE carboxylesterase [Actinidia deliciosa]	gi|82697961|gb|ABB8915.1|	57.05	298	7e-115	Glycine max	AT5G16080	hydrolase activity	hydrolase activity	cellular_component	cellular_component	metabolic process	metabolic process
Cj_contigs1.4_29351_01190	228.283	219.737	130.255	173.53	120.397	1	0.00099482	0.0203164	gi|224079411|ref|XP_002305855.1|	predicted protein	CXE carboxylesterase [Actinidia deliciosa]	gi|82697971|gb|ABB892.1|	60.84	332	1e-138	Populus trichocarpa	AT5G23530	carboxylesterase activity	hydrolase activity	nucleus	nucleus	pollen tube growth	cell growth
Cj_contigs1.4_12662_01271	127.666	197.589	225.393	249.641	268.757	2	0.00233798	0.0396173	gi|255554140|ref|XP_002518110.1|	conserved hypothetical protein	cyclin dependent kinase inhibitor [Euphorbia esula]	gi|56126414|gb|AAV761.1|	40.14	279	3e-33	Ricinus communis	AT2G32710	protein binding	protein binding	cytoplasm	cytoplasm	negative regulation of cyclin-dependent protein kinase activity	biological_process
Cj_contigs1.4_14184_03683	611.941	690.784	471.468	495.284	512.523	1	0.00128361	0.0248101	gi|225433864|ref|XP_002264735.1|	PREDICTED: uncharacterized protein LOC100264644	cyclin-like [Oryza sativa Japonica Group]	gi|5678528|dbj|BAD82189.1|	64.65	1007	0	Vitis vinifera	AT1G05960			plasma membrane	plasma membrane	biological_process	biological_process
Cj_contigs1.4_29750_00396	96.152	44.7747	18.368	23.945	32.3473	1	1.53816e-05	0.000624606	gi|356500475|ref|XP_003519057.1|	PREDICTED: cyclin-U4-1-like	cyclin-U4-1 [Arabidopsis thaliana]	gi|33255367|gb|AEC1461.1|	89.86	69	2e-38	Glycine max	AT2G44740	protein binding	protein binding			stomatal lineage progression	cellular process
Cj_contigs1.4_09358_00528	271.663	272.639	478.01	621.174	489.254	2	0.00300685	0.047617	gi|145332871|ref|NP_001078301.1|	Peptidyl-prolyl cis-trans isomerase CYP19-3	cyclophilin [Ziziphus jujuba]	gi|196166898|gb|ACG7968.1|	82.81	128	1e-61	Arabidopsis thaliana	AT3G56070	cyclosporin A binding	binding	mitochondrion	mitochondrion	response to cadmium ion	biological_process
Cj_contigs1.4_09914_01490	27.7867	91.3703	289.317	210.425	384.558	2	1.81839e-28	1.74357e-25	gi|255563438|ref|XP_002522721.1|	cytochrome P450, putative	CYP71BE3 [Sinopodophyllum hexandrum]	gi|441418858|gb|AGC29947.1|	61.23	472	6e-180	Ricinus communis	AT3G26310	oxygen binding	oxygen binding			oxidation-reduction process	metabolic process
Cj_contigs1.4_22062_00198	5.957	35.1027	53.926	35.069	28.7333	2	0.00256029	0.042221	gi|255587922|ref|XP_002534441.1|	cytochrome P450, putative, partial	CYP71D48v1 [Nicotiana tabacum]	gi|8568634|gb|ABC69397.1|	60.61	66	9e-15	Ricinus communis	AT3G26300	oxygen binding	oxygen binding			oxidation-reduction process	metabolic process
Cj_contigs1.4_55932_00277	3.368	2.10067	9.91967	1.21933	0	2	0.00128372	0.0248101	gi|359494295|ref|XP_003634756.1|	PREDICTED: LOW QUALITY PROTEIN: cytochrome P450 71D10-like	CYP71D51v1 [Nicotiana tabacum]	gi|8568646|gb|ABC6943.1|	46.25	80	7e-17	Vitis vinifera	AT3G26310	oxygen binding	oxygen binding			oxidation-reduction process	metabolic process
Cj_contigs1.4_01831_01633	281.442	635.206	542.314	329.768	336.984	7	1.66369e-08	1.48283e-06	gi|356556888|ref|XP_003546752.1|	PREDICTED: secologanin synthase-like	CYP72A58 [Nicotiana tabacum]	gi|8568684|gb|ABC69422.1|	59.29	280	1e-142	Glycine max	AT3G14690	oxygen binding	oxygen binding			oxidation-reduction process	metabolic process
Cj_contigs1.4_02135_01746	395.66	364.822	228.706	230.643	367.737	1	0.000441657	0.0105024	gi|225448182|ref|XP_002264790.1|	PREDICTED: cytochrome P450 82C4	CYP82M1v3 [Nicotiana tabacum]	gi|8568588|gb|ABC69374.1|	47.19	551	5e-166	Vitis vinifera	AT4G31940	monooxygenase activity	catalytic activity	chloroplast	plastid	cellular response to iron ion	cellular process
Cj_contigs1.4_04607_01648	128.602	524.803	351.941	218.541	235.937	3	1.78065e-05	0.000705719	gi|225444718|ref|XP_002278462.1|	PREDICTED: flavonoid 3'-monooxygenase	CYP92B2v2 [Nicotiana tabacum]	gi|8568616|gb|ABC69388.1|	56.25	512	0	Vitis vinifera	AT5G07990	flavonoid 3'-monooxygenase activity	catalytic activity	extracellular region	extracellular region	response to auxin stimulus	response to endogenous stimulus
Cj_contigs1.4_01450_02299	226.372	209.353	403.377	358.647	385.642	2	0.000175024	0.00489416	gi|225464788|ref|XP_002266883.1|	PREDICTED: cytochrome P450 97B2, chloroplastic	CYP97B2p [Glycine max]	gi|2738996|gb|AAB94586.1|	83.93	560	0	Vitis vinifera	AT4G15110	oxygen binding	oxygen binding	chloroplast envelope	cellular_component	isopentenyl diphosphate biosynthetic process, mevalonate-independent pathway	lipid metabolic process
Cj_contigs1.4_46314_00681	10.2423	39.6847	11.0293	13.5317	7.90267	3	0.00110229	0.0220417	gi|350535661|ref|NP_001234718.1|	C2H2-type zinc finger protein	Cys2-His2 type zinc finger protein [Nicotiana tabacum]	gi|71979887|dbj|BAE17114.1|	54.22	225	3e-62	Solanum lycopersicum	AT1G27730	sequence-specific DNA binding	DNA binding	nucleus	nucleus	negative regulation of transcription, DNA-dependent	biological_process
Cj_contigs1.4_08746_01116	4.595	31.607	53.341	46.3933	44.8903	2	3.69313e-10	4.44439e-08	gi|255569375|ref|XP_002525655.1|	transcription factor, putative	Cys-3-His zinc finger protein, partial [Capsicum annuum]	gi|11312956|gb|ABI3334.1|	68.27	312	1e-136	Ricinus communis	AT5G58620	sequence-specific DNA binding transcription factor activity	sequence-specific DNA binding transcription factor activity	nucleus	nucleus	regulation of transcription, DNA-dependent	biological_process
Cj_contigs1.4_19233_00505	0.786667	14.9517	17.4273	27.2407	13.953	2	0.000283357	0.00730498	gi|224106237|ref|XP_002314096.1|	predicted protein	Cys-3-His zinc finger protein, partial [Capsicum annuum]	gi|11312956|gb|ABI3334.1|	48.21	112	1e-21	Populus trichocarpa	AT5G58620	sequence-specific DNA binding transcription factor activity	sequence-specific DNA binding transcription factor activity	nucleus	nucleus	regulation of transcription, DNA-dependent	biological_process
Cj_contigs1.4_35865_00267	12.6003	41.4617	1.07767	1.156	0.828	1	3.73077e-10	4.47892e-08	gi|224133760|ref|XP_002321654.1|	predicted protein	cysteine endopeptidase [Jatropha curcas]	gi|39918346|gb|AFP2583.1|	79.22	77	3e-40	Populus trichocarpa	AT5G50260	cysteine-type peptidase activity	hydrolase activity	extracellular region	extracellular region	proteolysis	protein metabolic process
Cj_contigs1.4_00198_00116	256.685	682.648	566.048	420.542	451.157	7	5.98318e-06	0.000277923	gi|225433500|ref|XP_002265736.1|	PREDICTED: cysteine proteinase inhibitor 2-like	cysteine proteinase inhibitor CPI-1 [Coffea canephora]	gi|35162965|gb|AEQ54766.1|	62.16	37	2e-08	Vitis vinifera	AT2G31980	cysteine-type endopeptidase inhibitor activity	enzyme regulator activity	extracellular region	extracellular region	fatty acid catabolic process	lipid metabolic process
Cj_contigs1.4_10054_00634	0.256	0.778333	10.7047	32.7363	35.6383	4	7.10017e-10	8.10169e-08	gi|225433500|ref|XP_002265736.1|	PREDICTED: cysteine proteinase inhibitor 2-like	cysteine proteinase inhibitor CPI-1 [Coffea canephora]	gi|35162965|gb|AEQ54766.1|	56.64	113	8e-24	Vitis vinifera	AT2G31980	cysteine-type endopeptidase inhibitor activity	enzyme regulator activity	extracellular region	extracellular region	fatty acid catabolic process	lipid metabolic process
Cj_contigs1.4_07711_00451	118.611	267.723	505.915	327.01	267.268	2	1.24979e-05	0.00052545	gi|224133764|ref|XP_002321655.1|	predicted protein	cysteine proteinase, partial [Petunia x hybrida]	gi|52546918|gb|AAU81592.1|	83.67	98	2e-54	Populus trichocarpa	AT5G50260	cysteine-type peptidase activity	hydrolase activity	extracellular region	extracellular region	proteolysis	protein metabolic process
Cj_contigs1.4_11625_01010	946.227	909.17	591.568	678.264	728.247	1	0.000353168	0.00878813	gi|351723153|ref|NP_001236501.1|	uncharacterized protein LOC100499823	cytochome b5, partial [Olea europaea]	gi|2695711|emb|CAA473.1|	74.77	107	1e-46	Glycine max	AT5G53560	heme binding	binding	endoplasmic reticulum	endoplasmic reticulum	pentacyclic triterpenoid biosynthetic process	lipid metabolic process
Cj_contigs1.4_20418_00567	380.792	236.18	197.317	211.982	313.913	8	0.000319642	0.00808958	gi|225465441|ref|XP_002265677.1|	PREDICTED: cytochrome b5	cytochrome b5 [Nicotiana tabacum]	gi|296386|emb|CAA5575.1|	84.34	83	3e-45	Vitis vinifera	AT2G32720	protein binding	protein binding	endoplasmic reticulum	endoplasmic reticulum	alkane biosynthetic process	biosynthetic process
Cj_contigs1.4_15651_01614	109.186	3006.53	2444.76	2009.57	204.144	7	8.15357e-05	0.00258933	gi|309322476|ref|YP_003933990.1|	cytochrome b6 (chloroplast)	cytochrome b6 (chloroplast) [Praxelis clematidea]	gi|594543353|gb|AHM2434.1|	99.03	206	3e-141	Eucalyptus grandis	ATCG00720	heme binding	binding	chloroplast thylakoid	thylakoid	photosynthesis, light reaction	generation of precursor metabolites and energy
Cj_contigs1.4_32653_00390	2.60833	21.9653	24.6087	17.512	3.388	7	0.000951659	0.0196646	gi|156618869|ref|YP_001430150.1|	cytochrome c biogenesis protein (chloroplast)	cytochrome c biogenesis protein (chloroplast) [Cuscuta reflexa]	gi|15655654|emb|CAM98437.1|	88.98	118	1e-65	Cuscuta reflexa	ATCG01040			chloroplast	plastid	divalent metal ion transport	transport
Cj_contigs1.4_20273_02105	176.925	150.23	311.07	210.159	275.345	2	0.000124572	0.00368075	gi|225428564|ref|XP_002281077.1|	PREDICTED: cytochrome c biogenesis protein CCS1, chloroplastic	cytochrome c biogenesis protein CCS1 [Arabidopsis thaliana]	gi|33219432|gb|AEE32423.1|	69.38	516	0	Vitis vinifera	AT1G49380	molecular_function	molecular_function	chloroplast	plastid	phosphatidylglycerol biosynthetic process	lipid metabolic process
Cj_contigs1.4_49983_00411	1.50133	13.527	20.9697	8.27267	2.62533	7	0.00146077	0.0273948	gi|159161295|ref|YP_001542573.1|	cytochrome c heme attachment protein (chloroplast)	cytochrome c heme attachment protein (chloroplast) [Cuscuta exaltata]	gi|15893872|gb|ABW83737.1|	92.91	127	2e-61	Cuscuta exaltata	ATCG01040			chloroplast	plastid	divalent metal ion transport	transport
Cj_contigs1.4_58166_00136	0.741333	7.395	13.291	2.249	0	7	0.00071499	0.0156616	gi|159161295|ref|YP_001542573.1|	cytochrome c heme attachment protein (chloroplast)	cytochrome c heme attachment protein (chloroplast) [Cuscuta exaltata]	gi|15893872|gb|ABW83737.1|	95.45	44	2e-20	Cuscuta exaltata	ATCG01040			chloroplast	plastid	divalent metal ion transport	transport
Cj_contigs1.4_31311_01112	76.9793	363.219	426.021	301.281	121.969	7	0.00219379	0.0376171	gi|404481670|ref|YP_006666004.1|	cytochrome c oxidase subunit 1 (mitochondrion)	cytochrome oxidase subunit 1, partial (mitochondrion) [Silene vulgaris]	gi|911896|gb|ABD9657.1|	99.73	370	0	Raphanus sativus	ATMG01360	cytochrome-c oxidase activity	transporter activity	mitochondrial respiratory chain complex IV	cellular_component	respiratory electron transport chain	generation of precursor metabolites and energy
Cj_contigs1.4_04644_01918	462.591	523.505	250.131	250.913	169.457	1	1.39406e-07	9.8194e-06	gi|225438541|ref|XP_002279531.1|	PREDICTED: cytochrome P450 86B1	cytochrome P45 [Ipomoea nil]	gi|124484371|dbj|BAF46296.1|	50.72	487	1e-165	Vitis vinifera	AT4G39490	oxidoreductase activity, acting on paired donors, with incorporation or reduction of molecular oxygen	catalytic activity	extracellular region	extracellular region	oxidation-reduction process	metabolic process
Cj_contigs1.4_06990_01363	727.879	1172.84	708.089	642.49	657.273	3	0.000247979	0.00653461	gi|358248834|ref|NP_001239692.1|	cytochrome P450 71A9 precursor	cytochrome P45 [Nicotiana tabacum]	gi|25297265|dbj|BAH84782.1|	56.25	384	1e-143	Glycine max	AT1G13110	oxygen binding	oxygen binding			divalent metal ion transport	transport
Cj_contigs1.4_10861_00353	70.9437	39.5453	41.1277	78.58	135.567	4	0.00152584	0.028338	gi|225458615|ref|XP_002282788.1|	PREDICTED: abscisic acid 8'-hydroxylase 4	cytochrome P45 [Panax notoginseng]	gi|33271116|gb|AED99877.1|	72.65	117	2e-51	Vitis vinifera	AT3G19270	(+)-abscisic acid 8'-hydroxylase activity	catalytic activity	extracellular region	extracellular region	oxidation-reduction process	metabolic process
Cj_contigs1.4_11024_01624	47.3353	182.747	410.353	415.056	462.379	2	3.78501e-13	7.37754e-11	gi|359494295|ref|XP_003634756.1|	PREDICTED: LOW QUALITY PROTEIN: cytochrome P450 71D10-like	cytochrome P45 [Solanum tuberosum]	gi|12331298|emb|CAC24711.1|	48.09	472	4e-141	Vitis vinifera	AT3G26310	oxygen binding	oxygen binding			oxidation-reduction process	metabolic process
Cj_contigs1.4_11232_00385	14.659	89.424	114.755	106.479	130.828	2	2.49125e-05	0.000945735	gi|356540716|ref|XP_003538831.1|	PREDICTED: LOW QUALITY PROTEIN: cytochrome P450 71D8-like	cytochrome P45 [Solanum tuberosum]	gi|12331298|emb|CAC24711.1|	60.66	122	9e-43	Glycine max	AT3G26300	oxygen binding	oxygen binding			oxidation-reduction process	metabolic process
Cj_contigs1.4_10669_01458	327.824	283.188	212.932	176.407	127.366	1	1.85722e-09	1.94042e-07	gi|225438597|ref|XP_002276487.1|	PREDICTED: cytochrome P450 71A1	cytochrome P45 CYP736A54 [Bupleurum chinense]	gi|388827897|gb|AFK7931.1|	62.64	447	0	Vitis vinifera	AT3G26300	oxygen binding	oxygen binding			oxidation-reduction process	metabolic process
Cj_contigs1.4_22027_00669	18.575	12.2493	2.46067	7.91333	4.901	1	0.00025234	0.00662313	gi|224077780|ref|XP_002305405.1|	cytochrome P450	cytochrome P45 CYP74C9 [Petunia integrifolia subsp. inflata]	gi|8572843|gb|ABC75839.1|	66.84	196	2e-67	Populus trichocarpa	AT5G42650	allene oxide synthase activity	catalytic activity	chloroplast thylakoid	thylakoid	response to fungus	response to biotic stimulus
Cj_contigs1.4_14033_01770	151.301	409.353	134.989	94.5263	77.9363	3	3.0204e-10	3.69465e-08	gi|350536757|ref|NP_001234263.1|	cytochrome P450 85A1	cytochrome P45 CYP85A1 [Nicotiana tabacum]	gi|19649528|gb|ABG3679.1|	79.18	466	0	Solanum lycopersicum	AT5G38970	monooxygenase activity	catalytic activity	mitochondrion	mitochondrion	brassinosteroid homeostasis	biological_process
Cj_contigs1.4_22205_01155	84.159	102.114	30.645	37.1957	39.0077	1	3.40476e-05	0.00123345	gi|350536757|ref|NP_001234263.1|	cytochrome P450 85A1	cytochrome P45 CYP85A1 [Nicotiana tabacum]	gi|19649528|gb|ABG3679.1|	80.98	347	0	Solanum lycopersicum	AT5G38970	monooxygenase activity	catalytic activity	mitochondrion	mitochondrion	brassinosteroid homeostasis	biological_process
Cj_contigs1.4_34531_00534	23.5827	27.5753	8.69	7.15633	14.2507	1	0.000639466	0.0142978	gi|225451804|ref|XP_002281338.1|	PREDICTED: cytochrome P450 85A	cytochrome P45 CYP85A1 [Nicotiana tabacum]	gi|19649528|gb|ABG3679.1|	88.68	106	4e-66	Vitis vinifera	AT3G30180	monooxygenase activity	catalytic activity	extracellular region	extracellular region	brassinosteroid biosynthetic process	lipid metabolic process
Cj_contigs1.4_35082_01163	47.505	68.9867	28.213	22.0557	16.4387	1	2.3274e-07	1.56341e-05	gi|255566913|ref|XP_002524439.1|	cytochrome P450, putative	cytochrome P45 enzyme [Pisum sativum]	gi|14495179|dbj|BAF5624.1|	73.46	358	0	Ricinus communis	AT2G26710	steroid hydroxylase activity	catalytic activity			brassinosteroid metabolic process	lipid metabolic process
Cj_contigs1.4_00300_00689	13.484	51.097	90.775	57.7797	51.585	2	4.3354e-05	0.00150109	gi|356564460|ref|XP_003550472.1|	PREDICTED: cytochrome P450 71D8-like	cytochrome P45 hydroxylase [Hyoscyamus muticus]	gi|151335776|gb|ABS393.1|	50	228	1e-71	Glycine max	AT3G26300	oxygen binding	oxygen binding			oxidation-reduction process	metabolic process
Cj_contigs1.4_07736_01798	580.732	662.782	408.922	313.556	248.37	1	1.9469e-10	2.47682e-08	gi|225431255|ref|XP_002267958.1|	PREDICTED: 3-epi-6-deoxocathasterone 23-monooxygenase	cytochrome P45 like protein [Arabidopsis thaliana]	gi|46922|emb|CAB1685.1|	65.14	459	0	Vitis vinifera	AT4G36380	oxidoreductase activity, acting on paired donors, with incorporation or reduction of molecular oxygen, NAD(P)H as one donor, and incorporation of one atom of oxygen	catalytic activity	chloroplast	plastid	leaf development	biological_process
Cj_contigs1.4_59416_00122	0	0	16.4457	0	0	2	1.64726e-05	0.000663918	gi|168068130|ref|XP_001785944.1|	predicted protein, partial	cytochrome P45 like_TBP [Nicotiana tabacum]	gi|154585|dbj|BAA1929.1|	77.78	36	2e-12	Physcomitrella patens subsp. patens
Cj_contigs1.4_54844_00179	21.7263	113.629	22.821	6.504	3.528	3	3.65777e-10	4.41076e-08	gi|356570622|ref|XP_003553484.1|	PREDICTED: cytochrome P450 94A1-like	cytochrome P45 monooxygenase [Petunia x hybrida]	gi|71726948|gb|AAZ39645.1|	59.32	59	1e-17	Glycine max	AT5G63450	oxygen binding	oxygen binding	chloroplast	plastid	response to wounding	response to stress
Cj_contigs1.4_11722_01718	327.181	371.977	143.66	167.193	85.2843	1	1.15371e-11	1.86378e-09	gi|225444349|ref|XP_002265911.1|	PREDICTED: cytochrome P450 77A3	cytochrome P45, family 77, subfamily B, polypeptide 1 [Arabidopsis thaliana]	gi|33219637|gb|AEE28758.1|	79.59	490	0	Vitis vinifera	AT1G11600	oxygen binding	oxygen binding	plasma membrane	plasma membrane	oxidation-reduction process	metabolic process
Cj_contigs1.4_02163_01807	116.529	90.723	144.94	283.754	106.749	5	0.000251051	0.00659511	gi|224130624|ref|XP_002320887.1|	cytochrome P450	cytochrome P45, partial [Panax notoginseng]	gi|33271121|gb|AED99879.1|	69.04	533	0	Populus trichocarpa	AT2G46660	oxygen binding	oxygen binding	chloroplast	plastid	seed development	post-embryonic development
Cj_contigs1.4_33858_01087	126.995	150.884	111.574	107.308	39.7713	6	8.43411e-06	0.0003739	gi|255538770|ref|XP_002510450.1|	gulonolactone oxidase, putative	cytokinin oxidase/dehydrogenase-like [Solanum lycopersicum]	gi|383212272|dbj|BAM96.1|	72.34	329	4e-159	Ricinus communis	AT1G75450	cytokinin dehydrogenase activity	catalytic activity	extracellular region	extracellular region	cytokinin catabolic process	catabolic process
Cj_contigs1.4_30544_00626	31.4137	54.1447	20.784	16.4817	18.2987	1	0.000210131	0.00568338	gi|225458018|ref|XP_002276775.1|	PREDICTED: cytokinin riboside 5'-monophosphate phosphoribohydrolase LOG3	cytokinin riboside 5'-monophosphate phosphoribohydrolase [Petunia x hybrida]	gi|34248744|dbj|BAK5267.1|	88.95	181	8e-110	Vitis vinifera	AT3G53450	molecular_function	molecular_function	cytosol	cytosol	lysine biosynthetic process via diaminopimelate	biosynthetic process
Cj_contigs1.4_35435_00285	6.11167	20.856	7.798	5.94333	7.526	3	0.00175388	0.0317016	gi|225458018|ref|XP_002276775.1|	PREDICTED: cytokinin riboside 5'-monophosphate phosphoribohydrolase LOG3	cytokinin riboside 5'-monophosphate phosphoribohydrolase [Petunia x hybrida]	gi|34248744|dbj|BAK5267.1|	90.91	33	7e-13	Vitis vinifera	AT3G53450	molecular_function	molecular_function	cytosol	cytosol	lysine biosynthetic process via diaminopimelate	biosynthetic process
Cj_contigs1.4_06086_01092	601.481	1108.92	358.611	517.968	303.292	1	3.22109e-14	7.258e-12	gi|350535679|ref|NP_001233951.1|	cytosolic NADP-malic enzyme	cytosolic NADP-malic enzyme [Nicotiana tabacum]	gi|11848585|gb|ABI98681.2|	88.15	363	0	Solanum lycopersicum	AT5G25880	malate dehydrogenase (oxaloacetate-decarboxylating) (NADP+) activity	catalytic activity	cytosol	cytosol	malate metabolic process	metabolic process
Cj_contigs1.4_12491_01998	569.605	428.233	341.521	247.466	246.409	1	1.37368e-13	2.8755e-11	gi|359492924|ref|XP_003634482.1|	PREDICTED: LOW QUALITY PROTEIN: cyclin-D4-2-like	D2/4-type cyclin [Populus x canadensis]	gi|359359232|gb|AEV41134.1|	55.81	353	7e-107	Vitis vinifera	AT5G65420	protein binding	protein binding	nucleus	nucleus	stomatal lineage progression	cellular process
Cj_contigs1.4_06356_02384	405.576	484.018	282.555	330.287	284.863	1	0.000257514	0.00672329	gi|255579150|ref|XP_002530422.1|	serine/threonine protein kinase, putative	D6 protein kinase like 2 [Arabidopsis thaliana]	gi|3328185|gb|AED95568.1|	82.27	519	0	Ricinus communis	AT5G47750	protein binding	protein binding	cytoplasm	cytoplasm	microtubule cytoskeleton organization	cellular component organization
Cj_contigs1.4_14654_02180	159.164	262.44	185.44	337.299	466.79	4	5.10036e-05	0.00172669	gi|225449360|ref|XP_002277622.1|	PREDICTED: protein DA1-related 2	DA1-related protein 2 [Arabidopsis thaliana]	gi|33254642|gb|AEC9736.1|	65.33	300	2e-179	Vitis vinifera	AT2G39830	zinc ion binding	binding			phloem development	biological_process
Cj_contigs1.4_17127_00943	16.637	8.51133	30.1417	27.479	10.7627	2	0.00247985	0.041307	gi|356528230|ref|XP_003532708.1|	PREDICTED: phospholipase A1-Igamma1, chloroplastic-like	DAD1-like acylhydrolase [Arabidopsis thaliana]	gi|33219389|gb|AEE3121.1|	60.92	87	9e-32	Glycine max	AT1G30370	phosphatidylcholine 1-acylhydrolase activity	hydrolase activity	mitochondrion	mitochondrion	lipid metabolic process	lipid metabolic process
Cj_contigs1.4_18996_01647	61.9767	140.322	84.0503	91.072	53.999	3	0.000864494	0.0182181	gi|359483651|ref|XP_003632993.1|	PREDICTED: LOW QUALITY PROTEIN: phospholipase A1-Igamma1, chloroplastic-like	DAD1-like acylhydrolase [Arabidopsis thaliana]	gi|33219389|gb|AEE3121.1|	68.53	464	0	Vitis vinifera	AT1G30370	phosphatidylcholine 1-acylhydrolase activity	hydrolase activity	mitochondrion	mitochondrion	lipid metabolic process	lipid metabolic process
Cj_contigs1.4_19029_01168	85.91	164.844	262.842	287.825	316.275	2	7.17569e-11	1.00138e-08	gi|255538072|ref|XP_002510101.1|	sigma factor sigb regulation protein rsbq, putative	DAD2 [Petunia x hybrida]	gi|44434487|gb|AFR68698.1|	79.01	262	2e-125	Ricinus communis	AT3G03990	catalytic activity	catalytic activity	cytoplasm	cytoplasm	response to wounding	response to stress
Cj_contigs1.4_09349_03296	178.044	136.717	271.726	285.886	359.877	2	1.87919e-05	0.000741315	gi|359472626|ref|XP_002280664.2|	PREDICTED: ATP-dependent DNA helicase recG-like	DEAD/DEAH box RNA helicase family protein [Arabidopsis thaliana]	gi|3325357|gb|AEC5451.1|	64.1	1014	0	Vitis vinifera	AT2G01440	ATP-dependent helicase activity	hydrolase activity	nucleus	nucleus	DNA recombination	DNA metabolic process
Cj_contigs1.4_06418_02156	255.907	180.309	400.348	356.571	358.28	2	6.75122e-05	0.00218127	gi|225424754|ref|XP_002266408.1|	PREDICTED: DEAD-box ATP-dependent RNA helicase 22	DEAD-box ATP-dependent RNA helicase 22 [Arabidopsis thaliana]	gi|332195526|gb|AEE33647.1|	62.99	589	0	Vitis vinifera	AT1G59990	ATP-dependent helicase activity	hydrolase activity	chloroplast	plastid	pyrimidine ribonucleotide biosynthetic process	nucleobase-containing compound metabolic process
Cj_contigs1.4_09922_00339	2.021	22.0533	47.22	98.6577	78.521	2	1.27581e-08	1.15971e-06	gi|225433718|ref|XP_002268742.1|	PREDICTED: putative lipid-transfer protein DIR1-like	defective in induced resistance 3 protein [Nicotiana tabacum]	gi|32868513|gb|AEB33951.1|	71.11	90	5e-31	Vitis vinifera	AT5G48485	fatty acid binding	lipid binding	extracellular region	extracellular region	systemic acquired resistance, salicylic acid mediated signaling pathway	signal transduction
Cj_contigs1.4_13641_00408	15.2793	7.00567	72.4973	77.0597	84.218	2	0.00228026	0.0388714	gi|224145699|ref|XP_002325735.1|	predicted protein	defensin [Persea americana var. drymifolia]	gi|4433218|gb|AGC8227.1|	39.47	76	5e-10	Populus trichocarpa	AT2G02130	peptidase inhibitor activity	enzyme regulator activity	cell wall	cell wall	growth	growth
Cj_contigs1.4_46597_00126	130.722	103.863	6.78033	13.8227	30.047	1	6.32731e-07	3.83829e-05	gi|115450505|ref|NP_001048853.1|	Os03g0130300	defensin D2 [Phaseolus vulgaris]	gi|312982412|gb|ADR367.1|	57.89	38	3e-09	Oryza sativa Japonica Group	AT2G02100	peptidase inhibitor activity	enzyme regulator activity	cell wall	cell wall	defense response	response to stress
Cj_contigs1.4_26242_03355	115.438	150.369	538.163	476.118	440.5	2	7.46894e-29	7.40035e-26	gi|359488197|ref|XP_002271823.2|	PREDICTED: protease Do-like 7-like	DegP protease 7 [Arabidopsis thaliana]	gi|33264417|gb|AEE73938.1|	72.02	997	0	Vitis vinifera	AT3G03380	peptidase activity	hydrolase activity	cytosol	cytosol	photoinhibition	response to abiotic stimulus
Cj_contigs1.4_09569_02322	81.2573	96.0697	213.821	143.982	205.958	2	0.000272087	0.00704806	gi|359474087|ref|XP_002270561.2|	PREDICTED: ethylene-responsive transcription factor ERF061-like	dehydration responsive element binding transcription factor [Morus notabilis]	gi|58587472|gb|AHJ25972.1|	77.55	49	3e-32	Vitis vinifera	AT1G64380	sequence-specific DNA binding transcription factor activity	sequence-specific DNA binding transcription factor activity	nucleus	nucleus	response to chitin	response to endogenous stimulus
Cj_contigs1.4_30756_00458	16.9127	26.283	12.89	17.974	3.64567	1	2.88992e-05	0.00107444	gi|356514220|ref|XP_003525804.1|	PREDICTED: ethylene-responsive transcription factor ERF010-like	dehydration-responsive element-binding protein DREB3 [Solanum tuberosum]	gi|3588882|gb|AET991.1|	60.31	131	5e-44	Glycine max	AT5G67190	sequence-specific DNA binding transcription factor activity	sequence-specific DNA binding transcription factor activity	nucleus	nucleus	regulation of transcription, DNA-dependent	biological_process
Cj_contigs1.4_39735_00764	82.2037	45.516	26.093	48.863	60.072	1	0.00128842	0.0248847	gi|225438785|ref|XP_002283112.1|	PREDICTED: ethylene-responsive transcription factor ERF008	dehydration-responsive element-binding protein DREB3 [Solanum tuberosum]	gi|3588882|gb|AET991.1|	62	150	4e-52	Vitis vinifera	AT2G23340	sequence-specific DNA binding transcription factor activity	sequence-specific DNA binding transcription factor activity	nucleus	nucleus	regulation of transcription, DNA-dependent	biological_process
Cj_contigs1.4_17473_00816	297.805	248.467	138.924	192.317	203.617	1	9.66094e-06	0.000420449	gi|225452086|ref|XP_002284080.1|	PREDICTED: delta(7)-sterol-C5(6)-desaturase	delta7 sterol C-5 desaturase [Zinnia violacea]	gi|718348|dbj|BAE16981.1|	71.43	203	1e-101	Vitis vinifera	AT3G02580	C-5 sterol desaturase activity	catalytic activity			brassinosteroid biosynthetic process	lipid metabolic process
Cj_contigs1.4_33359_00481	4.01	0.528667	23.2203	6.88533	3.33733	2	0.000454967	0.010763	gi|225431649|ref|XP_002263626.1|	PREDICTED: diacylglycerol O-acyltransferase 2	diacylglycerol acyltransferase type 2 [Olea europaea]	gi|29564957|gb|ADG2268.1|	71.88	160	4e-84	Vitis vinifera	AT3G51520	diacylglycerol O-acyltransferase activity	transferase activity	chloroplast	plastid
Cj_contigs1.4_38889_00321	2.13133	0	14.0783	5.57267	7.08333	2	0.000271332	0.00703156	gi|225431649|ref|XP_002263626.1|	PREDICTED: diacylglycerol O-acyltransferase 2	diacylglycerol acyltransferase type 2 [Olea europaea]	gi|29564957|gb|ADG2268.1|	46.32	95	1e-14	Vitis vinifera	AT3G51520	diacylglycerol O-acyltransferase activity	transferase activity	chloroplast	plastid
Cj_contigs1.4_14237_01798	871.544	692.093	433.1	592.117	655.469	1	0.0012647	0.0245222	gi|255553919|ref|XP_002518000.1|	diacylglycerol kinase, alpha, putative	diacylglycerol kinase [Nicotiana tabacum]	gi|6864533|gb|AHW5676.1|	77.55	490	0	Ricinus communis	AT2G20900	diacylglycerol kinase activity	kinase activity			response to ethylene stimulus	response to endogenous stimulus
Cj_contigs1.4_09485_02055	911.707	693.082	560.667	581.074	542.601	1	1.82486e-05	0.000720838	gi|359485049|ref|XP_002271984.2|	PREDICTED: diacylglycerol kinase A-like	diacylglycerol kinase 7 [Arabidopsis thaliana]	gi|33266354|gb|AEE85754.1|	64.49	521	0	Vitis vinifera	AT2G18730	diacylglycerol kinase activity	kinase activity	plasmodesma	cellular_component	protein targeting to membrane	transport
Cj_contigs1.4_19439_01658	17.8007	17.7567	131.994	104.174	76.0507	2	2.18836e-17	6.957e-15	gi|15237659|ref|NP_201234.1|	dicarboxylate transport 2.1	dicarboxylate transport 2.1 [Arabidopsis thaliana]	gi|3321483|gb|AED97866.1|	71.58	475	0	Arabidopsis thaliana	AT5G64290	malate transmembrane transporter activity	transporter activity	plastid	plastid	ammonia assimilation cycle	metabolic process
Cj_contigs1.4_07991_01280	308.393	137.914	160.55	123.365	133.451	1	3.29087e-12	5.58968e-10	gi|255547506|ref|XP_002514810.1|	ATP binding protein, putative	dicer-like 2 protein [Nicotiana attenuata]	gi|379987678|gb|AFD22619.1|	69.87	239	6e-105	Ricinus communis	AT3G03300	protein binding	protein binding	nucleus	nucleus	defense response to virus	response to biotic stimulus
Cj_contigs1.4_13257_03999	1512.06	838.068	1009.43	842.934	963.134	1	8.87322e-07	5.14137e-05	gi|255547506|ref|XP_002514810.1|	ATP binding protein, putative	dicer-like 2 protein [Nicotiana attenuata]	gi|379987678|gb|AFD22619.1|	54.12	898	0	Ricinus communis	AT3G03300	protein binding	protein binding	nucleus	nucleus	defense response to virus	response to biotic stimulus
Cj_contigs1.4_24101_00422	0.256	1.55667	20.5213	4.65967	28.259	2	2.23339e-07	1.5105e-05	gi|350534658|ref|NP_001234408.1|	dihydroflavonol-4-reductase	dihydroflavonol 4-reductase [Solanum tuberosum]	gi|345294343|gb|AEN8353.1|	84.17	139	7e-76	Solanum lycopersicum	AT5G42800	dihydrokaempferol 4-reductase activity	catalytic activity	extrinsic to endoplasmic reticulum membrane	cellular_component	anthocyanin-containing compound biosynthetic process	secondary metabolic process
Cj_contigs1.4_47699_00833	0.458	2.59967	20.2477	3.16367	41.3	2	4.06995e-05	0.00142746	gi|350534658|ref|NP_001234408.1|	dihydroflavonol-4-reductase	dihydroflavonol 4-reductase B [Convolvulus arvensis]	gi|16295582|gb|ABY25284.1|	69.76	205	3e-90	Solanum lycopersicum	AT5G42800	dihydrokaempferol 4-reductase activity	catalytic activity	extrinsic to endoplasmic reticulum membrane	cellular_component	anthocyanin-containing compound biosynthetic process	secondary metabolic process
Cj_contigs1.4_29727_00113	0	0.653667	0.652333	2.38967	8.471	4	0.000236438	0.00628622	gi|357466653|ref|XP_003603611.1|	Dioxygenase RAMOSUS1	dioxygenase RAMOSUS1 [Pisum sativum]	gi|4554727|gb|AAS6697.1|	91.67	36	6e-15	Medicago truncatula	AT4G32810	oxidoreductase activity, acting on single donors with incorporation of molecular oxygen, incorporation of two atoms of oxygen	catalytic activity	chloroplast stroma	cellular_component	secondary shoot formation	anatomical structure morphogenesis
Cj_contigs1.4_02911_00535	157.78	267.025	34.2007	46.1033	17.158	1	2.75221e-24	1.9249e-21	gi|358248104|ref|NP_001240070.1|	uncharacterized protein LOC100808529 precursor	dirigent-like protein [Solanum tuberosum]	gi|3751517|gb|AFA36428.1|	65.56	180	5e-74	Glycine max	AT1G58170	molecular_function	molecular_function	chloroplast	plastid	defense response	response to stress
Cj_contigs1.4_11299_00560	16.1897	10.6923	35.6177	41.7247	57.1113	4	1.78025e-06	9.57772e-05	gi|255569255|ref|XP_002525595.1|	DNA binding protein, putative	DIV1A protein [Heptacodium miconioides]	gi|237664615|gb|ACR9746.1|	69.66	178	7e-77	Ricinus communis	AT5G58900	DNA binding	DNA binding	nucleus	nucleus
Cj_contigs1.4_01038_01543	66.6793	86.6113	181.684	132.724	100.404	2	0.00137755	0.0262396	gi|225432378|ref|XP_002276628.1|	PREDICTED: uncharacterized protein LOC100244223	divinyl reductase [Cucumis sativus]	gi|4416691|gb|AFR53113.1|	74.16	418	0	Vitis vinifera	AT5G18660	3,8-divinyl protochlorophyllide a 8-vinyl reductase activity	catalytic activity	chloroplast thylakoid	thylakoid	chlorophyll biosynthetic process	biosynthetic process
Cj_contigs1.4_40925_00146	20.1243	9.01033	13.3943	18.1707	4.42267	9	0.00206035	0.0358564	gi|356571931|ref|XP_003554124.1|	PREDICTED: DNA gyrase subunit B, chloroplastic/mitochondrial-like	DNA gyrase B subunit [Nicotiana benthamiana]	gi|381795|gb|AAR7943.1|	93.75	48	6e-23	Glycine max	AT5G04130	DNA topoisomerase activity	DNA binding	mitochondrion	mitochondrion	ATP catabolic process	nucleobase-containing compound metabolic process
Cj_contigs1.4_18802_02973	73.094	83.4903	203.366	116.742	159.413	2	2.8494e-05	0.0010607	gi|356521349|ref|XP_003529319.1|	PREDICTED: mutS2 protein-like isoform 1	DNA mismatch repair protein MutS2 [Arabidopsis thaliana]	gi|33219625|gb|AEE34326.1|	58.25	879	0	Glycine max	AT1G65070	damaged DNA binding	DNA binding	nucleus	nucleus	mismatch repair	DNA metabolic process
Cj_contigs1.4_10028_03128	154.887	113.342	318.346	249.278	279.643	2	1.61193e-06	8.76742e-05	gi|224136770|ref|XP_002322411.1|	predicted protein	DNA photolyase [Arabidopsis thaliana]	gi|332659635|gb|AEE8535.1|	69.4	366	9e-173	Populus trichocarpa	AT4G25290	DNA photolyase activity	catalytic activity			DNA repair	DNA metabolic process
Cj_contigs1.4_20463_00617	36.7533	103.429	108.372	191.547	237.008	4	4.81155e-05	0.00163827	gi|359476816|ref|XP_002265844.2|	PREDICTED: chaperone protein dnaJ 11, chloroplastic-like	DnaJ-like protein, partial [Phaseolus vulgaris]	gi|1684851|gb|AAB36543.1|	49.69	159	3e-38	Vitis vinifera	AT2G17880	heat shock protein binding	protein binding	chloroplast	plastid	response to sucrose stimulus	biological_process
Cj_contigs1.4_20479_00880	104.404	123.308	237.284	228.344	201.146	2	0.00260544	0.0427408	gi|356542565|ref|XP_003539737.1|	PREDICTED: dof zinc finger protein DOF2.1-like	Dof domain, zinc finger family protein [Solanum demissum]	gi|11325234|gb|AAT3935.2|	47.84	278	2e-56	Glycine max	AT2G28510	sequence-specific DNA binding transcription factor activity	sequence-specific DNA binding transcription factor activity	nucleolus	nucleolus	regulation of transcription, DNA-dependent	biological_process
Cj_contigs1.4_10007_01336	80.2267	118.887	146.271	184.338	176.487	2	0.000270133	0.00700966	gi|255555689|ref|XP_002518880.1|	zinc finger protein, putative	Dof28 [Glycine max]	gi|112363398|gb|ABI1623.1|	46.41	362	2e-67	Ricinus communis	AT4G24060	sequence-specific DNA binding transcription factor activity	sequence-specific DNA binding transcription factor activity	nucleus	nucleus	regulation of transcription, DNA-dependent	biological_process
Cj_contigs1.4_11458_00690	38.186	102.356	108.609	115.301	109.617	2	3.10042e-05	0.00113916	gi|224076964|ref|XP_002305070.1|	f-box family protein	Dof-domain transcription factor protein [Platycodon grandiflorus]	gi|33337489|gb|AEF13372.1|	63.87	155	8e-60	Populus trichocarpa	AT1G29160	sequence-specific DNA binding transcription factor activity	sequence-specific DNA binding transcription factor activity	nucleus	nucleus	regulation of transcription, DNA-dependent	biological_process
Cj_contigs1.4_27735_01046	47.1713	78.1293	94.699	145.355	103.137	2	0.00129019	0.0249109	gi|225427999|ref|XP_002278045.1|	PREDICTED: uncharacterized protein LOC100267615 isoform 1	drought-inducible protein [Manihot esculenta]	gi|44222399|gb|AGC51775.1|	60.43	278	2e-92	Vitis vinifera	AT2G17840	molecular_function	molecular_function	plasma membrane	plasma membrane	response to water deprivation	response to abiotic stimulus
Cj_contigs1.4_22889_01384	321.962	485.044	112.287	193.037	220.353	1	1.64714e-06	8.91813e-05	gi|224104031|ref|XP_002313289.1|	predicted protein	DRT1 [Populus deltoides]	gi|151936646|gb|ABS18952.1|	67.58	364	2e-163	Populus trichocarpa	AT3G12610	nucleotide binding	nucleotide binding	plasma membrane	plasma membrane	UV protection	response to abiotic stimulus
Cj_contigs1.4_23255_01449	211.657	151.412	125.12	118.41	138.881	1	0.000869379	0.0183081	gi|224123048|ref|XP_002330428.1|	predicted protein	DUF3 family protein [Nicotiana tabacum]	gi|295824575|gb|ADG37658.1|	75.52	286	2e-156	Populus trichocarpa	AT4G21570			endoplasmic reticulum	endoplasmic reticulum	biological_process	biological_process
Cj_contigs1.4_04146_03356	94.0727	318.924	133.128	129.826	233.76	3	0.000875706	0.0184152	gi|225431423|ref|XP_002280019.1|	PREDICTED: uncharacterized protein LOC100262676	DUO1-activated WD4 1 [Arabidopsis thaliana]	gi|33266113|gb|AEE8653.1|	61.39	1062	0	Vitis vinifera	AT4G35560	molecular_function	molecular_function	nucleus	nucleus	pollen sperm cell differentiation	cell differentiation
Cj_contigs1.4_18964_01465	16.1997	12.8657	42.8217	36.0797	39.865	2	0.00153919	0.0285111	gi|224132938|ref|XP_002327916.1|	predicted protein	dynamin like protein 2a [Arabidopsis thaliana]	gi|1932337|dbj|BAB85644.1|	76.79	280	1e-160	Populus trichocarpa	AT4G33650	identical protein binding	protein binding	peroxisome	peroxisome	regulation of peroxisome size	cellular component organization
Cj_contigs1.4_08654_01421	2180.9	1939.09	992.759	1301.76	1586.3	1	5.0301e-06	0.000238845	gi|356500948|ref|XP_003519292.1|	PREDICTED: pyruvate dehydrogenase E1 component subunit alpha-1, mitochondrial-like	E1 alpha subunit of pyruvate dehydrogenase [Petunia x hybrida]	gi|5942884|gb|AAW83831.1|	91.6	262	4e-171	Glycine max	AT1G59900	pyruvate dehydrogenase (acetyl-transferring) activity	catalytic activity	cytosol	cytosol	response to cadmium ion	biological_process
Cj_contigs1.4_32838_00482	1.89433	0	33.0127	13.1763	11.6553	2	1.3376e-11	2.12617e-09	gi|297823085|ref|XP_002879425.1|	hypothetical protein ARALYDRAFT_902362	E3 ubiquitin-protein ligase COP1, partial [Solanum nigrum]	gi|327493249|gb|AEA86331.1|	70.51	156	2e-54	Arabidopsis lyrata subsp. lyrata	AT2G32950	protein binding	protein binding	nucleus	nucleus	entrainment of circadian clock	response to external stimulus
Cj_contigs1.4_57047_00393	4.38167	6.88133	0	0.305	0	1	3.49089e-05	0.001257	gi|356560169|ref|XP_003548367.1|	PREDICTED: uncharacterized protein LOC100811893	early auxin response protein [Oryza sativa Indica Group]	gi|52189231|dbj|BAN59748.1|	45.61	57	1e-06	Glycine max	AT1G72490	molecular_function	molecular_function	cellular_component	cellular_component	biological_process	biological_process
Cj_contigs1.4_02329_00708	101.633	112.329	1484.07	1233.23	1315.96	2	1.6268e-48	8.79197e-45	gi|225432790|ref|XP_002283398.1|	PREDICTED: early light-induced protein, chloroplastic	early light-inducible protein [Capsicum annuum]	gi|35861129|gb|ADM7284.1|	72.13	122	1e-44	Vitis vinifera	AT3G22840	chlorophyll binding	binding	chloroplast	plastid	response to karrikin	response to abiotic stimulus
Cj_contigs1.4_16147_00303	60.92	77.6293	215.071	166.784	167.673	2	6.66146e-08	5.09674e-06	gi|225470242|ref|XP_002263284.1|	PREDICTED: uncharacterized protein At5g48480	early tobacco anther 1 [Nicotiana tabacum]	gi|28565534|gb|AAO43.1|	45.88	85	1e-14	Vitis vinifera	AT5G48480	molecular_function	molecular_function	cytosol	cytosol	biological_process	biological_process
Cj_contigs1.4_17021_02600	85.6403	69.5663	211.562	150.682	139.115	2	2.46612e-07	1.64544e-05	gi|255557871|ref|XP_002519965.1|	Extensin-3 precursor, putative	early-responsive to dehydration stress protein (ERD4) [Arabidopsis thaliana]	gi|332193314|gb|AEE31435.1|	70.72	625	0	Ricinus communis	AT1G32090	molecular_function	molecular_function	plasma membrane	plasma membrane	biological_process	biological_process
Cj_contigs1.4_05568_00875	442.211	255.414	233.663	241.144	174.279	1	5.00292e-07	3.11433e-05	gi|255554789|ref|XP_002518432.1|	conserved hypothetical protein	early-responsive to dehydration-related protein [Populus euphratica]	gi|343157312|gb|AEL95439.1|	85.85	106	8e-71	Ricinus communis	AT4G22120			plasma membrane	plasma membrane
Cj_contigs1.4_00584_00787	361.811	292.557	588.039	478.892	517.312	2	0.00157815	0.0291047	gi|359488731|ref|XP_002275276.2|	PREDICTED: uncharacterized protein LOC100264617	EG2771 [Manihot esculenta]	gi|532525716|gb|AGT9735.1|	58.43	166	3e-48	Vitis vinifera	AT5G14910	metal ion binding	binding	chloroplast stroma	cellular_component	pentose-phosphate shunt	nucleobase-containing compound metabolic process
Cj_contigs1.4_03941_02268	967.763	1152.92	608.199	556.453	607.023	1	2.76035e-09	2.79082e-07	gi|350539597|ref|NP_001234721.1|	EIL2 protein	EIL1 [Nicotiana tabacum]	gi|316894|gb|AAP3997.1|	60.67	623	0	Solanum lycopersicum	AT3G20770	protein binding	protein binding	nucleus	nucleus	cellular response to iron ion	cellular process
Cj_contigs1.4_27073_00867	18.176	39.157	7.36533	8.17867	10.244	1	9.17522e-05	0.00285879	gi|350539597|ref|NP_001234721.1|	EIL2 protein	EIL2 [Nicotiana tabacum]	gi|316896|gb|AAP3998.1|	42.06	252	6e-48	Solanum lycopersicum	AT3G20770	protein binding	protein binding	nucleus	nucleus	cellular response to iron ion	cellular process
Cj_contigs1.4_02541_01578	1054.56	1595.4	670.003	672.559	724.568	1	3.78478e-06	0.000185798	gi|350537359|ref|NP_001234546.1|	EIL3 protein	EIL5 [Nicotiana tabacum]	gi|31692|gb|AAP41.1|	59.46	597	0	Solanum lycopersicum	AT3G20770	protein binding	protein binding	nucleus	nucleus	cellular response to iron ion	cellular process
Cj_contigs1.4_33996_02262	328.93	577.93	148.443	125.826	93.8823	1	7.37451e-22	4.02208e-19	gi|350538507|ref|NP_001234858.1|	EIN3-binding F-box protein 1	EIN3-binding F-box protein 2 [Solanum lycopersicum]	gi|2417777|gb|ACS4435.1|	66.2	639	0	Solanum lycopersicum	AT2G25490	protein binding	protein binding	nucleus	nucleus	response to ethylene stimulus	response to endogenous stimulus
Cj_contigs1.4_32751_01555	12.0407	13.461	23.2163	52.769	15.88	5	0.000777455	0.0167339	gi|255577177|ref|XP_002529472.1|	Glucan endo-1,3-beta-glucosidase precursor, putative	elicitor inducible beta-1,3-glucanase NtEIG-E76 [Nicotiana tabacum]	gi|1171974|dbj|BAB1732.1|	64.95	465	3e-179	Ricinus communis	AT5G55180	hydrolase activity, hydrolyzing O-glycosyl compounds	hydrolase activity	plasma membrane	plasma membrane	carbohydrate metabolic process	carbohydrate metabolic process
Cj_contigs1.4_10810_01498	534.522	589.502	391.795	363.423	428.916	1	2.34054e-05	0.000895385	gi|225439141|ref|XP_002271601.1|	PREDICTED: ELMO domain-containing protein A	ELMO/CED-12 family protein [Arabidopsis thaliana]	gi|33264441|gb|AEE73962.1|	65.27	311	1e-135	Vitis vinifera	AT3G03610	molecular_function	molecular_function	mitochondrion	mitochondrion	toxin catabolic process	secondary metabolic process
Cj_contigs1.4_21547_01406	43.7897	77.5797	81.5167	17.071	22.337	6	2.30918e-06	0.000120844	gi|359489182|ref|XP_002265239.2|	PREDICTED: DNA2-like helicase-like	embryo defective protein 2411 [Arabidopsis thaliana]	gi|33219235|gb|AEE28356.1|	50.67	150	4e-39	Vitis vinifera	AT1G08840	ATP-dependent DNA helicase activity	hydrolase activity	nucleus	nucleus	DNA replication	DNA metabolic process
Cj_contigs1.4_19619_00348	536.306	333.046	94.331	78.9653	91.4537	1	6.37195e-19	2.38243e-16	gi|224131088|ref|XP_002320998.1|	predicted protein	endo-1,4-beta-glucanase [Populus trichocarpa]	gi|347466627|gb|AEO97226.1|	89.29	112	8e-65	Populus trichocarpa	AT4G02290	hydrolase activity, hydrolyzing O-glycosyl compounds	hydrolase activity	extracellular region	extracellular region	cell wall macromolecule metabolic process	metabolic process
Cj_contigs1.4_03599_02612	2326.32	1665.48	1214.91	1327.1	1476.07	1	6.00745e-06	0.000278795	gi|350535529|ref|NP_001233943.1|	endo-1,4-beta-glucanase	endo-1,4-beta-glucanase [Solanum lycopersicum]	gi|265531|gb|AAC4974.1|	86.36	484	0	Solanum lycopersicum	AT5G49720	cellulase activity	hydrolase activity	trans-Golgi network	cellular_component	cellulose biosynthetic process	carbohydrate metabolic process
Cj_contigs1.4_13906_01412	2321.31	917.217	290.98	300.676	406.281	1	5.6381e-38	1.2414e-34	gi|350538697|ref|NP_001234867.1|	endo-1,4-beta-glucanase precursor	endo-1,4-beta-glucanase precursor [Solanum lycopersicum]	gi|53195|gb|AAA6999.1|	84.64	345	0	Solanum lycopersicum	AT1G70710	cellulase activity	hydrolase activity	chloroplast	plastid	response to cyclopentenone	biological_process
Cj_contigs1.4_03831_02762	72.9753	136.49	225.155	143.494	203.078	2	0.000347995	0.00869075	gi|225426144|ref|XP_002272935.1|	PREDICTED: endoglucanase-like	endo-glucanase 1, partial [Ficus carica]	gi|38699419|gb|AAR2759.1|	37.41	139	4e-16	Vitis vinifera	AT4G23560	hydrolase activity, hydrolyzing O-glycosyl compounds	hydrolase activity	extracellular region	extracellular region	carbohydrate metabolic process	carbohydrate metabolic process
Cj_contigs1.4_07468_02257	1384.33	1127.71	641.507	831.078	825.555	1	0.00097414	0.0200109	gi|225430488|ref|XP_002285526.1|	PREDICTED: transmembrane 9 superfamily member 4 isoform 1	endomembrane family protein 7 [Arabidopsis thaliana]	gi|3324219|gb|AED9162.1|	85.01	627	0	Vitis vinifera	AT5G10840			trans-Golgi network	cellular_component	N-terminal protein myristoylation	cellular protein modification process
Cj_contigs1.4_10572_02150	1375.77	1438.41	967.637	1109.07	1128.35	1	0.00256404	0.0422516	gi|255567166|ref|XP_002524564.1|	Endosomal P24A protein precursor, putative	endomembrane family protein 7 [Arabidopsis thaliana]	gi|33265776|gb|AEE8316.1|	85.67	649	0	Ricinus communis	AT4G12650			trans-Golgi network	cellular_component
Cj_contigs1.4_34338_00428	53.313	27.5467	15.859	17.6613	33.512	1	0.00129738	0.0250158	gi|356531822|ref|XP_003534475.1|	PREDICTED: ELMO domain-containing protein A-like	Engulfment and cell motility, ELM [Medicago truncatula]	gi|124359479|gb|ABN5917.1|	87.32	142	1e-88	Glycine max	AT2G44770	molecular_function	molecular_function	cytoplasm	cytoplasm	phagocytosis	transport
Cj_contigs1.4_00140_02284	4945.9	5420.57	3309.43	3148.47	3922.96	1	0.00139663	0.0264927	gi|350538295|ref|NP_001234080.1|	enolase	enolase [Solanum lycopersicum]	gi|19281|emb|CAA41115.1|	93.52	386	0	Solanum lycopersicum	AT2G36530	DNA binding	DNA binding	plasmodesma	cellular_component	response to cadmium ion	biological_process
Cj_contigs1.4_10073_01804	203.924	233.53	394.62	418.056	404.086	2	0.00194511	0.0343854	gi|359478809|ref|XP_003632173.1|	PREDICTED: LOW QUALITY PROTEIN: cytochrome P450 716B2-like	ent-kaurenoic acid 13-hydroxylase [Stevia rebaudiana]	gi|8924271|gb|ABD6225.1|	60.09	446	0	Vitis vinifera	AT5G36110	oxygen binding	oxygen binding	extracellular region	extracellular region	oxidation-reduction process	metabolic process
Cj_contigs1.4_11596_00608	15.2713	18.374	46.5063	64.9843	84.431	4	3.46697e-07	2.22579e-05	gi|334184578|ref|NP_001189638.1|	allergen-related protein	epidermal patterning factor-like protein 6 [Arabidopsis thaliana]	gi|33253283|gb|AEC8377.1|	80.56	72	2e-38	Arabidopsis thaliana	AT2G30370	molecular_function	molecular_function	extracellular region	extracellular region	negative regulation of stomatal complex development	biological_process
Cj_contigs1.4_55733_00187	4.713	0	0	0.546333	0	1	3.91241e-05	0.00137953	gi|225431778|ref|XP_002271210.1|	PREDICTED: epoxide hydrolase 2	Epoxide hydrolase [Medicago truncatula]	gi|124365|gb|ABN821.1|	73.33	60	3e-26	Vitis vinifera	AT4G02340	epoxide hydrolase activity	hydrolase activity	peroxisome	peroxisome
Cj_contigs1.4_55516_00279	6.368	6.132	0.425333	0	0.802667	1	1.89932e-05	0.000748262	gi|224123046|ref|XP_002318980.1|	predicted protein	epoxide hydrolase [Nicotiana benthamiana]	gi|19684637|gb|ACE82566.1|	64.13	92	4e-35	Populus trichocarpa	AT3G05600	epoxide hydrolase activity	hydrolase activity	cytoplasm	cytoplasm
Cj_contigs1.4_21768_01279	550.151	401.473	248.019	291.469	246.161	1	0.000396627	0.0096202	gi|356564247|ref|XP_003550367.1|	PREDICTED: epoxide hydrolase 2-like	epoxide hydrolase [Solanum tuberosum]	gi|47942|gb|AAA81891.1|	64.8	321	1e-144	Glycine max	AT4G15960	epoxide hydrolase activity	hydrolase activity
Cj_contigs1.4_47411_00604	171.823	653.228	21.408	14.3747	16.174	3	4.51986e-37	7.9766e-34	gi|356564247|ref|XP_003550367.1|	PREDICTED: epoxide hydrolase 2-like	epoxide hydrolase 1 [Prunus persica]	gi|368164|emb|CAZ86692.1|	64	200	3e-83	Glycine max	AT4G15960	epoxide hydrolase activity	hydrolase activity
Cj_contigs1.4_56256_00192	2.49	3.39267	0	0	0	1	6.28373e-05	0.00205254	gi|356564247|ref|XP_003550367.1|	PREDICTED: epoxide hydrolase 2-like	epoxide hydrolase 2 [Zea mays]	gi|195637612|gb|ACG38274.1|	74.19	62	3e-27	Glycine max	AT4G15960	epoxide hydrolase activity	hydrolase activity
Cj_contigs1.4_08935_01855	449.279	330.988	226.159	281.48	331.219	1	6.62449e-05	0.00214733	gi|255551449|ref|XP_002516770.1|	vacuole membrane protein, putative	ER associated membrane protein KMS1 [Arabidopsis thaliana]	gi|332658128|gb|AEE83528.1|	68.72	390	0	Ricinus communis	AT4G14950	molecular_function	molecular_function	endoplasmic reticulum	endoplasmic reticulum	biological_process	biological_process
Cj_contigs1.4_21438_01375	150.694	109.031	69.4807	96.9017	103.853	1	0.000195295	0.00533553	gi|225443728|ref|XP_002267990.1|	PREDICTED: ER lumen protein retaining receptor	ER luminal protein receptor 2a [Nicotiana benthamiana]	gi|29821213|gb|ADI632.1|	87.44	215	6e-127	Vitis vinifera	AT1G29330	KDEL sequence binding	binding	Golgi apparatus	Golgi apparatus	protein retention in ER lumen	cellular process
Cj_contigs1.4_32954_01527	131.078	80.42	141.156	254.055	127.302	5	0.000319959	0.00809415	gi|225423965|ref|XP_002279257.1|	PREDICTED: ethylene-responsive transcription factor ERF118	ERF [Populus deltoides]	gi|399934746|gb|AFP58811.1|	40.53	338	2e-48	Vitis vinifera	AT1G68550	sequence-specific DNA binding transcription factor activity	sequence-specific DNA binding transcription factor activity	nucleus	nucleus	regulation of transcription, DNA-dependent	biological_process
Cj_contigs1.4_03871_00525	757.623	549.213	346.978	392.869	387.007	1	4.09387e-05	0.0014321	gi|351726214|ref|NP_001236351.1|	calreticulin-1 precursor	ER-localized calreticulin [Gossypium arboreum]	gi|541136192|gb|AGV22359.1|	89.35	169	2e-111	Glycine max	AT1G09210	calcium ion binding	binding	apoplast	extracellular region	response to salt stress	response to abiotic stimulus
Cj_contigs1.4_07177_02054	534.778	740.871	524.793	475.662	413.353	3	0.00204856	0.035721	gi|225435538|ref|XP_002285571.1|	PREDICTED: ETHYLENE INSENSITIVE 3-like 3 protein-like	ethylene insensitive (EIN3/EIL)-like transcription regulator [Fagus sylvatica]	gi|124167|emb|CAC9582.1|	51.74	661	0	Vitis vinifera	AT1G73730	DNA binding	DNA binding	nucleus	nucleus	cellular response to iron ion	cellular process
Cj_contigs1.4_12915_02866	243.403	336.45	235.242	224.191	180.703	3	0.00305085	0.0480999	gi|350535641|ref|NP_001234205.1|	ethylene receptor homolog precursor	ethylene receptor homolog [Nicotiana tabacum]	gi|5733831|gb|AAC31213.3|	69.97	756	0	Solanum lycopersicum	AT3G04580	ethylene binding	binding	endoplasmic reticulum	endoplasmic reticulum	negative regulation of ethylene mediated signaling pathway	biological_process
Cj_contigs1.4_04502_00330	77.572	191.215	94.109	148.747	67.3837	3	0.00084449	0.0179236	gi|225442001|ref|XP_002267008.1|	PREDICTED: ethylene-responsive transcription factor RAP2-12-like	ethylene response factor 2 [Ipomoea batatas]	gi|44926548|gb|AGE92354.1|	52.22	90	1e-19	Vitis vinifera	AT1G53910	sequence-specific DNA binding transcription factor activity	sequence-specific DNA binding transcription factor activity	plasma membrane	plasma membrane	response to hypoxia	response to abiotic stimulus
Cj_contigs1.4_09471_01094	6.81933	27.9203	21.7923	19.712	35.8397	4	0.000980862	0.0201351	gi|350535124|ref|NP_001234689.1|	dehydration responsive element binding protein	ethylene response factor 3 [Actinidia deliciosa]	gi|3792|gb|ADJ67432.1|	52.6	327	1e-63	Solanum lycopersicum	AT2G40340	sequence-specific DNA binding transcription factor activity	sequence-specific DNA binding transcription factor activity	nucleus	nucleus	response to abscisic acid stimulus	response to endogenous stimulus
Cj_contigs1.4_18139_00691	48.244	78.0193	61.3927	174.134	63.3717	5	2.41362e-06	0.000125426	gi|225446428|ref|XP_002276215.1|	PREDICTED: ethylene-responsive transcription factor 4	ethylene response factor 3 [Nicotiana benthamiana]	gi|321158523|dbj|BAJ72664.1|	48.61	216	2e-36	Vitis vinifera	AT5G44210	sequence-specific DNA binding transcription factor activity	sequence-specific DNA binding transcription factor activity	membrane	membrane	negative regulation of transcription, DNA-dependent	biological_process
Cj_contigs1.4_11333_00821	62.3047	161.935	198.123	134.738	111.195	7	4.23606e-07	2.68475e-05	gi|350537751|ref|NP_001234308.1|	ethylene response factor 2	ethylene responsive factor [Capsicum chinense]	gi|53736349|gb|AGU44838.1|	51.65	273	2e-56	Solanum lycopersicum	AT2G47520	sequence-specific DNA binding transcription factor activity	sequence-specific DNA binding transcription factor activity	nucleus	nucleus	response to anoxia	response to abiotic stimulus
Cj_contigs1.4_28866_00828	42.7737	35.3523	83.3873	67.4103	91.043	2	0.00266354	0.0434568	gi|225429195|ref|XP_002271890.1|	PREDICTED: uncharacterized protein LOC100241185	ethylene-dependent gravitropism-deficient and yellow-green-like 3 protein [Arabidopsis thaliana]	gi|332191525|gb|AEE29646.1|	86.06	251	3e-136	Vitis vinifera	AT1G17870			mitochondrion	mitochondrion	response to heat	response to abiotic stimulus
Cj_contigs1.4_26966_01921	38.9003	99.3087	80.6043	104.738	48.2907	7	3.92009e-05	0.00137978	gi|356503093|ref|XP_003520346.1|	PREDICTED: ethylene-overproduction protein 1-like	Ethylene-overproduction protein 1 [Arabidopsis thaliana]	gi|33264532|gb|AEE78841.1|	77	639	0	Glycine max	AT3G51770	protein binding	protein binding	nucleus	nucleus	cellular response to phosphate starvation	response to extracellular stimulus
Cj_contigs1.4_18670_00914	37.9933	139.199	174.002	205.473	103.505	2	1.62214e-08	1.45014e-06	gi|225455014|ref|XP_002279585.1|	PREDICTED: ethylene-responsive transcription factor 2-like	ethylene-responsive element binding factor [Nicotiana sylvestris]	gi|889571|dbj|BAA97122.1|	67.12	219	3e-71	Vitis vinifera	AT4G17500	sequence-specific DNA binding transcription factor activity	sequence-specific DNA binding transcription factor activity	nucleus	nucleus	positive regulation of transcription, DNA-dependent	biological_process
Cj_contigs1.4_12250_01105	64.5977	101.894	156.569	166.819	185.182	2	0.000195541	0.00533978	gi|350537309|ref|NP_001234800.1|	ethylene-responsive nuclear protein	ethylene-responsive nuclear protein [Solanum lycopersicum]	gi|77963737|gb|ABB13294.1|	63.16	57	1e-11	Solanum lycopersicum	AT4G20880			nucleus	nucleus
Cj_contigs1.4_14859_00688	46.3663	156.259	109.038	95.311	95.598	3	0.000668938	0.0148166	gi|350536631|ref|NP_001234512.1|	ethylene response factor 5	ethylene-responsive-element-binding factor 12 [Petunia x hybrida]	gi|3189257|gb|ADP37427.1|	52.82	195	1e-36	Solanum lycopersicum	AT5G51190	sequence-specific DNA binding transcription factor activity	sequence-specific DNA binding transcription factor activity	nucleus	nucleus	response to chitin	response to endogenous stimulus
Cj_contigs1.4_00173_00458	61.193	179.935	83.14	131.719	63.723	3	5.28617e-05	0.00177747	gi|350535659|ref|NP_001234462.1|	JERF3	ethylene-responsive-element-binding factor 2 [Petunia x hybrida]	gi|3189255|gb|ADP37417.1|	58.6	157	6e-48	Solanum lycopersicum	AT3G14230	sequence-specific DNA binding transcription factor activity	sequence-specific DNA binding transcription factor activity	nucleus	nucleus	response to hypoxia	response to abiotic stimulus
Cj_contigs1.4_22384_02107	502.432	503.427	323.235	342.505	291.063	1	1.72942e-05	0.000691871	gi|224119604|ref|XP_002331201.1|	predicted protein	exocyst 7 [Nicotiana benthamiana]	gi|54388779|gb|AGV75881.1|	71.41	633	0	Populus trichocarpa	AT1G72470			cytosol	cytosol	vesicle docking involved in exocytosis	cellular process
Cj_contigs1.4_03280_01979	706.072	567.388	532.765	448.378	509.812	1	0.00139857	0.0265125	gi|225458426|ref|XP_002283704.1|	PREDICTED: exocyst complex component SEC3A isoform 1	exocyst complex component sec3A [Arabidopsis thaliana]	gi|33219463|gb|AEE32184.1|	81.44	431	0	Vitis vinifera	AT1G47550			plasma membrane	plasma membrane	biological_process	biological_process
Cj_contigs1.4_23222_03578	815.003	671.422	479.296	561.904	588.928	1	0.000387261	0.00942763	gi|224066701|ref|XP_002302182.1|	predicted protein	exocyst complex component sec5 [Arabidopsis thaliana]	gi|332197774|gb|AEE35895.1|	73.78	1087	0	Populus trichocarpa	AT1G21170	molecular_function	molecular_function	cytosol	cytosol	pollen tube growth	cell growth
Cj_contigs1.4_00724_01242	940.28	709.714	1242.92	1880.33	2024.05	4	7.60356e-07	4.53384e-05	gi|356498332|ref|XP_003518007.1|	PREDICTED: expansin-A1-like	expansin 2 [Malus hupehensis]	gi|116247825|gb|ABJ9221.1|	68.87	257	1e-120	Glycine max	AT1G69530			plant-type cell wall	cell wall	regulation of stomatal movement	biological_process
Cj_contigs1.4_25411_01038	227.61	152.102	88.968	171.171	119.083	1	0.000760507	0.0164345	gi|350538259|ref|NP_001234078.1|	expansin A3 precursor	expansin precursor [Solanum lycopersicum]	gi|4138912|gb|AAD13631.1|	79.4	267	3e-150	Solanum lycopersicum	AT3G03220			extracellular region	extracellular region	plant-type cell wall loosening	cellular component organization
Cj_contigs1.4_11792_00591	96.1003	118.401	179.151	241.367	166.818	2	0.00116093	0.0229442	gi|224100999|ref|XP_002312101.1|	hypothetical protein POPTRDRAFT_820349	expansin-1 [Petunia x hybrida]	gi|4217876|gb|AAR82849.1|	82.65	196	7e-120	Populus trichocarpa	AT2G39700			plasmodesma	cellular_component	syncytium formation	cellular process
Cj_contigs1.4_28697_00846	361.478	503.071	79.809	105.435	69.9383	1	1.61444e-41	5.99854e-38	gi|350539603|ref|NP_001233958.1|	expansin precursor	expansin-2 [Petunia x hybrida]	gi|4217878|gb|AAR8285.1|	79.61	255	3e-157	Solanum lycopersicum	AT2G39700			plasmodesma	cellular_component	syncytium formation	cellular process
Cj_contigs1.4_00251_01272	997.687	1439.17	740.813	812.451	542.97	1	2.20167e-10	2.75551e-08	gi|350535991|ref|NP_001234736.1|	expansin-like protein precursor	expansin-like 1 protein [Ipomoea batatas]	gi|183238956|gb|ACC6148.1|	75.61	123	3e-56	Solanum lycopersicum	AT3G45970			Golgi apparatus	Golgi apparatus	plant-type cell wall loosening	cellular component organization
Cj_contigs1.4_08611_02497	245.545	261.716	186.887	165.768	190.425	1	0.00237793	0.0401151	gi|224067078|ref|XP_002302344.1|	predicted protein, partial	expressed protein [Prunus persica]	gi|116268423|gb|ABJ9638.1|	75.69	473	0	Populus trichocarpa	AT1G58200	ion channel activity	transporter activity	plastid envelope	cellular_component	chloroplast fission	cellular component organization
Cj_contigs1.4_13723_00387	2.58133	2.864	7.21533	6.673	19.8867	4	0.00246574	0.0411575	gi|42563076|ref|NP_177107.2|	phosphate transporter PHO1-10	EXS (ERD1/XPR1/SYG1) family protein [Arabidopsis thaliana]	gi|33219689|gb|AEE3493.1|	58.06	62	6e-13	Arabidopsis thaliana	AT1G69480	molecular_function	molecular_function	plasma membrane	plasma membrane	phosphate ion transport	transport
Cj_contigs1.4_32518_00526	30.1093	43.9667	16.2957	7.318	10.176	1	1.74231e-05	0.000696091	gi|359489005|ref|XP_002278669.2|	PREDICTED: phosphate transporter PHO1 homolog 9-like	EXS (ERD1/XPR1/SYG1) family protein [Arabidopsis thaliana]	gi|3325584|gb|AEC5678.1|	68.21	173	6e-72	Vitis vinifera	AT3G29060			plasma membrane	plasma membrane	phosphate ion transport	transport
Cj_contigs1.4_20996_02795	125.162	248.797	206.851	239.824	152.749	7	0.000817579	0.0174773	gi|359475155|ref|XP_002281253.2|	PREDICTED: uncharacterized protein LOC100243480	extra-large G-protein [Arabidopsis thaliana]	gi|321682|gb|AAC19353.1|	50.23	866	0	Vitis vinifera	AT2G23460	GTPase activity	hydrolase activity	nucleus	nucleus	regulation of root morphogenesis	biological_process
Cj_contigs1.4_04538_01787	1283.57	1142.98	1074.61	682.194	767.903	6	8.69455e-06	0.000383966	gi|224141201|ref|XP_002323963.1|	predicted protein	F3H2 protein [Reaumuria trigyna]	gi|57213919|dbj|BAO27779.1|	59.11	225	4e-106	Populus trichocarpa	AT2G36690	oxidoreductase activity, acting on paired donors, with incorporation or reduction of molecular oxygen, 2-oxoglutarate as one donor, and incorporation of one atom each of oxygen into both donors	catalytic activity	cytoplasm	cytoplasm	biosynthetic process	biosynthetic process
Cj_contigs1.4_01288_01592	389.342	228.249	694.869	592.506	933.288	4	4.96545e-11	7.11304e-09	gi|255572664|ref|XP_002527265.1|	fad oxidoreductase, putative	FAD-dependent oxidoreductase [Arabidopsis thaliana]	gi|3328287|gb|AED9567.1|	59.84	376	1e-160	Ricinus communis	AT5G48440	oxidoreductase activity	catalytic activity	chloroplast	plastid	oxidation-reduction process	metabolic process
Cj_contigs1.4_00021_02110	761.899	734.108	421.648	521.004	513.982	1	1.5912e-05	0.000643505	gi|356546676|ref|XP_003541749.1|	PREDICTED: probable NADH dehydrogenase-like	FAD-dependent pyridine nucleotide-disulphide oxidoreductase; Calcium-binding EF-hand [Medicago truncatula]	gi|8724748|gb|ABD3266.1|	77.47	466	0	Glycine max	AT4G21490	NADH dehydrogenase activity	catalytic activity	mitochondrion	mitochondrion	oxidation-reduction process	metabolic process
Cj_contigs1.4_11864_02204	343.441	253.738	148.555	362.964	173.057	9	0.000715374	0.0156642	gi|255567411|ref|XP_002524685.1|	NADH dehydrogenase, putative	FAD-dependent pyridine nucleotide-disulphide oxidoreductase; Calcium-binding EF-hand [Medicago truncatula]	gi|8724748|gb|ABD3266.1|	73.97	580	0	Ricinus communis	AT4G21490	NADH dehydrogenase activity	catalytic activity	mitochondrion	mitochondrion	oxidation-reduction process	metabolic process
Cj_contigs1.4_17300_00894	91.83	51.127	2.87833	18.2203	41.1403	1	1.06373e-15	2.81056e-13	gi|225435279|ref|XP_002285068.1|	PREDICTED: fasciclin-like arabinogalactan protein 11-like	fasciclin-like AGP 11 [Populus tremula x Populus alba]	gi|47717925|gb|AAT37954.1|	59.05	210	1e-72	Vitis vinifera	AT5G03170			plasma membrane	plasma membrane	secondary cell wall biogenesis	cellular process
Cj_contigs1.4_11238_01265	169.886	201.041	79.5277	124.682	115.745	1	0.000981199	0.0201351	gi|225461924|ref|XP_002267825.1|	PREDICTED: fasciclin-like arabinogalactan protein 1-like	fasciclin-like arabinogalactan protein 1 [Gossypium hirsutum]	gi|157273654|gb|ABV27481.1|	70.03	297	8e-124	Vitis vinifera	AT5G55730			plasma membrane	plasma membrane	shoot development	biological_process
Cj_contigs1.4_15204_00932	1522.46	782.105	160.085	352.575	503.901	1	1.86683e-15	4.78368e-13	gi|225446997|ref|XP_002266986.1|	PREDICTED: fasciclin-like arabinogalactan protein 7 isoform 3	fasciclin-like arabinogalactan protein 3 [Gossypium hirsutum]	gi|15727364|gb|ABV27474.1|	68	150	1e-59	Vitis vinifera	AT2G04780			plasma membrane	plasma membrane	regulation of meristem growth	biological_process
Cj_contigs1.4_08572_01752	500.149	506.528	926.084	1542.76	774.567	2	0.000767832	0.0165687	gi|357468747|ref|XP_003604658.1|	Omega-3 fatty acid desaturase	fatty acid desaturase [Manihot esculenta]	gi|4422241|gb|AGC51776.1|	87.43	191	2e-121	Medicago truncatula	AT5G05580	omega-3 fatty acid desaturase activity	catalytic activity	chloroplast envelope	cellular_component	fatty acid biosynthetic process	lipid metabolic process
Cj_contigs1.4_38121_00822	387.506	172.275	122.882	168.402	174.641	1	0.000177485	0.00494438	gi|255564345|ref|XP_002523169.1|	sphingolipid fatty acid alpha hydroxylase	fatty acid hydroxylase 1 [Arabidopsis thaliana]	gi|33253925|gb|AEC919.1|	79.26	135	6e-66	Ricinus communis	AT2G34770	fatty acid alpha-hydroxylase activity	catalytic activity			negative regulation of programmed cell death	biological_process
Cj_contigs1.4_53794_00401	3.16633	3.936	4.40033	75.6207	1.60533	5	7.96354e-06	0.000355722	gi|255565575|ref|XP_002523777.1|	Male sterility protein, putative	fatty acyl-CoA reductase 3 [Populus tomentosa]	gi|3595474|gb|AEV53412.1|	53.68	136	2e-39	Ricinus communis	AT4G33790	fatty-acyl-CoA reductase (alcohol-forming) activity	catalytic activity	endoplasmic reticulum	endoplasmic reticulum	wax biosynthetic process	lipid metabolic process
Cj_contigs1.4_10737_01795	372.701	210.228	333.426	326.65	439.245	2	0.00148634	0.0277866	gi|225435860|ref|XP_002263423.1|	PREDICTED: F-box protein At2g32560-like	F-box family protein [Suaeda glauca]	gi|559148728|gb|AHB8886.1|	66.14	381	0	Vitis vinifera	AT2G32560	molecular_function	molecular_function	extracellular region	extracellular region	biological_process	biological_process
Cj_contigs1.4_34275_00351	43.9153	38.782	15.971	16.6693	22.2143	1	5.97531e-05	0.00196583	gi|42571637|ref|NP_973909.1|	tubby-like F-box protein 10	f-box family protein, partial [Galium verum var. asiaticum]	gi|42585643|gb|AFX97755.1|	79.12	91	7e-39	Arabidopsis thaliana	AT1G25280	sequence-specific DNA binding transcription factor activity	sequence-specific DNA binding transcription factor activity	plasma membrane	plasma membrane	response to fungus	response to biotic stimulus
Cj_contigs1.4_03040_02639	1337.97	2500.3	344.688	405.388	454.427	1	8.19467e-38	1.73988e-34	gi|350538507|ref|NP_001234858.1|	EIN3-binding F-box protein 1	F-box protein [Capsicum annuum]	gi|48368196|gb|AFU61111.1|	74.06	640	0	Solanum lycopersicum	AT2G25490	protein binding	protein binding	nucleus	nucleus	response to ethylene stimulus	response to endogenous stimulus
Cj_contigs1.4_17052_00501	34.4793	22.6557	7.15533	11.4117	16.0733	1	3.72272e-05	0.00132285	gi|224131838|ref|XP_002321191.1|	predicted protein	F-box protein SLEEPY2 [Arabidopsis thaliana]	gi|3328245|gb|AED95628.1|	66.67	123	5e-47	Populus trichocarpa	AT5G48170	protein binding	protein binding	SCF ubiquitin ligase complex	cellular_component	regulation of shoot development	biological_process
Cj_contigs1.4_31687_00540	15.3143	18.1167	12.7817	32.5607	41.644	4	0.00204896	0.035721	gi|255538064|ref|XP_002510097.1|	ubiquitin-protein ligase, putative	F-box/kelch-repeat protein [Arabidopsis thaliana]	gi|3327539|gb|AED94922.1|	70.06	167	2e-89	Ricinus communis	AT5G43190	ubiquitin-protein ligase activity	catalytic activity	nucleus	nucleus	ubiquitin-dependent protein catabolic process	protein metabolic process
Cj_contigs1.4_08795_00689	43.1023	53.234	170.448	115.277	151.821	2	2.25812e-12	3.93675e-10	gi|224061973|ref|XP_002300691.1|	predicted protein	FD protein [Actinidia chinensis]	gi|486138869|gb|AGK89941.1|	47.83	115	6e-25	Populus trichocarpa	AT4G35900	protein binding	protein binding	nucleus	nucleus	positive regulation of transcription, DNA-dependent	biological_process
Cj_contigs1.4_31153_00475	106.71	83.696	52.112	41.379	64.3753	1	4.58295e-05	0.00156581	gi|225434638|ref|XP_002279476.1|	PREDICTED: anthranilate synthase component I-2, chloroplastic-like	feedback-insensitive anthranilate synthase alpha-2 chain [Nicotiana tabacum]	gi|3348124|gb|AAC27795.1|	84.81	158	1e-87	Vitis vinifera	AT2G29690	anthranilate synthase activity	catalytic activity	chloroplast	plastid	aromatic amino acid family biosynthetic process	biosynthetic process
Cj_contigs1.4_41243_00769	76.202	67.937	41.15	31.767	28.3473	1	2.92169e-05	0.00108489	gi|255571891|ref|XP_002526888.1|	anthranilate synthase component I, putative	feedback-insensitive anthranilate synthase alpha-2 chain [Nicotiana tabacum]	gi|3348124|gb|AAC27795.1|	57.26	117	3e-33	Ricinus communis	AT5G05730	anthranilate synthase activity	catalytic activity	chloroplast stroma	cellular_component	lateral root formation	post-embryonic development
Cj_contigs1.4_39281_02825	155.172	82.426	66.338	61.9887	59.361	1	5.52653e-08	4.33916e-06	gi|224113037|ref|XP_002332659.1|	predicted protein	FERONIA receptor-like kinase [Brassica oleracea]	gi|15524284|gb|ABT1894.1|	55.17	803	0	Populus trichocarpa	AT3G51550	protein kinase activity	kinase activity	plasma membrane	plasma membrane	defense response to fungus	response to biotic stimulus
Cj_contigs1.4_03662_00660	132.645	108.782	197.273	182.822	251.636	4	0.00055944	0.012846	gi|225432672|ref|XP_002282517.1|	PREDICTED: ferredoxin-1-like	ferredoxin 1 [Dimocarpus longan]	gi|351629599|gb|AEQ54763.1|	74	150	2e-69	Vitis vinifera	AT4G14890	electron carrier activity	molecular_function	chloroplast	plastid	pentose-phosphate shunt	nucleobase-containing compound metabolic process
Cj_contigs1.4_01700_00810	711.13	715.402	268.259	647.879	1347.86	4	0.00211761	0.0366904	gi|224140479|ref|XP_002323610.1|	predicted protein	ferritin 2 [Nicotiana tabacum]	gi|2285914|gb|AAN6322.1|	75	208	5e-93	Populus trichocarpa	AT5G01600	iron ion binding	binding	mitochondrion	mitochondrion	response to zinc ion	biological_process
Cj_contigs1.4_07249_01133	510.856	310.152	690.53	704.571	686.055	2	8.75667e-05	0.0027471	gi|224136380|ref|XP_002322315.1|	predicted protein, partial	Fe-superoxide dismutase [Haberlea rhodopensis]	gi|32331374|gb|ADX3614.1|	82.33	215	2e-121	Populus trichocarpa	AT5G51100	protein binding	protein binding	chloroplast nucleoid	cellular_component	oxidation-reduction process	metabolic process
Cj_contigs1.4_15730_01099	26.3927	45.8173	14.476	14.796	16.1817	1	9.47706e-05	0.00293286	gi|255560836|ref|XP_002521431.1|	conserved hypothetical protein	fiber expressed protein [Gossypium hirsutum]	gi|6813179|gb|AAY85179.1|	35.69	339	8e-38	Ricinus communis	AT1G61260	molecular_function	molecular_function	chloroplast	plastid	response to chitin	response to endogenous stimulus
Cj_contigs1.4_05047_00594	430.158	338.794	206.101	226.541	208.486	1	8.57757e-06	0.000379693	gi|225429736|ref|XP_002282234.1|	PREDICTED: 3-ketoacyl-CoA synthase 10 isoform 1	fiddlehead-like protein [Gossypium hirsutum]	gi|18447765|gb|AAL67993.1|	75	148	2e-71	Vitis vinifera	AT2G26250	transferase activity, transferring acyl groups	transferase activity	membrane	membrane	response to karrikin	response to abiotic stimulus
Cj_contigs1.4_11523_02559	976.162	785.851	570.038	605.472	614.043	1	2.69199e-06	0.000137606	gi|225460813|ref|XP_002276851.1|	PREDICTED: fimbrin-like protein 2-like	fimbrin 1 [Lilium longiflorum]	gi|4426872|gb|AGB97977.1|	77.84	722	0	Vitis vinifera	AT5G35700	actin filament binding	protein binding	cytosol	cytosol	actin cytoskeleton organization	cellular component organization
Cj_contigs1.4_47561_01534	103.795	68.4357	6.565	10.417	8.327	1	6.23709e-09	6.00954e-07	gi|255560293|ref|XP_002521164.1|	monooxygenase, putative	flavin monooxygenase-like protein [Solanum lycopersicum]	gi|2617792|gb|ACX33889.1|	75.18	423	0	Ricinus communis	AT4G28720	monooxygenase activity	catalytic activity			brassinosteroid mediated signaling pathway	signal transduction
Cj_contigs1.4_03680_01039	89.686	76.8737	178.747	371.895	678.379	4	1.00622e-30	1.15036e-27	gi|357464227|ref|XP_003602395.1|	1-aminocyclopropane-1-carboxylate oxidase	flavonoid biosynthesis oxidoreductase protein [Solanum lycopersicum]	gi|3715914|gb|ADN39436.1|	76.92	169	8e-103	Medicago truncatula	AT5G24530	oxidoreductase activity, acting on paired donors, with incorporation or reduction of molecular oxygen, 2-oxoglutarate as one donor, and incorporation of one atom each of oxygen into both donors	catalytic activity	cytoplasm	cytoplasm	response to bacterium	response to biotic stimulus
Cj_contigs1.4_48650_01585	134.372	101.535	28.0533	29.918	32.3053	1	0.000972883	0.0199989	gi|297827171|ref|XP_002881468.1|	UDP-glucoronosyl/UDP-glucosyl transferase family protein	flavonoid glucoyltransferase UGT73E2 [Antirrhinum majus]	gi|171854647|dbj|BAG16513.1|	55.51	481	0	Arabidopsis lyrata subsp. lyrata	AT2G36780	transferase activity, transferring glycosyl groups	transferase activity	chloroplast	plastid	metabolic process	metabolic process
Cj_contigs1.4_29908_00494	31.6973	25.7393	119.33	114.726	155.917	2	2.3684e-06	0.000123292	gi|225459493|ref|XP_002285839.1|	PREDICTED: flavonol synthase/flavanone 3-hydroxylase	flavonol synthase [Nicotiana tabacum]	gi|91258986|gb|ABE2817.1|	78.32	143	1e-63	Vitis vinifera	AT5G08640	flavonol synthase activity	catalytic activity	cytoplasm	cytoplasm	response to auxin stimulus	response to endogenous stimulus
Cj_contigs1.4_29988_00533	28.8213	19.7763	109.676	90.0177	103.368	2	4.95268e-06	0.000235947	gi|224063126|ref|XP_002301003.1|	flavonol synthase 2	FLS, partial [Ipomoea purpurea]	gi|399891151|gb|AFP53277.1|	61.45	179	2e-62	Populus trichocarpa	AT5G08640	flavonol synthase activity	catalytic activity	cytoplasm	cytoplasm	response to auxin stimulus	response to endogenous stimulus
Cj_contigs1.4_11163_02061	72.2267	56.789	142.217	144.196	152.425	2	3.62103e-06	0.00017866	gi|225441349|ref|XP_002274685.1|	PREDICTED: folylpolyglutamate synthase, mitochondrial	folylpolyglutamate synthase [Arabidopsis thaliana]	gi|332641345|gb|AEE74866.1|	63.88	562	0	Vitis vinifera	AT3G10160	tetrahydrofolylpolyglutamate synthase activity	catalytic activity	mitochondrial matrix	cellular_component	photorespiration	biosynthetic process
Cj_contigs1.4_48340_00846	23.8843	26.1517	4.18267	6.77133	6.15333	1	0.00291405	0.0464009	gi|224123802|ref|XP_002330212.1|	predicted protein, partial	formin-like protein 11 [Arabidopsis thaliana]	gi|33264723|gb|AEE74244.1|	77.57	263	9e-110	Populus trichocarpa	AT3G05470	actin binding	protein binding	extracellular region	extracellular region	petal formation	biological_process
Cj_contigs1.4_50631_00445	10.038	8.012	0.326	2.21933	1.70567	1	0.000970222	0.0199595	gi|359487626|ref|XP_002279574.2|	PREDICTED: formin-like protein 11-like	formin-like protein 11 [Arabidopsis thaliana]	gi|33264723|gb|AEE74244.1|	72.19	151	2e-64	Vitis vinifera	AT3G05470	actin binding	protein binding	extracellular region	extracellular region	petal formation	biological_process
Cj_contigs1.4_06119_01575	419.147	779.336	341.606	413.349	352.083	3	6.84762e-09	6.54476e-07	gi|225438990|ref|XP_002279613.1|	PREDICTED: formin-like protein 6-like	formin-like protein 6 [Arabidopsis thaliana]	gi|3321965|gb|AED98348.1|	79.59	441	0	Vitis vinifera	AT5G67470	actin binding	protein binding	plasma membrane	plasma membrane	actin cytoskeleton organization	cellular component organization
Cj_contigs1.4_11270_01258	235.507	403.227	182.327	245.688	193.194	3	0.000212174	0.00573083	gi|225438990|ref|XP_002279613.1|	PREDICTED: formin-like protein 6-like	formin-like protein 6 [Arabidopsis thaliana]	gi|3321965|gb|AED98348.1|	50.8	374	2e-68	Vitis vinifera	AT5G67470	actin binding	protein binding	plasma membrane	plasma membrane	actin cytoskeleton organization	cellular component organization
Cj_contigs1.4_14418_01307	1489.25	893.934	726.469	1118.71	1454.12	8	0.00232642	0.0394477	gi|350539491|ref|NP_001233893.1|	fructokinase	fructokinase [Solanum lycopersicum]	gi|212691|gb|AAB57733.1|	81.4	344	0	Solanum lycopersicum	AT5G51830	kinase activity	kinase activity	cytosol	cytosol	response to cadmium ion	biological_process
Cj_contigs1.4_24352_00155	0	0	0	1.093	7.25033	4	0.000862257	0.0181839	gi|356569550|ref|XP_003552962.1|	PREDICTED: ATP-dependent zinc metalloprotease FTSH 9, chloroplastic-like	FTSH protease 9 [Arabidopsis thaliana]	gi|3329729|gb|AED97112.1|	84.31	51	9e-20	Glycine max	AT5G58870	ATP-dependent peptidase activity	hydrolase activity	chloroplast envelope	cellular_component	PSII associated light-harvesting complex II catabolic process	protein metabolic process
Cj_contigs1.4_03454_02032	1420.58	1166.18	784.116	889.724	1088.15	1	4.79734e-05	0.00163437	gi|145331433|ref|NP_001078075.1|	fumarate hydratase, class II	fumarase [Solanum tuberosum]	gi|1488652|emb|CAA62817.1|	85.69	496	0	Arabidopsis thaliana	AT2G47510	protein binding	protein binding	mitochondrion	mitochondrion	pollen tube development	biological_process
Cj_contigs1.4_38146_01331	62.2703	81.786	184.542	233.593	144.814	2	1.51554e-10	1.98452e-08	gi|224061332|ref|XP_002300430.1|	gibberellin 2-oxidase	GA 2-oxidase 2 [Nerium oleander]	gi|5111366|gb|AAT9294.1|	75.75	334	0	Populus trichocarpa	AT1G78440	C-19 gibberellin 2-beta-dioxygenase activity	catalytic activity	cytoplasm	cytoplasm	gibberellin catabolic process	lipid metabolic process
Cj_contigs1.4_58609_00205	2.18567	4.43567	0	0	0	1	0.000658495	0.0146343	gi|293333711|ref|NP_001167863.1|	uncharacterized protein LOC100381567	gag-pol polyprotein [Populus deltoides]	gi|464419|emb|CAC95126.1|	36.92	65	6e-07	Zea mays
Cj_contigs1.4_00447_02209	836.608	513.252	79.8653	165.185	231.652	1	1.32365e-20	6.09997e-18	gi|356541795|ref|XP_003539358.1|	PREDICTED: uncharacterized protein LOC100797981	Gag-pol protein, putative [Solanum demissum]	gi|11325218|gb|AAT39297.2|	29.46	241	1e-18	Glycine max
Cj_contigs1.4_10765_01655	582.637	320.752	105.43	149.851	180.609	1	3.12118e-17	9.86974e-15	gi|225462522|ref|XP_002264528.1|	PREDICTED: galacturonokinase	galacturonokinase [Camellia sinensis]	gi|56637222|gb|AHC3219.1|	70.05	434	0	Vitis vinifera	AT3G10700	galacturonokinase activity	kinase activity	cytosol	cytosol	carbohydrate phosphorylation	carbohydrate metabolic process
Cj_contigs1.4_20429_00202	41.8697	32.4953	19.5227	21.646	50.766	8	0.000186625	0.00513406	gi|225461732|ref|XP_002285525.1|	PREDICTED: gamma-glutamyl hydrolase	gamma-glutamyl hydrolase [Ipomoea nil]	gi|62617396|dbj|BAO57292.1|	76.12	67	1e-31	Vitis vinifera	AT1G78680	omega peptidase activity	hydrolase activity	vacuole	vacuole	tetrahydrofolylpolyglutamate metabolic process	metabolic process
Cj_contigs1.4_08993_01245	184.075	149.972	306.374	250.692	380.918	2	3.19069e-05	0.001168	gi|255564826|ref|XP_002523407.1|	protein binding protein, putative	GAN [Arabidopsis thaliana]	gi|65329373|gb|AAY42135.1|	68.75	336	4e-145	Ricinus communis	AT1G55480			chloroplast thylakoid	thylakoid	response to wounding	response to stress
Cj_contigs1.4_27311_00242	462.243	299.255	65.6427	104.365	143.675	1	4.6321e-16	1.27488e-13	gi|225457421|ref|XP_002284937.1|	PREDICTED: gibberellin-regulated protein 6	GASA [Fagus sylvatica]	gi|11648737|emb|CAJ77893.1|	95.24	21	2e-09	Vitis vinifera	AT1G74670	molecular_function	molecular_function	extracellular region	extracellular region	response to karrikin	response to abiotic stimulus
Cj_contigs1.4_10623_00513	744.89	368.923	162.194	153.775	291.986	1	1.36307e-11	2.15514e-09	gi|224062005|ref|XP_002300707.1|	predicted protein	GAST-like gene product [Fragaria x ananassa]	gi|2792297|gb|AAB976.1|	68.25	63	1e-15	Populus trichocarpa	AT1G75750	molecular_function	molecular_function	cell wall	cell wall	response to abscisic acid stimulus	response to endogenous stimulus
Cj_contigs1.4_11002_00601	283.772	639.617	262.714	115.376	88.9083	3	1.73199e-14	4.05375e-12	gi|224085870|ref|XP_002307720.1|	predicted protein	GAST-like protein [Populus euphratica]	gi|29967463|gb|ACJ2356.1|	83.05	59	3e-34	Populus trichocarpa	AT1G75750	molecular_function	molecular_function	cell wall	cell wall	response to abscisic acid stimulus	response to endogenous stimulus
Cj_contigs1.4_57423_00162	5.314	11.8893	1.63033	0	0	1	7.08687e-07	4.24705e-05	gi|224085870|ref|XP_002307720.1|	predicted protein	GAST-like protein [Populus euphratica]	gi|29967463|gb|ACJ2356.1|	79.25	53	5e-31	Populus trichocarpa	AT1G75750	molecular_function	molecular_function	cell wall	cell wall	response to abscisic acid stimulus	response to endogenous stimulus
Cj_contigs1.4_04355_03441	1364.29	806.874	538.474	415.807	609.085	1	3.52786e-18	1.21935e-15	gi|255562023|ref|XP_002522020.1|	zinc finger protein, putative	GDSL esterase/lipase [Arabidopsis thaliana]	gi|3326515|gb|AED93898.1|	70.17	362	2e-166	Ricinus communis	AT3G04290	carboxylesterase activity	hydrolase activity	extracellular region	extracellular region	response to salicylic acid stimulus	biological_process
Cj_contigs1.4_06727_01212	116.998	421.644	524.255	488.385	289.678	2	3.33771e-08	2.79077e-06	gi|225443843|ref|XP_002267261.1|	PREDICTED: GDSL esterase/lipase At1g28580	GDSL esterase/lipase [Arabidopsis thaliana]	gi|332192877|gb|AEE3998.1|	58.22	359	1e-145	Vitis vinifera	AT1G28580	carboxylesterase activity	hydrolase activity	vacuole	vacuole	lipid metabolic process	lipid metabolic process
Cj_contigs1.4_10244_01756	2702.35	1568.92	1172.3	1204.28	1246.18	1	3.74914e-09	3.70853e-07	gi|225462452|ref|XP_002266118.1|	PREDICTED: GDSL esterase/lipase At5g45670	GDSL-lipase protein [Capsicum annuum]	gi|6459375|gb|AAX233.1|	84.27	178	2e-102	Vitis vinifera	AT5G45670	carboxylesterase activity	hydrolase activity	extracellular region	extracellular region	lipid metabolic process	lipid metabolic process
Cj_contigs1.4_05773_02236	611.419	488.963	1065.3	747.692	905.3	2	3.88476e-05	0.00137222	gi|225437600|ref|XP_002271180.1|	PREDICTED: pentatricopeptide repeat-containing protein At2g31400, chloroplastic	genomes uncoupled 1 protein [Arabidopsis thaliana]	gi|33253448|gb|AEC8542.1|	64.36	721	0	Vitis vinifera	AT2G31400	DNA binding	DNA binding	chloroplast	plastid	mitochondria-nucleus signaling pathway	signal transduction
Cj_contigs1.4_25652_00355	0	5.46333	1.40367	0	10.4763	4	2.20594e-06	0.000116156	gi|350536221|ref|NP_001234747.1|	gibberellin 2-oxidase	gibberellic acid 2-oxidase [Capsicum annuum]	gi|93115317|gb|ABE98327.1|	45.24	84	2e-13	Solanum lycopersicum	AT1G02400	C-19 gibberellin 2-beta-dioxygenase activity	catalytic activity	cytoplasm	cytoplasm	gibberellin catabolic process	lipid metabolic process
Cj_contigs1.4_29253_00355	39.9363	146.836	22.677	22.2353	21.3327	3	3.62036e-08	2.99759e-06	gi|255555001|ref|XP_002518538.1|	gibberellin 20-oxidase, putative	gibberellin 2-oxidase 1 [Nicotiana sylvestris]	gi|29825611|gb|AAO9233.1|	68.87	106	3e-44	Ricinus communis	AT4G21200	C-20 gibberellin 2-beta-dioxygenase activity	catalytic activity	cytoplasm	cytoplasm	gibberellin metabolic process	lipid metabolic process
Cj_contigs1.4_46833_00385	20.7927	93.243	9.485	7.17967	16.9413	3	1.16187e-12	2.14509e-10	gi|225444393|ref|XP_002268173.1|	PREDICTED: gibberellin 2-beta-dioxygenase 8-like	gibberellin 2-oxidase 1 [Nicotiana sylvestris]	gi|29825611|gb|AAO9233.1|	68.7	115	3e-51	Vitis vinifera	AT4G21200	C-20 gibberellin 2-beta-dioxygenase activity	catalytic activity	cytoplasm	cytoplasm	gibberellin metabolic process	lipid metabolic process
Cj_contigs1.4_23148_00907	116.885	47.6757	23.7713	26.8893	24.968	1	6.91921e-06	0.000314603	gi|224061332|ref|XP_002300430.1|	gibberellin 2-oxidase	gibberellin 2-oxidase 2 [Ipomoea nil]	gi|35677553|gb|ADF42513.2|	75.12	201	5e-103	Populus trichocarpa	AT1G78440	C-19 gibberellin 2-beta-dioxygenase activity	catalytic activity	cytoplasm	cytoplasm	gibberellin catabolic process	lipid metabolic process
Cj_contigs1.4_40156_00551	89.6943	48.7623	16.9553	20.716	13.463	1	6.09221e-10	6.99181e-08	gi|350536311|ref|NP_001234752.1|	gibberellin 2-oxidase	gibberellin 2-oxidase 2 [Ipomoea nil]	gi|35677553|gb|ADF42513.2|	64.49	138	3e-50	Solanum lycopersicum	AT1G30040	C-19 gibberellin 2-beta-dioxygenase activity	catalytic activity	cytoplasm	cytoplasm	gibberellin catabolic process	lipid metabolic process
Cj_contigs1.4_51176_00258	4.14533	11.0817	1.63033	0	1.53833	3	0.000135555	0.00395223	gi|350538089|ref|NP_001234070.1|	gibberellin 20-oxidase-1	gibberellin 2-oxidase-1 [Solanum lycopersicum]	gi|4321496|gb|AAD15755.1|	78.69	61	8e-29	Solanum lycopersicum	AT4G25420	gibberellin 20-oxidase activity	catalytic activity	cytoplasm	cytoplasm	leaf development	biological_process
Cj_contigs1.4_13164_01313	15.8043	12.2787	114.861	113.432	105.622	2	1.47281e-21	7.8176e-19	gi|350538801|ref|NP_001233848.1|	3b-hydroxylase	gibberellin 3-oxidase-like protein [Ipomoea nil]	gi|471437|dbj|BAD6943.1|	65.53	380	2e-175	Solanum lycopersicum	AT1G15550	transcription factor binding	protein binding	cytoplasm	cytoplasm	response to gibberellin stimulus	response to endogenous stimulus
Cj_contigs1.4_48439_00494	11.968	16.1047	0.652333	0.914667	4.74867	1	5.14287e-05	0.00173616	gi|350539930|ref|NP_001234579.1|	gibberellin 20-oxidase-3	gibberellin n b2-oxidase, partial [Solanum dulcamara]	gi|7328339|emb|CAB82617.1|	73.78	164	7e-88	Solanum lycopersicum	AT4G25420	gibberellin 20-oxidase activity	catalytic activity	cytoplasm	cytoplasm	leaf development	biological_process
Cj_contigs1.4_01015_01172	1618.33	1684.81	1162.29	1133.63	1305.68	1	0.000746183	0.0161956	gi|255564017|ref|XP_002523008.1|	Glucose-6-phosphate/phosphate translocator 1, chloroplast precursor, putative	glucose-6-phosphate/phosphate translocator [Arabidopsis thaliana]	gi|2155469|gb|AAM6366.1|	88.33	317	4e-173	Ricinus communis	AT5G54800	glucose-6-phosphate transmembrane transporter activity	transporter activity	plastid	plastid	embryo development	embryo development
Cj_contigs1.4_16936_00879	163.312	405.502	348.942	301.321	171.539	7	8.54446e-07	5.00453e-05	gi|359475416|ref|XP_003631682.1|	PREDICTED: cinnamate beta-D-glucosyltransferase isoform 2	glucosyltransferase [Vitis vinifera]	gi|36385188|gb|AEW31188.1|	73.85	260	4e-120	Vitis vinifera	AT4G15480	UDP-glucosyltransferase activity	transferase activity	cellular_component	cellular_component	response to UV-B	response to abiotic stimulus
Cj_contigs1.4_36403_00121	0.603333	4.54567	17.712	16.505	11.6813	2	3.80499e-06	0.000186636	gi|225424524|ref|XP_002285267.1|	PREDICTED: glutamate decarboxylase 1	glutamate decarboxylase [Oryza sativa Japonica Group]	gi|3239578|gb|AAP79441.1|	95	40	3e-19	Vitis vinifera	AT5G17330	calmodulin binding	protein binding	cytosol	cytosol	response to cadmium ion	biological_process
Cj_contigs1.4_38874_00119	0.301667	1.432	24.4907	15.606	17.577	2	1.23238e-12	2.25428e-10	gi|356539794|ref|XP_003538378.1|	PREDICTED: glutamate decarboxylase 1-like	glutamate decarboxylase [Oryza sativa Japonica Group]	gi|13111474|dbj|BAB32871.1|	100	39	1e-20	Glycine max	AT5G17330	calmodulin binding	protein binding	cytosol	cytosol	response to cadmium ion	biological_process
Cj_contigs1.4_33205_00106	0.905	2.08567	16.7603	7.384	8.094	2	0.00203428	0.0355172	gi|15237949|ref|NP_197235.1|	glutamate decarboxylase 1	glutamate decarboxylase 2 [Brassica juncea]	gi|45935268|gb|AAS79669.1|	88.24	34	4e-13	Arabidopsis thaliana	AT5G17330	calmodulin binding	protein binding	cytosol	cytosol	response to cadmium ion	biological_process
Cj_contigs1.4_02129_00148	99.997	323.966	120.289	107.611	103.53	3	7.4633e-10	8.4351e-08	gi|350539950|ref|NP_001233822.1|	glutamate decarboxylase isoform2	glutamate decarboxylase isoform2 [Solanum lycopersicum]	gi|171854579|dbj|BAG1648.1|	100	48	4e-25	Solanum lycopersicum	AT5G17330	calmodulin binding	protein binding	cytosol	cytosol	response to cadmium ion	biological_process
Cj_contigs1.4_06554_00463	197.531	571.732	226.036	161.252	140.987	3	3.17714e-12	5.42753e-10	gi|224131232|ref|XP_002321033.1|	glutaredoxin	glutaredoxin [Cucumis sativus]	gi|548578837|gb|AGX1495.1|	57.47	87	5e-29	Populus trichocarpa	AT3G62930	arsenate reductase (glutaredoxin) activity	catalytic activity	cellular_component	cellular_component	anther development	biological_process
Cj_contigs1.4_14087_00509	20.6427	74.5613	21.1813	44.6003	14.668	3	0.00123841	0.0241623	gi|255551673|ref|XP_002516882.1|	glutaredoxin, grx, putative	glutaredoxin [Cucumis sativus]	gi|548578914|gb|AGX1497.1|	78.64	103	9e-53	Ricinus communis	AT3G21460	electron carrier activity	molecular_function			cell redox homeostasis	cellular homeostasis
Cj_contigs1.4_10181_00334	11.575	12.5287	38.139	63.9247	94.8107	4	8.95809e-11	1.20759e-08	gi|356572704|ref|XP_003554506.1|	PREDICTED: glutaredoxin-C11-like	glutaredoxin [Phaseolus vulgaris]	gi|319428665|gb|ADV56688.1|	59.55	89	1e-34	Glycine max	AT3G62950	electron carrier activity	molecular_function	cytoplasm	cytoplasm	cell redox homeostasis	cellular homeostasis
Cj_contigs1.4_45888_00395	15.457	12.2933	2.80733	2.44033	2.19933	1	1.29103e-06	7.21341e-05	gi|225436777|ref|XP_002268050.1|	PREDICTED: glutaredoxin-C13	glutaredoxin [Phaseolus vulgaris]	gi|319428664|gb|ADV56687.1|	72.29	83	9e-33	Vitis vinifera	AT2G47880	arsenate reductase (glutaredoxin) activity	catalytic activity	cytoplasm	cytoplasm	anther development	biological_process
Cj_contigs1.4_08754_00834	146.211	126.591	495.451	450.494	535.579	2	3.73455e-23	2.41321e-20	gi|297821883|ref|XP_002878824.1|	ATGPX1	glutathione peroxidase [Zantedeschia aethiopica]	gi|2982362|gb|AAC78466.1|	89.29	168	3e-106	Arabidopsis lyrata subsp. lyrata	AT2G25080	glutathione peroxidase activity	catalytic activity	chloroplast	plastid	toxin catabolic process	secondary metabolic process
Cj_contigs1.4_03327_00738	339.58	204.727	426.062	272.856	214.929	6	0.000508671	0.0118079	gi|225462624|ref|XP_002264437.1|	PREDICTED: probable glutathione S-transferase	glutathione S-transferase/peroxidase [Capsicum chinense]	gi|58578272|emb|CAI4872.1|	73.75	160	2e-87	Vitis vinifera	AT1G78380	glutathione binding	binding	cytosol	cytosol	response to cadmium ion	biological_process
Cj_contigs1.4_07649_01517	203.137	206.578	387.541	364.633	345.309	2	0.000202036	0.00549696	gi|350536893|ref|NP_001234014.1|	glutathione synthetase, chloroplastic	glutathione synthetase [Solanum lycopersicum]	gi|25846676|gb|ACV7261.1|	73.6	481	0	Solanum lycopersicum	AT5G27380	glutathione synthase activity	catalytic activity	cytosol	cytosol	glutathione biosynthetic process	biosynthetic process
Cj_contigs1.4_00560_00906	36.505	32.7753	37.289	95.099	169.675	4	9.52988e-06	0.000415049	gi|224132344|ref|XP_002321316.1|	predicted protein	glutathione transferase [Hyoscyamus muticus]	gi|86956|emb|CAA5539.1|	64.88	205	1e-85	Populus trichocarpa	AT1G02930	quercitrin binding	binding	plasmodesma	cellular_component	response to cadmium ion	biological_process
Cj_contigs1.4_03105_00455	44.976	621.499	975.767	530.245	713.688	2	1.07862e-15	2.83729e-13	gi|224132344|ref|XP_002321316.1|	predicted protein	glutathione transferase [Hyoscyamus muticus]	gi|86956|emb|CAA5539.1|	59.02	122	5e-44	Populus trichocarpa	AT1G02930	quercitrin binding	binding	plasmodesma	cellular_component	response to cadmium ion	biological_process
Cj_contigs1.4_12687_00793	239.47	711.141	699.55	582.917	606.227	2	2.78361e-07	1.82652e-05	gi|224132344|ref|XP_002321316.1|	predicted protein	glutathione transferase [Hyoscyamus muticus]	gi|86956|emb|CAA5539.1|	63.55	203	4e-87	Populus trichocarpa	AT1G02930	quercitrin binding	binding	plasmodesma	cellular_component	response to cadmium ion	biological_process
Cj_contigs1.4_01225_00976	193.621	157.595	117.295	121.81	104.348	1	0.00265418	0.0433604	gi|225449953|ref|XP_002271029.1|	PREDICTED: glycerol-3-phosphate dehydrogenase	glycerol-3-phosphate dehydrogenase [Jatropha curcas]	gi|374671173|gb|AEZ56252.1|	85.95	185	1e-106	Vitis vinifera	AT2G41540	glycerol-3-phosphate dehydrogenase [NAD+] activity	catalytic activity	cytosol	cytosol	response to flooding	response to abiotic stimulus
Cj_contigs1.4_16187_02274	172.325	218.063	347.973	337.867	273.008	2	0.000373398	0.00917279	gi|359497147|ref|XP_003635437.1|	PREDICTED: putative glycerol-3-phosphate transporter 4-like, partial	glycerol-3-phosphate permease 4 [Arabidopsis thaliana]	gi|33265859|gb|AEE8399.1|	72.92	506	0	Vitis vinifera	AT4G17550	sugar:hydrogen symporter activity	transporter activity	vacuolar membrane	membrane	phosphate ion homeostasis	biological_process
Cj_contigs1.4_18234_00658	64.578	60.1967	36.232	31.509	25.4713	1	0.000499872	0.0116583	gi|334186781|ref|NP_001190788.1|	glycine-rich protein	glycine-rich protein [Arabidopsis thaliana]	gi|33265982|gb|AEE84482.1|	78.95	57	2e-18	Arabidopsis thaliana	AT4G21620	molecular_function	molecular_function	extracellular region	extracellular region	biological_process	biological_process
Cj_contigs1.4_07085_00911	321.127	859.353	1330.58	1344.16	1328.83	2	2.95028e-11	4.41791e-09	gi|115489714|ref|NP_001067344.1|	Os12g0632000	glycine-rich RNA binding protein [Oryza sativa Japonica Group]	gi|169244425|gb|ACA5486.1|	67.31	52	1e-15	Oryza sativa Japonica Group	AT2G21660	RNA binding	RNA binding	cytoplasm	cytoplasm	response to cold	response to abiotic stimulus
Cj_contigs1.4_10826_00564	1.50867	3.503	25.578	29.2777	29.9903	2	5.20455e-06	0.00024556	gi|255542610|ref|XP_002512368.1|	conserved hypothetical protein	Glycoprotein membrane precursor GPI-anchored [Arabidopsis thaliana]	gi|33219536|gb|AEE33157.1|	57.49	167	3e-55	Ricinus communis	AT1G54860	molecular_function	molecular_function	anchored to membrane	cellular_component	terpenoid biosynthetic process	lipid metabolic process
Cj_contigs1.4_03220_00899	1253.63	1053.2	451.769	544.564	771.414	1	6.26389e-12	1.03153e-09	gi|357502783|ref|XP_003621680.1|	Endochitinase	Glycoside hydrolase, family 19 [Medicago truncatula]	gi|1243683|gb|ABN8775.1|	74.03	154	7e-85	Medicago truncatula	AT1G05850	polysaccharide binding	carbohydrate binding	Golgi apparatus	Golgi apparatus	cellulose biosynthetic process	carbohydrate metabolic process
Cj_contigs1.4_34042_01732	69.1613	101.225	8.977	11.5563	17.0993	1	2.01824e-22	1.1763e-19	gi|224116114|ref|XP_002332000.1|	predicted protein	glycosyl hydrolases family protein [Arabidopsis thaliana]	gi|33219355|gb|AEE31176.1|	71.12	322	1e-163	Populus trichocarpa	AT4G18340	hydrolase activity, hydrolyzing O-glycosyl compounds	hydrolase activity	extracellular region	extracellular region	carbohydrate metabolic process	carbohydrate metabolic process
Cj_contigs1.4_10442_01437	193.845	143.723	83.7863	119.061	133.759	1	0.000135282	0.00394622	gi|224067822|ref|XP_002302550.1|	glycosyltransferase	glycosyl transferase family 8 protein-like [Oryza sativa Japonica Group]	gi|5277221|dbj|BAD46265.1|	87.38	404	0	Populus trichocarpa	AT3G61130	polygalacturonate 4-alpha-galacturonosyltransferase activity	transferase activity	trans-Golgi network	cellular_component	homogalacturonan biosynthetic process	carbohydrate metabolic process
Cj_contigs1.4_29257_01939	252.964	198.815	110.856	152.824	123.947	1	9.8702e-09	9.12556e-07	gi|255553873|ref|XP_002517977.1|	acetylglucosaminyltransferase, putative	glycosyltransferase family 14 protein [Betula platyphylla]	gi|385139883|gb|AFI41914.1|	74.19	434	0	Ricinus communis	AT1G03520	transferase activity, transferring glycosyl groups	transferase activity	nucleus	nucleus	carbohydrate biosynthetic process	carbohydrate metabolic process
Cj_contigs1.4_32147_00699	143.438	139.413	36.4537	32.7047	20.2283	1	1.75915e-26	1.45278e-23	gi|359492108|ref|XP_002281848.2|	PREDICTED: probable galacturonosyltransferase-like 1-like	glycosyltransferase family GT8 protein [Populus deltoides]	gi|259563723|gb|ACW836.1|	85.28	231	9e-128	Vitis vinifera	AT1G19300	polygalacturonate 4-alpha-galacturonosyltransferase activity	transferase activity	endoplasmic reticulum	endoplasmic reticulum	leaf development	biological_process
Cj_contigs1.4_44255_00204	26.6087	30.7847	2.43267	7.88767	3.45333	1	3.28478e-13	6.42357e-11	gi|356562321|ref|XP_003549420.1|	PREDICTED: probable galacturonosyltransferase-like 1-like	glycosyltransferase family GT8 protein [Populus deltoides]	gi|259563723|gb|ACW836.1|	94.23	52	4e-31	Glycine max	AT1G19300	polygalacturonate 4-alpha-galacturonosyltransferase activity	transferase activity	endoplasmic reticulum	endoplasmic reticulum	leaf development	biological_process
Cj_contigs1.4_09859_02201	330.637	283.29	242.083	255.43	210.345	1	0.000848373	0.0179932	gi|224106838|ref|XP_002314302.1|	predicted protein	glycosyltransferase GT47C [Populus tremula x Populus alba]	gi|114325715|gb|ABI6467.1|	64.64	478	0	Populus trichocarpa	AT2G28110	glucuronosyltransferase activity	transferase activity	Golgi apparatus	Golgi apparatus	glucuronoxylan biosynthetic process	carbohydrate metabolic process
Cj_contigs1.4_15195_01142	209.391	242.591	93.749	94.1863	142.594	1	8.87001e-09	8.2651e-07	gi|359488708|ref|XP_002274748.2|	PREDICTED: UDP-glycosyltransferase 90A1-like	glycosyltransferase UGT1 [Bupleurum chinense]	gi|38882791|gb|AFK7933.1|	60.76	367	1e-156	Vitis vinifera	AT5G14860	transferase activity, transferring glycosyl groups	transferase activity	chloroplast	plastid	metabolic process	metabolic process
Cj_contigs1.4_31889_00968	49.3623	28.4783	79.5807	83.4893	162.834	4	3.50273e-06	0.000173384	gi|359487055|ref|XP_002271587.2|	PREDICTED: flavanone 7-O-glucoside 2''-O-beta-L-rhamnosyltransferase-like	glycosyltransferase UGT4 [Bupleurum chinense]	gi|38882797|gb|AFK7936.1|	49.82	283	1e-93	Vitis vinifera	AT5G49690	transferase activity, transferring glycosyl groups	transferase activity	cytosol	cytosol	autophagy	catabolic process
Cj_contigs1.4_05273_01132	228.629	264.783	215.424	226.74	128.669	1	0.00198282	0.0348562	gi|255557647|ref|XP_002519853.1|	UDP-glucosyltransferase, putative	glycosyltransferase UGT95A1 [Hieracium pilosella]	gi|1719626|gb|ACB56927.1|	59.86	284	4e-122	Ricinus communis	AT3G53160	transferase activity, transferring glycosyl groups	transferase activity	cellular_component	cellular_component	response to other organism	response to biotic stimulus
Cj_contigs1.4_06891_01988	350.377	365.959	240.308	233.789	205.765	1	0.00030311	0.00776707	gi|225455598|ref|XP_002270309.1|	PREDICTED: xyloglucan galactosyltransferase KATAMARI1 homolog	glycosyltransferase, partial [Arabidopsis thaliana]	gi|59141686|gb|AHL3857.1|	54.57	427	6e-162	Vitis vinifera	AT5G62220	galactosyltransferase activity	transferase activity	Golgi apparatus	Golgi apparatus	xyloglucan biosynthetic process	carbohydrate metabolic process
Cj_contigs1.4_12329_01842	410.967	370.048	193.054	346.661	301.127	1	0.000905078	0.018866	gi|224068414|ref|XP_002302739.1|	glycosyltransferase, CAZy family GT8	glycosyltransferase, partial [Arabidopsis thaliana]	gi|59141982|gb|AHL38718.1|	80.22	364	0	Populus trichocarpa	AT3G62660	polygalacturonate 4-alpha-galacturonosyltransferase activity	transferase activity	Golgi apparatus	Golgi apparatus	carbohydrate biosynthetic process	carbohydrate metabolic process
Cj_contigs1.4_19299_00847	79.9323	76.3077	37.4557	56.624	39.7283	1	0.000890684	0.0186445	gi|224141469|ref|XP_002324094.1|	glycosyltransferase	glycosyltransferase, partial [Arabidopsis thaliana]	gi|59142124|gb|AHL38789.1|	89.66	87	3e-33	Populus trichocarpa	AT5G15470	polygalacturonate 4-alpha-galacturonosyltransferase activity	transferase activity	Golgi apparatus	Golgi apparatus	carbohydrate biosynthetic process	carbohydrate metabolic process
Cj_contigs1.4_22393_01679	374.027	218.02	166.853	188.911	211.701	1	8.82769e-07	5.12497e-05	gi|225426532|ref|XP_002278708.1|	PREDICTED: probable beta-1,3-galactosyltransferase 6	glycosyltransferase, partial [Arabidopsis thaliana]	gi|59142376|gb|AHL38915.1|	75.31	405	0	Vitis vinifera	AT1G32930	transferase activity, transferring glycosyl groups	transferase activity	Golgi apparatus	Golgi apparatus	methylation-dependent chromatin silencing	regulation of gene expression, epigenetic
Cj_contigs1.4_23860_01030	340.23	250.691	165.171	180.973	146.845	1	2.49153e-06	0.000128576	gi|255552680|ref|XP_002517383.1|	transferase, transferring glycosyl groups, putative	glycosyltransferase, partial [Arabidopsis thaliana]	gi|5914244|gb|AHL38749.1|	87.61	339	0	Ricinus communis	AT3G28180	protein binding	protein binding	trans-Golgi network	cellular_component
Cj_contigs1.4_24211_00800	165.412	118.358	59.5857	118.882	127.194	1	0.00109388	0.021903	gi|225440047|ref|XP_002276858.1|	PREDICTED: UDP-glycosyltransferase 86A1	glycosyltransferase, partial [Arabidopsis thaliana]	gi|59142154|gb|AHL3884.1|	59.92	242	4e-93	Vitis vinifera	AT2G36970	transferase activity, transferring glycosyl groups	transferase activity			ethylene mediated signaling pathway	signal transduction
Cj_contigs1.4_38098_01836	473.663	446.291	325.026	328.213	338.687	1	0.00167318	0.0305025	gi|255542540|ref|XP_002512333.1|	catalytic, putative	glycosyltransferase, partial [Arabidopsis thaliana]	gi|59142328|gb|AHL38891.1|	60.48	415	9e-169	Ricinus communis	AT1G67410	catalytic activity	catalytic activity	Golgi apparatus	Golgi apparatus	biological_process	biological_process
Cj_contigs1.4_08289_02644	352.108	311.269	189.108	250.059	209.577	1	0.000307567	0.00785757	gi|225446819|ref|XP_002279329.1|	PREDICTED: conserved oligomeric Golgi complex subunit 5	Golgi transport complex-related protein [Arabidopsis thaliana]	gi|33219662|gb|AEE34723.1|	77.44	780	0	Vitis vinifera	AT1G67930			cytosol	cytosol
Cj_contigs1.4_16525_00979	246.231	182.85	154.565	113.334	174.287	1	0.000546289	0.0125877	gi|255581951|ref|XP_002531774.1|	conserved hypothetical protein	GPI-anchored protein [Ipomoea nil]	gi|124484379|dbj|BAF463.1|	70.71	99	5e-48	Ricinus communis	AT5G56170	molecular_function	molecular_function	pollen tube	cellular_component	biological_process	biological_process
Cj_contigs1.4_29890_00667	56.1463	25.211	21.867	29.3543	20.6197	1	0.000850126	0.0180118	gi|15241141|ref|NP_200428.1|	LORELEI-LIKE-GPI-ANCHORED PROTEIN 1	GPI-anchored protein [Vigna radiata]	gi|3868853|dbj|BAA34247.1|	58.27	127	3e-46	Arabidopsis thaliana	AT5G56170	molecular_function	molecular_function	pollen tube	cellular_component	biological_process	biological_process
Cj_contigs1.4_05838_02338	650.313	711.907	514.663	377.587	417.184	1	5.24805e-06	0.000247416	gi|255576316|ref|XP_002529051.1|	Chitin-inducible gibberellin-responsive protein, putative	GRAS7, partial [Solanum lycopersicum]	gi|89474472|gb|ABD72963.1|	60.97	538	0	Ricinus communis	AT1G50600	sequence-specific DNA binding transcription factor activity	sequence-specific DNA binding transcription factor activity	cytosol	cytosol	regulation of transcription, DNA-dependent	biological_process
Cj_contigs1.4_17828_02088	509.29	373.587	275.647	366.029	437.979	1	0.000372799	0.00916563	gi|225437197|ref|XP_002275124.1|	PREDICTED: guanylate-binding protein 4-like	guanylate-binding family protein [Arabidopsis thaliana]	gi|33254499|gb|AEC9593.1|	83.19	595	0	Vitis vinifera	AT2G38840	GTPase activity	hydrolase activity	trans-Golgi network	cellular_component	immune response	biological_process
Cj_contigs1.4_42926_00306	3.81633	55.1443	47.1687	27.8997	6.05333	7	0.00114097	0.0226702	gi|156618840|ref|YP_001430122.1|	ATP synthase CF1 epsilon subunit (chloroplast)	H(+)-transporting ATP synthase (chloroplast) [Cuscuta reflexa]	gi|58332|emb|CAA43865.1|	97.03	101	9e-63	Cuscuta reflexa	ATCG00470	hydrogen ion transporting ATP synthase activity, rotational mechanism	transporter activity	chloroplast thylakoid	thylakoid	cellular respiration	generation of precursor metabolites and energy
Cj_contigs1.4_21530_00360	6.394	22.8163	64.187	44.1417	31.2863	2	5.67149e-07	3.47592e-05	gi|15222461|ref|NP_177140.1|	gamma-glutamyl transpeptidase 3	H523F7.13 [Oryza sativa Indica Group]	gi|11639998|emb|CAH6725.1|	65.57	122	5e-50	Arabidopsis thaliana	AT1G69820	gamma-glutamyltransferase activity	transferase activity	nucleus	nucleus
Cj_contigs1.4_05598_01010	190.123	126.641	270.217	236.282	257.399	2	0.00253572	0.0419205	gi|225448631|ref|XP_002274357.1|	PREDICTED: uncharacterized protein LOC100262145	haloacid dehalogenase-like hydrolase [Arabidopsis thaliana]	gi|332641462|gb|AEE74983.1|	70.45	335	5e-161	Vitis vinifera	AT3G10970	hydrolase activity	hydrolase activity	chloroplast	plastid	metabolic process	metabolic process
Cj_contigs1.4_11364_03542	346.102	305.417	643.652	562.372	608.769	2	2.91751e-07	1.89971e-05	gi|225450563|ref|XP_002277564.1|	PREDICTED: NHL repeat-containing protein 2-like	haloacid dehalogenase-like hydrolase family protein [Arabidopsis thaliana]	gi|332195279|gb|AEE334.1|	75.14	1054	0	Vitis vinifera	AT1G56500	hydrolase activity	hydrolase activity	chloroplast stroma	cellular_component	ncRNA metabolic process	nucleobase-containing compound metabolic process
Cj_contigs1.4_03096_03308	927.13	887.907	1917.41	1747.78	1609.68	2	8.86464e-08	6.60393e-06	gi|225442501|ref|XP_002284003.1|	PREDICTED: homeobox-leucine zipper protein ATHB-15-like isoform 1	HB1-like protein [Eucalyptus cladocalyx]	gi|444436435|gb|AGE9585.1|	87.6	839	0	Vitis vinifera	AT1G52150	sequence-specific DNA binding transcription factor activity	sequence-specific DNA binding transcription factor activity	nucleus	nucleus	integument development	biological_process
Cj_contigs1.4_51688_00437	15.9753	10.164	0.751333	1.21933	1.48833	1	2.25826e-07	1.52385e-05	gi|357476775|ref|XP_003608673.1|	Homeobox-leucine zipper protein	HD-ZIP protein [Solanum lycopersicum]	gi|992598|emb|CAA6268.1|	40.4	99	8e-09	Medicago truncatula	AT4G16780	protein homodimerization activity	protein binding	nucleus	nucleus	negative regulation of transcription, DNA-dependent	biological_process
Cj_contigs1.4_05325_04336	612.652	499.233	404.117	377.794	449.402	1	0.000260748	0.0067958	gi|225452112|ref|XP_002281005.1|	PREDICTED: lisH domain and HEAT repeat-containing protein KIAA1468 homolog	HEAT repeat-containing protein [Arabidopsis thaliana]	gi|3324878|gb|AED92261.1|	67.65	1215	0	Vitis vinifera	AT5G16210			cytoplasm	cytoplasm	biological_process	biological_process
Cj_contigs1.4_55765_00128	4.38533	9.02533	0	1.63933	0	1	1.30626e-05	0.000545293	gi|255560519|ref|XP_002521274.1|	heat-shock protein, putative	heat shock protein 21.4 [Primula forrestii]	gi|39694226|gb|AFN8971.1|	78.05	41	3e-14	Ricinus communis	AT4G10250	molecular_function	molecular_function	endoplasmic reticulum	endoplasmic reticulum	response to heat	response to abiotic stimulus
Cj_contigs1.4_03767_03077	266.423	333.029	533.347	375.797	576.344	2	0.00180777	0.0323705	gi|255554262|ref|XP_002518171.1|	chaperonin-60kD, ch60, putative	heat shock protein 6, partial [Ageratina adenophora]	gi|144676|gb|ABP1596.1|	79.25	106	3e-40	Ricinus communis	AT3G23990	copper ion binding	binding	mitochondrion	mitochondrion	response to cadmium ion	biological_process
Cj_contigs1.4_01607_03060	1912.25	1528.09	948.741	1283.19	1210.42	1	0.000345018	0.00862893	gi|225430111|ref|XP_002281944.1|	PREDICTED: hypoxia up-regulated protein 1	heat shock protein 7 [Arabidopsis thaliana]	gi|332658381|gb|AEE83781.1|	67.97	893	0	Vitis vinifera	AT4G16660	ATP binding	nucleotide binding	endoplasmic reticulum	endoplasmic reticulum	cellulose biosynthetic process	carbohydrate metabolic process
Cj_contigs1.4_00018_01855	1407.66	1990.69	2325.57	3432.36	1951.82	2	0.000711016	0.0155975	gi|356568994|ref|XP_003552692.1|	PREDICTED: heat shock cognate 70 kDa protein 2-like isoform 2	heat shock protein 7-3 [Nicotiana tabacum]	gi|38325815|gb|AAR178.1|	96.19	315	0	Glycine max	AT3G12580	ubiquitin protein ligase binding	protein binding	apoplast	extracellular region	response to heat	response to abiotic stimulus
Cj_contigs1.4_00144_01772	1821.29	1604.41	3182.71	3076.58	2983.58	2	0.000788723	0.0169283	gi|255547031|ref|XP_002514573.1|	heat shock protein, putative	heat shock protein 9 [Ipomoea nil]	gi|2655494|gb|ACX42226.1|	86.32	468	0	Ricinus communis	AT2G04030	ATP binding	nucleotide binding	plastid	plastid	response to salt stress	response to abiotic stimulus
Cj_contigs1.4_09764_01040	947.797	695.349	1558.34	1322.02	1242.19	2	0.000774532	0.0166891	gi|359473642|ref|XP_002267463.2|	PREDICTED: heat shock protein 83-like	heat shock protein 9 [Ipomoea nil]	gi|2655494|gb|ACX42226.1|	76.36	275	8e-125	Vitis vinifera	AT2G04030	ATP binding	nucleotide binding	plastid	plastid	response to salt stress	response to abiotic stimulus
Cj_contigs1.4_07366_00561	1173.25	994.615	561.34	613.525	662.956	1	8.82942e-05	0.00276472	gi|357438459|ref|XP_003589505.1|	Endoplasmin-like protein	Heat shock protein 9 [Nicotiana tabacum]	gi|365189292|dbj|BAL42333.1|	90.75	173	5e-104	Medicago truncatula	AT4G24190	ATP binding	nucleotide binding	apoplast	extracellular region	response to cadmium ion	biological_process
Cj_contigs1.4_50688_00467	8.346	6.63133	19.6877	25.9597	6.55667	2	0.00255666	0.0421729	gi|225429510|ref|XP_002278709.1|	PREDICTED: heat shock factor protein HSF30-like	heat stress transcription factor HSF3 [Solanum peruvianum]	gi|1949|emb|CAA4787.1|	82.43	74	9e-38	Vitis vinifera	AT2G26150	protein binding	protein binding	nucleus	nucleus	positive regulation of transcription, DNA-dependent	biological_process
Cj_contigs1.4_02070_01745	971.768	1556.39	1470.19	880.44	1020.68	3	0.000389852	0.00948294	gi|225445499|ref|XP_002285192.1|	PREDICTED: heme oxygenase 1, chloroplastic-like	heme oxygenase 1 [Nicotiana tabacum]	gi|33727183|gb|AEI69673.1|	75.88	199	2e-104	Vitis vinifera	AT2G26670	heme oxygenase (decyclizing) activity	catalytic activity	chloroplast	plastid	cellular response to UV-C	response to abiotic stimulus
Cj_contigs1.4_12752_01683	83.6727	62.6933	137.832	121.437	151.865	2	0.000888504	0.0186185	gi|225436585|ref|XP_002278992.1|	PREDICTED: phytochromobilin:ferredoxin oxidoreductase, chloroplastic-like	heme oxygenase 2 protein 2, partial [Populus balsamifera]	gi|339778215|gb|AEK5989.1|	70.56	180	1e-88	Vitis vinifera	AT3G09150	phytochromobilin:ferredoxin oxidoreductase activity	catalytic activity	chloroplast	plastid	chloroplast-nucleus signaling pathway	signal transduction
Cj_contigs1.4_05595_00613	101.199	824.416	3510.22	2763.62	3457.38	2	6.66744e-15	1.63116e-12	gi|350539675|ref|NP_001234498.1|	non-symbiotic hemoglobin class 1	hemoglobin [Solanum tuberosum]	gi|2785253|gb|AAN85431.1|	80.15	131	2e-66	Solanum lycopersicum	AT2G16060	oxygen binding	oxygen binding	plasmodesma	cellular_component	response to hypoxia	response to abiotic stimulus
Cj_contigs1.4_15092_01770	713.246	503.44	227.507	258.589	255.332	1	2.26804e-19	9.2351e-17	gi|225457293|ref|XP_002284470.1|	PREDICTED: heparanase-like protein 1-like	heparanase 1-like protein [Nicotiana tabacum]	gi|5577341|gb|AGV4186.2|	69.34	362	0	Vitis vinifera	AT5G07830	beta-glucuronidase activity	hydrolase activity	plant-type cell wall	cell wall	unidimensional cell growth	cell growth
Cj_contigs1.4_18895_00494	172.476	145.839	68.6643	65.1517	84.5707	1	2.19145e-05	0.000844873	gi|255547277|ref|XP_002514696.1|	Heparanase-2, putative	heparanase 1-like protein [Nicotiana tabacum]	gi|5577341|gb|AGV4186.2|	60.26	78	4e-23	Ricinus communis	AT5G61250	beta-glucuronidase activity	hydrolase activity	extracellular region	extracellular region
Cj_contigs1.4_00536_03869	9428.67	9499.3	5700.15	5016.79	6104.07	1	5.98398e-06	0.000277923	gi|359474648|ref|XP_002263148.2|	PREDICTED: alpha-glucosidase 2-like	heteroglycan glucosidase 1 [Arabidopsis thaliana]	gi|332643273|gb|AEE76794.1|	78.04	560	0	Vitis vinifera	AT3G23640	hydrolase activity, hydrolyzing O-glycosyl compounds	hydrolase activity	chloroplast	plastid	carbohydrate metabolic process	carbohydrate metabolic process
Cj_contigs1.4_25277_01651	11.6993	63.0963	57.219	74.912	23.0237	7	0.00084624	0.0179544	gi|350536961|ref|NP_001234785.1|	hexose transporter protein	hexose transporter [Solanum lycopersicum]	gi|573444|emb|CAB52689.1|	86.54	483	0	Solanum lycopersicum	AT5G26340	monosaccharide transmembrane transporter activity	transporter activity	plasma membrane	plasma membrane	response to abscisic acid stimulus	response to endogenous stimulus
Cj_contigs1.4_09235_02511	71.9727	158.286	254.287	356.594	328.543	2	1.68968e-13	3.51223e-11	gi|225433122|ref|XP_002285153.1|	PREDICTED: probable inorganic phosphate transporter 1-7-like	high affinity phosphate transporter [Petunia x hybrida]	gi|151428453|gb|ABS1268.1|	85.43	460	0	Vitis vinifera	AT3G54700	arsenate ion transmembrane transporter activity	transporter activity	plasma membrane	plasma membrane	arsenate ion transmembrane transport	transport
Cj_contigs1.4_08281_00898	13.031	53.726	66.4713	89.472	38.5953	2	5.21511e-07	3.2228e-05	gi|356572606|ref|XP_003554459.1|	PREDICTED: putative syntaxin-24-like	hin1 like protein [Capsicum chinense]	gi|42557351|dbj|BAD1171.1|	49.55	224	2e-60	Glycine max	AT2G35980	molecular_function	molecular_function	chloroplast	plastid	leaf senescence	biological_process
Cj_contigs1.4_21706_00709	140.638	157.67	63.5963	83.1787	74.7373	1	4.49463e-07	2.83087e-05	gi|356537171|ref|XP_003537103.1|	PREDICTED: putative syntaxin-24-like	hin1 like protein [Capsicum chinense]	gi|42557351|dbj|BAD1171.1|	45.68	162	4e-45	Glycine max	AT3G11650	molecular_function	molecular_function	plasmodesma	cellular_component	defense response to virus	response to biotic stimulus
Cj_contigs1.4_33697_00707	30.3597	40.449	68.7293	80.9773	80.76	2	5.78853e-05	0.00191498	gi|356572606|ref|XP_003554459.1|	PREDICTED: putative syntaxin-24-like	hin1 like protein [Capsicum chinense]	gi|42557351|dbj|BAD1171.1|	40.12	167	6e-22	Glycine max	AT2G35980	molecular_function	molecular_function	chloroplast	plastid	leaf senescence	biological_process
Cj_contigs1.4_20421_00349	434.58	231.215	130.581	157.222	201.009	1	0.00126282	0.0245097	gi|115458684|ref|NP_001052942.1|	Os04g0450800, partial	histone 3 [Rheum australe]	gi|68342452|gb|AAY9124.1|	96.15	26	3e-09	Oryza sativa Japonica Group	AT4G40030	DNA binding	DNA binding	nucleus	nucleus	nucleosome assembly	cellular component organization
Cj_contigs1.4_26773_00255	136.663	73.466	48.93	60.5027	93.0887	8	0.00100396	0.0204679	gi|115458684|ref|NP_001052942.1|	Os04g0450800, partial	histone 3 [Rheum australe]	gi|68342452|gb|AAY9124.1|	96.88	32	4e-14	Oryza sativa Japonica Group	AT4G40030	DNA binding	DNA binding	nucleus	nucleus	nucleosome assembly	cellular component organization
Cj_contigs1.4_53705_00206	6.186	7.18933	12.0733	6.99267	0.401333	6	0.00204972	0.0357238	gi|357111020|ref|XP_003557313.1|	PREDICTED: uncharacterized protein LOC100833820	histone H1 subtype 7 [Vavilovia formosa]	gi|5286642|emb|CCP19645.1|	68.52	54	3e-15	Brachypodium distachyon	AT2G30620	DNA binding	DNA binding	mitochondrion	mitochondrion	nucleosome assembly	cellular component organization
Cj_contigs1.4_23893_00279	197.048	101.988	60.2827	80.364	91.787	1	0.000181757	0.00503855	gi|357511939|ref|XP_003626258.1|	Histone H2A	Histone H2A; Histone-fold [Medicago truncatula]	gi|1243619|gb|ABN835.1|	94.74	38	3e-16	Medicago truncatula	AT5G27670	DNA binding	DNA binding	nucleolus	nucleolus	calcium ion transport	transport
Cj_contigs1.4_12298_00224	282.005	254.275	142.82	142.963	149.305	1	0.000368568	0.00908794	gi|224113151|ref|XP_002316408.1|	histone H2, partial	histone H2B [Cicer arietinum]	gi|7635498|emb|CAB88668.1|	94.74	57	8e-32	Populus trichocarpa	AT1G07790	DNA binding	DNA binding	chloroplast	plastid	nucleosome assembly	cellular component organization
Cj_contigs1.4_26309_00459	175.044	124.593	50.5227	71.156	61.896	1	7.89151e-07	4.66808e-05	gi|224106525|ref|XP_002314196.1|	histone 2, partial	histone H2B, partial [Arnebia euchroma]	gi|15156466|gb|ABS17661.1|	96.97	66	7e-36	Populus trichocarpa	AT5G02570	DNA binding	DNA binding	nucleolus	nucleolus	cellular process involved in reproduction	cellular process
Cj_contigs1.4_00333_00873	1358.99	1193.34	627.422	595.929	792.609	1	6.97661e-09	6.65734e-07	gi|351724645|ref|NP_001235785.1|	uncharacterized protein LOC100305466	histone H3 [Oryza sativa Japonica Group]	gi|169244475|gb|ACA5511.1|	100	122	9e-78	Glycine max	AT4G40030	DNA binding	DNA binding	nucleus	nucleus	nucleosome assembly	cellular component organization
Cj_contigs1.4_03580_00360	585.603	445.063	277.613	305.406	334.872	1	0.00245175	0.0410225	gi|357476499|ref|XP_003608535.1|	Histone H3	Histone H3.3 [Arabidopsis thaliana]	gi|332661756|gb|AEE87156.1|	100	84	1e-55	Medicago truncatula	AT4G40030	DNA binding	DNA binding	nucleus	nucleus	nucleosome assembly	cellular component organization
Cj_contigs1.4_10362_00665	303.138	172.069	103.899	105.748	159.714	1	1.0884e-05	0.000464495	gi|145323776|ref|NP_001077477.1|	histone H4	histone H4, partial [Allium cepa]	gi|1199967|emb|CAA64985.1|	100	25	2e-08	Arabidopsis thaliana	AT5G59970	DNA binding	DNA binding	vacuole	vacuole	nucleosome assembly	cellular component organization
Cj_contigs1.4_19908_00276	331.039	207.98	156.508	117.428	161.787	1	1.82817e-06	9.82667e-05	gi|145323776|ref|NP_001077477.1|	histone H4	histone H4, partial [Allium cepa]	gi|1199967|emb|CAA64985.1|	100	22	3e-07	Arabidopsis thaliana	AT5G59970	DNA binding	DNA binding	vacuole	vacuole	nucleosome assembly	cellular component organization
Cj_contigs1.4_20980_00558	25.6613	56.7733	67.163	73.9897	71.25	2	0.00153788	0.0285091	gi|359478353|ref|XP_002285176.2|	PREDICTED: homeobox-leucine zipper protein REVOLUTA	homeobox-leucine zipper protein revoulta [Nicotiana tabacum]	gi|425872956|gb|AFY6682.1|	86.88	160	1e-84	Vitis vinifera	AT5G60690	sequence-specific DNA binding transcription factor activity	sequence-specific DNA binding transcription factor activity	nucleus	nucleus	radial pattern formation	biological_process
Cj_contigs1.4_06170_01623	218.695	227.778	89.2003	130.415	130.024	1	2.54951e-09	2.59975e-07	gi|224137880|ref|XP_002326463.1|	predicted protein	homeobox-leucine zipper protein, partial [Zinnia violacea]	gi|1123161|dbj|BAB18169.1|	100	63	1e-33	Populus trichocarpa	AT5G47370	DNA binding	DNA binding	nucleus	nucleus	negative regulation of transcription, DNA-dependent	biological_process
Cj_contigs1.4_08223_02050	945.441	539.502	633.608	606.605	820.606	8	0.000389035	0.00946695	gi|225434974|ref|XP_002283965.1|	PREDICTED: putative E3 ubiquitin-protein ligase XBAT31 isoform 1	Hop-interacting protein THI12 [Solanum lycopersicum]	gi|365222866|gb|AEW69785.1|	79.69	325	0	Vitis vinifera	AT2G28840	zinc ion binding	binding	cytoplasm	cytoplasm	regulation of transport	biological_process
Cj_contigs1.4_02994_01622	498.006	295.569	312.691	309.263	295.808	1	0.000268179	0.00696809	gi|225434974|ref|XP_002283965.1|	PREDICTED: putative E3 ubiquitin-protein ligase XBAT31 isoform 1	Hop-interacting protein THI15 [Solanum lycopersicum]	gi|36522287|gb|AEW69787.1|	61.41	298	1e-110	Vitis vinifera	AT2G28840	zinc ion binding	binding	cytoplasm	cytoplasm	regulation of transport	biological_process
Cj_contigs1.4_10698_02357	393.157	443.781	347.872	392.48	246.867	1	0.00304295	0.0480351	gi|359478956|ref|XP_003632194.1|	PREDICTED: probable protein phosphatase 2C 23-like isoform 2	Hop-interacting protein THI19 [Solanum lycopersicum]	gi|365222916|gb|AEW6981.1|	73.75	682	0	Vitis vinifera	AT2G28890	protein serine/threonine phosphatase activity	hydrolase activity	plasma membrane	plasma membrane	leaf development	biological_process
Cj_contigs1.4_17039_01944	746.212	615.013	467.641	544.81	593.003	1	0.00216489	0.0372936	gi|255555737|ref|XP_002518904.1|	conserved hypothetical protein	Hop-interacting protein THI2 [Solanum lycopersicum]	gi|365222856|gb|AEW6978.1|	71.46	508	0	Ricinus communis	AT5G41950			cytosol	cytosol	protein import into mitochondrial outer membrane	transport
Cj_contigs1.4_06595_02525	332.997	249.384	200.558	181.726	192.311	1	0.000109088	0.00330202	gi|225444002|ref|XP_002281182.1|	PREDICTED: BTB/POZ domain-containing protein At1g30440 isoform 1	Hop-interacting protein THI63 [Solanum lycopersicum]	gi|365222944|gb|AEW69824.1|	79.78	633	0	Vitis vinifera	AT1G30440	signal transducer activity	signal transducer activity	plasma membrane	plasma membrane	response to light stimulus	response to abiotic stimulus
Cj_contigs1.4_17829_02346	1002.97	858.933	601.062	647.234	661.803	1	0.000207915	0.00563627	gi|225426234|ref|XP_002263593.1|	PREDICTED: nephrocystin-3	Hop-interacting protein THI7 [Solanum lycopersicum]	gi|36522286|gb|AEW69782.1|	80.63	604	0	Vitis vinifera	AT4G10840			plasma membrane	plasma membrane
Cj_contigs1.4_12331_00844	24.2453	13.1673	62.4397	25.8803	59.959	2	0.000184951	0.00509743	gi|255546133|ref|XP_002514126.1|	Heat shock factor protein HSF30, putative	HSFA9 [Coffea arabica]	gi|388252715|gb|AFK2444.1|	47.92	144	5e-36	Ricinus communis	AT2G26150	protein binding	protein binding	nucleus	nucleus	positive regulation of transcription, DNA-dependent	biological_process
Cj_contigs1.4_16478_01295	75.3967	106.755	185.099	145.043	170.589	2	0.000557468	0.0128155	gi|225426819|ref|XP_002283139.1|	PREDICTED: heat stress transcription factor B-2b	HSP transcription factor [Vitis pseudoreticulata]	gi|289466351|gb|ADC94861.1|	58.24	273	3e-86	Vitis vinifera	AT4G11660	sequence-specific DNA binding transcription factor activity	sequence-specific DNA binding transcription factor activity	nucleus	nucleus	negative regulation of transcription, DNA-dependent	biological_process
Cj_contigs1.4_10525_00789	211.496	248.026	66.158	98.9753	106.121	1	8.42115e-08	6.29722e-06	gi|224101075|ref|XP_002312132.1|	predicted protein	HSP18.1A [Citrullus lanatus]	gi|315932718|gb|ADU55789.1|	82.72	162	6e-67	Populus trichocarpa	AT1G53540			cytoplasm	cytoplasm	response to heat	response to abiotic stimulus
Cj_contigs1.4_22710_00261	108.27	62.032	58.2573	44.2097	66.366	1	0.000151163	0.00432875	gi|224118078|ref|XP_002331552.1|	predicted protein	hv711N16.16, partial [Hordeum vulgare subsp. vulgare]	gi|21672287|gb|AAM74515.1|	82.35	85	7e-41	Populus trichocarpa	AT4G22120			plasma membrane	plasma membrane
Cj_contigs1.4_10944_01142	21.8583	16.3103	27.0397	32.5493	88.158	4	2.13169e-07	1.44996e-05	gi|255540353|ref|XP_002511241.1|	Anthranilate N-benzoyltransferase protein, putative	HXXXD-type acyl-transferase-like protein [Arabidopsis thaliana]	gi|332643586|gb|AEE7717.1|	37.76	384	8e-63	Ricinus communis	AT3G26040	transferase activity	transferase activity	cytoplasm	cytoplasm
Cj_contigs1.4_26965_00538	8.59233	3.00333	16.4473	16.1293	33.8073	4	9.11955e-07	5.26357e-05	gi|224089615|ref|XP_002308780.1|	predicted protein	HXXXD-type acyl-transferase-like protein [Arabidopsis thaliana]	gi|332643586|gb|AEE7717.1|	37.43	171	1e-25	Populus trichocarpa	AT3G26040	transferase activity	transferase activity	cytoplasm	cytoplasm
Cj_contigs1.4_10356_01904	460.002	209.008	385.662	405.589	537.222	2	0.00169215	0.0307917	gi|224080259|ref|XP_002306073.1|	predicted protein	hydrolase, alpha/beta fold family protein [Arabidopsis thaliana]	gi|332726|gb|AED9449.1|	73.91	207	2e-103	Populus trichocarpa	AT5G39220	hydrolase activity	hydrolase activity	nucleus	nucleus
Cj_contigs1.4_01205_02074	191.369	447.671	951.213	850.192	884.711	2	8.14158e-08	6.11895e-06	gi|225457660|ref|XP_002275827.1|	PREDICTED: 3-hydroxy-3-methylglutaryl-coenzyme A reductase 1-like	hydroxy-methylglutaryl-coenzyme A reductase [Nicotiana tabacum]	gi|2654423|gb|AAB87727.1|	71.06	615	0	Vitis vinifera	AT1G76490	hydroxymethylglutaryl-CoA reductase activity	catalytic activity	endoplasmic reticulum membrane	membrane	regulation of gene silencing by miRNA	biological_process
Cj_contigs1.4_08422_01652	149.96	286.689	125.722	184.187	166.409	3	0.00168095	0.0306066	gi|255539334|ref|XP_002510732.1|	hmg-CoA reductase, putative	hydroxy-methylglutaryl-coenzyme A reductase [Nicotiana tabacum]	gi|2654423|gb|AAB87727.1|	89.38	405	0	Ricinus communis	AT1G76490	hydroxymethylglutaryl-CoA reductase activity	catalytic activity	endoplasmic reticulum membrane	membrane	regulation of gene silencing by miRNA	biological_process
Cj_contigs1.4_08043_02366	640.557	654.499	460.08	483.727	511.504	1	0.000834343	0.0177653	gi|225440197|ref|XP_002283542.1|	PREDICTED: uncharacterized protein LOC100248215	hydroxyproline-rich glycoprotein family protein [Arabidopsis thaliana]	gi|33264619|gb|AEE7954.1|	57.27	330	5e-97	Vitis vinifera	AT3G10810	zinc ion binding	binding	nucleus	nucleus
Cj_contigs1.4_03095_01546	510.515	465.919	873.879	552.599	740.308	2	0.000314561	0.00800186	gi|225428049|ref|XP_002279281.1|	PREDICTED: glycerate dehydrogenase	hydroxypyruvate reductase [Cucurbita cv. Kurokawa Amakuri]	gi|13442|dbj|BAA841.1|	74.52	259	2e-111	Vitis vinifera	AT1G68010	glycerate dehydrogenase activity	catalytic activity	chloroplast	plastid	oxidative photosynthetic carbon pathway	biosynthetic process
Cj_contigs1.4_50650_00213	0.301667	3.11367	8.33033	0	2.224	7	0.000877729	0.0184447	gi|357465183|ref|XP_003602873.1|	SAB	hypersensitive to PI starvation 4 [Arabidopsis thaliana]	gi|33219542|gb|AEE33523.1|	55.71	70	3e-14	Medicago truncatula	AT1G58250			plasma membrane	plasma membrane	response to ethylene stimulus	response to endogenous stimulus
Cj_contigs1.4_24097_00574	4.17967	390.149	255.298	210.145	14.0817	7	0.000758753	0.0164109	gi|159161298|ref|YP_001542576.1|	hypothetical chloroplast RF19 (chloroplast)	hypothetical chloroplast RF19 (chloroplast) [Cuscuta exaltata]	gi|158938723|gb|ABW8374.1|	79.68	187	5e-91	Cuscuta exaltata	ATCG01130	protein binding	protein binding	plastid	plastid
Cj_contigs1.4_54876_00198	0.786667	33.862	33.8737	16.2577	1.204	7	0.00270336	0.0439584	gi|159161298|ref|YP_001542576.1|	hypothetical chloroplast RF19 (chloroplast)	hypothetical chloroplast RF19 (chloroplast) [Cuscuta exaltata]	gi|158938723|gb|ABW8374.1|	90.2	51	3e-20	Cuscuta exaltata	ATCG01130	protein binding	protein binding	plastid	plastid
Cj_contigs1.4_57655_00197	1.17233	122.09	88.951	64.787	0	7	1.05704e-05	0.000454375	gi|159161298|ref|YP_001542576.1|	hypothetical chloroplast RF19 (chloroplast)	hypothetical chloroplast RF19 (chloroplast) [Cuscuta exaltata]	gi|158938723|gb|ABW8374.1|	93.18	44	1e-19	Cuscuta exaltata	ATCG01130	protein binding	protein binding	plastid	plastid
Cj_contigs1.4_58345_00155	1.28067	75.5087	50.6243	42.7723	0	7	0.00213432	0.0369035	gi|159161298|ref|YP_001542576.1|	hypothetical chloroplast RF19 (chloroplast)	hypothetical chloroplast RF19 (chloroplast) [Cuscuta exaltata]	gi|158938723|gb|ABW8374.1|	91.84	49	8e-23	Cuscuta exaltata	ATCG01130	protein binding	protein binding	plastid	plastid
Cj_contigs1.4_36583_00565	4.40167	62.275	69.7033	29.1233	2.67533	7	0.00112701	0.022468	gi|159161292|ref|YP_001542570.1|	hypothetical chloroplast RF21 (chloroplast)	hypothetical chloroplast RF21 (chloroplast) [Cuscuta exaltata]	gi|158938717|gb|ABW83734.1|	91.58	190	1e-107	Cuscuta exaltata	ATCG01280	nucleoside-triphosphatase activity	hydrolase activity	chloroplast	plastid
Cj_contigs1.4_48198_00536	1.272	26.8857	41.6743	12.191	4.966	7	0.00023831	0.00632751	gi|159161292|ref|YP_001542570.1|	hypothetical chloroplast RF21 (chloroplast)	hypothetical chloroplast RF21 (chloroplast) [Cuscuta exaltata]	gi|158938717|gb|ABW83734.1|	91.53	177	7e-104	Cuscuta exaltata	ATCG01280	nucleoside-triphosphatase activity	hydrolase activity	chloroplast	plastid
Cj_contigs1.4_54271_00180	0.485	15.958	13.2797	9.41633	0	7	0.000302961	0.00776707	gi|159161292|ref|YP_001542570.1|	hypothetical chloroplast RF21 (chloroplast)	hypothetical chloroplast RF21 (chloroplast) [Cuscuta exaltata]	gi|158938717|gb|ABW83734.1|	93.33	60	2e-32	Cuscuta exaltata	ATCG01280	nucleoside-triphosphatase activity	hydrolase activity	chloroplast	plastid
Cj_contigs1.4_22427_00541	28.595	148.533	206.523	112.789	50.497	7	0.00218034	0.0374881	gi|357501307|ref|XP_003620942.1|	Photosystem I assembly protein Ycf3	hypothetical chloroplast RF34 (chloroplast) [Cuscuta exaltata]	gi|158938679|gb|ABW83696.1|	89.55	67	3e-38	Medicago truncatula	ATCG00360	unfolded protein binding	protein binding	chloroplast	plastid	photosystem I assembly	cellular component organization
Cj_contigs1.4_20474_00820	17.9757	93.823	72.172	56.1593	23.1073	7	0.00027696	0.00715246	gi|78103321|ref|YP_358635.1|	ORF170 (chloroplast)	hypothetical chloroplast RF68 [Deschampsia antarctica]	gi|58241393|gb|AHI4313.1|	59.15	71	9e-21	Phalaenopsis aphrodite subsp. formosana
Cj_contigs1.4_42940_00148	2.86333	569.069	353.729	173.154	1.087	7	7.3593e-06	0.000332197	gi|351653906|ref|YP_004891645.1|	unnamed protein product (chloroplast)	hypothetical protein (chloroplast) [Nicotiana tomentosiformis]	gi|875965|dbj|BAE4841.1|	81.48	27	6e-08	Nicotiana undulata
Cj_contigs1.4_54448_00184	0	1.30733	3.943	2.46067	0.401333	7	0.00163196	0.0298886	gi|346683183|ref|YP_004842114.1|	hypothetical protein BemaM_p069 (mitochondrion)	hypothetical protein (mitochondrion) [Beta vulgaris subsp. maritima]	gi|319439824|emb|CBX33299.1|	51.72	58	4e-09	Beta macrocarpa	AT4G20520	RNA-directed DNA polymerase activity	transferase activity	cytoplasm	cytoplasm	RNA-dependent DNA replication	DNA metabolic process
Cj_contigs1.4_10961_01051	81.818	358.475	394.762	282.544	119.415	7	0.00117349	0.0231693	gi|372450300|ref|YP_005090482.1|	ATPase subunit 4 (mitochondrion)	hypothetical protein (mitochondrion) [Nicotiana tabacum]	gi|3169966|dbj|BAD83452.2|	87.69	195	7e-108	Lotus japonicus	ATMG00640	zinc ion binding	binding	mitochondrion	mitochondrion	ATP synthesis coupled proton transport	nucleobase-containing compound metabolic process
Cj_contigs1.4_15117_01206	44.9767	325.996	179.319	175.623	49.4223	3	0.00159908	0.029395	gi|57013948|ref|YP_173421.1|	hypothetical protein NitaMp079 (mitochondrion)	hypothetical protein (mitochondrion) [Nicotiana tabacum]	gi|31699618|dbj|BAD83485.2|	88.94	208	9e-120	Nicotiana tabacum
Cj_contigs1.4_34640_00784	71.807	945.626	575.076	396.673	71.1267	7	0.000174941	0.00489416	gi|57013917|ref|YP_173390.1|	hypothetical protein NitaMp044 (mitochondrion)	hypothetical protein (mitochondrion) [Nicotiana tabacum]	gi|5686553|dbj|BAD83454.1|	33.08	133	2e-11	Nicotiana tabacum
Cj_contigs1.4_47352_01402	46.3733	214.113	126.717	70.4587	29.0977	3	0.000170532	0.00478594	gi|57013962|ref|YP_173434.1|	hypothetical protein NitaMp095 (mitochondrion)	hypothetical protein (mitochondrion) [Nicotiana tabacum]	gi|5686598|dbj|BAD83499.1|	88.44	147	3e-81	Nicotiana tabacum	ATMG00660	molecular_function	molecular_function	mitochondrion	mitochondrion	biological_process	biological_process
Cj_contigs1.4_32490_02666	97.5683	496.167	342.763	224.164	78.3847	7	0.0031428	0.0491803	gi|357435983|ref|XP_003588267.1|	hypothetical protein MTR_1g005080	hypothetical protein (mitochondrion) [Vicia faba]	gi|44283218|gb|AGC78953.1|	93.62	47	3e-24	Medicago truncatula
Cj_contigs1.4_08907_00807	33.2477	65.704	64.0967	65.9247	21.7583	7	0.000361652	0.00895081	gi|359496164|ref|XP_002269383.2|	PREDICTED: uncharacterized protein LOC100253928	hypothetical protein [Arabidopsis thaliana]	gi|7268967|emb|CAB81277.1|	59.72	216	5e-68	Vitis vinifera	AT4G21700			trans-Golgi network	cellular_component	biological_process	biological_process
Cj_contigs1.4_11334_01419	56.105	68.3183	198.758	152.165	185.582	2	1.03675e-08	9.54085e-07	gi|224148547|ref|XP_002336671.1|	predicted protein, partial	hypothetical protein [Arabidopsis thaliana]	gi|7576215|emb|CAB8795.1|	54.12	473	1e-161	Populus trichocarpa	AT3G48770	ATP binding	nucleotide binding	cytoplasm	cytoplasm	biological_process	biological_process
Cj_contigs1.4_13582_00793	28.106	20.944	79.656	32.34	62.2257	2	0.000335474	0.00843281	gi|359474506|ref|XP_002279753.2|	PREDICTED: uncharacterized protein LOC100267731	hypothetical protein [Arabidopsis thaliana]	gi|117484|dbj|BAE98499.1|	60	115	7e-45	Vitis vinifera	AT1G05490	nucleic acid binding	nucleic acid binding	nucleus	nucleus
Cj_contigs1.4_15181_01126	125.828	153.181	355.018	206.299	159.075	2	0.000185942	0.00511904	gi|359482729|ref|XP_002274489.2|	PREDICTED: LOW QUALITY PROTEIN: midasin-like	Hypothetical protein [Arabidopsis thaliana]	gi|424276|gb|AAD1657.1|	43.5	354	3e-79	Vitis vinifera	AT1G67120	ATPase activity	hydrolase activity	plasmodesma	cellular_component	cytoskeleton organization	cellular component organization
Cj_contigs1.4_18831_02489	412.229	366.986	235.517	323.177	283.845	1	0.000254645	0.00666596	gi|224132436|ref|XP_002328269.1|	glycosyltransferase, family GT8	hypothetical protein [Arabidopsis thaliana]	gi|11737446|dbj|BAF667.1|	68.73	630	0	Populus trichocarpa	AT4G38270	polygalacturonate 4-alpha-galacturonosyltransferase activity	transferase activity	trans-Golgi network	cellular_component	positive regulation of cell proliferation	biological_process
Cj_contigs1.4_30762_01193	339.348	138.164	72.6993	52.754	35.673	1	2.47321e-28	2.3338e-25	gi|225458175|ref|XP_002281067.1|	PREDICTED: transmembrane protein 136	hypothetical protein [Arabidopsis thaliana]	gi|1173698|dbj|BAF411.1|	65.07	229	2e-93	Vitis vinifera	AT1G35180	molecular_function	molecular_function	integral to membrane	cellular_component	biological_process	biological_process
Cj_contigs1.4_58328_00159	0.768333	0	10.5983	0	0	2	0.00276242	0.0446501	gi|168070294|ref|XP_001786761.1|	predicted protein, partial	hypothetical protein [Arabidopsis thaliana]	gi|1174129|dbj|BAF1964.1|	60.42	48	2e-11	Physcomitrella patens subsp. patens
Cj_contigs1.4_48678_00436	0	0	0	4.02767	26.569	4	2.48244e-10	3.09389e-08	gi|225428932|ref|XP_002262836.1|	PREDICTED: uncharacterized protein LOC100265247	hypothetical protein [Arachis hypogaea]	gi|4696985|gb|AGH622.1|	70	40	2e-14	Vitis vinifera	AT3G19550	molecular_function	molecular_function	mitochondrion	mitochondrion	biological_process	biological_process
Cj_contigs1.4_13706_00680	204.792	237.421	123.941	116.094	71.4577	1	1.55488e-08	1.39211e-06	gi|224133020|ref|XP_002327939.1|	predicted protein	hypothetical protein [Beta vulgaris subsp. vulgaris]	gi|33232218|emb|CCA66188.1|	36.48	159	6e-12	Populus trichocarpa	AT5G61090	nucleic acid binding	nucleic acid binding	nucleus	nucleus	biological_process	biological_process
Cj_contigs1.4_49322_00204	2.40667	3.12833	9.33667	2.76567	0	6	0.000818456	0.0174834	gi|242068037|ref|XP_002449295.1|	hypothetical protein SORBIDRAFT_05g007323, partial	hypothetical protein [Beta vulgaris subsp. vulgaris]	gi|3323229|emb|CCA65981.1|	30.51	59	3e-06	Sorghum bicolor	AT3G24255	molecular_function	molecular_function	nucleus	nucleus	biological_process	biological_process
Cj_contigs1.4_22082_00152	0.603333	5.97733	12.5843	12.4837	9.46633	2	0.000121172	0.00359458	gi|357498441|ref|XP_003619509.1|	Zinc knuckle family protein	hypothetical protein [Beta vulgaris]	gi|261865353|gb|ACY1934.1|	57.14	49	8e-10	Medicago truncatula
Cj_contigs1.4_04710_01216	291.273	376.989	358.114	495.239	614.937	4	0.000770055	0.0165986	gi|225438968|ref|XP_002284296.1|	PREDICTED: LOB domain-containing protein 38	hypothetical protein [Citrus trifoliata]	gi|337733632|gb|AEI72265.1|	57.74	168	8e-70	Vitis vinifera	AT3G49940			nucleus	nucleus	response to nitrate	biological_process
Cj_contigs1.4_10919_00994	109.525	130.431	114.876	185.69	258.891	4	0.000214421	0.00577316	gi|225458812|ref|XP_002285250.1|	PREDICTED: LOB domain-containing protein 38	hypothetical protein [Citrus trifoliata]	gi|337733632|gb|AEI72265.1|	41.57	166	2e-42	Vitis vinifera	AT3G49940			nucleus	nucleus	response to nitrate	biological_process
Cj_contigs1.4_16127_01345	75.4043	168.36	242.85	232.79	187.064	2	0.000303058	0.00776707	gi|224113883|ref|XP_002332479.1|	predicted protein, partial	hypothetical protein [Citrus unshiu]	gi|343887274|dbj|BAK6182.1|	83.14	350	0	Populus trichocarpa	AT5G12010			vacuolar membrane	membrane	proline transport	transport
Cj_contigs1.4_00483_02902	476.271	522.879	341.049	383.528	359.155	1	0.000440149	0.0104708	gi|359488385|ref|XP_003633751.1|	PREDICTED: solute carrier family 25 member 44-like isoform 2	hypothetical protein [Cleome spinosa]	gi|965763|gb|ABD96928.1|	68.8	234	3e-100	Vitis vinifera	AT5G15640			mitochondrion	mitochondrion	transport	transport
Cj_contigs1.4_14181_01737	441.519	439.227	217.251	220.641	235.679	1	4.3267e-07	2.73345e-05	gi|255579934|ref|XP_002530802.1|	Glycosyltransferase QUASIMODO1, putative	hypothetical protein [Cleome spinosa]	gi|965756|gb|ABD9686.1|	79.18	538	0	Ricinus communis	AT3G02350	polygalacturonate 4-alpha-galacturonosyltransferase activity	transferase activity	trans-Golgi network	cellular_component	carbohydrate biosynthetic process	carbohydrate metabolic process
Cj_contigs1.4_26489_03709	360.819	251.807	323.842	821.265	489.397	5	2.0846e-06	0.000110354	gi|255569991|ref|XP_002525958.1|	Cell division protease ftsH, putative	hypothetical protein [Cleome spinosa]	gi|9657569|gb|ABD96869.1|	64.42	638	0	Ricinus communis	AT3G02450	ATPase activity	hydrolase activity	chloroplast envelope	cellular_component
Cj_contigs1.4_45733_01124	20.6253	116.728	38.0177	30.0493	11.2917	3	0.000100598	0.00308177	gi|356541928|ref|XP_003539424.1|	PREDICTED: uncharacterized protein LOC100790056	hypothetical protein [Cleome spinosa]	gi|9657646|gb|ABD96944.1|	55.81	310	6e-106	Glycine max
Cj_contigs1.4_11086_02005	329.706	208.437	185.487	327.521	267.489	8	0.000413877	0.00996137	gi|255542066|ref|XP_002512097.1|	beta-glucosidase, putative	hypothetical protein [Delphinium grandiflorum]	gi|55735762|dbj|BAO4176.1|	76.82	233	0	Ricinus communis	AT1G26560	hydrolase activity, hydrolyzing O-glycosyl compounds	hydrolase activity	apoplast	extracellular region	carbohydrate metabolic process	carbohydrate metabolic process
Cj_contigs1.4_02267_01214	3127.58	2861.62	1808.27	1886.04	2415.31	1	0.00129815	0.0250158	gi|225450510|ref|XP_002281047.1|	PREDICTED: ADP-ribosylation factor 2-like	hypothetical protein [Dendrobium officinale]	gi|4665772|gb|AFS59.1|	100	180	2e-124	Vitis vinifera	AT1G10630	copper ion binding	binding	Golgi apparatus	Golgi apparatus	N-terminal protein myristoylation	cellular protein modification process
Cj_contigs1.4_12506_01055	2.021	5.243	111.643	245.375	352.404	4	4.80201e-22	2.66799e-19	gi|225456252|ref|XP_002279421.1|	PREDICTED: uncharacterized protein LOC100244084	hypothetical protein [Ilex paraguariensis]	gi|482716256|gb|AGK3692.1|	48.11	318	8e-69	Vitis vinifera	AT5G50360	molecular_function	molecular_function	nucleus	nucleus	biological_process	biological_process
Cj_contigs1.4_07650_03772	754.983	742.756	611.06	529.935	585.73	1	0.00249056	0.0414157	gi|255565513|ref|XP_002523747.1|	conserved hypothetical protein	hypothetical protein [Ipomoea trifida]	gi|4593514|gb|AAS79598.1|	65.89	1123	0	Ricinus communis	AT2G27900	molecular_function	molecular_function	nucleus	nucleus	protein glycosylation	cellular protein modification process
Cj_contigs1.4_22263_00807	113.424	260.363	113.225	69.1827	61.8823	3	8.55761e-09	7.98652e-07	gi|356539340|ref|XP_003538156.1|	PREDICTED: serine carboxypeptidase-like 51-like	hypothetical protein [Ipomoea trifida]	gi|11716639|dbj|BAF36341.1|	71.88	256	2e-128	Glycine max	AT2G27920	serine-type carboxypeptidase activity	hydrolase activity	extracellular region	extracellular region	systemic acquired resistance	response to stress
Cj_contigs1.4_57077_00136	3.62433	12.5137	0.978333	0	0	3	1.39965e-08	1.26264e-06	gi|224068889|ref|XP_002326224.1|	predicted protein	hypothetical protein [Ipomoea trifida]	gi|11716639|dbj|BAF36341.1|	86.36	44	9e-25	Populus trichocarpa	AT2G27920	serine-type carboxypeptidase activity	hydrolase activity	extracellular region	extracellular region	systemic acquired resistance	response to stress
Cj_contigs1.4_22011_00848	52.0987	32.4813	20.383	31.0013	14.524	1	3.41262e-05	0.00123555	gi|255567409|ref|XP_002524684.1|	hypothetical protein RCOM_1095870	hypothetical protein [Leavenworthia alabamica]	gi|58998574|gb|AGN12864.1|	43.51	239	2e-41	Ricinus communis	AT4G21500	molecular_function	molecular_function	chloroplast	plastid	biological_process	biological_process
Cj_contigs1.4_19534_01276	326.635	254.703	178.12	264.843	271.371	1	0.000706912	0.0155304	gi|224135625|ref|XP_002322120.1|	predicted protein	hypothetical protein [Nicotiana benthamiana]	gi|6197812|dbj|BAD4852.2|	40.8	348	2e-52	Populus trichocarpa	AT3G17860	identical protein binding	protein binding	nucleus	nucleus	regulation of defense response	biological_process
Cj_contigs1.4_09990_01215	388.976	217.895	195.417	253.586	248.161	1	0.00157839	0.0291047	gi|255572654|ref|XP_002527260.1|	conserved hypothetical protein	hypothetical protein [Nicotiana tabacum]	gi|62867582|emb|CAI84656.1|	74.62	130	3e-60	Ricinus communis	AT3G07470			vacuole	vacuole	biological_process	biological_process
Cj_contigs1.4_31150_00951	133.087	129.718	93.4397	133.144	73.921	1	0.00302227	0.0477895	gi|225424554|ref|XP_002282020.1|	PREDICTED: uncharacterized protein LOC100261196	hypothetical protein [Nicotiana tabacum]	gi|156763854|emb|CAO99129.1|	74.06	212	6e-111	Vitis vinifera	AT1G24480	methyltransferase activity	transferase activity	extracellular region	extracellular region	metabolic process	metabolic process
Cj_contigs1.4_48936_00175	0	0.653667	2.62	8.28433	7.842	4	0.000365323	0.0090229	gi|356521056|ref|XP_003529174.1|	PREDICTED: abscisic acid receptor PYL4-like	hypothetical protein [Nicotiana tabacum]	gi|62867576|emb|CAI84653.1|	80.7	57	5e-27	Glycine max	AT2G38310	protein binding	protein binding	nucleus	nucleus	abscisic acid mediated signaling pathway	signal transduction
Cj_contigs1.4_26753_00579	16.5183	59.917	38.9517	46.7187	27.9973	7	0.000491152	0.0114819	gi|224061673|ref|XP_002300597.1|	predicted protein	hypothetical protein [Solanum lycopersicum]	gi|1362226|emb|CAC3641.1|	91.15	192	3e-113	Populus trichocarpa	AT1G55610	protein binding	protein binding	plasma membrane	plasma membrane	cytokinin biosynthetic process	biosynthetic process
Cj_contigs1.4_15334_01075	1877.15	637.923	515.901	1110.72	1289.86	1	0.00136822	0.0261038	gi|224087088|ref|XP_002308060.1|	predicted protein	hypothetical protein [Vitis hybrid cultivar]	gi|31283749|dbj|BAJ3493.1|	92.16	51	3e-31	Populus trichocarpa	AT2G10940	lipid binding	lipid binding	plasmodesma	cellular_component	lipid transport	transport
Cj_contigs1.4_07311_01430	428.916	554.529	283.449	330.693	322.428	1	0.000115058	0.00345284	gi|356514368|ref|XP_003525878.1|	PREDICTED: uncharacterized oxidoreductase yrbE-like	hypothetical protein [Zea mays]	gi|195623944|gb|ACG3382.1|	78.53	368	0	Glycine max	AT4G17370	oxidoreductase activity	catalytic activity	extracellular region	extracellular region	metabolic process	metabolic process
Cj_contigs1.4_11070_00415	497.005	284.582	182.955	214.795	231.65	1	0.0029246	0.0465328	gi|145323776|ref|NP_001077477.1|	histone H4	hypothetical protein [Zea mays]	gi|195652891|gb|ACG45913.1|	100	50	2e-26	Arabidopsis thaliana	AT5G59970	DNA binding	DNA binding	vacuole	vacuole	nucleosome assembly	cellular component organization
Cj_contigs1.4_21633_00741	64.8307	44.7957	18.3533	16.025	23.8577	1	2.08242e-07	1.41807e-05	gi|225459312|ref|XP_002284166.1|	PREDICTED: uncharacterized protein LOC100262645	hypothetical protein [Zea mays]	gi|195646158|gb|ACG42547.1|	53.85	156	1e-46	Vitis vinifera	AT1G78170	molecular_function	molecular_function	nucleus	nucleus	biological_process	biological_process
Cj_contigs1.4_26826_00444	305.952	673.743	474.947	242.569	72.4053	6	0.00140403	0.0265908	gi|255542854|ref|XP_002512490.1|	conserved hypothetical protein	hypothetical protein [Zea mays]	gi|195644668|gb|ACG4182.1|	40.82	98	4e-16	Ricinus communis	AT3G05725	molecular_function	molecular_function	nucleus	nucleus	biological_process	biological_process
Cj_contigs1.4_43137_00380	8.23667	9.38533	0.652333	4.00733	5.98833	1	0.00179603	0.0322316	gi|297835330|ref|XP_002885547.1|	hypothetical protein ARALYDRAFT_479822, partial	hypothetical protein [Zea mays]	gi|195658635|gb|ACG48785.1|	48.21	56	6e-12	Arabidopsis lyrata subsp. lyrata
Cj_contigs1.4_40972_00130	0	3.378	40.9797	29.4517	17.474	2	1.57669e-12	2.82327e-10	gi|356563161|ref|XP_003549833.1|	PREDICTED: probable pectate lyase 22 isoform 2	hypothetical protein _514_1, partial [Pinus taeda]	gi|36764526|gb|AEX12162.1|	95.24	42	2e-23	Glycine max	AT1G67750	pectate lyase activity	catalytic activity	extracellular region	extracellular region	biological_process	biological_process
Cj_contigs1.4_08381_01268	356.1	396.001	284.886	252.924	238.076	1	0.000630663	0.0141319	gi|225430794|ref|XP_002270711.1|	PREDICTED: acidic leucine-rich nuclear phosphoprotein 32-related protein-like	hypothetical protein 111O18.14 [Coffea canephora]	gi|33876284|gb|AEI98627.1|	73.77	244	4e-92	Vitis vinifera	AT3G50690			nucleus	nucleus	biological_process	biological_process
Cj_contigs1.4_21879_01292	18.1343	49.3423	69.1403	80.0963	87.844	2	0.000423381	0.0101408	gi|224094749|ref|XP_002310220.1|	predicted protein	hypothetical protein 111O18.16 [Coffea canephora]	gi|338762842|gb|AEI98629.1|	37.97	403	2e-80	Populus trichocarpa	AT5G07610	molecular_function	molecular_function	nucleus	nucleus	biological_process	biological_process
Cj_contigs1.4_14491_00281	57.5723	136.887	73.2637	55.2517	63.6703	3	0.00251506	0.0417065	gi|225459176|ref|XP_002283995.1|	PREDICTED: cationic peroxidase 1-like	hypothetical protein 2_1243_2, partial [Pinus taeda]	gi|383135294|gb|AFG48639.1|	88.46	26	1e-07	Vitis vinifera	AT5G05340	protein binding	protein binding	Golgi apparatus	Golgi apparatus	response to oxidative stress	response to stress
Cj_contigs1.4_06658_00701	65.9707	48.828	136.496	111.093	129.5	2	0.000116151	0.00347501	gi|255558170|ref|XP_002520112.1|	conserved hypothetical protein	hypothetical protein 9 [Ipomoea batatas]	gi|5647685|gb|AAV8873.1|	71.02	176	5e-61	Ricinus communis	AT1G14345			chloroplast thylakoid	thylakoid	pentose-phosphate shunt	nucleobase-containing compound metabolic process
Cj_contigs1.4_16621_00391	129.641	72.416	38.097	60.508	28.9987	1	1.20755e-10	1.60959e-08	gi|224145409|ref|XP_002325632.1|	predicted protein	hypothetical protein AP2_E6.2 [Arabidopsis lyrata subsp. petraea]	gi|169647184|gb|ACA61611.1|	84.62	130	1e-70	Populus trichocarpa	AT5G58300	kinase activity	kinase activity	plasma membrane	plasma membrane	regulation of meristem growth	biological_process
Cj_contigs1.4_36560_00351	48.5887	58.7863	62.5073	48.0503	14.7823	6	0.000119763	0.00356281	gi|15221862|ref|NP_173312.1|	RING/U-box domain-containing protein	hypothetical protein LOC_Os11g52 [Oryza sativa Japonica Group]	gi|6271676|gb|AAX92749.1|	47.06	68	2e-12	Arabidopsis thaliana	AT1G18770	zinc ion binding	binding	nucleus	nucleus
Cj_contigs1.4_07304_01867	557.887	483.604	408.529	394.908	415.885	1	0.00250355	0.041562	gi|225465208|ref|XP_002265141.1|	PREDICTED: uncharacterized protein LOC100243774	hypothetical protein MtrDRAFT_AC14551g9v2 [Medicago truncatula]	gi|92893678|gb|ABE91856.1|	62.47	389	6e-138	Vitis vinifera	AT1G57680	molecular_function	molecular_function			biological_process	biological_process
Cj_contigs1.4_22163_01853	869.021	677.022	590.854	570.406	492.203	1	1.09678e-05	0.000466106	gi|225465208|ref|XP_002265141.1|	PREDICTED: uncharacterized protein LOC100243774	hypothetical protein MtrDRAFT_AC14551g9v2 [Medicago truncatula]	gi|92893678|gb|ABE91856.1|	64.21	394	4e-151	Vitis vinifera	AT1G57680	molecular_function	molecular_function			biological_process	biological_process
Cj_contigs1.4_16685_01684	93.0857	79.1203	180.581	157.636	181.293	2	0.000179183	0.00498	gi|356573060|ref|XP_003554683.1|	PREDICTED: uncharacterized protein LOC100791812	hypothetical protein MtrDRAFT_AC147482g2v2 [Medicago truncatula]	gi|8724627|gb|ABD32485.1|	64.02	403	1e-180	Glycine max	AT3G29185	molecular_function	molecular_function	chloroplast	plastid	embryo development ending in seed dormancy	embryo development
Cj_contigs1.4_37866_00617	3.99133	8.46733	0.425333	8.08567	9.23133	8	0.000599229	0.0135812	gi|357454303|ref|XP_003597432.1|	hypothetical protein MTR_2g097990	hypothetical protein MtrDRAFT_AC148775g4v2 [Medicago truncatula]	gi|124359239|gb|ABN5744.1|	41.79	134	3e-26	Medicago truncatula
Cj_contigs1.4_11135_01988	1165.68	638.441	411.487	372.739	502.611	1	4.91279e-20	2.1475e-17	gi|225435299|ref|XP_002282306.1|	PREDICTED: uncharacterized protein LOC100267366	hypothetical protein MtrDRAFT_AC148995g28v2 [Medicago truncatula]	gi|8724956|gb|ABD32814.1|	46.58	556	1e-137	Vitis vinifera	AT5G03190	methyltransferase activity	transferase activity	mitochondrion	mitochondrion	metabolic process	metabolic process
Cj_contigs1.4_34825_00249	6.35233	3.143	7.96667	14.681	19.0237	4	0.00075128	0.0162884	gi|359487607|ref|XP_003633621.1|	PREDICTED: uncharacterized protein LOC100855194	hypothetical protein MtrDRAFT_AC14938g24v2 [Medicago truncatula]	gi|872413|gb|ABD32861.1|	61.82	55	1e-17	Vitis vinifera
Cj_contigs1.4_31712_00246	0.229	7.96767	16.406	9.505	5.135	2	1.21007e-05	0.000509834	gi|225458247|ref|XP_002281308.1|	PREDICTED: putative pectinesterase 11	hypothetical protein POPTRDRAFT_195487, partial [Populus balsamifera]	gi|2889149|gb|ADC67331.1|	70.73	82	1e-35	Vitis vinifera	AT2G21610	pectinesterase activity	hydrolase activity	plant-type cell wall	cell wall	cell wall modification	cellular component organization
Cj_contigs1.4_36275_00129	1.08833	4.15633	14.112	9.95867	18.1183	2	0.000176143	0.00491622	gi|356505596|ref|XP_003521576.1|	PREDICTED: endoglucanase 17-like	hypothetical protein UMN_CL125Contig1_11, partial [Pinus radiata]	gi|3617137|gb|AEW938.1|	83.72	43	3e-18	Glycine max	AT4G02290	hydrolase activity, hydrolyzing O-glycosyl compounds	hydrolase activity	extracellular region	extracellular region	cell wall macromolecule metabolic process	metabolic process
Cj_contigs1.4_02928_01058	32.2467	32.473	54.753	112.051	131.52	4	0.000885686	0.0185725	gi|224069900|ref|XP_002303078.1|	predicted protein	hypothetical protein VITISV_11129 [Vitis vinifera]	gi|147845769|emb|CAN8222.1|	39.37	442	3e-85	Populus trichocarpa	AT3G07420	asparagine-tRNA ligase activity	catalytic activity	chloroplast	plastid	asparaginyl-tRNA aminoacylation	nucleobase-containing compound metabolic process
Cj_contigs1.4_03170_02049	215.988	188.27	293.656	359.394	352.987	2	0.00125757	0.0244458	gi|357513179|ref|XP_003626878.1|	Asparaginyl-tRNA synthetase	hypothetical protein VITISV_11129 [Vitis vinifera]	gi|147845769|emb|CAN8222.1|	44.74	599	3e-153	Medicago truncatula	AT3G07420	asparagine-tRNA ligase activity	catalytic activity	chloroplast	plastid	asparaginyl-tRNA aminoacylation	nucleobase-containing compound metabolic process
Cj_contigs1.4_42613_00359	8.28367	9.56833	21.972	36.6823	40.8113	4	0.000133225	0.00390072	gi|297838599|ref|XP_002887181.1|	hypothetical protein ARALYDRAFT_894608	hypothetical protein VITISV_11129 [Vitis vinifera]	gi|147845769|emb|CAN8222.1|	61.68	107	2e-42	Arabidopsis lyrata subsp. lyrata	AT1G70980	nucleic acid binding	nucleic acid binding	cytosol	cytosol	tRNA aminoacylation for protein translation	nucleobase-containing compound metabolic process
Cj_contigs1.4_37650_00534	12.0047	23.5807	9.10233	6.54533	0.711	3	3.0571e-07	1.98191e-05	gi|242095686|ref|XP_002438333.1|	hypothetical protein SORBIDRAFT_10g012262, partial	hypothetical protein VITISV_1115 [Vitis vinifera]	gi|147811281|emb|CAN6123.1|	44.35	124	7e-23	Sorghum bicolor	AT4G23160	kinase activity	kinase activity			protein phosphorylation	cellular protein modification process
Cj_contigs1.4_33401_01648	84.0703	151.118	111.4	89.2007	60.9633	3	0.00132753	0.0254655	gi|255571387|ref|XP_002526642.1|	Spotted leaf protein, putative	hypothetical protein VITISV_11184 [Vitis vinifera]	gi|147785382|emb|CAN66286.1|	48.95	382	1e-100	Ricinus communis	AT1G49780	ubiquitin-protein ligase activity	catalytic activity	cytoplasm	cytoplasm	protein ubiquitination	cellular protein modification process
Cj_contigs1.4_02067_01992	1242.49	1089.58	2387.82	1752.12	2025.21	2	7.33297e-06	0.00033126	gi|255555933|ref|XP_002519002.1|	phosphoribulose kinase, putative	hypothetical protein VITISV_11191 [Vitis vinifera]	gi|147859917|emb|CAN7891.1|	92.15	191	0	Ricinus communis	AT1G32060	protein binding	protein binding	chloroplast stroma	cellular_component	peptidyl-cysteine S-nitrosylation	cellular protein modification process
Cj_contigs1.4_56480_00207	4.054	4.34	0	0.652333	0	1	0.000213655	0.00576297	gi|359484392|ref|XP_002281778.2|	PREDICTED: boron transporter 4-like	hypothetical protein VITISV_112 [Vitis vinifera]	gi|147799531|emb|CAN61936.1|	85.51	69	3e-32	Vitis vinifera	AT1G15460	borate efflux transmembrane transporter activity	transporter activity	plasma membrane	plasma membrane	cellular response to boron-containing substance levels	response to extracellular stimulus
Cj_contigs1.4_21406_01828	10.2417	10.4133	79.307	251.37	43.2043	5	2.8405e-07	1.8577e-05	gi|255575021|ref|XP_002528416.1|	amino acid transporter, putative	hypothetical protein VITISV_11224 [Vitis vinifera]	gi|14779974|emb|CAN6828.1|	71.63	504	0	Ricinus communis	AT1G47670	amino acid transmembrane transporter activity	transporter activity	plasma membrane	plasma membrane	regulation of meristem growth	biological_process
Cj_contigs1.4_03894_01048	34.7493	73.4887	167.789	135.233	202.309	2	2.10493e-08	1.83215e-06	gi|359482884|ref|XP_002283537.2|	PREDICTED: uncharacterized protein LOC100249745	hypothetical protein VITISV_11279 [Vitis vinifera]	gi|14779298|emb|CAN69977.1|	42.42	132	2e-18	Vitis vinifera	AT5G56550	molecular_function	molecular_function	nuclear speck	cellular_component	response to cadmium ion	biological_process
Cj_contigs1.4_23924_00454	7.94933	12.932	34.0547	43.823	46.79	2	3.40561e-06	0.000169423	gi|359482884|ref|XP_002283537.2|	PREDICTED: uncharacterized protein LOC100249745	hypothetical protein VITISV_11279 [Vitis vinifera]	gi|14779298|emb|CAN69977.1|	54.84	62	5e-13	Vitis vinifera	AT5G56550	molecular_function	molecular_function	nuclear speck	cellular_component	response to cadmium ion	biological_process
Cj_contigs1.4_23809_01543	176.018	110.273	102.454	86.3107	86.3173	1	0.000377011	0.00922342	gi|359492479|ref|XP_003634420.1|	PREDICTED: uncharacterized protein LOC100254008	hypothetical protein VITISV_1133 [Vitis vinifera]	gi|1478549|emb|CAN71438.1|	46.05	582	9e-105	Vitis vinifera	AT4G24610	molecular_function	molecular_function	plasma membrane	plasma membrane	biological_process	biological_process
Cj_contigs1.4_11317_00764	62.228	77.9533	147.904	128.793	166.549	2	0.000856433	0.0180867	gi|225452055|ref|XP_002283926.1|	PREDICTED: mannose-6-phosphate isomerase	hypothetical protein VITISV_11365 [Vitis vinifera]	gi|147841344|emb|CAN6179.1|	66.49	191	4e-80	Vitis vinifera	AT3G02570	mannose-6-phosphate isomerase activity	catalytic activity	cytoplasm	cytoplasm	response to cobalt ion	biological_process
Cj_contigs1.4_00603_01330	91.5207	71.322	51.111	45.47	58.439	1	0.00294607	0.0467916	gi|255541456|ref|XP_002511792.1|	ring finger protein, putative	hypothetical protein VITISV_11419 [Vitis vinifera]	gi|1477818|emb|CAN65442.1|	63.69	179	1e-72	Ricinus communis	AT1G04360	zinc ion binding	binding	nucleus	nucleus
Cj_contigs1.4_11400_01338	2591.16	1680.57	863.436	1241.84	1281.56	1	6.39324e-07	3.87433e-05	gi|359489366|ref|XP_002270426.2|	PREDICTED: fasciclin-like arabinogalactan protein 10-like	hypothetical protein VITISV_11425 [Vitis vinifera]	gi|14778185|emb|CAN65447.1|	73.63	273	3e-133	Vitis vinifera	AT3G60900			plasma membrane	plasma membrane
Cj_contigs1.4_03700_01934	459.26	473.962	291.752	340.774	329.958	1	4.3549e-05	0.00150569	gi|225436992|ref|XP_002272356.1|	PREDICTED: uncharacterized protein LOC100249456	hypothetical protein VITISV_1155 [Vitis vinifera]	gi|147772655|emb|CAN62851.1|	67.2	311	5e-168	Vitis vinifera	AT3G06080			nucleus	nucleus	circadian rhythm	biological_process
Cj_contigs1.4_29218_00901	228.14	140.346	97.0197	127.921	104.129	1	9.82742e-08	7.16847e-06	gi|225445456|ref|XP_002285099.1|	PREDICTED: probable ethanolamine kinase A	hypothetical protein VITISV_11672 [Vitis vinifera]	gi|14782142|emb|CAN63497.1|	77.67	300	5e-161	Vitis vinifera	AT2G26830	phosphotransferase activity, alcohol group as acceptor	transferase activity	cytoplasm	cytoplasm	embryo development ending in seed dormancy	embryo development
Cj_contigs1.4_14308_00739	31.336	13.916	51.3	150.419	64.5723	2	6.87096e-06	0.000313968	gi|225445448|ref|XP_002285087.1|	PREDICTED: metallothiol transferase fosB	hypothetical protein VITISV_11676 [Vitis vinifera]	gi|14782146|emb|CAN6351.1|	80.68	88	7e-43	Vitis vinifera	AT1G80160	lactoylglutathione lyase activity	catalytic activity	cytoplasm	cytoplasm	hyperosmotic salinity response	response to abiotic stimulus
Cj_contigs1.4_23585_00686	136.423	95.74	44.636	57.202	76.8443	1	0.000113566	0.00341583	gi|224055579|ref|XP_002298549.1|	predicted protein	hypothetical protein VITISV_1181 [Vitis vinifera]	gi|147839295|emb|CAN63533.1|	83.43	169	2e-94	Populus trichocarpa	AT5G50180	protein serine/threonine/tyrosine kinase activity	kinase activity			microtubule nucleation	cellular component organization
Cj_contigs1.4_36440_00821	141.639	85.936	69.963	65.6833	92.22	1	0.000855714	0.0180779	gi|225452312|ref|XP_002272486.1|	PREDICTED: serine/threonine-protein kinase HT1	hypothetical protein VITISV_1181 [Vitis vinifera]	gi|147839295|emb|CAN63533.1|	81.57	217	4e-121	Vitis vinifera	AT3G27560	protein serine/threonine/tyrosine kinase activity	kinase activity	mitochondrion	mitochondrion	root epidermal cell differentiation	cell differentiation
Cj_contigs1.4_14754_01232	32.5763	26.863	51.2663	54.609	79.3073	4	0.0012853	0.0248326	gi|224121624|ref|XP_002330747.1|	predicted protein	hypothetical protein VITISV_11919 [Vitis vinifera]	gi|147833276|emb|CAN6853.1|	27.61	373	5e-26	Populus trichocarpa	AT4G14103	molecular_function	molecular_function	cellular_component	cellular_component	biological_process	biological_process
Cj_contigs1.4_35359_00559	45.1973	42.0793	12.3933	19.107	10.4613	1	7.67164e-05	0.002452	gi|357480807|ref|XP_003610689.1|	hypothetical protein MTR_5g005960	hypothetical protein VITISV_12182 [Vitis vinifera]	gi|1477956|emb|CAN75978.1|	42.95	149	7e-19	Medicago truncatula	AT5G26230	kinase inhibitor activity	enzyme regulator activity	nucleus	nucleus	response to brassinosteroid stimulus	response to endogenous stimulus
Cj_contigs1.4_00547_01450	95.0853	109.296	40.3423	52.055	39.234	1	3.03512e-08	2.56024e-06	gi|359478535|ref|XP_002278763.2|	PREDICTED: serine/threonine-protein kinase DDB_G0283821-like	hypothetical protein VITISV_12221 [Vitis vinifera]	gi|14777864|emb|CAN71722.1|	57.53	372	6e-125	Vitis vinifera	AT1G07150	kinase activity	kinase activity	nucleus	nucleus	protein phosphorylation	cellular protein modification process
Cj_contigs1.4_55536_00406	6.77367	0.918	4.29	7.97167	0.401333	9	0.0001812	0.00502667	gi|359497691|ref|XP_003635608.1|	PREDICTED: pentatricopeptide repeat-containing protein At4g16835, mitochondrial-like, partial	hypothetical protein VITISV_123 [Vitis vinifera]	gi|147826737|emb|CAN7653.1|	59.85	132	2e-53	Vitis vinifera	AT4G16835			mitochondrion	mitochondrion	biological_process	biological_process
Cj_contigs1.4_09829_01839	45.6357	41.9543	76.917	171.664	204.928	4	1.32311e-05	0.000550821	gi|225456565|ref|XP_002265310.1|	PREDICTED: cytochrome P450 78A4 isoform 1	hypothetical protein VITISV_124 [Vitis vinifera]	gi|147864456|emb|CAN8496.1|	73.13	521	0	Vitis vinifera	AT1G74110	oxygen binding	oxygen binding	chloroplast	plastid	oxidation-reduction process	metabolic process
Cj_contigs1.4_20178_03022	390.303	201.689	177.092	164.807	197.78	1	3.84249e-05	0.00136052	gi|359486312|ref|XP_002275708.2|	PREDICTED: uncharacterized protein LOC100241537	hypothetical protein VITISV_12437 [Vitis vinifera]	gi|14784516|emb|CAN81622.1|	50.57	959	0	Vitis vinifera	AT3G55060	molecular_function	molecular_function	cytoplasm	cytoplasm	biological_process	biological_process
Cj_contigs1.4_14623_00594	50.6503	98.031	124.534	112.544	83.67	2	0.00239216	0.040298	gi|359497661|ref|XP_002263737.2|	PREDICTED: cytochrome P450 93A3-like, partial	hypothetical protein VITISV_12452 [Vitis vinifera]	gi|14784684|emb|CAN71441.1|	51.52	198	1e-58	Vitis vinifera	AT4G12320	oxygen binding	oxygen binding	endoplasmic reticulum	endoplasmic reticulum	oxidation-reduction process	metabolic process
Cj_contigs1.4_06004_00590	84.9367	26.687	24.154	15.0367	16.3177	1	3.0855e-10	3.76652e-08	gi|356557951|ref|XP_003547273.1|	PREDICTED: uncharacterized protein LOC100804959	hypothetical protein VITISV_1247 [Vitis vinifera]	gi|147787228|emb|CAN69131.1|	50.58	172	1e-43	Glycine max	AT4G03965	zinc ion binding	binding	cytoplasm	cytoplasm	biological_process	biological_process
Cj_contigs1.4_13741_01312	655.339	783.946	295.564	365.432	276.926	1	2.10186e-17	6.71792e-15	gi|255561457|ref|XP_002521739.1|	auxin:hydrogen symporter, putative	hypothetical protein VITISV_12649 [Vitis vinifera]	gi|147765756|emb|CAN62432.1|	66.76	343	9e-145	Ricinus communis	AT5G65980	auxin:hydrogen symporter activity	transporter activity	integral to membrane	cellular_component	auxin polar transport	transport
Cj_contigs1.4_58550_00165	3.52933	7.16033	0	0.609667	0	1	0.000691444	0.0152356	gi|255548073|ref|XP_002515093.1|	conserved hypothetical protein	hypothetical protein VITISV_12722 [Vitis vinifera]	gi|147856747|emb|CAN81352.1|	59.09	66	5e-09	Ricinus communis	AT2G46830	protein binding	protein binding	nucleus	nucleus	negative regulation of transcription, DNA-dependent	biological_process
Cj_contigs1.4_40573_00436	4.053	22.1487	7.23567	14.129	4.38267	3	0.000824137	0.0175858	gi|356518679|ref|XP_003528006.1|	PREDICTED: auxin-induced protein 5NG4-like	hypothetical protein VITISV_1274 [Vitis vinifera]	gi|147858282|emb|CAN83919.1|	63.81	105	4e-39	Glycine max	AT5G07050			chloroplast	plastid
Cj_contigs1.4_10841_00980	157.28	132.069	95.9137	103.887	94.2757	1	0.00091167	0.0189835	gi|359478997|ref|XP_002281414.2|	PREDICTED: methyl-CpG-binding domain-containing protein 7-like	hypothetical protein VITISV_12829 [Vitis vinifera]	gi|147767135|emb|CAN67324.1|	36.04	222	1e-31	Vitis vinifera	AT5G59800	enzyme binding	protein binding	nucleus	nucleus	response to karrikin	response to abiotic stimulus
Cj_contigs1.4_19538_01280	34.1997	36.6817	119.527	137.525	106.29	2	2.28002e-11	3.53902e-09	gi|255537079|ref|XP_002509606.1|	leucine rich repeat receptor kinase, putative	hypothetical protein VITISV_12898 [Vitis vinifera]	gi|14779855|emb|CAN72186.1|	53.3	439	7e-140	Ricinus communis	AT4G22730	ATP binding	nucleotide binding	plasma membrane	plasma membrane	protein phosphorylation	cellular protein modification process
Cj_contigs1.4_17928_01600	93.6117	124.476	219.871	177.697	229.02	2	0.000178905	0.00497463	gi|255558089|ref|XP_002520073.1|	Ribokinase, putative	hypothetical protein VITISV_129 [Vitis vinifera]	gi|14786632|emb|CAN8232.1|	78.88	374	0	Ricinus communis	AT4G27600	kinase activity	kinase activity	chloroplast	plastid	photosynthesis	photosynthesis
Cj_contigs1.4_03883_02257	161.163	107.533	242.125	204.211	265.764	2	3.76562e-05	0.0013349	gi|225438295|ref|XP_002272359.1|	PREDICTED: translation factor GUF1 homolog, chloroplastic	hypothetical protein VITISV_13255 [Vitis vinifera]	gi|147841933|emb|CAN6938.1|	84.55	673	0	Vitis vinifera	AT5G08650	translation elongation factor activity	translation factor activity, nucleic acid binding	chloroplast	plastid	photosynthesis	photosynthesis
Cj_contigs1.4_02305_01232	25.5457	54.372	128.212	135.117	99.5253	2	7.61447e-09	7.20817e-07	gi|225445023|ref|XP_002283114.1|	PREDICTED: zinc finger CCCH domain-containing protein 49-like	hypothetical protein VITISV_1333 [Vitis vinifera]	gi|14785718|emb|CAN8188.1|	52.64	397	3e-119	Vitis vinifera	AT4G29190	sequence-specific DNA binding transcription factor activity	sequence-specific DNA binding transcription factor activity	nucleus	nucleus	regulation of transcription, DNA-dependent	biological_process
Cj_contigs1.4_06417_01308	107.168	268.743	285.726	377.519	308.077	2	1.03248e-05	0.000445106	gi|225445023|ref|XP_002283114.1|	PREDICTED: zinc finger CCCH domain-containing protein 49-like	hypothetical protein VITISV_1333 [Vitis vinifera]	gi|14785718|emb|CAN8188.1|	59.39	394	1e-124	Vitis vinifera	AT4G29190	sequence-specific DNA binding transcription factor activity	sequence-specific DNA binding transcription factor activity	nucleus	nucleus	regulation of transcription, DNA-dependent	biological_process
Cj_contigs1.4_24700_00346	10.722	15.407	75.5403	50.0937	54.575	2	1.34025e-07	9.49659e-06	gi|357453539|ref|XP_003597047.1|	hypothetical protein MTR_2g089050	hypothetical protein VITISV_13437 [Vitis vinifera]	gi|14789668|emb|CAN59865.1|	44.44	90	2e-06	Medicago truncatula	AT4G21310	molecular_function	molecular_function			biological_process	biological_process
Cj_contigs1.4_01931_01009	148.288	171.233	297.844	298.257	257.746	2	0.000176113	0.00491622	gi|225461722|ref|XP_002285510.1|	PREDICTED: uncharacterized protein LOC100255640	hypothetical protein VITISV_13476 [Vitis vinifera]	gi|147796417|emb|CAN72546.1|	57.66	274	3e-94	Vitis vinifera	AT1G53380	molecular_function	molecular_function	mitochondrion	mitochondrion	oligopeptide transport	transport
Cj_contigs1.4_06000_01912	191.725	167.113	136.055	111.837	131.176	1	0.00113231	0.0225359	gi|359493519|ref|XP_002264217.2|	PREDICTED: ATP-dependent Clp protease ATP-binding subunit ClpX-like	hypothetical protein VITISV_13764 [Vitis vinifera]	gi|14777637|emb|CAN64542.1|	70.49	566	0	Vitis vinifera	AT1G33360	ATPase activity	hydrolase activity	mitochondrion	mitochondrion	protein folding	protein metabolic process
Cj_contigs1.4_22395_00338	5.13667	8.84167	14.23	0.546333	5.41867	6	0.00165722	0.0302688	gi|255584082|ref|XP_002532784.1|	pentatricopeptide repeat-containing protein, putative	hypothetical protein VITISV_138 [Vitis vinifera]	gi|147832566|emb|CAN63846.1|	65.18	112	4e-43	Ricinus communis	AT5G46680	molecular_function	molecular_function	mitochondrion	mitochondrion	biological_process	biological_process
Cj_contigs1.4_22401_01099	419.522	92.4357	47.6173	43.0427	55.3493	1	6.72094e-33	8.50113e-30	gi|255552069|ref|XP_002517079.1|	calmodulin binding protein, putative	hypothetical protein VITISV_1381 [Vitis vinifera]	gi|147771893|emb|CAN6677.1|	58.71	310	7e-108	Ricinus communis	AT4G14750	calmodulin binding	protein binding	nucleus	nucleus
Cj_contigs1.4_33698_00358	127.737	41.918	20.3717	12.2217	10.6703	1	5.79948e-16	1.57431e-13	gi|255552069|ref|XP_002517079.1|	calmodulin binding protein, putative	hypothetical protein VITISV_1381 [Vitis vinifera]	gi|147771893|emb|CAN6677.1|	50.72	69	1e-10	Ricinus communis	AT4G14750	calmodulin binding	protein binding	nucleus	nucleus
Cj_contigs1.4_00057_01265	943.582	1220.59	750.891	725.622	908.437	3	0.00017059	0.00478594	gi|356499161|ref|XP_003518411.1|	PREDICTED: uncharacterized oxidoreductase At4g09670-like	hypothetical protein VITISV_13812 [Vitis vinifera]	gi|14785866|emb|CAN843.1|	71.59	359	0	Glycine max	AT4G09670	oxidoreductase activity	catalytic activity	cytosol	cytosol	metabolic process	metabolic process
Cj_contigs1.4_15095_04569	501.548	556.521	245.246	173.381	278.877	1	2.02759e-05	0.000789896	gi|356541621|ref|XP_003539272.1|	PREDICTED: uncharacterized protein LOC100784743	hypothetical protein VITISV_1382 [Vitis vinifera]	gi|14785122|emb|CAN77867.1|	60.81	467	0	Glycine max	ATMG00860	molecular_function	molecular_function	cellular_component	cellular_component	biological_process	biological_process
Cj_contigs1.4_25730_00783	46.3273	85.2307	49.441	32.333	17.92	3	0.00138652	0.0263513	gi|225465288|ref|XP_002270977.1|	PREDICTED: methionine S-methyltransferase-like	hypothetical protein VITISV_13862 [Vitis vinifera]	gi|147856453|emb|CAN8765.1|	68.73	259	4e-110	Vitis vinifera	AT5G49810	S-adenosylmethionine-dependent methyltransferase activity	transferase activity	cytosol	cytosol	selenium compound metabolic process	cellular process
Cj_contigs1.4_03721_01391	527.495	477.009	327.789	394.555	588.49	8	0.00113691	0.0226122	gi|225447184|ref|XP_002271851.1|	PREDICTED: GDSL esterase/lipase At2g04570-like	hypothetical protein VITISV_1392 [Vitis vinifera]	gi|1478292|emb|CAN774.1|	66.77	337	2e-146	Vitis vinifera	AT2G04570	carboxylesterase activity	hydrolase activity	extracellular region	extracellular region	lipid metabolic process	lipid metabolic process
Cj_contigs1.4_11889_02687	1303.47	1424.81	941.767	886.414	779.924	1	0.000721116	0.0157493	gi|225442092|ref|XP_002272769.1|	PREDICTED: subtilisin-like protease isoform 1	hypothetical protein VITISV_1425 [Vitis vinifera]	gi|147791955|emb|CAN75239.1|	71.09	768	0	Vitis vinifera	AT3G14067	serine-type endopeptidase activity	hydrolase activity	vacuolar membrane	membrane	chlorophyll catabolic process	catabolic process
Cj_contigs1.4_12517_01547	210.929	214.832	191.826	162.868	119.218	6	0.000111054	0.00335469	gi|255571296|ref|XP_002526597.1|	auxin:hydrogen symporter, putative	hypothetical protein VITISV_14264 [Vitis vinifera]	gi|14781887|emb|CAN64887.1|	67.8	441	0	Ricinus communis	AT1G71090	auxin:hydrogen symporter activity	transporter activity	integral to membrane	cellular_component	auxin polar transport	transport
Cj_contigs1.4_26031_00479	78.03	40.5597	17.4743	13.4063	10.7357	1	3.49645e-11	5.14506e-09	gi|357477253|ref|XP_003608912.1|	DNA polymerase III subunit gamma/tau	hypothetical protein VITISV_1442 [Vitis vinifera]	gi|14776565|emb|CAN69246.1|	69.05	168	8e-38	Medicago truncatula	AT4G24790	DNA-directed DNA polymerase activity	transferase activity	nucleus	nucleus	DNA replication	DNA metabolic process
Cj_contigs1.4_44455_00241	34.056	18.271	8.24233	9.08667	3.64633	1	1.17031e-08	1.06872e-06	gi|224119534|ref|XP_002318098.1|	predicted protein	hypothetical protein VITISV_1442 [Vitis vinifera]	gi|14776565|emb|CAN69246.1|	54.55	77	7e-18	Populus trichocarpa	AT4G24790	DNA-directed DNA polymerase activity	transferase activity	nucleus	nucleus	DNA replication	DNA metabolic process
Cj_contigs1.4_33393_00461	285.26	274.501	20.898	39.1197	43.9367	1	5.40662e-42	2.14279e-38	gi|224059040|ref|XP_002299687.1|	predicted protein	hypothetical protein VITISV_1464 [Vitis vinifera]	gi|147775996|emb|CAN6981.1|	71.03	107	2e-44	Populus trichocarpa	AT1G15760	molecular_function	molecular_function	chloroplast	plastid	biological_process	biological_process
Cj_contigs1.4_37781_00414	1.87533	3.268	9.75467	4.405	12.7763	2	0.00101377	0.0206387	gi|359495455|ref|XP_002274761.2|	PREDICTED: uncharacterized protein LOC100264735	hypothetical protein VITISV_14688 [Vitis vinifera]	gi|1478117|emb|CAN62237.1|	63.57	129	7e-48	Vitis vinifera	AT1G03060			nucleus	nucleus	response to abscisic acid stimulus	response to endogenous stimulus
Cj_contigs1.4_16752_01465	121.267	165.703	102.771	76.5893	97.189	3	0.000422812	0.0101354	gi|225440851|ref|XP_002282200.1|	PREDICTED: uncharacterized protein LOC100258031	hypothetical protein VITISV_14711 [Vitis vinifera]	gi|1478641|emb|CAN67621.1|	58.59	454	2e-148	Vitis vinifera	AT5G22400	Rac GTPase activator activity	enzyme regulator activity	chloroplast	plastid	signal transduction	signal transduction
Cj_contigs1.4_10039_01923	123.814	175.39	75.2777	83.618	68.503	1	9.99885e-08	7.26677e-06	gi|224120202|ref|XP_002318271.1|	predicted protein	hypothetical protein VITISV_14863 [Vitis vinifera]	gi|147782963|emb|CAN795.1|	67.6	463	0	Populus trichocarpa	AT5G51640					leaf senescence	biological_process
Cj_contigs1.4_20404_01514	269.691	182.807	148.219	101.244	92.891	1	3.2554e-07	2.09675e-05	gi|225451725|ref|XP_002276947.1|	PREDICTED: uncharacterized protein LOC100266999	hypothetical protein VITISV_1491 [Vitis vinifera]	gi|147864646|emb|CAN7987.1|	28.81	722	1e-57	Vitis vinifera	AT1G74160	molecular_function	molecular_function	plasmodesma	cellular_component	regulation of meristem growth	biological_process
Cj_contigs1.4_34562_00638	62.2713	36.0283	20.2217	25.0607	23.764	1	1.74615e-05	0.000696222	gi|225436208|ref|XP_002268337.1|	PREDICTED: uncharacterized protein LOC100245378	hypothetical protein VITISV_14976 [Vitis vinifera]	gi|1477812|emb|CAN65847.1|	73.99	223	8e-114	Vitis vinifera	AT5G17640	molecular_function	molecular_function			response to abscisic acid stimulus	response to endogenous stimulus
Cj_contigs1.4_39268_00302	21.296	12.5873	8.351	5.04467	3.28633	1	0.000896128	0.0187189	gi|255565980|ref|XP_002523978.1|	conserved hypothetical protein	hypothetical protein VITISV_14976 [Vitis vinifera]	gi|1477812|emb|CAN65847.1|	61.76	102	2e-27	Ricinus communis	AT5G17640	molecular_function	molecular_function			response to abscisic acid stimulus	response to endogenous stimulus
Cj_contigs1.4_27761_01384	316.161	142.012	65.2473	85.9733	90.2133	1	1.87614e-21	9.69866e-19	gi|225430388|ref|XP_002285361.1|	PREDICTED: uncharacterized protein LOC100262872	hypothetical protein VITISV_1515 [Vitis vinifera]	gi|147766699|emb|CAN69699.1|	56.87	371	6e-117	Vitis vinifera	AT5G11000	molecular_function	molecular_function	plasma membrane	plasma membrane	oligopeptide transport	transport
Cj_contigs1.4_07704_00485	198.446	233.286	459.576	387.956	389.28	2	3.42491e-06	0.000170241	gi|225451461|ref|XP_002270270.1|	PREDICTED: 50S ribosomal protein L27, chloroplastic	hypothetical protein VITISV_1521 [Vitis vinifera]	gi|147815337|emb|CAN6777.1|	79.17	120	1e-52	Vitis vinifera	AT5G40950	structural constituent of ribosome	structural molecule activity	chloroplast stroma	cellular_component	translation	translation
Cj_contigs1.4_32323_00404	42.5083	119.533	110.105	68.078	42.4267	7	1.51762e-06	8.32298e-05	gi|225459168|ref|XP_002285717.1|	PREDICTED: purine permease 3	hypothetical protein VITISV_15235 [Vitis vinifera]	gi|14781693|emb|CAN64392.1|	66.04	106	1e-24	Vitis vinifera	AT1G28220	purine nucleobase transmembrane transporter activity	transporter activity	membrane	membrane	nucleobase-containing compound transport	transport
Cj_contigs1.4_01725_02313	1009.37	1021.17	3097.79	2662.02	2906.15	2	1.53273e-16	4.44484e-14	gi|225450401|ref|XP_002278318.1|	PREDICTED: DEAD-box ATP-dependent RNA helicase 3, chloroplastic	hypothetical protein VITISV_15347 [Vitis vinifera]	gi|14782852|emb|CAN77581.1|	72.78	742	0	Vitis vinifera	AT5G26742	ATP-dependent helicase activity	hydrolase activity	chloroplast stroma	cellular_component	embryo development ending in seed dormancy	embryo development
Cj_contigs1.4_17798_00824	115.197	205.593	212.658	271.801	183.292	2	0.0028854	0.0460393	gi|225439446|ref|XP_002266838.1|	PREDICTED: BEL1-like homeodomain protein 1	hypothetical protein VITISV_15358 [Vitis vinifera]	gi|14785477|emb|CAN6383.1|	73.53	204	4e-75	Vitis vinifera	AT2G35940	protein homodimerization activity	protein binding	cytoplasm	cytoplasm	response to continuous far red light stimulus by the high-irradiance response system	response to abiotic stimulus
Cj_contigs1.4_11013_01642	509.359	369.733	181.77	180.524	239.836	1	7.40327e-10	8.38318e-08	gi|225457064|ref|XP_002283021.1|	PREDICTED: serine/threonine-protein kinase HT1-like	hypothetical protein VITISV_1542 [Vitis vinifera]	gi|14776833|emb|CAN64754.1|	76.82	220	1e-101	Vitis vinifera	AT5G50000	protein serine/threonine/tyrosine kinase activity	kinase activity	plasmodesma	cellular_component	cysteine biosynthetic process	biosynthetic process
Cj_contigs1.4_28956_00210	117.631	106.366	34.7483	47.651	54.666	1	3.69823e-08	3.04932e-06	gi|356516684|ref|XP_003527023.1|	PREDICTED: serine/threonine-protein kinase HT1-like	hypothetical protein VITISV_1542 [Vitis vinifera]	gi|14776833|emb|CAN64754.1|	90.77	65	1e-38	Glycine max	AT5G50000	protein serine/threonine/tyrosine kinase activity	kinase activity	plasmodesma	cellular_component	cysteine biosynthetic process	biosynthetic process
Cj_contigs1.4_26482_02509	148.86	101.762	78.8643	85.8247	75.247	1	0.00310869	0.0488136	gi|225438855|ref|XP_002278713.1|	PREDICTED: probable receptor-like protein kinase At5g24010	hypothetical protein VITISV_155 [Vitis vinifera]	gi|147778584|emb|CAN631.1|	55.84	770	0	Vitis vinifera	AT5G24010	kinase activity	kinase activity	plasmodesma	cellular_component	regulation of unidimensional cell growth	biological_process
Cj_contigs1.4_23144_04754	589.216	571.963	337.876	330.643	342.941	1	2.19916e-07	1.49074e-05	gi|359477754|ref|XP_002285403.2|	PREDICTED: uncharacterized protein LOC100240788	hypothetical protein VITISV_15577 [Vitis vinifera]	gi|14786163|emb|CAN63332.1|	65.63	838	0	Vitis vinifera	AT2G33420	molecular_function	molecular_function	mitochondrion	mitochondrion	pollen tube growth	cell growth
Cj_contigs1.4_50800_00361	35.4843	10.0683	0.326	0.546333	3.12667	1	1.96988e-10	2.49696e-08	gi|225439914|ref|XP_002279855.1|	PREDICTED: uncharacterized protein LOC100251731	hypothetical protein VITISV_15696 [Vitis vinifera]	gi|147841693|emb|CAN68657.1|	52.94	51	7e-10	Vitis vinifera	AT5G03120	molecular_function	molecular_function	extracellular region	extracellular region	biological_process	biological_process
Cj_contigs1.4_09739_00535	87.3797	39.715	23.839	38.5947	56.7613	8	0.000473728	0.0111668	gi|224070839|ref|XP_002303258.1|	predicted protein	hypothetical protein VITISV_15733 [Vitis vinifera]	gi|147819141|emb|CAN68957.1|	80.9	89	7e-59	Populus trichocarpa	AT1G15410	racemase and epimerase activity, acting on amino acids and derivatives	catalytic activity	chloroplast	plastid	metabolic process	metabolic process
Cj_contigs1.4_45668_00501	73.933	32.7597	18.679	19.7937	31.2017	1	0.000268813	0.00697847	gi|255553111|ref|XP_002517598.1|	racemase and epimerase, acting on amino acids and derivatives, putative	hypothetical protein VITISV_15733 [Vitis vinifera]	gi|147819141|emb|CAN68957.1|	35.29	102	5e-07	Ricinus communis	AT1G15410	racemase and epimerase activity, acting on amino acids and derivatives	catalytic activity	chloroplast	plastid	metabolic process	metabolic process
Cj_contigs1.4_08588_00943	97.8373	80.149	137.83	246.609	179.073	2	1.12661e-06	6.3908e-05	gi|224073600|ref|XP_002304118.1|	predicted protein	hypothetical protein VITISV_15738 [Vitis vinifera]	gi|147853856|emb|CAN8385.1|	34.93	229	1e-26	Populus trichocarpa	AT1G72450	protein binding	protein binding	nucleus	nucleus	response to wounding	response to stress
Cj_contigs1.4_03499_03119	413.04	381.313	326.142	329.506	277.655	1	0.00167132	0.0304873	gi|359489801|ref|XP_002274993.2|	PREDICTED: U-box domain-containing protein 33-like	hypothetical protein VITISV_1582 [Vitis vinifera]	gi|147772798|emb|CAN67166.1|	58.75	846	0	Vitis vinifera	AT2G45910	kinase activity	kinase activity	plasma membrane	plasma membrane	protein phosphorylation	cellular protein modification process
Cj_contigs1.4_24680_00431	1.51967	12.183	22.5217	10.887	12.594	2	0.000344364	0.00861982	gi|359473133|ref|XP_003631251.1|	PREDICTED: uncharacterized protein LOC100268141 isoform 2	hypothetical protein VITISV_15886 [Vitis vinifera]	gi|14778779|emb|CAN66828.1|	58.11	74	5e-17	Vitis vinifera	AT1G13190	RNA binding	RNA binding	nucleus	nucleus
Cj_contigs1.4_13805_00949	137.669	246.675	48.9993	53.987	68.0607	1	2.08895e-25	1.6128e-22	gi|225428418|ref|XP_002283820.1|	PREDICTED: uncharacterized protein LOC100264004	hypothetical protein VITISV_1593 [Vitis vinifera]	gi|14777584|emb|CAN7722.1|	41.63	221	1e-36	Vitis vinifera	AT5G66440	molecular_function	molecular_function	nucleus	nucleus
Cj_contigs1.4_05959_02244	921.659	778.97	622.698	586.22	594.517	1	0.000353604	0.00879189	gi|359495503|ref|XP_002273993.2|	PREDICTED: uncharacterized protein LOC100256775	hypothetical protein VITISV_1611 [Vitis vinifera]	gi|147785125|emb|CAN66517.1|	72.7	641	0	Vitis vinifera	AT2G18750	calmodulin binding	protein binding	nucleus	nucleus	protein N-linked glycosylation	cellular protein modification process
Cj_contigs1.4_19764_01284	60.593	93.9107	142.998	163.707	144.131	2	0.000554116	0.0127582	gi|255544824|ref|XP_002513473.1|	copper-transporting atpase p-type, putative	hypothetical protein VITISV_1615 [Vitis vinifera]	gi|147865599|emb|CAN79386.1|	80.56	427	0	Ricinus communis	AT1G63440	ATPase activity, coupled to transmembrane movement of ions, phosphorylative mechanism	hydrolase activity	plasma membrane	plasma membrane	response to copper ion	biological_process
Cj_contigs1.4_08305_01853	68.774	122.501	80.555	134.794	197.543	4	0.000103372	0.00315148	gi|255572949|ref|XP_002527405.1|	Protein SEY1, putative	hypothetical protein VITISV_1618 [Vitis vinifera]	gi|14779717|emb|CAN6326.1|	36.16	484	2e-78	Ricinus communis	AT1G72960	nucleotide binding	nucleotide binding	nucleus	nucleus
Cj_contigs1.4_10775_01753	232.648	206.313	144.476	167.811	189.573	1	0.00274643	0.0444521	gi|255548852|ref|XP_002515482.1|	conserved hypothetical protein	hypothetical protein VITISV_1627 [Vitis vinifera]	gi|147792538|emb|CAN7231.1|	74.74	392	0	Ricinus communis	AT4G32140	molecular_function	molecular_function	membrane	membrane	biological_process	biological_process
Cj_contigs1.4_02081_00691	1138.96	922.821	555.29	745.743	946.007	1	0.00115519	0.0228611	gi|297727129|ref|NP_001175928.1|	Os09g0501850	hypothetical protein VITISV_16372 [Vitis vinifera]	gi|14782814|emb|CAN7794.1|	80.21	96	4e-49	Oryza sativa Japonica Group	AT3G25220	FK506 binding	binding	endoplasmic reticulum	endoplasmic reticulum	protein peptidyl-prolyl isomerization	cellular protein modification process
Cj_contigs1.4_22480_00860	50.5493	117.168	113.489	98.7803	95.012	2	0.000826939	0.0176366	gi|359495491|ref|XP_003635003.1|	PREDICTED: heterogeneous nuclear ribonucleoprotein U-like protein 1-like	hypothetical protein VITISV_16567 [Vitis vinifera]	gi|14782716|emb|CAN6647.1|	53.85	117	1e-27	Vitis vinifera
Cj_contigs1.4_10051_01706	39.823	49.6797	103.347	121.268	90.276	2	0.00211981	0.0367026	gi|359475378|ref|XP_002282086.2|	PREDICTED: uncharacterized protein LOC100257340	hypothetical protein VITISV_1662 [Vitis vinifera]	gi|147797425|emb|CAN64681.1|	63.22	87	1e-29	Vitis vinifera	AT3G19190	molecular_function	molecular_function	nucleus	nucleus	leaf senescence	biological_process
Cj_contigs1.4_51947_00947	21.5357	21.605	6.012	15.9603	4.70767	1	0.000491007	0.0114819	gi|255548495|ref|XP_002515304.1|	triacylglycerol lipase, putative	hypothetical protein VITISV_16652 [Vitis vinifera]	gi|147788961|emb|CAN73724.1|	54.87	113	2e-24	Ricinus communis	AT1G02660	triglyceride lipase activity	hydrolase activity	extracellular region	extracellular region	lipid metabolic process	lipid metabolic process
Cj_contigs1.4_23011_00664	356.99	91.656	81.1157	100.95	81.0647	1	5.24174e-26	4.21103e-23	gi|225450281|ref|XP_002270671.1|	PREDICTED: uncharacterized GPI-anchored protein At1g27950	hypothetical protein VITISV_16657, partial [Vitis vinifera]	gi|14779626|emb|CAN59826.1|	59.29	140	1e-56	Vitis vinifera	AT2G44290	lipid binding	lipid binding	plasma membrane	plasma membrane	lipid transport	transport
Cj_contigs1.4_01758_00524	673.745	795.597	1458.98	927.354	1393.83	2	0.000347437	0.00868213	gi|255551493|ref|XP_002516792.1|	endo-1,3-1,4-beta-d-glucanase, putative	hypothetical protein VITISV_16685 [Vitis vinifera]	gi|14785597|emb|CAN874.1|	76.79	56	4e-23	Ricinus communis	AT3G23600	hydrolase activity	hydrolase activity	apoplast	extracellular region	response to salt stress	response to abiotic stimulus
Cj_contigs1.4_31101_00283	6.24533	9.69367	5.36567	4.04967	30.8567	4	0.000817171	0.0174748	gi|255551493|ref|XP_002516792.1|	endo-1,3-1,4-beta-d-glucanase, putative	hypothetical protein VITISV_16685 [Vitis vinifera]	gi|14785597|emb|CAN874.1|	88.89	45	3e-21	Ricinus communis	AT3G23600	hydrolase activity	hydrolase activity	apoplast	extracellular region	response to salt stress	response to abiotic stimulus
Cj_contigs1.4_23464_01360	149.957	160.849	87.7443	119.197	92.9933	1	0.000123451	0.00364944	gi|225451243|ref|XP_002276425.1|	PREDICTED: uncharacterized protein LOC100253879	hypothetical protein VITISV_16716 [Vitis vinifera]	gi|14783879|emb|CAN6524.1|	52.96	304	7e-76	Vitis vinifera	AT5G28040			nucleus	nucleus	regulation of transcription, DNA-dependent	biological_process
Cj_contigs1.4_21490_00938	46.0213	55.342	35.5273	37.648	22.503	1	0.00248073	0.0413101	gi|224087689|ref|XP_002308207.1|	predicted protein	hypothetical protein VITISV_16729 [Vitis vinifera]	gi|14785682|emb|CAN79178.1|	33.64	321	3e-37	Populus trichocarpa	AT3G09070	molecular_function	molecular_function	apical plasma membrane	cellular_component	phloem development	biological_process
Cj_contigs1.4_14390_01743	588.859	598.792	450.161	394.547	399.969	1	9.2747e-05	0.00288827	gi|225435291|ref|XP_002282279.1|	PREDICTED: probable serine/threonine-protein kinase DDB_G0279405-like	hypothetical protein VITISV_1674 [Vitis vinifera]	gi|14786766|emb|CAN82578.1|	75.25	396	0	Vitis vinifera	AT5G60550	protein kinase activity	kinase activity	nucleus	nucleus	response to virus	response to biotic stimulus
Cj_contigs1.4_01477_00509	10.351	15.767	48.5643	41.5717	84.0617	4	1.11692e-09	1.22058e-07	gi|359494331|ref|XP_002267586.2|	PREDICTED: E3 ubiquitin-protein ligase At4g11680	hypothetical protein VITISV_1678 [Vitis vinifera]	gi|14781985|emb|CAN74282.1|	73.26	172	9e-79	Vitis vinifera	AT5G55970	zinc ion binding	binding
Cj_contigs1.4_02281_01311	1294.24	1107.82	923.4	880.272	830.872	1	0.00124496	0.0242503	gi|357467517|ref|XP_003604043.1|	Farnesylated protein (ATFP6)	hypothetical protein VITISV_16892 [Vitis vinifera]	gi|14782513|emb|CAN62146.1|	79.39	131	1e-66	Medicago truncatula	AT4G38580	protein binding	protein binding	plasmodesma	cellular_component	heat acclimation	response to abiotic stimulus
Cj_contigs1.4_34991_00316	2.70933	0	0.751333	11.2833	1.25467	5	0.000707432	0.0155361	gi|359475023|ref|XP_003631570.1|	PREDICTED: uncharacterized protein LOC100260571 isoform 2	hypothetical protein VITISV_16892 [Vitis vinifera]	gi|14782513|emb|CAN62146.1|	76.42	106	2e-51	Vitis vinifera	AT4G38580	protein binding	protein binding	plasmodesma	cellular_component	heat acclimation	response to abiotic stimulus
Cj_contigs1.4_07968_03188	236.921	215.567	162.908	150.84	115.536	1	1.04822e-05	0.000451564	gi|224061791|ref|XP_002300602.1|	predicted protein	hypothetical protein VITISV_16971 [Vitis vinifera]	gi|147823314|emb|CAN7745.1|	43.22	118	2e-27	Populus trichocarpa	AT1G43760	molecular_function	molecular_function	cellular_component	cellular_component	purine nucleobase transport	transport
Cj_contigs1.4_37228_00722	9.72667	11.0373	12.7237	13.1157	0.426667	6	0.000363921	0.00899474	gi|255559276|ref|XP_002520658.1|	conserved hypothetical protein	hypothetical protein VITISV_16971 [Vitis vinifera]	gi|147823314|emb|CAN7745.1|	38.98	177	3e-41	Ricinus communis	AT2G17920	nucleic acid binding	nucleic acid binding	nucleus	nucleus	biological_process	biological_process
Cj_contigs1.4_13359_00289	41.271	90.4153	30.8063	34.381	32.8017	3	0.00024944	0.00656438	gi|225431902|ref|XP_002276533.1|	PREDICTED: medium-chain-fatty-acid--CoA ligase	hypothetical protein VITISV_17128 [Vitis vinifera]	gi|147854579|emb|CAN8278.1|	82.89	76	1e-37	Vitis vinifera	AT3G16910	butyrate-CoA ligase activity	catalytic activity	peroxisome	peroxisome	acetate metabolic process	metabolic process
Cj_contigs1.4_38118_00158	8.01	29.5733	10.8623	4.901	8.50467	3	0.000232491	0.00619791	gi|225431900|ref|XP_002276434.1|	PREDICTED: medium-chain-fatty-acid--CoA ligase	hypothetical protein VITISV_17128 [Vitis vinifera]	gi|147854579|emb|CAN8278.1|	92.31	52	8e-28	Vitis vinifera	AT3G16910	butyrate-CoA ligase activity	catalytic activity	peroxisome	peroxisome	acetate metabolic process	metabolic process
Cj_contigs1.4_27603_01157	74.1697	261.825	142.813	151.336	123.329	3	8.23729e-05	0.00260894	gi|359493576|ref|XP_003634629.1|	PREDICTED: probable LRR receptor-like serine/threonine-protein kinase At4g08850-like	hypothetical protein VITISV_17226 [Vitis vinifera]	gi|14779125|emb|CAN5994.1|	60.68	384	9e-158	Vitis vinifera	AT1G33590			plant-type cell wall	cell wall	response to karrikin	response to abiotic stimulus
Cj_contigs1.4_21365_00717	33.1973	41.6163	4.99267	15.229	7.24233	1	5.78024e-13	1.09786e-10	gi|225458680|ref|XP_002284927.1|	PREDICTED: WUSCHEL-related homeobox 4	hypothetical protein VITISV_1734 [Vitis vinifera]	gi|147773642|emb|CAN76463.1|	53.62	235	5e-56	Vitis vinifera	AT1G46480	sequence-specific DNA binding transcription factor activity	sequence-specific DNA binding transcription factor activity	nucleus	nucleus	procambium histogenesis	biological_process
Cj_contigs1.4_01362_01741	1358.24	616.923	350.325	351.146	389.532	1	2.8448e-18	9.94827e-16	gi|356570881|ref|XP_003553612.1|	PREDICTED: uncharacterized protein At5g41620-like	hypothetical protein VITISV_1738 [Vitis vinifera]	gi|147799848|emb|CAN666.1|	52.52	377	2e-96	Glycine max	AT3G11590			plasma membrane	plasma membrane
Cj_contigs1.4_09678_00998	113.604	160.29	218.756	274.84	393.05	4	1.54148e-07	1.07938e-05	gi|225447643|ref|XP_002274772.1|	PREDICTED: vesicle-associated protein 4-2-like	hypothetical protein VITISV_17383 [Vitis vinifera]	gi|14787231|emb|CAN75162.1|	68.85	260	6e-106	Vitis vinifera	AT4G21450	structural molecule activity	structural molecule activity	plasma membrane	plasma membrane	regulation of protein localization	biological_process
Cj_contigs1.4_18575_02308	169.783	164.617	109.261	97.744	120.947	1	0.00175123	0.0316632	gi|359475212|ref|XP_003631615.1|	PREDICTED: uncharacterized protein LOC100246948 isoform 2	hypothetical protein VITISV_1785 [Vitis vinifera]	gi|14781157|emb|CAN63484.1|	55.83	163	4e-37	Vitis vinifera	AT1G49590	nucleic acid binding	nucleic acid binding	nucleus	nucleus	biological_process	biological_process
Cj_contigs1.4_01177_02269	411.563	737.857	1129.42	1617.11	865.886	2	2.22494e-05	0.000855564	gi|225434984|ref|XP_002284008.1|	PREDICTED: heat shock cognate 70 kDa protein isoform 1	hypothetical protein VITISV_17873 [Vitis vinifera]	gi|147853956|emb|CAN81694.1|	92.01	651	0	Vitis vinifera	AT5G02500	protein binding	protein binding	apoplast	extracellular region	response to heat	response to abiotic stimulus
Cj_contigs1.4_07049_01351	3.56767	32.9587	60.5943	93.974	114.821	4	1.10132e-15	2.88426e-13	gi|225455808|ref|XP_002274809.1|	PREDICTED: wall-associated receptor kinase-like 9-like	hypothetical protein VITISV_17971 [Vitis vinifera]	gi|147815532|emb|CAN65982.1|	49.58	474	1e-124	Vitis vinifera	AT1G69730	kinase activity	kinase activity	extracellular region	extracellular region	protein phosphorylation	cellular protein modification process
Cj_contigs1.4_34579_00200	0	2.08533	0.425333	6.66567	8.34033	4	0.000593998	0.0134832	gi|356566933|ref|XP_003551679.1|	PREDICTED: wall-associated receptor kinase-like 2-like	hypothetical protein VITISV_17971 [Vitis vinifera]	gi|147815532|emb|CAN65982.1|	48	50	1e-06	Glycine max	AT1G16130	protein serine/threonine kinase activity	kinase activity	integral to membrane	cellular_component	protein autophosphorylation	cellular protein modification process
Cj_contigs1.4_20409_01304	191.192	145.464	341.832	269.398	287.231	2	9.8531e-06	0.000428498	gi|359495241|ref|XP_003634942.1|	PREDICTED: uncharacterized protein LOC100248314 isoform 2	hypothetical protein VITISV_1813 [Vitis vinifera]	gi|14781718|emb|CAN77678.1|	77.31	238	6e-105	Vitis vinifera	AT1G71500	oxidoreductase activity	catalytic activity	chloroplast thylakoid	thylakoid	oxidation-reduction process	metabolic process
Cj_contigs1.4_09703_01219	913.121	759.168	505.209	498.506	636.177	1	6.85549e-05	0.00221015	gi|224113803|ref|XP_002332498.1|	predicted protein	hypothetical protein VITISV_18232 [Vitis vinifera]	gi|147852861|emb|CAN83384.1|	62.9	248	4e-96	Populus trichocarpa	AT1G03250	molecular_function	molecular_function	nucleus	nucleus	biological_process	biological_process
Cj_contigs1.4_26559_00899	13.2143	25.49	51.3437	45.081	44.064	2	0.00128312	0.0248101	gi|255536965|ref|XP_002509549.1|	ankyrin repeat-containing protein, putative	hypothetical protein VITISV_18267 [Vitis vinifera]	gi|14784488|emb|CAN68422.1|	64.91	57	2e-13	Ricinus communis	AT5G14230			cytoplasm	cytoplasm	biological_process	biological_process
Cj_contigs1.4_36828_00720	38.7133	52.6837	14.8243	25.7807	17.2593	1	0.000725504	0.0158335	gi|255585781|ref|XP_002533570.1|	Ocs element-binding factor, putative	hypothetical protein VITISV_18458 [Vitis vinifera]	gi|147825147|emb|CAN62264.1|	53.13	96	6e-25	Ricinus communis	AT3G49760	sequence-specific DNA binding transcription factor activity	sequence-specific DNA binding transcription factor activity	nucleus	nucleus	response to xenobiotic stimulus	biological_process
Cj_contigs1.4_07206_02236	675.595	555.584	477.07	493.89	415.951	1	0.00285292	0.0457399	gi|225458956|ref|XP_002285542.1|	PREDICTED: uncharacterized protein LOC100245533 isoform 1	hypothetical protein VITISV_1847 [Vitis vinifera]	gi|147894|emb|CAN62368.1|	72.65	234	2e-111	Vitis vinifera	AT1G10020	molecular_function	molecular_function	nucleus	nucleus	biological_process	biological_process
Cj_contigs1.4_22958_01807	319.638	248.268	201.994	187.844	180.39	1	3.48456e-06	0.000172772	gi|225458956|ref|XP_002285542.1|	PREDICTED: uncharacterized protein LOC100245533 isoform 1	hypothetical protein VITISV_1847 [Vitis vinifera]	gi|147894|emb|CAN62368.1|	58.2	244	1e-105	Vitis vinifera	AT1G10020	molecular_function	molecular_function	nucleus	nucleus	biological_process	biological_process
Cj_contigs1.4_19525_00832	223.526	140.294	107.952	109.264	162.887	1	0.000315587	0.00801423	gi|359496668|ref|XP_002263304.2|	PREDICTED: uncharacterized protein LOC100249180	hypothetical protein VITISV_1849 [Vitis vinifera]	gi|147896|emb|CAN6237.1|	35.04	117	2e-11	Vitis vinifera	AT4G37820	molecular_function	molecular_function	trans-Golgi network	cellular_component	biological_process	biological_process
Cj_contigs1.4_18665_00359	2.36067	13.3653	14.0053	21.9037	7.81033	2	0.000318619	0.00807092	gi|356556220|ref|XP_003546424.1|	PREDICTED: uncharacterized protein LOC100810460	hypothetical protein VITISV_1853 [Vitis vinifera]	gi|147777381|emb|CAN67198.1|	40	110	2e-16	Glycine max	AT5G66580	molecular_function	molecular_function	cellular_component	cellular_component	N-terminal protein myristoylation	cellular protein modification process
Cj_contigs1.4_47162_00726	7.65167	7.14533	34.9203	24.2887	33.054	2	0.00109748	0.0219529	gi|225460139|ref|XP_002275897.1|	PREDICTED: pentatricopeptide repeat-containing protein At1g71460, chloroplastic-like	hypothetical protein VITISV_18576 [Vitis vinifera]	gi|14777453|emb|CAN65544.1|	62.67	217	1e-89	Vitis vinifera	AT1G71460	molecular_function	molecular_function	mitochondrion	mitochondrion	biological_process	biological_process
Cj_contigs1.4_27851_00907	18.2103	65.3373	73.8983	81.086	107.494	2	7.74092e-07	4.6019e-05	gi|224138680|ref|XP_002326663.1|	predicted protein, partial	hypothetical protein VITISV_186 [Vitis vinifera]	gi|14779282|emb|CAN68814.1|	54.65	172	4e-52	Populus trichocarpa	AT2G25410	zinc ion binding	binding	extracellular region	extracellular region	biological_process	biological_process
Cj_contigs1.4_19896_01990	451.577	368.816	226.742	237.501	248.474	1	1.80007e-08	1.59245e-06	gi|255547636|ref|XP_002514875.1|	amino acid binding protein, putative	hypothetical protein VITISV_1862 [Vitis vinifera]	gi|14785597|emb|CAN83845.1|	79.33	450	0	Ricinus communis	AT1G69040	amino acid binding	binding	chloroplast	plastid	response to cytokinin stimulus	response to endogenous stimulus
Cj_contigs1.4_27377_01174	50.9717	65.432	215.659	256.418	242.366	2	1.28123e-21	6.86195e-19	gi|225433259|ref|XP_002285462.1|	PREDICTED: cysteine-rich repeat secretory protein 3	hypothetical protein VITISV_18684 [Vitis vinifera]	gi|147863491|emb|CAN81929.1|	44.68	235	3e-57	Vitis vinifera	AT1G04520	molecular_function	molecular_function	plasmodesma	cellular_component	spread of virus in multicellular host	biological_process
Cj_contigs1.4_40074_00311	23.9657	6.39633	1.60233	6.269	7.75967	1	2.57981e-07	1.70408e-05	gi|224131290|ref|XP_002328502.1|	predicted protein	hypothetical protein VITISV_18974 [Vitis vinifera]	gi|147782359|emb|CAN7576.1|	50.53	95	2e-21	Populus trichocarpa	AT4G29250	transferase activity	transferase activity	cytoplasm	cytoplasm
Cj_contigs1.4_02897_02247	301.754	191.56	237.457	196.133	200.47	1	0.0023624	0.0398984	gi|359488775|ref|XP_002271722.2|	PREDICTED: probable methyltransferase PMT9-like	hypothetical protein VITISV_191 [Vitis vinifera]	gi|147767455|emb|CAN7126.1|	78.23	372	0	Vitis vinifera	AT5G14430	methyltransferase activity	transferase activity	trans-Golgi network	cellular_component
Cj_contigs1.4_14061_00594	16.4187	5.99233	3.49867	5.135	31.0857	4	2.01573e-05	0.000786822	gi|225431513|ref|XP_002275031.1|	PREDICTED: uncharacterized protein LOC100262544	hypothetical protein VITISV_1912 [Vitis vinifera]	gi|14785256|emb|CAN71192.1|	60.68	117	8e-17	Vitis vinifera	AT1G43790	molecular_function	molecular_function	nucleus	nucleus	secondary cell wall biogenesis	cellular process
Cj_contigs1.4_15959_00482	17.047	7.18933	3.034	14.2057	40.494	4	5.11439e-06	0.000242074	gi|225431513|ref|XP_002275031.1|	PREDICTED: uncharacterized protein LOC100262544	hypothetical protein VITISV_1912 [Vitis vinifera]	gi|14785256|emb|CAN71192.1|	46.15	91	7e-13	Vitis vinifera	AT1G43790	molecular_function	molecular_function	nucleus	nucleus	secondary cell wall biogenesis	cellular process
Cj_contigs1.4_01849_01855	115.842	99.3233	237.382	269.458	252.14	2	5.7897e-08	4.48751e-06	gi|359484849|ref|XP_002275774.2|	PREDICTED: APO protein 2, chloroplastic-like	hypothetical protein VITISV_19165 [Vitis vinifera]	gi|147794339|emb|CAN761.1|	73.07	401	0	Vitis vinifera	AT5G57930	molecular_function	molecular_function	chloroplast	plastid	iron-sulfur cluster assembly	cellular component organization
Cj_contigs1.4_03814_01443	771.838	616.259	399.091	514.307	503.901	1	0.000235845	0.00627608	gi|225444373|ref|XP_002267126.1|	PREDICTED: uncharacterized protein LOC100243455	hypothetical protein VITISV_19222 [Vitis vinifera]	gi|1477784|emb|CAN74174.1|	65.4	315	9e-136	Vitis vinifera	AT1G61790	oligosaccharide transmembrane transporter activity	transporter activity	endoplasmic reticulum	endoplasmic reticulum	systemic acquired resistance	response to stress
Cj_contigs1.4_02618_01097	548.305	411.965	712.954	655.779	809.685	4	0.00320799	0.0499572	gi|225458416|ref|XP_002283650.1|	PREDICTED: 30S ribosomal protein S9, chloroplastic	hypothetical protein VITISV_19246 [Vitis vinifera]	gi|147855629|emb|CAN79164.1|	80.38	209	2e-96	Vitis vinifera	AT1G74970	structural constituent of ribosome	structural molecule activity	chloroplast stroma	cellular_component	translation	translation
Cj_contigs1.4_10956_01395	179.724	188.381	77.0333	108.632	97.633	1	1.10138e-05	0.000467687	gi|225452954|ref|XP_002284273.1|	PREDICTED: probable galacturonosyltransferase 13-like	hypothetical protein VITISV_19278 [Vitis vinifera]	gi|147819296|emb|CAN68963.1|	88.41	397	0	Vitis vinifera	AT3G01040	polygalacturonate 4-alpha-galacturonosyltransferase activity	transferase activity	Golgi apparatus	Golgi apparatus	carbohydrate biosynthetic process	carbohydrate metabolic process
Cj_contigs1.4_44824_00491	33.1663	19.6887	4.68733	13.4063	7.49933	1	3.3176e-06	0.000165614	gi|224103973|ref|XP_002333995.1|	predicted protein	hypothetical protein VITISV_19349 [Vitis vinifera]	gi|14777729|emb|CAN71289.1|	68.71	147	4e-55	Populus trichocarpa	AT3G23410	long-chain-alcohol oxidase activity	catalytic activity	intracellular membrane-bounded organelle	cellular_component	alcohol metabolic process	metabolic process
Cj_contigs1.4_20057_00762	124.78	156.825	85.263	84.3837	73.9673	1	2.661e-06	0.000136148	gi|255586331|ref|XP_002533816.1|	conserved hypothetical protein	hypothetical protein VITISV_19361 [Vitis vinifera]	gi|147789533|emb|CAN76514.1|	61.16	224	5e-88	Ricinus communis	AT2G01410	molecular_function	molecular_function	endoplasmic reticulum	endoplasmic reticulum	biological_process	biological_process
Cj_contigs1.4_11137_00475	48.401	24.6017	17.6727	12.1893	26.025	1	0.0012612	0.0244944	gi|255579104|ref|XP_002530400.1|	conserved hypothetical protein	hypothetical protein VITISV_19369 [Vitis vinifera]	gi|147798421|emb|CAN6563.1|	63.95	147	2e-45	Ricinus communis	AT5G05840	molecular_function	molecular_function	nucleus	nucleus	biological_process	biological_process
Cj_contigs1.4_30095_01668	183.524	140.133	50.1233	49.639	59.606	1	1.70876e-09	1.80755e-07	gi|224131788|ref|XP_002328108.1|	predicted protein	hypothetical protein VITISV_1955 [Vitis vinifera]	gi|147858298|emb|CAN83521.1|	49.1	499	5e-105	Populus trichocarpa	AT3G11590			plasma membrane	plasma membrane
Cj_contigs1.4_28126_00439	45.2933	17.6173	7.91633	4.985	8.857	1	2.01911e-09	2.09118e-07	gi|224100147|ref|XP_002311763.1|	predicted protein	hypothetical protein VITISV_19664 [Vitis vinifera]	gi|147784174|emb|CAN63893.1|	71.7	106	2e-45	Populus trichocarpa	AT1G67900	signal transducer activity	signal transducer activity	plasma membrane	plasma membrane	response to light stimulus	response to abiotic stimulus
Cj_contigs1.4_42001_01543	188.193	92.009	20.3793	41.0077	23.2257	1	4.5421e-14	1.01132e-11	gi|224100147|ref|XP_002311763.1|	predicted protein	hypothetical protein VITISV_19664 [Vitis vinifera]	gi|147784174|emb|CAN63893.1|	62.3	504	9e-180	Populus trichocarpa	AT1G67900	signal transducer activity	signal transducer activity	plasma membrane	plasma membrane	response to light stimulus	response to abiotic stimulus
Cj_contigs1.4_15783_01124	453.168	267.905	232.992	195.366	206.559	1	2.99752e-09	3.00505e-07	gi|359482241|ref|XP_002266914.2|	PREDICTED: vacuolar amino acid transporter 1-like	hypothetical protein VITISV_19711 [Vitis vinifera]	gi|147852981|emb|CAN81262.1|	67.36	239	3e-96	Vitis vinifera	AT2G41190	amino acid transmembrane transporter activity	transporter activity	vacuolar membrane	membrane	amino acid transport	transport
Cj_contigs1.4_20994_02064	361.262	373.53	271.637	219.102	218.053	1	4.66894e-07	2.92789e-05	gi|359492697|ref|XP_002281021.2|	PREDICTED: BEL1-like homeodomain protein 3-like	hypothetical protein VITISV_1987 [Vitis vinifera]	gi|14776688|emb|CAN65696.1|	40.88	340	7e-73	Vitis vinifera	AT1G75410	protein binding	protein binding	nucleus	nucleus	regulation of timing of transition from vegetative to reproductive phase	biological_process
Cj_contigs1.4_05046_00433	3.90767	12.888	62.1013	94.3757	135.845	4	7.08275e-13	1.33248e-10			hypothetical protein VITISV_19983 [Vitis vinifera]	gi|14777952|emb|CAN6299.1|
Cj_contigs1.4_26100_01490	944.988	773.527	255.04	223.56	244.881	1	4.96536e-21	2.45988e-18	gi|356505725|ref|XP_003521640.1|	PREDICTED: protein notum homolog	hypothetical protein VITISV_2113 [Vitis vinifera]	gi|14783395|emb|CAN6219.1|	70.65	368	0	Glycine max	AT5G26670	carboxylesterase activity	hydrolase activity	extracellular region	extracellular region
Cj_contigs1.4_08524_03292	531.556	393.285	366.805	345.562	369.319	1	0.00282111	0.045389	gi|359474736|ref|XP_002273482.2|	PREDICTED: rop guanine nucleotide exchange factor 1-like	hypothetical protein VITISV_21238 [Vitis vinifera]	gi|147834541|emb|CAN7644.1|	63.33	330	2e-161	Vitis vinifera	AT1G31650	Rho guanyl-nucleotide exchange factor activity	enzyme regulator activity	mitochondrion	mitochondrion	regulation of pollen tube growth	biological_process
Cj_contigs1.4_13586_01653	28.1283	79.6783	81.2547	57.5973	29.3517	7	4.85601e-05	0.00164963	gi|225451792|ref|XP_002281199.1|	PREDICTED: protein COBRA isoform 1	hypothetical protein VITISV_2126 [Vitis vinifera]	gi|14778878|emb|CAN68249.1|	74.1	444	0	Vitis vinifera	AT5G60920	molecular_function	molecular_function	plasma membrane	plasma membrane	response to salt stress	response to abiotic stimulus
Cj_contigs1.4_10502_01539	174.294	163.265	95.773	108.882	116.705	1	4.04392e-05	0.00141917	gi|356513642|ref|XP_003525520.1|	PREDICTED: manganese-dependent ADP-ribose/CDP-alcohol diphosphatase-like	hypothetical protein VITISV_21664 [Vitis vinifera]	gi|14782515|emb|CAN7178.1|	73.27	318	8e-163	Glycine max	AT4G24730	protein serine/threonine phosphatase activity	hydrolase activity	plasma membrane	plasma membrane
Cj_contigs1.4_29403_00774	81.425	105.293	189.195	169.517	197.721	2	0.00126987	0.0246064	gi|255553957|ref|XP_002518019.1|	4,5-DOPA dioxygenase extradiol, putative	hypothetical protein VITISV_21798 [Vitis vinifera]	gi|147811122|emb|CAN61349.1|	72.19	169	1e-88	Ricinus communis	AT4G15093	oxidoreductase activity	catalytic activity	cytoplasm	cytoplasm	cellular aromatic compound metabolic process	cellular process
Cj_contigs1.4_11543_01506	108.317	249.412	231.729	179.636	254.302	2	0.00177218	0.0319471	gi|225453144|ref|XP_002273909.1|	PREDICTED: U-box domain-containing protein 4	hypothetical protein VITISV_2189 [Vitis vinifera]	gi|14787233|emb|CAN6195.1|	74.53	373	6e-155	Vitis vinifera	AT3G03440			chloroplast	plastid	biological_process	biological_process
Cj_contigs1.4_26782_00415	4.83967	6.257	9.66833	7.51967	25.9603	4	0.00240683	0.0404877	gi|242072998|ref|XP_002446435.1|	hypothetical protein SORBIDRAFT_06g016046, partial	hypothetical protein VITISV_2199 [Vitis vinifera]	gi|14781334|emb|CAN6164.1|	63.77	138	2e-52	Sorghum bicolor	AT4G23160	kinase activity	kinase activity			protein phosphorylation	cellular protein modification process
Cj_contigs1.4_14573_02429	871.083	870.323	381.324	445.721	801.286	1	5.60931e-08	4.38197e-06	gi|255563230|ref|XP_002522618.1|	hypothetical protein RCOM_0884570	hypothetical protein VITISV_22 [Vitis vinifera]	gi|147838167|emb|CAN6915.1|	83.33	678	0	Ricinus communis	AT5G64330	protein binding	protein binding	plasma membrane	plasma membrane	protein ubiquitination	cellular protein modification process
Cj_contigs1.4_03750_02269	1391.35	1143.56	2231.58	1906.29	2117.9	2	0.000160074	0.00453369	gi|359488145|ref|XP_002265933.2|	PREDICTED: MATE efflux family protein 5-like	hypothetical protein VITISV_2214 [Vitis vinifera]	gi|147787625|emb|CAN78227.1|	45.25	453	6e-110	Vitis vinifera	AT1G15150	transporter activity	transporter activity	plasma membrane	plasma membrane	drug transmembrane transport	transport
Cj_contigs1.4_21689_00515	15.7193	8.18833	2.25467	11.3533	1.25467	9	0.000280102	0.00722419	gi|255542482|ref|XP_002512304.1|	copine, putative	hypothetical protein VITISV_22266 [Vitis vinifera]	gi|147816327|emb|CAN68494.1|	76.61	171	8e-87	Ricinus communis	AT1G08860	calcium-dependent phospholipid binding	lipid binding	plasma membrane	plasma membrane	negative regulation of cell death	biological_process
Cj_contigs1.4_55812_00320	14.893	11.067	2.28267	1.30467	0	1	8.66626e-07	5.05594e-05	gi|225451112|ref|XP_002267420.1|	PREDICTED: protein BONZAI 3-like	hypothetical protein VITISV_22266 [Vitis vinifera]	gi|147816327|emb|CAN68494.1|	78.57	70	5e-26	Vitis vinifera	AT1G08860	calcium-dependent phospholipid binding	lipid binding	plasma membrane	plasma membrane	negative regulation of cell death	biological_process
Cj_contigs1.4_11233_00935	223.811	277.172	167.288	140.759	164.58	1	7.00401e-05	0.0022495	gi|224068422|ref|XP_002302741.1|	predicted protein	hypothetical protein VITISV_2249 [Vitis vinifera]	gi|14778786|emb|CAN7481.1|	51.8	139	3e-29	Populus trichocarpa	AT2G47485			mitochondrion	mitochondrion
Cj_contigs1.4_15170_00440	109.503	73.5473	44.8647	52.7163	34.2173	1	8.87281e-07	5.14137e-05	gi|224068422|ref|XP_002302741.1|	predicted protein	hypothetical protein VITISV_2249 [Vitis vinifera]	gi|14778786|emb|CAN7481.1|	54.84	62	5e-13	Populus trichocarpa	AT2G47485			mitochondrion	mitochondrion
Cj_contigs1.4_24151_01206	20.139	66.6883	51.169	49.7453	51.714	7	5.66656e-05	0.00188196	gi|225435796|ref|XP_002285747.1|	PREDICTED: probable receptor-like protein kinase At5g56460	hypothetical protein VITISV_2249 [Vitis vinifera]	gi|147783438|emb|CAN77488.1|	83.05	354	0	Vitis vinifera	AT5G56460	kinase activity	kinase activity	plasmodesma	cellular_component	protein phosphorylation	cellular protein modification process
Cj_contigs1.4_39073_01028	73.5337	57.9567	10.4893	25.304	54.8337	1	2.07818e-09	2.14117e-07	gi|225435279|ref|XP_002285068.1|	PREDICTED: fasciclin-like arabinogalactan protein 11-like	hypothetical protein VITISV_22591, partial [Vitis vinifera]	gi|147841991|emb|CAN6933.1|	69.35	186	4e-75	Vitis vinifera	AT5G03170			plasma membrane	plasma membrane	secondary cell wall biogenesis	cellular process
Cj_contigs1.4_18317_01242	350.756	341.827	265.214	211.508	219.843	1	0.0020954	0.0364238	gi|255541806|ref|XP_002511967.1|	F-box and wd40 domain protein, putative	hypothetical protein VITISV_22618 [Vitis vinifera]	gi|147819125|emb|CAN64735.1|	85.06	308	1e-168	Ricinus communis	AT1G49040			nucleus	nucleus	guard mother cell cytokinesis	cellular process
Cj_contigs1.4_08299_00538	524.546	456.552	195.955	248.909	307.378	1	1.36968e-05	0.000567036	gi|225431685|ref|XP_002266357.1|	PREDICTED: probable methyltransferase PMT26-like	hypothetical protein VITISV_227 [Vitis vinifera]	gi|147844722|emb|CAN852.1|	59.5	121	2e-34	Vitis vinifera	AT5G64030	methyltransferase activity	transferase activity	trans-Golgi network	cellular_component
Cj_contigs1.4_10497_00684	85.7513	169.177	83.104	48.9297	74.9593	3	5.13778e-08	4.06165e-06	gi|255537695|ref|XP_002509914.1|	aldose 1-epimerase, putative	hypothetical protein VITISV_22854 [Vitis vinifera]	gi|147867253|emb|CAN81195.1|	74.39	82	1e-32	Ricinus communis	AT4G23730	aldose 1-epimerase activity	catalytic activity	nucleus	nucleus	galactose metabolic process	carbohydrate metabolic process
Cj_contigs1.4_00419_00542	10.1677	8.996	35.7697	22.457	42.1243	2	1.34529e-05	0.000558884	gi|225435747|ref|XP_002283601.1|	PREDICTED: dihydrolipoyllysine-residue acetyltransferase component of acetoin cleaving system-like	hypothetical protein VITISV_22866 [Vitis vinifera]	gi|147838658|emb|CAN6551.1|	77.38	84	5e-50	Vitis vinifera	AT5G19850	hydrolase activity	hydrolase activity	cytoplasm	cytoplasm
Cj_contigs1.4_31790_00887	4.09967	18.7337	20.6227	35.6027	21.194	2	0.000113094	0.00340595	gi|359493147|ref|XP_003634521.1|	PREDICTED: phytosulfokine receptor 2-like	hypothetical protein VITISV_22958 [Vitis vinifera]	gi|147842499|emb|CAN65219.1|	68.5	273	5e-128	Vitis vinifera	AT5G42440	kinase activity	kinase activity			protein phosphorylation	cellular protein modification process
Cj_contigs1.4_14202_01049	133.09	205.902	258.505	284.33	275.83	2	0.00085566	0.0180779	gi|359497258|ref|XP_002271511.2|	PREDICTED: homeobox-leucine zipper protein HAT22	hypothetical protein VITISV_2298 [Vitis vinifera]	gi|147778182|emb|CAN6988.1|	75.24	210	1e-88	Vitis vinifera	AT4G37790	sequence-specific DNA binding transcription factor activity	sequence-specific DNA binding transcription factor activity	nucleus	nucleus	response to cytokinin stimulus	response to endogenous stimulus
Cj_contigs1.4_15122_00199	26.5713	89.5713	75.7577	69.289	37.316	7	0.000329499	0.00829314	gi|224125250|ref|XP_002319539.1|	predicted protein	hypothetical protein VITISV_2311 [Vitis vinifera]	gi|147863226|emb|CAN8262.1|	68.42	38	9e-11	Populus trichocarpa	AT1G09010	hydrolase activity, hydrolyzing O-glycosyl compounds	hydrolase activity	vacuole	vacuole	carbohydrate metabolic process	carbohydrate metabolic process
Cj_contigs1.4_06006_00844	8.08867	25.5043	38.6783	48.751	36.0307	2	0.00222968	0.0381007	gi|359490253|ref|XP_002267680.2|	PREDICTED: probable receptor-like protein kinase At5g39020-like	hypothetical protein VITISV_23172 [Vitis vinifera]	gi|147793834|emb|CAN66614.1|	72.22	288	6e-148	Vitis vinifera	AT1G66920	kinase activity	kinase activity	plasma membrane	plasma membrane	protein phosphorylation	cellular protein modification process
Cj_contigs1.4_10469_00955	12.4617	55.0183	90.3253	98.8743	75.722	2	7.42481e-08	5.6229e-06	gi|224136724|ref|XP_002326929.1|	predicted protein	hypothetical protein VITISV_23177 [Vitis vinifera]	gi|147866713|emb|CAN7848.1|	44.32	264	5e-34	Populus trichocarpa	AT5G42750	protein binding	protein binding	plasma membrane	plasma membrane	negative regulation of brassinosteroid biosynthetic process	biological_process
Cj_contigs1.4_21848_02250	81.7547	121.73	151.865	180.337	209.781	2	0.00166795	0.0304351	gi|255562773|ref|XP_002522392.1|	electron transporter, putative	hypothetical protein VITISV_2319 [Vitis vinifera]	gi|14784334|emb|CAN8338.1|	65.81	585	0	Ricinus communis	AT5G66600	molecular_function	molecular_function	nucleus	nucleus	biological_process	biological_process
Cj_contigs1.4_04231_01435	251.942	158.962	133.599	169.189	153.949	1	0.000517186	0.0119868	gi|224126911|ref|XP_002319957.1|	predicted protein	hypothetical protein VITISV_2321, partial [Vitis vinifera]	gi|147819589|emb|CAN59817.1|	54.34	346	5e-136	Populus trichocarpa	AT2G30220	carboxylesterase activity	hydrolase activity	extracellular region	extracellular region	lipid metabolic process	lipid metabolic process
Cj_contigs1.4_26995_01042	111.128	102.753	250.768	155.391	181.253	2	0.00187526	0.033328	gi|255563788|ref|XP_002522895.1|	conserved hypothetical protein	hypothetical protein VITISV_23242 [Vitis vinifera]	gi|14778739|emb|CAN7334.1|	50	214	5e-45	Ricinus communis	AT4G16410	molecular_function	molecular_function	chloroplast	plastid	biological_process	biological_process
Cj_contigs1.4_21326_01534	712.19	674.793	354.472	424.228	439.056	1	3.04685e-07	1.97742e-05	gi|255548574|ref|XP_002515343.1|	Coatomer subunit beta, putative	hypothetical protein VITISV_23269 [Vitis vinifera]	gi|147845891|emb|CAN82167.1|	89.65	512	0	Ricinus communis	AT4G31480	clathrin binding	protein binding	plasmodesma	cellular_component	intracellular protein transport	transport
Cj_contigs1.4_00396_01468	113.732	104.692	277.629	150.895	227.385	2	5.88191e-05	0.0019394	gi|224119928|ref|XP_002331097.1|	predicted protein	hypothetical protein VITISV_2341 [Vitis vinifera]	gi|147777848|emb|CAN6294.1|	84.65	417	0	Populus trichocarpa	AT1G57770	carotenoid isomerase activity	catalytic activity	chloroplast	plastid	carotenoid biosynthetic process	lipid metabolic process
Cj_contigs1.4_06424_02923	200.858	145.038	131.51	90.231	93.6683	1	6.67953e-07	4.0273e-05	gi|359489358|ref|XP_002272264.2|	PREDICTED: homeobox-leucine zipper protein ANTHOCYANINLESS 2	hypothetical protein VITISV_2353 [Vitis vinifera]	gi|14781186|emb|CAN61351.1|	54.78	785	0	Vitis vinifera	AT4G00730	sequence-specific DNA binding transcription factor activity	sequence-specific DNA binding transcription factor activity	nucleus	nucleus	cuticle development	biological_process
Cj_contigs1.4_31108_01051	237.814	176.924	127.708	140.85	98.8283	1	3.64963e-06	0.000179757	gi|359489358|ref|XP_002272264.2|	PREDICTED: homeobox-leucine zipper protein ANTHOCYANINLESS 2	hypothetical protein VITISV_2353 [Vitis vinifera]	gi|14781186|emb|CAN61351.1|	83.96	318	0	Vitis vinifera	AT4G00730	sequence-specific DNA binding transcription factor activity	sequence-specific DNA binding transcription factor activity	nucleus	nucleus	cuticle development	biological_process
Cj_contigs1.4_31196_01093	9.33367	24.9463	34.5437	40.3773	34.1977	2	0.000844265	0.0179236	gi|224063215|ref|XP_002301045.1|	predicted protein	hypothetical protein VITISV_2357 [Vitis vinifera]	gi|147781938|emb|CAN67718.1|	46.43	196	1e-24	Populus trichocarpa	AT1G35830	molecular_function	molecular_function	nucleus	nucleus	biological_process	biological_process
Cj_contigs1.4_10527_01709	18.028	171.489	199.196	275.895	100.056	2	1.18618e-08	1.08155e-06	gi|359492645|ref|XP_002281995.2|	PREDICTED: cytochrome P450 82A3	hypothetical protein VITISV_2367 [Vitis vinifera]	gi|147794787|emb|CAN66846.1|	50.2	510	1e-177	Vitis vinifera	AT4G31940	monooxygenase activity	catalytic activity	chloroplast	plastid	cellular response to iron ion	cellular process
Cj_contigs1.4_26842_01188	168.952	219.693	124.886	135.432	124.246	1	0.000599662	0.0135838	gi|359478402|ref|XP_002282983.2|	PREDICTED: serine/threonine-protein kinase OXI1-like	hypothetical protein VITISV_23824 [Vitis vinifera]	gi|1477841|emb|CAN67877.1|	66.07	389	3e-159	Vitis vinifera	AT3G20830	kinase activity	kinase activity	nucleus	nucleus	response to brassinosteroid stimulus	response to endogenous stimulus
Cj_contigs1.4_21200_01370	133.796	73.1873	41.3563	41.9997	58.8817	1	4.08678e-08	3.32815e-06	gi|359479655|ref|XP_003632320.1|	PREDICTED: type I inositol-1,4,5-trisphosphate 5-phosphatase CVP2-like	hypothetical protein VITISV_23847 [Vitis vinifera]	gi|14781447|emb|CAN65334.1|	69.72	459	0	Vitis vinifera	AT2G32010	hydrolase activity	hydrolase activity	cytoplasm	cytoplasm	leaf vascular tissue pattern formation	biological_process
Cj_contigs1.4_04242_01819	795.104	438.631	148.339	201.15	149.082	1	4.27566e-33	5.7769e-30	gi|357514555|ref|XP_003627566.1|	Cytochrome P450 fatty acid omega-hydroxylase	hypothetical protein VITISV_23926 [Vitis vinifera]	gi|147852119|emb|CAN8156.1|	77.2	522	0	Medicago truncatula	AT2G45970	alkane 1-monooxygenase activity	catalytic activity	extracellular region	extracellular region	fatty acid metabolic process	lipid metabolic process
Cj_contigs1.4_35844_01354	275.712	329.418	96.339	88.5563	38.1063	1	1.59624e-15	4.12587e-13	gi|359486369|ref|XP_002273875.2|	PREDICTED: laccase-12-like	hypothetical protein VITISV_24159 [Vitis vinifera]	gi|147841649|emb|CAN75316.1|	79.24	419	0	Vitis vinifera	AT5G05390	oxidoreductase activity	catalytic activity	extracellular region	extracellular region	lignin catabolic process	secondary metabolic process
Cj_contigs1.4_09716_01353	279.883	146.779	96.8873	132.937	117.019	1	1.08104e-05	0.000462682	gi|225437509|ref|XP_002275068.1|	PREDICTED: uncharacterized protein LOC100262334	hypothetical protein VITISV_2417 [Vitis vinifera]	gi|147783945|emb|CAN74687.1|	55.18	386	2e-89	Vitis vinifera	AT3G62630	molecular_function	molecular_function	nucleus	nucleus	biological_process	biological_process
Cj_contigs1.4_43833_00458	3.90033	11.875	21.3163	1.788	7.29167	7	0.00219999	0.0376771	gi|357446441|ref|XP_003593498.1|	Helicase-like transcription factor	hypothetical protein VITISV_2421 [Vitis vinifera]	gi|147852279|emb|CAN82215.1|	36.49	148	6e-11	Medicago truncatula	AT1G61140	zinc ion binding	binding	nucleus	nucleus	embryo sac development	multicellular organismal development
Cj_contigs1.4_20161_00966	20.4703	26.7017	76.8563	42.829	54.9937	2	0.000337919	0.0084871	gi|359494874|ref|XP_002266634.2|	PREDICTED: serine carboxypeptidase-like 31-like	hypothetical protein VITISV_2424 [Vitis vinifera]	gi|147852281|emb|CAN82217.1|	62.16	37	2e-07	Vitis vinifera	AT1G11080	serine-type carboxypeptidase activity	hydrolase activity	extracellular region	extracellular region	proteolysis	protein metabolic process
Cj_contigs1.4_14364_02353	1057.24	1483.9	709.217	543.101	517.16	1	1.40216e-11	2.21105e-09	gi|359481727|ref|XP_002272686.2|	PREDICTED: uncharacterized protein LOC100266680	hypothetical protein VITISV_24375 [Vitis vinifera]	gi|14777644|emb|CAN7341.1|	57.21	673	0	Vitis vinifera	AT2G27990	sequence-specific DNA binding transcription factor activity	sequence-specific DNA binding transcription factor activity	nucleus	nucleus	internode patterning	biological_process
Cj_contigs1.4_04567_01043	175.186	107.754	244.87	197.507	504.164	4	6.774e-07	4.08012e-05	gi|359489616|ref|XP_002267348.2|	PREDICTED: (+)-neomenthol dehydrogenase-like	hypothetical protein VITISV_246 [Vitis vinifera]	gi|1478243|emb|CAN77657.1|	59.93	297	9e-105	Vitis vinifera	AT3G61220	alcohol dehydrogenase (NADP+) activity	catalytic activity	cytosol	cytosol	oxidation-reduction process	metabolic process
Cj_contigs1.4_00830_02376	142.581	115.222	254.662	233.272	224.288	2	0.00044884	0.0106434	gi|225448507|ref|XP_002273020.1|	PREDICTED: uncharacterized protein LOC100241552	hypothetical protein VITISV_24684 [Vitis vinifera]	gi|14779475|emb|CAN6362.1|	69.75	681	0	Vitis vinifera	AT3G56040	nucleotidyltransferase activity	transferase activity	chloroplast	plastid	galactolipid biosynthetic process	lipid metabolic process
Cj_contigs1.4_04024_00612	13.8417	47.4103	76.9847	41.283	39.384	2	0.000260602	0.00679496	gi|224079401|ref|XP_002305852.1|	predicted protein	hypothetical protein VITISV_24715 [Vitis vinifera]	gi|147865925|emb|CAN78836.1|	45.83	144	7e-24	Populus trichocarpa	AT2G01300	molecular_function	molecular_function	chloroplast	plastid	biological_process	biological_process
Cj_contigs1.4_12473_00760	3.85367	13.4753	44.7727	30.887	24.259	2	6.73741e-05	0.00217799	gi|224099387|ref|XP_002311465.1|	predicted protein	hypothetical protein VITISV_2497 [Vitis vinifera]	gi|14781842|emb|CAN62793.1|	49	249	5e-52	Populus trichocarpa	AT1G68330	protein serine/threonine kinase activity	kinase activity	nucleus	nucleus	protein autophosphorylation	cellular protein modification process
Cj_contigs1.4_16668_01306	444.422	376.459	233.833	285.245	294.196	1	0.000882503	0.0185319	gi|255577954|ref|XP_002529849.1|	Adaptin ear-binding coat-associated protein, putative	hypothetical protein VITISV_251 [Vitis vinifera]	gi|147765951|emb|CAN67814.1|	75.44	285	2e-140	Ricinus communis	AT1G03900	ATPase activity, coupled to transmembrane movement of substances	hydrolase activity	cytoplasm	cytoplasm	Golgi vesicle transport	transport
Cj_contigs1.4_05561_02728	1329.57	701.961	1096.06	908.63	1167.42	9	0.00126837	0.0245854	gi|225433227|ref|XP_002281958.1|	PREDICTED: uncharacterized protein LOC100249441	hypothetical protein VITISV_25151 [Vitis vinifera]	gi|147791135|emb|CAN6817.1|	77.29	828	0	Vitis vinifera	AT3G23530	cyclopropane-fatty-acyl-phospholipid synthase activity	transferase activity	cytoplasm	cytoplasm	lipid biosynthetic process	lipid metabolic process
Cj_contigs1.4_15126_01341	20.058	16.8247	65.3337	92.3567	108.285	2	4.60277e-17	1.41777e-14	gi|224071045|ref|XP_002303344.1|	predicted protein	hypothetical protein VITISV_25312 [Vitis vinifera]	gi|147818111|emb|CAN67113.1|	67.16	402	0	Populus trichocarpa	AT4G20050	polygalacturonase activity	hydrolase activity	extracellular region	extracellular region	pollen exine formation	cellular component organization
Cj_contigs1.4_03945_00799	315.32	466.704	700.95	712.33	688.835	2	7.09875e-06	0.000321657	gi|225423955|ref|XP_002282387.1|	PREDICTED: uncharacterized protein LOC100268142	hypothetical protein VITISV_25473 [Vitis vinifera]	gi|14786368|emb|CAN7976.1|	54.17	192	5e-49	Vitis vinifera	AT1G13360	molecular_function	molecular_function	nucleus	nucleus	biological_process	biological_process
Cj_contigs1.4_31149_01688	327.777	240.585	101.033	131.745	140.969	1	8.39768e-08	6.28758e-06	gi|255565759|ref|XP_002523869.1|	Aspartic proteinase nepenthesin-2 precursor, putative	hypothetical protein VITISV_25616 [Vitis vinifera]	gi|147789749|emb|CAN6745.1|	59.3	457	0	Ricinus communis	AT3G52500	aspartic-type endopeptidase activity	hydrolase activity	plant-type cell wall	cell wall	glycine catabolic process	catabolic process
Cj_contigs1.4_16517_00506	228.977	244.024	153.565	128.93	163.662	1	4.74069e-06	0.000227282	gi|356576351|ref|XP_003556296.1|	PREDICTED: uncharacterized protein LOC100804534	hypothetical protein VITISV_2569 [Vitis vinifera]	gi|14786441|emb|CAN78956.1|	41.41	99	1e-13	Glycine max
Cj_contigs1.4_18113_00643	13.7893	35.264	50.433	20.8703	55.4227	2	4.49251e-05	0.001542	gi|297725699|ref|NP_001175213.1|	Os07g0500000	hypothetical protein VITISV_2577 [Vitis vinifera]	gi|147844364|emb|CAN8215.1|	37.63	93	4e-09	Oryza sativa Japonica Group	AT4G23160	kinase activity	kinase activity			protein phosphorylation	cellular protein modification process
Cj_contigs1.4_04406_01752	146.883	156.164	94.907	96.2477	76.685	1	2.54302e-05	0.000959874	gi|255587046|ref|XP_002534113.1|	ATP-binding cassette transporter, putative	hypothetical protein VITISV_25837 [Vitis vinifera]	gi|147794195|emb|CAN77838.1|	76.16	583	0	Ricinus communis	AT1G66950	ATPase activity, coupled to transmembrane movement of substances	hydrolase activity	plasma membrane	plasma membrane	drug transmembrane transport	transport
Cj_contigs1.4_14650_00304	24.7613	25.556	23.696	5.42533	9.58433	6	6.21383e-05	0.00203417	gi|255587046|ref|XP_002534113.1|	ATP-binding cassette transporter, putative	hypothetical protein VITISV_25837 [Vitis vinifera]	gi|147794195|emb|CAN77838.1|	73.27	101	6e-31	Ricinus communis	AT1G66950	ATPase activity, coupled to transmembrane movement of substances	hydrolase activity	plasma membrane	plasma membrane	drug transmembrane transport	transport
Cj_contigs1.4_19595_00548	10.4067	17.1327	44.4053	15.606	31.0767	2	0.000116206	0.00347501	gi|225460821|ref|XP_002276950.1|	PREDICTED: probable long-chain-alcohol O-fatty-acyltransferase 5	hypothetical protein VITISV_2588 [Vitis vinifera]	gi|147814983|emb|CAN61368.1|	50.54	186	1e-47	Vitis vinifera	AT5G55340	transferase activity, transferring acyl groups	transferase activity	cellular_component	cellular_component	biological_process	biological_process
Cj_contigs1.4_03207_01062	400.914	373.974	748.258	604.559	396.777	2	0.0021207	0.0367026	gi|225452140|ref|XP_002263142.1|	PREDICTED: probable adenylate kinase 1, chloroplastic	hypothetical protein VITISV_261 [Vitis vinifera]	gi|147856242|emb|CAN81789.1|	54.33	208	3e-72	Vitis vinifera	AT3G01820	nucleotide kinase activity	kinase activity	mitochondrion	mitochondrion	DNA-dependent transcription, elongation	nucleobase-containing compound metabolic process
Cj_contigs1.4_27553_01007	199.895	246.095	134.821	105.827	118.988	1	2.04849e-06	0.000108733	gi|225439532|ref|XP_002264195.1|	PREDICTED: uncharacterized protein LOC100261884	hypothetical protein VITISV_26158 [Vitis vinifera]	gi|147771889|emb|CAN6253.1|	61.61	310	7e-151	Vitis vinifera	AT2G38320			Golgi apparatus	Golgi apparatus	cell wall macromolecule metabolic process	metabolic process
Cj_contigs1.4_26036_01462	51.9953	65.601	133.204	132.674	131.437	2	0.00176478	0.0318598	gi|225431223|ref|XP_002273008.1|	PREDICTED: LRR receptor-like serine/threonine-protein kinase FLS2	hypothetical protein VITISV_2624 [Vitis vinifera]	gi|147819728|emb|CAN73589.1|	59.81	423	1e-153	Vitis vinifera	AT5G66330			plasma membrane	plasma membrane	signal transduction	signal transduction
Cj_contigs1.4_15683_00693	24.1787	8.357	31.0537	34.546	77.1887	4	1.15141e-05	0.000487188	gi|225461556|ref|XP_002285222.1|	PREDICTED: UDP-glycosyltransferase 79B9-like	hypothetical protein VITISV_26414 [Vitis vinifera]	gi|1477989|emb|CAN63797.1|	49.34	227	7e-63	Vitis vinifera	AT5G53990	transferase activity, transferring glycosyl groups	transferase activity	chloroplast	plastid	metabolic process	metabolic process
Cj_contigs1.4_01007_01370	302.456	212.79	124.063	175.117	126.486	1	7.97431e-07	4.71237e-05	gi|255552680|ref|XP_002517383.1|	transferase, transferring glycosyl groups, putative	hypothetical protein VITISV_2645 [Vitis vinifera]	gi|14784474|emb|CAN82135.1|	67.16	335	8e-155	Ricinus communis	AT3G28180	protein binding	protein binding	trans-Golgi network	cellular_component
Cj_contigs1.4_15587_01337	57.9497	78.1153	140.1	107.938	87.2537	2	0.00261314	0.0428547	gi|225459022|ref|XP_002285611.1|	PREDICTED: pentatricopeptide repeat-containing protein At1g09900-like isoform 1	hypothetical protein VITISV_26694 [Vitis vinifera]	gi|147833323|emb|CAN61988.1|	80.05	436	0	Vitis vinifera	AT1G09900	molecular_function	molecular_function	membrane	membrane	biological_process	biological_process
Cj_contigs1.4_17180_01065	263.141	205.087	154.179	154.686	100.572	1	8.10907e-05	0.00257657	gi|225450561|ref|XP_002281846.1|	PREDICTED: transcription factor bHLH149	hypothetical protein VITISV_26724 [Vitis vinifera]	gi|147818278|emb|CAN64723.1|	61.73	162	2e-56	Vitis vinifera	AT3G06590	protein binding	protein binding	nucleus	nucleus
Cj_contigs1.4_24301_00284	106.846	38.9503	17.3937	27.4513	27.5233	1	1.93532e-07	1.32702e-05	gi|224063243|ref|XP_002301058.1|	predicted protein, partial	hypothetical protein VITISV_26758 [Vitis vinifera]	gi|14782334|emb|CAN65953.1|	90	70	4e-40	Populus trichocarpa	AT1G78260	RNA binding	RNA binding	cellular_component	cellular_component	biological_process	biological_process
Cj_contigs1.4_06714_01999	555.15	729.656	601.729	587.949	425.394	7	0.00123105	0.0240501	gi|224063405|ref|XP_002301130.1|	predicted protein	hypothetical protein VITISV_26794 [Vitis vinifera]	gi|14784595|emb|CAN78474.1|	39.05	420	1e-81	Populus trichocarpa	AT2G35510	NAD+ ADP-ribosyltransferase activity	transferase activity	nucleus	nucleus	embryo development	embryo development
[truncated: 2,826 more rows]

## Sheet: Gm_17653_
id	24h(Ave)	48h(Ave)	72h(Ave)	96h(Ave)	120h(Ave)	cluster_merged	p.value(DEGs)	q.value(DEGs)	best arabidopsis TAIR10 hit name	best arabidopsis TAIR10 hit symbol	best arabidopsis TAIR10 hit defline	MF	MFslim	CC	CCslim	BP	BPslim
[truncated: 17,653 more rows]
