# Supplementary material for: A bioinformatics approach to distinguish plant parasite and host transcriptomes in interface tissue by classifying RNA-Seq reads
Source: Plant Methods. 2015 May 3;11:34. doi: 10.1186/s13007-015-0066-6 (PMC4458054; doi:10.1186/s13007-015-0066-6)
Supplement: Additional file 6: — A multi FASTA file of the Cj_contigs_ci1 (140519_Cj_ contigs_ci1.fa). [file 13007_2015_66_MOESM6_ESM.zip]

Archive with 1 entries (1 files):
- 140519_Cj_pnp_transcripts.fa
