# Supplementary material for: A bioinformatics approach to distinguish plant parasite and host transcriptomes in interface tissue by classifying RNA-Seq reads
Source: Plant Methods. 2015 May 3;11:34. doi: 10.1186/s13007-015-0066-6 (PMC4458054; doi:10.1186/s13007-015-0066-6)
Supplement: Additional file 6: — A multi FASTA file of the Cj_contigs_ci1 (140519_Cj_ contigs_ci1.fa). [file 13007_2015_66_MOESM6_ESM.zip › 140519_Cj_pnp_transcripts.fa]

>Cj_pnp_00001_00895
GTGAAACGCCAGGGACCAGCCGTTTTACTGGACCATCACTGTCCTACAAAAATGGTTCTT
GTTAAGGTTTTCACTTACCAATCAAAACCGAACTAAAACCATGTCCACCACTAGGAAAAG
CTATTTTGTCAGTACCTTTTGCCCTTCTCTACAAATTTTTCTCATCGTCCGAGACCCCTG
GGCATTTCACCTAATGTGCCAGCTTAAAGTAAAGAATCAGCATGATTGCAATCACTAAGA
CAGCCACAATTGATCCAATGATCCATTTATTCTTGCTCATCCTTCTTGACATGTTAGTCA
GTATCTTCTTGCTCCTACTTATATTGTCGTCCACTCCATGGAGTGTGTTATGAGCATGCA
GAAGAGACTGGCGTTGCTGGTGCAAATCTTGAAGAATTGAAACCCCAAGCTCTTCAGTTT
CCAGCATAACTTTTCGACCTTCTCTAATCCTTTCACTCGACTGATCTAATCTCTTGGTTG
ACATCATCAGTCTTTGCTTTTGATCACCTGATACCTTAGCATCTGCCATTCCAGATTCCA
ACAACTCGTCCCTTGCTGCTTGGTTAGCATTAGCTGATGTGATTCTTTTAACTTCAGTTT
TCAAATTGTTCAGATCACTTTTATATTCTCTCAGCTTCAGAAGGAGCGTGGACTTCACAC
TTGGTGGTAAACTCCTAGCCTCAAGATCCATTTTGCGAATCAAAGCCTCAGCATCGTTCA
TTCCAGATTGAACTTCTGAGATTTTCTGCTTCTTTTGTTCTCCATCAAGGCCACTTGCTG
AGGTGCACTTCTCCAACAAGTTAGAAGAAAGCTCACAGTATTGTCGTTCGTATCCTTCGA
AAACCCTAAACGCGAGAAATGGGGACGAAGAACCTGTCATCTTCCTCGTCCGACC
>Cj_pnp_00002_01154
CAATGTTATTACTAATTATTAATTATTACGATTTTATGATTGAAAATTTTCAGGTGCATA
CTTGTATGTTTCAGATCTATGGAGGAAGAAGGAATCTGGTGTGATGAGATTCATACTGCG
GGTGAGGTGATGGAGTATCGTCAGCTTCCCTCAATTTTTCGTGTTATCAGGCCCACCCGT
CCCGATAAGGCTCGCTACCTCGGCTACAAGGCAACCAGAGATTTGTTGTTTACCACATCC
GCGTGAGATGTGGAGGTAGGAAGAGGCCAGTTTCAAAGGGTATTGTCTATGGAAAGCCCA
CAAATCAGGGTGTCACTCAGCTGAAGTTTCAGCACAACAAGCGTTCAGTTGCAGAGGAGC
GTGCGGGAAGGAAACTTGCTAGCCTTAGGGTTTTCAACTCCTATTGGATCAATGAGGTTT
CATCACTCTCTTTTCTTATCTCATTCTGCATAATGTTGTTTCTTGCACTAAGTTTTCAAC
GCTATTTATGAAATTTCTAAATGCAGGACTCGACCTACAAATACTATGAGGTGATCTTGG
TTGATCCAGCTCATGCTGCAATAGAAACAACCCGAGGATCAATTGGATTTGCAATCCTGT
CCACAAGCACAGAGAGCTCCGTGGAAAGACATCTGAGGGGAGGAAGAACAGGGGACTTGC
AGGAAGGGGACACTTGTACCACAAAGCTCGACCATCCCGAAGGGCCACCTGGAAAAGGAA
CCAGACACTCTCCCTCCGTCGCTACCGTTAATTTTGCTTGGATTTGTTCACTGCTTTGAG
TACTTTTAGCATCTGCTCTTCAAGTTTGGCTGCTATTTGTGTTTGATTGAACCAATTTTG
GCTTATCCTAGACTATGTTATAAACCTTATAATGATACTATTTTAGTTTCATGCCTTATT
AATGTTATTTTATAATTTTGTTTGAAAAAATATGAGATTACAGTTATATTTGTATGTGTA
AATGAGCTGAGCCAAAATTGAACTAGTGCTGACCTGAGTTTGACGAACTTGTGCTGGCTT
TTGCTGGTCTGAGTTTGTGCTGGTTTGAGTTTGCTTTAAATGTGCTCAAAATAATTTATA
TTTGAGTGAGCTTCAGTTTAGCTTTTTAATTATAAAAGGCAGTTTAATTGGCTTCAATTG
AGCTTGAAAATATG
>Cj_pnp_00003_01134
TTTTTATTAAAAATTTATTTTCAACTCAATATATATTTACAATAATACCCTTAAATTTTA
TATACTAACATTTAAAACACATGCTACCTATTAACCACCACAAGCCACAACCAAATTACC
GTTAGCAACCATTGTTGGTGACCTCCGACAACCATCACCGGCGACCTCTGCCAGCCACCT
CCGGCAACCACCACCAGCGACCTCCGTCAACCACCACCATCAAACTCTGGCAGGCATCAT
CAACAAACACCCGCCAAAGATAATCAATGTGTTTAGAATTAAAGCTTTTGGTCTGAAAAG
AGGATTGAATACCCTAGGAACTCAAAGGTTGTTGATCCTCTCGAGACGTGTATTTTAATA
AACATACATATTATCTCTATTCATTCATACATATTATCTCTATTCATTGATAATTAATTA
ATTTAAAGTAATAAAAAGCATAACAAATAAACATATATATTATCTTCATCCAATTAAGTT
AATCGCATCCAACGGTAGCAGACCCGACTTTAGAACCTGTCAAGTCGAACACAACCCAAA
AACCCTGTTGGTGGATTTCCCCATTATGGACAACCCGCCATTGGTACCGGCGAATACAAA
AAAGAACTTCCCATCAAAATCAAATAGCAAGTATTGAACAACAAGAACTCCGTCGATCGT
TTCAGCCTGAATGTCCCCTTCCAGAGATGATCTATACACATTATCTCCCTCTTCAAATCT
AGAGTTAGCAGTGGAAGAGGATGAAGGTCATGGTGCCAACGAAGAAGGTCAGCAGTAAAA
GCGTAAAAGCGCTAACAGATGAATAGATCTGAGAGTCGATGAATCTAGTGGTGAAGCTTG
TTTTTGTGTACATGAGATGAGATGATGGAACTAGCAAATCTGGTTTTATTTTATATGGGG
TCTTGCTTTGATTTAAAGTTGGCGAGAAACTCCTCCTAAGTAGAAGAGAAGAATAGAGAA
AAAAAGATTGATAGATTGTCTCTCAGATGTGGAGATATGCATCAGAAAAGGAGATAATGA
AGAGAGAGGAGAGTACAGGGGAGATGAATATAATGAAGAGAGAGACTATGGCAGAGGAGA
TGAATGAGGAGAGAGAAAATGGCAGGGAGATGAATGAGGAGAGAGAAAATAACA
>Cj_pnp_00004_01815
TTTCGTTTTGAGGGCAGTAATTGAAAAAAAAATGTCTTTGCAACACATGTGGCTTGATTT
CTAATAAGATCTCTGTTACTAGTCCGATCCACATGAATTCTAGTTCGTTTATTCATGAAT
TTTCTTTTAATACTCCATAAATATAGAAAATTTATTTTTTTCTTTTTAAGTCTTACAGTT
TAGAGATTACAGAATTTGTTTAAGTTCCTCTATGCTTAATGATGCAGTTTTTAATATGGA
ATGATTGTGATTCAATTTGCAGAGGTTTTAAGGGATACGGGGCTTTCAATTATTGCAATT
TCGATGAAGGCGATTTAAATCGCAGATCCTATTCTAGGCAAGGTGAGGGTTTAGATTGGG
ACCTTCCACCTTCTTATGGCGTAAAACAGAATGCTGCTGACTGGGAAGATCTTCGGGGTT
TGCAGAACTCAAGACCTTAAGAGGATGAAGGGGAAGAGGTCGTTATTCAAATTGAAAGGA
TATCAATCCAGGATGATCTCACTGGACATTGAAGATATTTCTTGGCTTGAAGGTTCAATT
ATTTGGCTGCAAACGGGAGAATATAATTCCTGGACTTTTACAAGGTATGTAAATCTTAGA
GAACTTAAGATTTCGTTTGAAGCAAATAGATATGGTAGATTAGTGCGCCTCATGGAAATT
AGGGGTTGGGATAGAACTACATTGATTATTCCGAGGAGATCCCGATTGACGCAAGCTTCG
ATTGGCGTAGAACAGAGCCCCGAACAGGGACGAACTCCCATTGGCGTAGATCTGAACGTC
CTTCACGTTGGCGCGACTGATATTCTCGAGGCCACATAACTCACGGTGTCAAGGTTGTTA
TATAGTTTTGAAGCTGCTTAGAGAATGATGTTATCTTGCTTACAAGGAAACCATTGCAAG
ATTCTCCTCGTGATGCTCATATGGTTGGCAAGGTAGGTGCCATGGGACAAGCTTTCCGCA
AGCTCTTCGATACCTTCTTCAGCAACAGCGAGATGAGGATTGTAATGCTAGGGCTTGATG
CAGCTGGCAAAACTACTGTACTGTATAAACTACACATAGGAGAAATTTTATCAACAGTTC
CTAGTCCTCCTACCATTGGTTTCAATGTGGAAAAGGTGCAGTATAAGAATGTGATGATGG
TCACTGTCTGGGATGTTGGTGGGCAGGAGAAGTTACGCCCGCTCTAGAGGCATTACTTCA
ACAACACAGATGGACTGATATATGTTGTTGACTCTTTGGACCGAGAGAATTAGAAAGGCA
AAAGAAGAGTTTCAGGCCATCATCAGAGATCCTTTTATGCTTAATGCAGTCATTTTAGAT
TTTGCCAACAAGCAGGACATGAAAGGGGCAATGACACCAATGGAAGTATGTGAAGGCATG
GGTCTGTATGAACTTCGAAACAGGAAGTGGCATATACAAGGGACATGTGCCCTCAGAGGG
GAAGGACTTTATGAGGGGCTTGACTGGTTGGCAAGTACACTCAAGGACCATAAAGCTGCT
GGCTTCTCCTCAGTAGGCACTTTTTCAACCTTTTGATTGATGATCCAGGAGTGCAACTAA
TGTAATATTTGCACTGATTAACTATGGTGTGGACACTAGCCCTTGTTAGGAGGCATCACT
CAATGCACTCTTTAAGATGTATATTTTTGTATAAAGTCGTACCGTTACAAATTTATATAG
TATATATTAATAATCTTTTGTTGATGTGCGTGTGCGTGCGCGCACGATTGTATCAGTCCA
CCAAAAACTGTGCCCACCTTTCGTTCGAGCTAAAACTAGCTCAACAGTTTAGATTGTTTT
CTATCTTTAGCTTCT
>Cj_pnp_00005_01598
TTTATCAAAACCAATAAAATATCAGCAGGGAGTACAAAGCCAGTGGTAGTGGTGGGACTT
TGATGTACGCTTCCAATTTCACGGCGTGGTTTCCCTATCCGAACCTCATTCATTCATGTA
CCGCAGGGCCGCTTCACATTCAGCACTAAAATCATCACTACAGAAACGAATTCCCTTCTT
AACGGCTGTTGAGCACACTGTTCGCTCTCATCTTCACCAGCAGCAGACCCACTCTTCATC
ATCAGGTTCAGGCATATTGAATAAGGTTCTAACAATGGGTGACAATGCCACCAGTCACAC
AACCCGTGTTCTCTTTTGCGGGCCCTACTTTCCTGCCTCGCACAGTTATACAAGAGAATA
TGTGAAAGGCTATCCATTTATAAAGGTTGATGCTATTCCACTTGACATTGTGCCCGCTGT
GATTGGAGACTATGATATATGTGTAGTTAAAAACTTTAAACTAAGCTCTGATCTGATCTC
TAGTGCAAAGAGGATGAAACTTATAATGCAGTATGGAGTTGGGCTGGAAGGTGTTGACAT
CAATGCTGCTACAAACCATGGTATTAAGGTTGCCAGAATCCCTGGCGATTTAACGGGGAA
TGCAGCTTCATGTGCTGAAATGGCCATATATCTGATATTAGGTCTTTTGCGTAAACAGCA
CGAAATGGAAAGTGCTATAAAGCAGAAAAAGCTCGGAGAACCAGTCGGTGACACCCTGCT
AGGGAAAACAGTCTTCATTATGGGATATGGCAATATCGGGATTCAACTTGCAAAACGTTT
GAGGCCGTTTGATGTGAGAATACTTGCTACAAAAAGGAGTTGGCCATCACATTTGCACAA
CTCTAGTGAAACCGATGCAATGTGCAGGGATAATAGTGTTGACGGCGACCTGGTAGACGA
AAAGGGCAGCCATGATGATATCTTGAAATTTGCAAGCAAAGCCGATATTGTTGTCTGTTG
CTTAACCATGAATAGGGAAACGGCTGGGATAGTGAACACAGATTTCTTATCTTCAATGAG
AAAGGGAGCTATGCTGGTTAATATATCTAGAGGCGGTCTCTTGGATTATGATGCTGTTTT
TAATAATCTGAAATGCGAACACTTGGGAGGTTTAGGAATCGATGTTGCTTGGACCGAACC
ATTTGACCCTGACAACGCCATTCTAAATTTCCCAAATGTCATAGTCACACCCCATGTTGC
AGGTGTTACAGAATTGTCCTATAGGAGCATGGCCAAGATCGTCGGAGATGTTGCCCTTCA
GCTTCACGCAGGGGCGCCCTTTACCGGGATAGAAATCGTGAATTGATAAAAAGTATGCCC
ACCATTTGTGCCTACTTTCTTTCTTATCACATTGTTTTATAATTTTTATGAGATTCTCTA
GTGTAGGAGGAATTTAAGTAGCCAAGGCTTTCTTGTGTAGCCCAATGAACTATGTGTCAT
CATCATATCTACTCATTTGCATAGAAATGGTGTATTGATGAAGCAATTGAACTCTCCATA
AGGAAGTCTTGTTTGGCTCCTTACATTTGTTGTAATTTAGGACAGAACATTGATTCTTGG
CATTCCAAAGCTGCTTCATTGTTGTATGGCGAACCCAG
>Cj_pnp_00006_04231
CAAACACCATTTTCAACTACCCCTCTTCACTCTACTCCGCTTTCTGCTTCGCCGCTGCCA
GACGGATTCCCCTATGCTCCCTCCTCTTTAATAAACCCCCGCTTTCCATTCTCTCTCACA
ACCACACACACTCCCTCTTTCTCTAGACGCAGGGAATTGGAAAATCAAGATTTATATGAT
GGCCTTAGCTTCAACTTCCGCACAGCTATCAAACCCGATCTTTTCTACGAAACCCATTTC
TCAAAAGAGTCTCTTTTCACTACCCTTCGTCACTAAGGTTCAACGGCGGCAACCCTTAAC
CCGATGCTCCGTGGCGGTGGCTCCGACTACTGCCGCCGTGCCCGCCGCGGCCAAGGTGAA
GTCCGTGAAGGCGAGGCAGATAATTGACAGCAGGGGCAATCCGACTGTGGAAGTTGATCT
GCTGACTGACGGCGGAAGTGAGAGGCTCTACCGATCGGCGGTCCCCAGCGGAGCGTCCAC
CGGGATCTACGAGGCTTTGGAGCTCAGAGATGGAGACAAGAGCGTTTATGGAGGCAAAGG
TGTCCTAAATGCTGTGAAGAATATCAATGAAATCTTGGGCCCTAAGCTCGTCGGAGTGGA
TATCAGGAACCAGGCTGATGTTGATGCCCTTATGTTGGAGATTGATGGAACAGCTAACAA
ATCTAAACTTGGAGCTAATGCAATACTAGGAGTGTCATTGAGTGTGTGTAGAGCTGGGGC
TGGAGCCAAAGGGATACCTTTGTACAAGCACATTCAGGAAATATCAGGAACCAAAGAGCT
TGTGATGCCTGTTCCTGCATTCAATGTGATAAATGGAGGCAGTCATGCTGGTAACAATTT
AGCCATGCAAGAATTCATGATATTGCCCGTCGGAGCTTCCACATTTGCTGAGGCACTCAA
AATGGGCAGTGAAGTGTATCACACCCTCAAGGGGATCATCAAAGCAAAATATGGACAAGA
TGCTTGCAATGTTGGGGATGAAGGGGGGTTTGCTCCAAACGTGCAGGATAATAGGGAGGG
ATTGGTATTGCTGATAGATGCAATTGAAAAAGCCGGTTACACTGGCAAGATCAAAATAGG
CATGGATGTTGCAGCATCAGAGTTCCTTACAAAGGACGGGAACTATGATCTTAATTTCAA
GAATGTGCCAAACGACGGTTCTCACGTGCTTACTCCTGAGAGCCTTCTTGATCTATACAA
GCAGTTCGTCAACGATTTCCCCATTGTATCAATTGAAGACCCCTTTGACCAAGACGATTG
GAGCTCATGGGCAGCACTAGAATCTGCAGTGGACATCCAGCTCGTGGGTGATGATTTGCT
GGTGACAAATCCAAAGAGAATAGCTGAAGCTATACAGAAAAAGGCTTGCAGTGCTTTACT
GCTCAAGGTTAACCAAATAGGAACTGTGACTGAGTCGATTCAAGCAGCACTGGACTCAAA
AGCAGCTGGATGGGGTGTCATGGTTAGCCACCGCAGTGGGGAAACAGAGGACAACTTCAT
TGCAGATTTATCTGTTGGTCTGGCTAGTGGACAGATCAAGACAGGAGCCCCTTGCCGAAG
TGAGCGGCTAGCTAAATATAACCAGCTTCTTCGCATTGAAGAGGAACTCGGCAACGTACG
CTATGCAGGCGAATATTTCAGAGCTCCATGATTGCCATGATTGAGAAAGACATATTCCAG
ATATAAAAATAGTTACTCATTCAGCTGTTTGTTGTTGTAAAAAAAAAGATAGCAGAACTA
TCTGAGCATTTTATATATTCTTCAAAGATATGTCATCTTTTTTCCTCATAAGTTCTCTTT
CTTTTTCTTTGCTGGCTCTGATGATCAATAAAACACATGTTTATTCTTCAAGGGATTTTA
CATATGAAAACCAAACTTGTACAACTGTAACATGAAATTTGTCTTCTGCTTCACATGTTT
ATTGAGCAAACTAAACAAGAAAAAGCAAGAAGATGATCCCTTTAGCTGCAGCTGACCTAT
GAGACAAATATCACCACACCATCTTCATAAGACCCATAAAAGCTATCTTTTTTTCAGTTT
ACAAAGGCTCCCTAATCTTTACATTTATTTATTTAACACAACACAGAAGGCTACACAAGA
GAAAAAAACTTATTTGCAGCACATTTTCACCCTTCTTTCTGCACCATTTTTTCAAGACAA
CAGGGTTCTGAACAAGAAGATACCTATACCACCAACAGCCAAACCAAGGATCAAAGGAAG
ACCGATTGCTTCATTTTCTGCTCCCCTTTCTTGCTGAGGCCTCTCACGCATCGCATGGCT
AAGAATGTCTATTTGGTGCATTATCTGATGCTGTCCCCTTGCAACTCCACAAACCTCTTC
CATAAGAGAATCCCGAGCCAAATGGGTAGAAGATGCTGAATGGTGCAAGAGGGACCCACC
AACATTGCCAGAACTAGACACAAAGCCATTGCTTACGACTTCTGGCAAAACCACCAAATT
TTGCAAGCTAGCAGAAGCACTGTTGCTTGCAGACAATTTCAAGTTTATCTCTTCCAACCG
AGATGCGAACTCATCCATTCGCTCCGTCAATGTTGAGATCTGTTCACAAAGGTGCGTAAT
CGCACCCTGGGCAGCAACAGCTGGCGAATCCGGAGTTCTTCCATCGTATCTCCTATTATT
TACCGCAAGCCTTGTCAGTTTGCTGAGATGCTTCTCGCGCTGTGTTGAAAACGAGCGCGA
CATGCCACGATTAAGAAACTTCACTCTCCTATCTGCAGAAGCTCGAGACAAAGCCTCTTT
TGGGCTCAAGGCTGTATCATCATCGATGCTTAGTTTTGTCTTCAGATCGGCTGGCAAAGC
CATAACATCATTCACAAGCTTTTCCAGTTGAATTTGTTCTATGTAAGTGTGGGGAATGTA
TGAACCTTCCAGCCCAAGCTGCGTACCCACATGTTTGACATACAAACGGTCTCTTCCTTG
CACCTGAACATAGTGGCGGTTCAGCTGTTCCAACCAATCGGTTTTGACACAAACCTTGTC
ATCGGAGAAAACATGAGTGGTCCTTTTCAAGATAGACGCGATGGTGTACCCGAGGGCCAT
CAAGCCACCCAGAAGGCGAACACTGACTTCAAAACTTATTCTGGGCGATATAATGAATGG
AGCATCGGTCACCCATTCCTCAAACATAAGAGTGTATCGGCCGTCCCTGTTCCTCATCCT
TAGATACGATTGACAAGCTTCAGGATCTTCACCAGGCGGCAGCAGAAAAATATCATATGT
TTCCTCGGTAGTTTCTTTGTGTTCCTTGGAAAGAACAGCCTTGATCCGATCCACTGTAAC
ACTCCTCGTAGACTTCAAAACATAAGTGGGGTTCTGGAACCCGGAGAAGGGATTAAACTT
GTTGATGATCTTTATATGGGCTGTCTTTAAATCCGGTTCGATGAAAGCCTTGTACATTGG
GTAGACCGTTTCGGAGATTTGATGGATTATTTCTTCGGGCGCTTGGTCAACACGTTGAAT
GTCCCTAAGAACCCGTTTTACAAGGTCAAAGTGGACCCCACCGGTGACCGAGACACGGAG
ATCTATGAAAGGCCGGAGCTTTTCACTCAAAGCATAAATCCCTTCAATGACTACTACTCG
AGAACTTGGAACTTCAACCGTTCTGTATCCAATACGAGAGCTTGATTTGAAGTCATATAT
GGGAACTTGAACTGGCTTTCCAGCTTTTAAGCCGCGGATGTTCTCAAGCAAAGTTCCATA
GTCCGTCAAACGTGGATCATCAAAGTTTCCATCAATGACACGGGTGGGATCGTTATAGTT
GTCCATGCTAATGACAGCAATGCTGGGCATGAAGTTCTTGATCTTGTCAGTAAACACAGT
CTTTCCAGCACCAGAAGGACCTGCAACTCCAACCAGTGTGATTCCCTCATTCTCTTGAGC
CAACAATTGGCAAGCTCGGATCACAACAAAGAATCCCTTTTCAAACGACAGAGTTTCTTG
AATCGGGACGATCTCATAACGATCCGAATCTCTTCTTTTCACCAGCTGCACTTGATCTCT
CAGTAGCCCAGATCTTCTCCTTGGCGATTCCATGCTAGAATGACCTTCTGGAGCCATTTG
TAATAACTTTGATATACTCTTTTAACTCAAGAAAAAGCTAGTAGGAGAAGAAATTCACAG
AAGAAAATAAAAATTTGAGCTTTTGAAGCTAACCAGAGTTGGAAACGGGCTTCTATTTCT
CAGAGACTGCTGTGTGGGAGATGATAGCAGA
>Cj_pnp_00007_00666
AGCAACTCCAATCGTCATTCTGCTCTTCCTCATAGTTGTCGGAGTCGAACACTGGTGTGT
GGCTGGAATTCAAGAGTTTTAGTGATTTTCGGACGCCATCCCGGTGGTGTGGGCAGTGCG
AATCTATGCTGGATTTCAACATGAAGCTTCACTGTAACAAGAAGCTTATTGTCCCACATT
ATTTTTGCAGAATCCTCCGGCATAGGTTGATTGGAGAGTCAGAATCACCACGTGACACCG
AGGGTGAGCCACACCGCCAGCACCGCTGCTAGTTCTCACATGGCAAGGTATGTTGAAACT
CTGGTTGCTTCGGGTCGGACATCCTCGCCGGGATGTAGCAAGACAAAATTGATAGGGGCA
ACGTGTTATCAATCTCAATTCGCATCACCTCTATCTCGTACGGTTGCGACACAATAGCAA
TCAGGCTTTTTTAGCCTTGAGAAGGTGATATTCGTTTCTTGTTCAGGAAAAAAGGATGGC
TTCCTCCCTCAGGGAAAGAGAAGATATTCACCTCTTCAGAAAACAATGTAGAGCATATAT
ATGTAATGGGTGGCAGTATTGGTTCATGTGGCAATTTGTTCGCTGAGTTTGCTAGAAATC
ATTATGCGGAGTTCAATGTTTTTGTGGATCCTTTTACTGCATACCAGGTGCTCGATACTA
TTCCTC
>Cj_pnp_00008_03668
TTTTTTTATAGAAAATGATGTAAAAAGAAGTAAAAAACACCAAGGGAAAAGGAACTCGTA
TAACATATATAGTGGAAAGCAAGAAGAAGATTGAAGATAGAATAACACTTAATGATCTTT
ATTAGTCACAACTCAAAGTACCATACAAGGAAGATGAATACAAAAGTGAGCACACAAGTA
AGACTTTTTTAAAGCTTTGAAAGAATGGAAACATTGGAAGCAATATACATCAATCTATAA
ACTCTTTAAACTTCCATATAGCTTTTGGAACCCAGAAAATATTATGGAAAAATTTGGAGG
AAAATAAAAGATAGGCTAAAACTTAATAAATTAATTAAAGACATACAAAAACTGTACAAA
CATATGTAAGTTTTCCTTAAAAGAAGTTCATAACATTTCATTTTCCTTTGCATTTTCTAA
ACTACAAACCAAACACAAGAAACCAACTTTCCTTCCTAGTTTCTTTCCTTCCCCCTAACA
ATTTCTGTGATCCAAACATTCTCTTAATGACAAATAACATTGAGCATCATGGGAAAATAA
AAACTACTCGATGTGATTACAGTCCTCTATTTCTCCAGTGGCAGACACGAGGACGAAAAA
GTACAAGTTCAAACTAGAAGCAACTATAACACGTGGAAAATACAATTATAACTTCAAATT
TGAGGTTCAAAACACATGATCACACAAGTATAAATTTCTTTACAAATAATAATATCACAA
ACCTCAAGACCTCATTATCAAATACACACACACACGTGTGTGTATACATGATCATCGGGT
TAAACACAATAGAATCTATCTAGTTTTTCAATATTAATGTTACTAAATTATTCAAGAAAT
GGCTCTCATCTGGTGTTTCATAATGATGTCTTGAGTGTTTCATAATGATGTCTTGAGAAT
TTTCACGGCAGAAATATGAAAGCTCAACTGATGCAATAGCTTCAGTTTGAAAACTAATAA
CCAAATATTTTCTTAACTATTTCCTGCTAATTAGGAACACTAATTTAAGGTGAAAATCAG
TCCCTGCTGCTTTCCTCCCTAGCAATTAATTGTTTGATTTGCCCCCTTCAAATGCTAGTG
GTGCTACCTTTTTTATTCACTAGAAAATATTCATAAATGTAATTAGATATATCCTACCAT
TTCAGTTTGCATGTCTATATGAACAAAAGGGCAAGTGGAACAAGTACCTCCAGCTAATAA
CAGTGAAAGCAGAGTGACATGTAGCAATAAAAAATGGAGAGAGACAGACCTCTTTTCTCA
GAGCCTCCTGAAGTTCTCGTTCAGCAATTGCCTTCTTGTAAGTAAGCCATTGTTCACGCC
ACAACTCCATTGAAGGTTTACAGTCAGATAGATCTGGAACAAAATAAACAGTCACCTCCT
TGTGACTGAACAACCCATCCTTTCCAAATCTATCATAATGTATCTCCAAGAAACGATTCC
AATGTTGGCAGTCTTTCAGCTCAAGATGAGTTATCTCCCTTGCATATCTAAGAATAGTTT
GAATCAAAGCAGAATCATCAACTGATGGATCCCCGCCATCAACGCTGGTCCATGGGCCAC
CAATTGCCATCAAAGAATTATCCTTTTTAAGAATGGCAAATCTTAGCATATTGCAGAAGT
GGGGAATACGATCATCATAGTTTCTTTCAGATGATAGCTCATCCAAAGCATTTTTACTGA
GTCCACTCATCAGAATCATCTTGGCATTCCATATAGTAGTAACCCCATGTTCAAATTCAC
TAGTAGATTTGTTTGGTGACAACATTTTCAGCTCATTTGAAGCCTCTCCATCTTCAATAA
AATCATGCTCAAAACTGACTGGAGTATACAAAGAAAGCTTAAGATTCCCCTTAGGCCAAT
TTACAACTACCTTTGTGCATTCAGGAGAGATGAAGAGTCGAGGATATATCTTATCCAATG
ATAAATAATCTCGGTCTGTTTCCAACAAGCTAGATGAGTAAACCTTGCACAAATATTCTC
TCCTCTTTTCTTTAACAGGTGAATGGCGCCTATGCAGAACATCATGCCGTGGAGATTCAC
GCCTTAAGGTTCCTCTACTGTCCTTTGTAACTGATGTGCCTCTGGGCTCCCTGGATATTC
TTGGAGGTGTTCGTTCATGCTTAGTTTCAGTTCCACGTTTGCGCTCGCTATCACGTTCCT
TCTCCTTGCGTTCCTTCTCCTTCCGCTCCAAAATGCGTTCTCGTTCTCGTTCTCTTTCAC
GCTTCCTTTGTCTTTCCCGCTCCCTTTCTCTTTCTCTCTCTCTTTCTCGTTCACGCTCCC
GCTCTCTTTCTCGGTCCCGCTCTCTTTCCTTCTCCCTTTCTCTGTCTTTTTCATGCTCGC
GCAAATATAGACGTTCTTTTTCAATCCGCTCAAGCTCCCGAGCATAAGCAATCCTGTCAT
CCTTATAATCATCCAATCTTGAGTGACGTGCCACCAGACTTGGAAAATCTGAATCGAGGG
AAGCTCCATGAAGCCCTTTTGCAATTCCATAGTCTCTACCTGGAGGTAGGCTCACACCGT
AACCAGGATTTGAAGAAGTTTGAGAGTATATGAGGTCATCTAACGCTCTTTGTGGTGCTG
CTCCCAAGATTGAAGGAGCATGTTGCCCATCGAATGACGAACTGCCTAATGTTGATAATG
TGTGAGGATCAGGGTCAGATCTGTTGCTATAAGCGATAAGATCTTGAGCTGAGAGACGAT
TTTGGGCTGCATGACGAACAGCAGCACTTCTTGCTGCAAGATAATCGCCTTGTCTTGGCA
CCCCTTCGAGAGATCCAGATTGCTGTCCCTGAGCCTTTAGCAGGTGTTCTTTTCTGATGA
TTGATGCTTGATCCATGCGATCATATATTTCAGCCTGGTGTTTATTAAAAGAAATGTTGT
CGGGATAACGAGAGGTTGGGTCAATGGGCAAATCTCTCCCCCCCACATAGGCACCATGTC
GTTCACCATATTGACGTCTTTCCAAAGTTGGGTAATCAGGAACCCTATCAGAATAAAGTT
CAGTTTTATGGCCAAATGCATGGCTCGATGATGGAACATAGTCACTCAACGTGAACTTGG
ATGAGTCTGTAATAGATGAGCTGAAACCAGTGCGGGCTTCAATGGTGGATGATGGTGCAG
ATGCTTTTCCACTGACTGGACCAGTCTGTTGAGCAGTAGAACCATACACAGCACTGTATT
GTCCACCATAATTAGCCCCAGAAGAAGGGTGATGACCATGGGTTCTGAATCCGCTTGCAT
TTGCTTCTTGAGAACCCCCTAACATAGATGAATGGCGTGAAGCAGCTAACAGTTGAGAGG
ATCCATCAGGTCCAGCGGCAGAACTCCCAGCGTGACCAGATACCATGTTTTGAGGATATG
TAGATTGGGATGAGTAGCTCTGCTGCTGGCCATACGCATTAGTCCCACGAGATGGATACA
TATCTGAATGATGAAAGAAAGTATCTATTTACTGATACGAAAGACGGCGATGCAGCAGCG
TCGGCGGCGTTAATGGGCGACGGATGGAGGCAAAGGAAAGGGATGGAGAGAATCGAAGAG
AGCTTGGTTGAGTGGATATGGAGTAGATGTCGTGTATTGGTTCAGATTTATGTAAAAACG
TAAACAGCCGCTGTAAGCACTGAAACCCTTTTCCTAGAAAACTGACCTTCCGATCTTTGA
TCTCTCTC
>Cj_pnp_00009_01721
CTTAGTTGAAAATTGATGTCTCACCGATTGAAGTCTTTGAGACGTCTCACACAAGCTTTT
GTTTTGGCAACCTAACATCATATGAATTCTACTTTGTATGCTTTTGTTTTGGCAACCTAA
CATCATATGAATTCTACTTTGTATTACGTAGTCATTTGATAAAGGGCCAAATCAAACTCT
ATACACAGCATTTTATTCAACTGCAAACAAGGGAAGAAGGGGGAGTAAAAGAAATGTAAA
ACTGCAATTCTAAAGAGGATAATGTCCAGTCCAAGACTTCATTTACCAAACTTTGCCAAA
ATTATTCAACCCGGAATGATGCTCTTCACAAGCCTTTGTAATGAGCCTCCCATTCCTGCA
CCAACCGCTTCAGCCAAATTTTTTGCCTCATTAGCAGTCTTCTGCAGGTCAAAGGCATCT
CTAATTCGAGCATCCAAAAATTTCCATGTATCACCAAAATCTGTTGAGTTATCTGTCAGC
ATGAATAGCTCAGTTGTAGAGTATATTCCACCAAGGACTGTGCGCTTCACATACCAATCA
ATATTATCAGCTTCATCACCAACAGCATGACAAATCTCATCAACCAGCATTGCTCGCTGC
CTAAAGCTTGTTGGGATGTTCAGTGGCTGTGCCTGTATGCTGAGAGCTTGAGACCACTTT
GATATGTAAGGAGCCTGCATTTCCAAGCGAGTTCTGATAAGTCTTGCAACTTGCTCACTA
GGTATCACAGTTTTCAAATCCTTCCTCGTGTCAATAATATCAATGAGCCTCTCCAAACAA
TCATCCATGAAAAACTCAACTAGAGCAGCTTCTTTGGAAGTAAAAGATCCAACAATTGAA
GGAGAAATCCCAACCTCCCTTGCACCTGCAATCATGGCTGCTTCAGTCCAGCCCAATCTA
ATCTGCATTGGAAGATTAGCAAAGCCATCTCCGTTGAGGTGAGATGAGAAGCTTTGAATT
CACATGAAACAAAATTGGAGAAAAAAACAAAAACTTCCAAAAAAAGAAAACATGAAAACA
ATATTTCCCACATTTGATTTAGAAAATTTTCAATTCGCGCTTCAGTGAGGCCATATGGGC
CTTGTGGAAGCAGTTGATAATTAAGAACAGAATTATGCAATGACCACCTTATCTATAATC
AAGTCATCGGTTTCTACGACTAGCTAAATGTAAAACAGCATATAAGCAATCAGATGTTAT
TAAATTAAACTACACCCCCAAATTCGAACAGCTATTTTCAACTAAACCACATTATTAAGG
CCATGAGAGAAAGAGAGATGCGGACCACATGAGGGAGAGAGGCGCTGAGAACACGAGCCT
GTTCGTCTTGGTAGTGAGCTTTAGGCCTCGTTGCTTTCGTCCTGGATCCCGATTTCTCAT
TTTTATCGTGGTCTCGATCTCTCTGCTCTTCGTTCCACGCCGACGATGCGTTATGCGCGG
TCGATGAAGATTCAGAGATGGAATGAGTAGGGCTCTGGTTTGGAATGTTCTCAGAAACAA
CTGAATTGAAATATCGCGTCGGTTGGATCTCGCCTCGAACTCGGGTGGAAGAGATAATCA
TCTGAGTGTTGCATCGGCGCAACGCCGGGAACAACCGTCTCGCCGCCGTTCGATGCATTT
GCCTAACTGGAACTTCGATTCCGGTGATTGTGAATTACGGAGCAACTCCGAATTTTATTT
TAGAATGGTCCGCCGCGTGTTTGAACTTTAGCCGCTAGCAC
>Cj_pnp_00010_04141
TTTTTTTGCAAGATAAATATGTTATTATAAATCAAACGAACAAGTATTACATACACAATT
AGAAGTATTACATTTAAAAGTCTAAAAAAACACTCTAAGAACAACCAATAAGAAAAGCTT
GTATCTAAGCATAGCTTGACGTTGTGTAAAGAACACCCAACACCCTTTCCAAGGGTCACA
TTCCTCAACGCATTCCTTCAGCTTCTCAACAACACCGGGAAACAAAGAAACCAACCTGAC
ATCGAAATGATCCCCTACTCTTCTTAGACTTGAGCTCGAACCTACTACGATCCCAACAAG
CAAAGCAAGTCCCCTACCGAATCTCCAATGTAAACACTCAGTTTATGCTTACCATTCATG
ATTTCACTGAAAGCTTCAAACTTGTATATGGGTGACTCCACCTTTAAAATTTCGCCTGAT
GGAAATGCCGATCTAATCAGGTCACCGTACCAGCAATAGGAGAGCACATGAACATGCGAA
CAGCACATGAACATCTGCATTTAGAGTTTCCTTTCGTAATAAAGTTTGAAAGAAATTGAT
ACAGCCATCTTAGAACATCAACCGTTCCCCATCTCGATTTATGTCTTCCAGGTTAAGACC
CTTTAGCACACTCCAGATTCAATCACCATTAAATTTGCTCCTTTCTCAAATTCAGAGAGT
CGCTCGAGTGTTTTTCACAGCTTTTCATAGTTAAACTTCGCAGCTCCAAAGATTTAGGTG
TAGTAGATTCAGCATCTTTCAAAGGGGTGACCTCGGAATTTTCTTCTTCAAGAATGATAT
CCCCCCATGATCCAATTGGAGGAGGAGCATCCCCGAGTTCTTCTGCTTTAGTATGCCCAA
AATCTAATGATGCATTATCCACAGCATCACTGGCATTGAAGAAACCAGAATCCATAAGAG
TTGAAACTTCACAGCCCTGAGAATCCACCTAAAAGGGATGTGTATCAACAGTTCAACACG
CCTATCTTCGAGCTTGGCCCTCTTCTTGCTCTGCTGAAGCCCTACCTCCAATGGGCTATC
AATAGTCAAGTTCTGCAGGTCTCCACTGGTTGATAAACGATGTGAAAATGAAAACCATTT
CATAGCCTCATGTTTGCAAGTCTTCCATTCAAGACTATGCTCAAGATGTGGAGGATCACT
TGGATGTGAATTTATGTCATTCCAAAGAATAGAATCAACCAGTTCCTCTTTCAGCATTTC
AGCTGCTTCTGCACTGTTTGCATTATGACACTATTGAACCCAAGACCGCTGCGAGTTTTC
CAGCCAAAGTGAACTTTTGTAACGTGGAAGTATCATCTGGAAATGAAATGAATTGTTATC
TAAGCATATCTAAGTTATATGGAAGCAAACAGGACAGGAGTTATAAGGATTTGTTTCAAG
AGATTGATATTCAGGCATTGGAGAAATTGCTATAATAAAATCATACATATTTTGCTTGGT
TCACAGAATAAGAAGATTTGACATCTTGAAATTTCAAAAGCATGCTTCCAATATTAGGAT
AGTCTTTACGCCGTGTAGCCTCTATTGCTGATTCCTTCCAAACCACTATATCGCGAGCGG
TTTTCACAAGAACCTAAATGAAAAGATAAACATCACAACCTAAATCAAAAAAAGGAAAGG
AAGTGGAAAAGGAAATGAGTAGAGAAACATCACATCCTAAAGTGAGCTTTTAAAGCAAAC
CTCCCTATGTAATCTCATCAATTACCACAAGCAATGAGATTTTGATTTTAAAACAACACC
ACAAGCAATGAACCTGCTCAATATCCTTTGAACTTGCATTTTTATGTTTTATAGGGCTAA
ACGCATGTAAATGAAAGAAAAAGAAACCTTTATTTGTTCATCGGTTAAAGTCACCGTCAT
TGACACCAACATAAATTATTAACACCAAAATCTATACCCATCACTGTCGACATCTAATGT
CACTCAATCTCTGATCTTCTACTATTGTCCTCCCCAAATTGAACCATAGAATATATTTAC
AAACTGTGAGATATTTAGTTATATTTTCATTTAAAAATATTTAGTGATGAAATTTTGAGC
TAAAGGGGCAAGTAAAAAGTTAAACTCTTAAACATTTAGCCTAAACCAAATTTCAATCTG
CCACACTCTCAAAGAAGATAACTAATGTGGCACAATTACAAATTAGAATTGAATTAATGA
TTGGGTTATCAAAGAAACGTGAAAATAAAACAATAAACGAAATAGATGGCACTAATGGCA
GTAGAAGTACCTCTCGTGAACAAGAAATGGAATCACTAAGTAATTGAGAACAATGGGATT
GAGAACAATGGGAATATTTCATTGCTGCATTATTTAATTACTTTTTAATGACAACTACAA
GACAAAATTATAATTAGTAACACAGACAGCTAATATGTAACAGTACATGGCAATAGAAGT
ACCGCACTAGTGACTTGGGTTTTTCCCTAGAAACATTTCTCGTTTCATGTTATTCCCAAA
TCTGTAACACAGAGAGCTACAAGCCTTGACCGTAGCAATTGTAAGAGCTACCATAACTCT
CCCCTACCCCTAGCCATACTCGGAGTTGATGAAGTATCCTCTCAATGAAGATGGGTCTAT
TCCTTCTAATGCCTTCAGAAACTCCATAGTCCATCGTAAAACCTTGGATTACTTGAATCT
GGGTATCAGAGCATTTGCCTATATGAAGCATACAGCTGAGCTATGTCCCATGGGGATCAG
CATCCTCAGGAACCGAATGTTATTTATCTGCCAAGCATCATAAGCTGGATTGGTTAGGAA
CAGAGGCGTTTAAATATACAGTGCCATGTTTTGAGGGAAAAATACTGCAACAACAATAAA
GCATGTTGGCAAGAGAAGTTGAGAACGACTACATAGTACTAATATGATCATTCTTACCAA
ACCTGGCTTCATCTTAGACATACATGTAGGGTGAAAACTAATGGGTGATCCCTGAAAAAG
GATCAACATCAAATCCCAGATGTACACCTTTTTTACTGCTAAGAAAAGGGGCAGAGAATA
GCATGATTCCTGGACTCATTTTAATCTCATGAACATTTTTATCTGATATGGAATACAACA
TTGTATAATTCTTCAGGTCAAACACCTTGTATATGATATCCTGTGCAGAGTAGGTTAGAA
ATTTTCCATTTACAACACCACAAAACCGGGCCACTTCAATGAATCTGACTCAAAAAGTGC
AAAGCCAACATATGGTTTTTCCTTCTTATGTATTCAATCCTCGTCGTCAGGCACTTCAAG
GAGCTAAAATTATCCAAAGCATAAAATGAAACAGTGATGACAGGATCATTATTTGTATTG
TAAAACAAACTCCATATTACTTCATCTAGGCTGGTATTCAGAAAACATATCCTCTTGTTG
GTCTCGCGACTAAACGCAACACAGACACCAGACTGTGCAAGAGCAAAGAGAATATCACAT
GCAGCTACTATTTCAATTATTGTTTACCTTTCTTCAGAAATTGGAGTATCATTGCACAAT
GTCCTTTAGGGTCATGAGTATCATATTCCTCTTGTAGTCGAATGTTCCTAAATCGTTCTC
GGACATCGCTCATACTAAAAGCTCGTTCACGCTTCAATGAAATCTCCCTCCTTTGGAGCT
TCTTGACGCTGTTAATGTGCCCGTCCATGCCATAGCAAGGTCACTTCTTCACCACCACAC
GCCGTCCAGAGCATGGTCGCAGACTGTTCGATCATCGCTTGTAAATGATGATTCATCACA
ATACCTAATTCGACGAGATTATCTGGCTCCTTCTTCCTAGAGAGGTCCGTGCCAGAGAGC
TACAGGTACACCTAGGGAAACAGAGCACTCACAGGCGGGTCAGGGTAAGGGAAACACGTT
AACCAGATGCTAGCTTCAGGTTATTTTTCCTTCGCACATAAGAAGAAGTTCCATCCTCCT
CTCTCTGCTCCAACTGAGGAATAGACGTCTAAATAGAACAGTTAGGGAAGAAAAGATAAG
CTCCAATGGACACAATGAGAAGACACAGTGCTCGAAGATCCTATATGCGCCTTCCAGTGT
TCAATCGCCACTTTCATTTGACGGGATTTAACAGCTGAGATCTGTAGGGCTTATCCAGTG
TTTGTTTTGTTGTTTGAGAGAGAGAACGATGGAAGGGAAGATTCATGCCTTTTGCTTTTG
G
>Cj_pnp_00011_00259
ATCTCGATTAATTGCAATATATGATTACACATGAAGATACAGCAAGTTAAGCACACGTTT
CAACCGAATAGCACTCATCCTTACCAAATACTGATCCCAAATCTGGTGTTCATATAATTA
TTGAAGTGTATGGTAAATAGTGCAGAAAGCAATTAAGATGGAACAACAGTGCCAACGACA
GGGTACTTAGCTTCAAATTTCCTCTCCCAGTCTTGGAGGACTCCAATTTCTTTATCGGAG
AGATCTTCGATGGAAGGAG
>Cj_pnp_00012_03285
CTAACCCTAACTCTTCTTTCGCAGGCCAAACTTCACGCCTAAGTTTCCCAATGAAGTCCT
CCAAATATTCCACCTTTCAAGCTCTTCTCTGGCTTGTCGTTCTTTCTCCTTCATTTTGTA
TCACAAAGATTCAACTTTCTTCAAGTTTTATCTTTCATTCGTCGTTCATGGAGAAGCTGA
CCAGAGAGCTAAATGTGTTCCCCAATGAGTCCATCAACATTGTCGATCCGATTTCTCTGT
CCGCCGCTGCCGCCGCCTCTCAGAGTCCGAGACTCGTCGAGAAGTGGTTCATTCTACCCG
GCTGGGAATCAAAGATGTGGGATATCGACAGAAAATAGGGGATTTTCTTTATCAATCTTT
CTTCTTAATTCGGTTGTGAGTCATTTTTGTTGCTTGCCTGGAATTTGGTCTTGTTTGTGT
AGAAGTGTTTGATTTTGGGGCAGCAATGATGAATATATGGTGTTTTTATGACTGAAATGG
TTGGTAATGTTGAAGTGTTTCATTTCTCTTGCTGAACTGAGTGATGCAAATGTGGTATGT
GTATGATTGTCTTGTTCTGTGATGCTTGTTTGAGGCTGCTATGATGACCATATTGGTCTG
ACCAAGGTTTGTGTTATGCTAAATGGTCTGAGTAAGGTCTGTGTTATGCATATGGCCTGA
GTAAGGTCTTTGTGATGATGCTATGATGACCGCATTGGTCTGAGTATTGTTTATGTGAGG
CTTCTATGATGACTATATATGTTTTAGCAAGGTATGTGTGAGGCTGCTATGATGACTATA
TAGGTCTGAGCAAGGTTTGTGTTATGTTAAATGCCAAATGGTCTAAATGATGAATATGTG
GTATGTGCATACTTGAATGAATATGTGGTATGTGTATGATTCGATCTTTATGTGCTAATA
TCTGGAAAGCTATTCAGTTTAGCTTGGCTCAAGTGAAGCTGAATTAGCTTTCCTTAGTTT
TGAGAGTGCTGGATACATAAAAAATAAAACTTCTATGAAGGGTAAAATTCGATAAGAAGA
TGAACTGACAAAAGGATCGAATTGAAAAAGAAGATGCTGCTGTCTGAGAGCCTGATAACT
ACAGCAGCAGCTCAAGCAGCTCGAGCAGTGATTCATCATATTCTAGTGGATGCCTATCTT
CAATTTCTATAGCAAAGGAAGATGCAACAAAATTAGGAACTGTTATTGGAATTGATCTTG
GAACAACTTACTCTTGTGTTGGTGTTTACAAGAACGGCCATGTCGAAATAATAGCAAATG
ATCAAGGAAATCGTATTACACCTTCATGGGTTGCATTCACTGACACAGAAAGACTGATTG
GTGAGGCTGCAAAGAACCAGGCAGCTGTCAACGCTGAAAGAACCATATTTGACGTTAAGA
GACTTATTGGGAGAAAGTTTGATGATAAGGAGGTTCAAAAGGATATGAAGCTTGCTCCAT
ACAAGATTGTGAACAAGGATGGAAAGCCTTATATACAAGTCCAAATCAGGGATGGTGAAG
TTAAAGTATTCAGCCCTGAGGAGATCAGTGCAATGATTCTAACAAAGATGAAGGAGACCG
CTGAAGCATTCCTTGGAAAGAAAATCAAGGATGCGGTGGTCACAGTTCCTGCATACTTCA
ATGATGCCCAAAGGCAGGCTACTAAGGATGCCGGTATTATTGCTGGACTTAATGTTGCAA
GAATTATTAATGAACCAACCGCTGCTGCCATTGCCTATGGACTGGACAAGAAAGGTGGTG
AGAAGAACATCCTTGTGTTTGACCTTGGTGGTGGCACATTTGATGTCAGTATCTTGACCA
TTGATAATGGTGTCTTTGAGGTCCTCTCCACTAATGGTGACACCCATCTTGGAGGGGAGG
ATTTTGACCACAGGGTCATGGACTACTTCATCAAGCTGATCAAGAAGAAGCACGGAAAGG
ACATTAGCAAGGATTACAGGGCTCTTGGAAAGCTGAGAAGGGAATGTGAGCGTGCCAAGA
GGGCCTTGAGTAGCCAACACCAAGTCCGAGTTGAAATAGAATCGCTCTTCGATGGCATTG
ATTTCTCTGAGCCACTGACCCGTGCTCGCTTTGAGGAATTGAACAATGACCTCTTCAGGA
AGACAATGGGACCAGTGAAGAAGGCCATGGAAGATGCTGGATTGGAGAAGAAAGAAATTC
ACGAGATCGTTCTTGTTGGTGGAAGTACCAGAATTCCAAAGGTCCAACAGCTTCTGAAGG
ACTTCTTTGACGGTAAGGAACCTAACAAGGGCGTGAACCCAGATGAAGCAGTTGCATATG
GTGCTGCTGTACAGGGTAGCATTCTAAGCGGAGAGGGTGGTGATGAAACAAAAGATATCC
TTCTGTTGGATGTGGCACCACTTACCCTCGGCATTGAGACTGTCGGTGGAGTGATGACCA
AATTGATCCCTAGGAACACTGTGATTCCAACCAAGAAGTCTCAAGTTTTCACTACCTACC
AAGACCAACAGACCACTGTCTCCATTCAGGTTTATGAAGGCGAAAGAAGTCTCACCAAGG
ATAACAGAAATCTTGGAAAGTTTGATCTTACTGGAATTCCTCCAGCTCCAAGGGGAACCC
CACAAATTGAAGTCACATTTGAGGTTGATGCAAATGGCATCTTGAACGTGAAAGCTGAAG
ACAAGGGCACTGGTAAATCAGAGAAGATAACCATCACAAACGAGAAGGGCCGCCTCAGTC
AGGAAGAGATTGACCGCATGGTTCGTGAGGCAGAAGAGTTTGCCGAGGAGGACAAGAAAG
TAAAGGAGAGGATTGATGCACGCAACAGCCTCGAAACCTATGTGTACAACATGAAGAACC
AAATCAATGACAAGGACAAGCTTGCTGATAAGCTCGAGTCTGATGAGAAGGAGAAGATCG
AGACAGCAGTGAAGGAGGCCCTTGAGTGGTTAGAGGACAACCAGAGTTCTGAAAAAGAGG
ACTACGATGAGAAGCTTAAAGAGGTGGAGGCTGTTTGCAATCCTATTATTTCGGCTGTGT
ACCAAAGATCAGGCGGCGCCCCAAGTGGTGGTGGATCATCTGAAGAAGATGATGATGCTC
ATGATGAACTGTAGACAAACAAATAGGTGAGATGAGTTTAGTATAAATTTTCCTTTGTCA
GAAGTTTAAGGGAAGTGATTTCCTTTTACCCCATACCCTCTTAATCGGTGTTTCTTTTCT
GCCTTGGTTTTTGAATGTGCACTTGATTAATTTCTTGTTTTGACCATAGAAAATCATTAC
TTAAGGAAGATTACTATGTTGAAGTTCTTACTCAAAAAAAAAAAA
>Cj_pnp_00013_00316
AAGGTTGGAAAGTTGGAGGAGGCAGAAAATGGAATAGTGGCTGAATCGAAGAAAGAGTCA
TCTGTTGCAATTGGTAGTCGGGATAAACAACCTCCTTCATTAGCCGAAGAAAGTACCAGC
AGACACAATTCTGATGCTGAAAACTATCCAAACCATAAAAAGACTAAGACTACTTGGGAA
AGTCAAGCATGCCCTGTTTTATGAGTGTGGCAACAAAACTGCTAGTTCTCAAGAAAAGAT
TATCTGCAGGGGAGTTCAGTGTCCTTGGTGAAATCAGAAACGCAATCTTAGAACTTTATG
CACCATCCCAACTAGT
>Cj_pnp_00014_01999
CACCATACGCCTCAAATTTCATGCAAAGCATAAGGTTCGTCATTGTCATAGGTACATGTC
ACCACCCGTGGAGGACCTTGTTTTTTTTAAATAAAGTTACTTTTTATATTATAAATATGG
AAATTGTGAAACAAGAAAGTGGGACGTACCCCAAACCTTTCGGGTTGGCCACAAGTGGCT
ACAAAATGTGAATGCATACAATAAAGGAAGAAAATACAGGTACCATTGAAGCAGACACCC
ACCCCAAACACCTCATCAAAACCAACTAACTGCACACGGGCCATCAGTACGACCCAAGAG
CTAGGCTGTGGATGATGATAGTATCCCAGGGTAGTCATCCATAAGTAGAGGATGGGCTAG
AAGCAGGGATAAACATCATATAATCATTGAAATGATTCCTGGGGTGGGAAGAGTTGAATT
CCAATCTGCATCTAATCCCAAAAGTTTTGCTTGTTTACCAATGGCTAAAAGCTTAGAAAT
GTGGTTGATGAGCATTGTAGTAGTCCCAGTATTGAGGTAAATCACAGCGCTCCAAGATTC
CATATACAAAATTTCTCATCCAGTCTCTACTGATCATAGCCACTGCCTGAGAGCTCTTGT
GACCTTACTGAGCAGCAGAGTGATTCGCACCCAAGTATACCATGGCAGCCGCCCGCACAA
TGGCCTCAGTTTCGCAAAGAAATTTGCTATTAGTTACCCTCCACTTCCATCCTTGCGGCA
TCTCCCAGGTACAGAAAATTCAAGCAACCAAAAACCCTGAAAGAACCCAAATAGATTGCA
AGCCAATACACTAAATAGTTTTAGTGCGTAAAAATTGAACACGACCATCCTCTACCTGCA
ACTTAACACCTGCTATACCAAACTCCGGCTTACGTCGTAAGAGGGAGTTTAGCAGAGAAA
TGAAGCCCTCCATGTTCACAATAGAACAAGCAACCATGTTCACCAACTCATCAGTCCCCT
CAACATTGTTAGAGTATTTCCCAATACTAGCTTTGACCCAAGAAGCAAAACAAATCAAAT
CATACTCAAGCTGAGTACCCGAATAGGCGGAAGAGTCGTTCTCCATCTGCGAGAGGTCCC
TTACATCCTCAACCTGGGGCGCCGTAACGGTTAGATTCTGCAAGTCTTCTTCAAATAAGC
ATGCCGAAATAGAGCGCTGGCAAGCCCGAACGGTTAGATTCTGCAAGTCTTCTTCAAATA
AGCATGCCGAAATAGAGCGCTGGCAAGCTTCGAACTCCTTCACAGGGTCGCCACACACCC
ACCCAAGGTCCCAAGGCAAATCAGGGGAGACTTCCCCATGTTGCAGCGGGTCATCAACCG
TTAGATTCCCCCTCAAACTATTGATCGCCAGAGCCAAGTGTGATTCAAAGAGAGAAAAAC
CATGGCCATCCCAACCCTCGGGAATGAAAATGCTAGCATACTTAGTCCTCACATCAACGA
GATGAATAAACGCCCCAAAAGAGTTGAAATCATAGTTCAAAGATAGGTAGCTAGATTCAA
ACCTAAATTTGGAACGATCCCCTGTACGGACTGCCCTTACTGTGTCCCGCAACCAACAAG
CTGCATTGACGTCAATAGAAATAGATGAAGACGCACCTCGTTTGGACTCCGAAATGCAGA
GGAGGAGGTCGGAAAATCGGAAGTGAAATAATTTGCTTTCAATCTGCACGGACGACTCGG
AAAGAACAGAACCCGCAAGACATCCCTCACGAGGAGAAACCTGTCTACCGTCGGCGAAAT
ACACATCCTGTGGGATTTCGCAGTGAGATCCCTGAAAAGTCCCGTACCTTCTACGATCGT
AACATTTCGACCCAGAACCTCTAACCGGAGGTGAAGAAATCCAAGGCGATCTAGAAACCC
TTCGGCTTTGGGATACCTCACGGCGGCGGAAAGCAAACCCAGATCTATGCCCGTACCCGT
ACGACCCGTTCCCTCTCATTTCCTTCAGGGATGTGGAGGACCTTGTTGGAGTCAACTGTA
GCAAGAGCTTCGGCTTTGG
>Cj_pnp_00015_02902
CTTGTATGTCTCTCACACTGTCACTCCCAAGATTCGAGCTTGCCGCTGGTACATTTCAAG
AACTCTTTCACTTCTTCTTCTTCTTTGAAAAAAAAAACAGTCTTTGAAGTGTTTCATGTG
TTGCAGAAGCAGAGCAGAGGGGCAATAGCTAAAATGGGGAGATCTGCACGGCCGTTTGTG
GGGGTGGTTCTGTGGCTGTTGGCAGCCATGGCGGAAGCCGGGAGCCCAAGGTACAAGGAC
CCAAAGCAGCCACTGGGCGCTAGAATCAAGGATTTGATGAACAGGATGAGTCTCGATGAG
AAGCTCGGGCAGATGACTCAGATTGAGAGGAGTGTTGCCACCGCCGATGTCATGAAGCAA
TACTTCATCGGGAGTGTGTTGAGCGGCGGAGGAAGCGTGCCGGGGCCTAAAGCCAGTGCT
GAAGAATGGATAAAGATGGTGAATGAGCTGCAGAAAGGGGCTCTTTCAACCCGCCTGGCC
ATTCCTATGATTTATGGAATTGATGCCATTCATGGCCACAATAACGTCTACAAAGCTACC
ATTTTCCCTCACAATATTGGGCTTGGTGTTACAAGGGATCCAGAACTTGTGAAGAAGATC
GGAGCTGCAACCGCACTTGAAGTCAGAGCTACCGGAATCCCCTATGCCTTTGCTCCGTGC
ATTGCAGTTTGTAGAGATCCTAGATGGGGCCGATGTTACGAAAGCTACAGTGAAGATCAT
GAGATTGTTCAAATGATGACTGAGATTATACCAGGTTTACAAGGAGATCCTCCCGCCAAT
TTCTCTCGCCTTGGTGTTCCCCTTTTTAATGGAAAGGGGAAAGTTGCAGCGTGTGCGAAG
CATTTTGTTGGAGATGGCGGGACGGTTCGCGGCTATGTGATTCATTTCATTCTTATATGC
TCTGTTTTTATTTATGAGAAATTCCTCCAAATAAGACTGCTATGCTAAATTTTAGTTTCA
TCTCGTTTGAGAAATCTTTTTAAAGCTGTTCAAAAAAACTAGATTAAACTTCCATACAAG
TATATAAAATCAAAGATTAAAAGTGAGTTCAGCAATGAGAACTTCAAGAATCTCCATCAA
AACAATTTTTTAATAAATTCACCTAGGTTCGCCTAATAATTATACCTTATAGATTTCAAG
AATATTGTTCATATGAGCTGCTTATTTTTCTTCTAATTGCTGCTGGTGTGGGTAAAAAGG
GGGAAAGTTGCAGCGTGTGCGAAGCATTTTGTTGGAGATGGCGGGACGGTTCGCGGCATT
GACGAGAACAACACTGTAATTGACTCGAAGGACCTGTTCCGCATTCACATGCCCGCGTAC
TATGATTCAATCAGGAAGGGCGTTGCTACCGTTATGGTGTCTTACTCAAGTGTGAATGGC
CACAAGATGCATGCCAACCGTGATCTCGTCACCGGATTCCTCAAGAACAAGCTCAAGTTC
AGGGGGTTTGTGATCTCGGATTGGCAGGGCATTGACAGGATTACGAGCCCGCCTAACTCT
AATTACTCATATTCAGTACAAGCTGGAATTCTTGCGGGGATCGACATGATCATGGTGCCG
CAGAATTACAAAGATTATTTAAGTGATTTGAGTGATCTGGTGAAAAAGAATGTCATCCCG
ATGAGTAGGATCGACGATGCCGTGAAGAGGATATTGAGGGTTAAGTTTGCCATGGGGCTC
TTTGAGAATCCTATGGCGGATCTTAGCTACACTAACCAACTTGGAAGCCAGGAACACAGA
GCGTTGGCTCGGGAAGCCGTGAGGAAGTCGTTGGTACTTTTGCAGAACAGGAGAAGTTCT
ACCCATGTTCCGATGCTTCCGCTTCCTAAGAAAACAACAAAGATTCTTGTGGCGGGAACT
CATGCAGACAACTTGGGATACCAATGTGGAGGTTGGACTATTGAATGGCAAGGTTTTGCC
GGCAATGATCGCACTACCGGAACCACCATTTTAACCGCGGTCAAGAACACGGTGGACCCG
TCAACACAAATCGTGTATGAAGAAAGCCCGGACGCCAAATTTGTGAAGACGGGCGGTTTC
TCCCACGCCATTGTAGTGGTGGGCGAGCTCCCGTATGCGGAGATGTACGGTGACAGCACG
AACCTCACCATTGTGGGGACGGGTGGGGCCACCATTGAGAATGTCTGCGGGGAGGTGAGG
TGTGTGGTGGTTGTGGTTTCAGGGCGGCCCTTGGTGATTGAGCCTTACATTTCAAAGGTA
GATGGCCTTGTCGCGGCCTGGCTCCCCGGGACCGAAGGACAGGGCGTGGCAGATGTGTTG
TTTGGGGACTATGGGTTCACGGGCAAACTCGCCCGCACTTGGTTCAAGAGCGTTGATCAG
CTCCCGATGAACGTGGGCGATGCGCATTATGACCCATCGTACCCTTTTGGATTTGGGCTC
GAAACTGAACCAGTCAAGTCCCAAATTTAATCACCCAAAGTGTGTTTTCCTTGGTAGAGA
GGTGCTGAGGCTTGTTTTGAAAAAAGGGAATGAAAATCAAACTTATTGCCCATTTTACCT
GTTTTTATTAAAATTGAGCTTAAAGGGGAAATGCCATATAATTTAGAATACTGTGAGTTT
TTATAAAAAAAAATGATTTAAAGTGCAGAGAAAAAATAAAATAAAATATAAGTAAAAGAT
TTATTCCATACAAAATAGTTTTTTTTTTTTTTTGGAACAAATCAAAAAGACAAGATGACT
AAAAAATGGACGAGGACTGTGCATAGTGGCACTGGCAACACAATAAACAAAGTAATTTAA
AATAATAATTAAACAAATCAACTAGAATAGCAATGCTTATAATAATGATAATGATTTTGA
GAACTCTAAAAAAAATAAAAACTATTTTTTTTTGTAATTTTGTTTTTAGTTTAAAAAACA
AAAATATGGAAGTAGAAAATGG
>Cj_pnp_00016_02204
CTTCATCTTCATCCTCTCCCTCAGCACCAACCTCCTCATAGTCTTTCTCAAGTGCAGCAC
ATGTAGTAACTGTCCCACATTAAAAAGAGCAAACGAAAACAGACAGATTTCACACCCCAC
TAGTACTCATCTCCCTCATCACCTTCATCTTCATCCTCTCCCTCAGCACCAACCTCCTCA
TAGTCTTTCTCAAGTGCAGCCAAGATCCTCACGTGCCTCACTGAACTCCCCTTCCTCCAT
ACCCTCACCCACATACCAGTGAACAAACGCACGCTTGCAGTACATGAGGTCAAACTTATG
GTCAATACGGGAGGAACACCTCAGCCACACTGGTCGAGTTAGAGATCATGCACACAGCCC
TCTGCACCTTAGCAAGGTCACCCCCAGGGACAACCGTGGGGGGCTGGTAGTTGATGCCAC
ACTTGAATCCAGTAGGACACCAGTCAACAAACTGTATTGTGCGCTTCGTCTTGATTGTCG
CCACCGCAGCATTCACATTCCTTGGGGACAACATCTCCACGGAACATAGGCAGCAGGCCA
TGTACTTCCCATGGCGAGGATCACACTTGACCATCATGGATGACGGTTCAAAGGCACTGT
TGGTGATCTCGGCAACAGAGAGAGTTGCTCGTGGTAGGCCTTCTCAGCTGAAATCACAGG
GGCATAAGAGGAAAGCATGAAATGGATCCTCGGGTATGGGACAAGATTGGTCTGGAACTC
ATTCACGTCCACATTCAGCGCTCCGTCAAATCTCAGGAGAAGCAGTAAGCGAAGAGATAA
CCTGTGGAATTGAGACGGTTGAGGTTGGTATAGGTGGGGCGCTCAATATCAAGAGAGCGG
CGGCAGATGTCATAAATTGGCCTCGTTGTCAAGAAGTATAGCAACATCTGTGTGTTCAAA
AGGGAGTGTGTCGAGAGGACACTGAGTTGAGCGGGCGGCAAATGTCATAAATTGCCTCGT
TGTCAAGAAGAATGGCAACATCTGTATGTTCAAGAAGGGAGTGTGTCGAGAGGACACTGT
TGTATGGCTTTGGCAACATCTGTGTGTTCAAGAAGGGAGTGTGTCGAGAGGACACTGTTG
TATGGCTCCAACAACAGAAGTTGAGACCTGTGGGGAAGGATAAATGGTGAAACCAAGTTT
GGATTTCTTGCCATAGTCAACAGAGAGTCGCTCCAGCAGAAGAGATCCAAGGCCAGAACC
AGTGCCTCCTCCAACAGCGTTGAAGACTAGAAAACCTTGAAGACCGGTGCAGTTATCAGC
TAGCCTTGCGGATACGGTTCCAAGCAGAGGTCAACAATCTCTTTCCCAATGGTATAATGG
CCACGGGCAAAGTTGTTGGCTGCATCTTCCTTGCCACTGATGAGCTGCTCAGGGTGAAAA
AGCTGCCGATATGTTCCGGTCCTAACTTCATCAATCACAGTTGGCTCAAGATCCAAAACA
CGGCACGGGGGACATGCCTCCCCAGCTCCAGTTTCGCTGAAGAAGGGGTGTTGAATGCAT
CATCACCTCCTTCAACAGTCTTGTCACTTGGCACATATGTCCATCGGGCTGAATTCCGTG
CTCGAAGGGCAAATAAAACCATGAAATTTGATTTCATTACCATATACCAAATAAATATTT
CAACCAATTTAAAAAGAAGTAAATCTAGACAAAACGCAAATCCGGCAACCATATGCGAAC
TTGTGCAGGGAAATAAAGATTTAAATTTCTCAAAAAACATAATACGCAATTCCGGTAACC
ATATGTACACGACAATACGAATATTAAAATGATTCATATAACAAATTCAAAAATGTCAGA
CCTGCAAGGGTAGATCCAAAAATGGACATTCAGATTTACAGAAGTATGATAGAAATCGAA
AACATCATTCACGAACATTTCAGATCTGTGATTAATGCAGATCTATGAGATTAGACAGGT
ATCTATAAGCATACATTCACATAATTAACGAACAATTCAGATCCGTCTAAATATAGCCTA
ATATATAAACGAAAGCGTTCGGATATAGCAAAGCTGAATGCGGTTAATGCAGATCTATGA
GATTAGACAGATATCCATGAGCATACAAACACATACATTCACATAAATCCACACGGTTAC
AGAGTCTCTCATATGCATAAATCCATAGGAAAAAATGTGTGTATACCTGAATTCCGTGCT
CGAGGCAGTAGAGTTCCCAACAAGCATTTCCGACCTGGATACCG
>Cj_pnp_00017_01057
TCTTTATTTCACTTGAAGTTCTCACTTGATCTATTACTTGTCGTATTTTTAATTTATAGT
ATTCAGAACATATAGTCACACAGTATTTTCAGTGTTTGTGTTTATAGATGAAGTCCTCAC
TTCTTTGTTTGCAGAAATCACTTTATTATTCAGAAATGGCTGTCACATTCTACAACTTGA
GCTCAGCTGATGGCCTCCAGAAGCTTGATGATTACCTCCTTAGCCGTAGTTATATCACAG
GATATCAAGCTTCTAAGGATGACATAGCTGTGTATTCATCTCTTTCCAAGCCCCCAACAT
CTCAATTTGTGAATGTTTCTCGGTGGTACAAACACATTGATGCACTCTTGAGGATTGCTG
GTGTATCTGGAGAAGGTTGTGGTGTCATTATAGAAGGCTCTGCACCTGTCTCTGAGTCTG
TTGCAACACCACCTGCCTCTGACACAAAGGCTGCAGCTGCTGAGGAAGAGGATGATGATG
ATGTTGACTTGTTTGGTGAGGAGACTGAAGAGGAAAAGAAGGCTGCTGAGGAACGTGCTG
CAGCTGTGAAGGCCTCGATAAAAAAGAAAGAGTCTGGAAAGTCCTCGGTTCTTTTGGATG
TTAAGCCATGGGATGATGAGACTGATATGAAAAAGCTTGAGGAAGCTGTTCGAAGTGTTA
CAATGGAAGGATTAATTTTGGGGTGCATCTAAATTAGTTGCAGTGGGATATGGCATTAAG
AAATTGCAAATCATGCTTACCATTGTGGACGATCTTGTGTCTGTGGATGATCTTGTTGAG
AATTATCTCACAGTTGAACCAATCAATGAACATGTTCAGAGCTGCGATATTGTGGCCTTC
AACAAGATATGAAATATCTGCATTGGGGATGTTGGATCACTGCAGCTTGCCTGCCTATAT
TCCCAAGTGATTGGTACTTTTTATATGGTTGTTTTTGTTCGAGTCCAGTGTTTCTTGTTT
TAGTTTCAAGAGGTTCTTGGCCTCTGTTGCCTTTTGATTGATGTTGGATCACTGCAGCTT
GCCTGCCTATATTCCCAAGTGATTGGTACTTTTTATA
>Cj_pnp_00018_00976
GGCTTGGCTAAGATATCAGCAAACTCCTCAAATGGAGATCTTGAGAATTTGGTTTCCTAT
CATCATGCCTCAGCAGGCTTGTCAGCAATCTCCTCAATCTGGACATGCTTTGTGACTGGC
TTGGCTAAGATATCAGCAAACTCCTCAAATGGAGATCTTGAGAATTTGGTTTCCTTCCAG
AAATCTGGGGTCAGGAAACCATATGTCTTCATAAGGCACTCAAATGTAGCCTTCACAAAG
TTTCCAAGGGTCTTTGTTGAACCACGGGAGGAGGTGAAGACATCATCAATACCAGCAAAT
TGGAGAACCTTCTTGGGAACCCTAGCCGCCACAATTCCAGCACCTCTAGGAGCAGGAACC
ATCCGGACAGTGACAGATCCACATTTTCCGGTAACCTTGCAGGGCACAGTATGTGGCTTT
CCGATCTTGTTACCCCAGTACCCTCTCCTGACTGGAATAACAGAGAGCTTAGCCAATATG
ATGGCACCGCGAATAGCAGTAGCAACCTCCTTGGAGCACTTGACACCGAGTCCGACGTGG
CCATTGCTATCTCCTACCACAACGAAAGCCTTGAACCGAGTCCTCTGTCCGGCCCGGGTC
TGCTTCTGAACGGGCATGATTTCATGACCTCATCCTTCAAAGTTGGGCCAACAAGGGTGT
CGATGATCTGGTGCTCCCTTGATGGGAAGCGAATGGAGATAAATCTGCTCCAATGATCGG
ATCTTCCCTTCCTTAACGAGCCGGCCGAGCTTTGTAACTGGTACCCATTTCTCCTCCTCG
GGTTCACGGCGAGGACGTCGGCCTCCACGGCCCCTACCTCCACGATCGCCGCGACCCCGC
CCTCCGAATCCGCGTCCAAAACCACCTCTTTCCGCCATGATCGCCTCTCTCGTCAAGGTA
TTGAATCGCCGGCGCAGTAGAGGCGATCATGGCGGAAAGAGGTGGTTTTGGACGCGGATT
CGGAGGGCGGGGTCGC
>Cj_pnp_00019_02534
AGTCTAGAACATTCATGGCTGCCGTAAAAGCTAGAAATTTCTCGCACATTCTGGAGATGA
GATTGTGCCCTTTATTATCTCCGCAACCCCTTCCTGCCTTTCGCATCCTTCAATCTGCAA
AGTCTATTCAGTCAATAATCCCAAAGCACTCTTCTTTCGTCGTTGGTTTTGAGAGAATAC
AGTTATGGCCGGAAAAGGTGAAGGGCCGGCGATCGGTATCGATTTGGGAACAACTTATTC
CTGCGTCGGAGTGTGGCAGCACGACCGCGTCGAGATCATTGCAAATGATCAGGGTAACAG
AACGACGCCGTCTTATGTGGCGTTTACTGACACGGAGCGTCTCATTGGTGATGCCGCCAA
GAACCAAGTCGCCATGAACCCCATTAACACAGTATTTGGTACGTTCCTCTGTTTTTGTTG
TTGTCTCTATCTTTCCTTCAGTATAGCAAGAATTTGGTCTGTAAAGTTCATGTACAGATT
AAGGGGGTTTACACTTCATAAGACTCAGTGATGTTTCTGTGTTTTAATTAATTCGCTATA
TCTGGATGGTTCTAATTGTATTTGAATTTGAAATTATTTAGATGCTAAGCGGTTGATTGG
GAGGAGGTTCAGTGACCCCTCAGTACAGAGTGACATGAAGCTGTGGCCTTTCAAGGTGAT
TCCTGGACCTGGTGACAAGCCAATGATAATAGTCACATACAAGGGTGAGGAGAAGCAATT
TTCTGCAGAGGAAATCTCTTCAATGGTTCTAACCAAGATGAAGGAGATTGCAGAGGCTTA
TCTTGGAGCCACAATCAAGAATGCAGTGGTCACAGTCCCTGCCTACTTCAATGACTCCCA
ACGCCAGGCTACTAAGGATGCTGGAGTTATCTCGGGCCTCAATGTGATGCGCATTATCAA
TGAACCTACTGCAGCTGCAATTGCGTACGGGCTGGACAAGAAAGCAAGCAGCTCTGGTGA
GAAGAACGTGCTCATTTTTGACCTGGGCGGTGGTACTTTTGATGTTTCTCTGCTGACAAT
AGAGGAGGGCATCTTTGAGGTTAAGGCCACTGCTGGTGACACTCATTTGGGAGGTGAAGA
TTTTGATAACAGAATGGTGAACCACTTTGTTCAGGAGTTCAAGAGGAAACACAAGAAGGA
TGTCAGTGGAAACCCAAGGGCATTGAGGAGGCTGAGGACAGCCTGCGAGAGGGCAAAGAG
GACCCTTTCATCCACAGCTCAGACTACCATTGAAATTGATTCCTTGTTCGAGGGCATTGA
TTTTTATTCCACCATTACAAGGGCTAGGTTTGAGGAGCTGAACATGGATTTGTTCAGGAA
GTGTATGGAGCCTGTTGAGAAGTGCTTGAGAGATGCCAAGATGGATAAGAGCAGTGTGGA
TGATGTTGTGCTTGTGGGGGGATCCACCAGGATCCCCAAGGTTCAGCAATTGCTGCAAGA
CTTCTTCAACGGCAAGGAGCTCTGCAAGAGCATCAACCCGGATGAAGCTGTTGCCTATGG
CGCTGCTGTCCAGGCTGCAATCCTGAGCGGAGAAGGCAACCAGAAGGTTCAGGACTTGTT
GCTGTTGGATGTCACTCCTCTGTCTCTCGGCCTGGAGACTGCCGGTGGTGTTATGACCGT
TTTGATCCCGAGGAACACCACCATTCCCACCAAGAAAGAGCAAGTGTTCTCCACTTATTC
TGACAACCAGCCTGGTGTGCTGATCCAGGTCTTCGAGGGAGAGAGAGCCAGGACGAAAGA
CAACAACTTGTTGGGCAAATTTGAGCTCTCTGGCATTCCCCCAGCCCCCAGGGGCGTTCC
GCGGATCACTGTCTGTTTCGACATCGATGCTAATGGTATCCTTAACGTCTCCGCCGAAGA
CAAAACCACAGGCCAAAGAACAAGATCACCATCACCAATGATAAGGGCAGGCTCTCCAAG
GAGGAAATTGAGAGAATGGTTCAGGAGGCAGAGAAGTACAAGTCCGAAGATGAGGACCAC
AAGAAGAAGGTCGATGCTAAGAACGCTCTCGAGAACTATGCCTACAATATGAGGAACACT
GTGAAGGATGAGAAGATAGGCGCCAAGCTTCCACCCTCGGATAAGAAGAAGATTGAGGAT
GCAGTTGAAGAAACCATCCGCTGGCTGGACGGCAACCAGCTGGCAGAGACCGAGGAGTTT
GAAGACAAGATGAAGGAGTTGGAGAGCATCTGCAATCCCATTATAGCCAAGGTGTACCAG
GGTGGAGACATGGGTGCTGAGCCTTCAATGGACTATGATGATGCTCCTCCTTCCGCTGCT
TCTGGACCCAAGATTGAAGAGGTTGACTAAACAGTCATGTTATTTCTTAAGGATGGATTC
TGGATGATCTCTTCATTATTCTGTTCTCTACGCTTTTAATTGTTAAAATCCTGTCAGTCT
AATATTATATGTCTTGTGCTTGTGTAATTTTGGCCTTTTTCTCTCCATATTGCTTCTTTT
GTTTCTCTTTTTATCACCAATATACACAATTAGGGCTAAAAAAATCAGTTCAAATCACGA
GTTACTCATACCCA
>Cj_pnp_00020_00594
TGCTCCGGATCATGTGGCTCTTCCAGCCCGGGCTGGAAGAGCCACATGATCCGGAGCACA
AAATCAGGATCACTCTCACATCGAAAGACGTGAAAAACCTCGAGAAAGTTTGTTCTGATC
TGGTACGTGGTGCCAAGGACAAAAGACTCCGGGTGAAGGGACCAGTGAGGATGCCCAACA
AGGTTCTTCACATCACCACTAGGAAATCTCCATGTGGAGAAGGTACCAACACATGGGACA
GATTTGAGCTCCGGGTTCACAAACGTGTCATTGACCTGTTTAGTTCACCAGAAGTTGTTA
AGCAGATCACCTCAATCACCATTGAACCAGGTGTGGAGGTTGAGGTTACAATTGCTGATT
CTTAAATGTTGGCTTGTTTTAAGTTGTTTTGGGATTCACTTTCCACCCTACAAACTATGT
TCTTGAACTATGTGGATTGTGTTCTGTGAGTTTTGGTATTGTGTTTCGAAGACAAGAATG
GCATTCAATGTGCCAAGATTTTTGCAAATTTATGTGGTATCATTGTGATGACATTATATT
GTTGTTTTTGGGTATCAAAATGGCAAGGGTTTAAATCAAAAAAAAAAAAAAAAA
>Cj_pnp_00021_02075
GTATTCTTTACCCGAGGGGCCGGAAACCTAGGTTTTCCATCGTCTTATTCATACTTAGGC
TACCTCCATCTTCATTCTTCTCCGCCCAACCACTATCTTTAGTTTTCGTCGCCCAACCAC
CATCTTCAGTCTTTGCCGCCCAACCACCATCTTCAGTCTTTGTCGTCGTTCGTCGGTGGC
CAGAGAGTTAAAGAAAGTATTCTTTACCCGAGAGCATTGTTGGAAAGGACTTTTTGCCCA
GTGGGTTTGCGCGTAGCAGCAACACATCAAGTGTGAGAGGAAATCATCAACCAACCCACC
TGAGATGCTTATCTTTTCCCGCAGCTTCTTTCTGATGCAACATGTGTAACAGCAGCAGGA
TAATAATAAGGAGTATGTCATCAATTCATTACAAGCTTCTATAGAAGAAATATTCCTGCT
GGTTGTTGCGGTTGCAATTTTTGAAAATGTCCCACATGGAAATGAGAAGGTTTCTATGCC
GAGAATAGGTTCTGAACAACATCCCAATAGATATGAATGCCATTCTTCGTATTGATGTGA
ACCCTTAGAATATAACAAGTCCTGTTTAGATGAAACTGAAGAAGTGTTTCTTGAGATTGA
TGGTTTCTCATTACTTATGATGTAGCTTTCATCATAAGTTTCCTTCTTACTATCAGCAAC
TAGATAACCATGCTCCAACTACAGAGGCTTGGCAGGCGAACTTTTATACGGAATAGAAGT
AGCAGCAACAACTTCGGTGACATCAAGAAGATGTTGAATGAGTTCATAGTGATTTGCGTC
TAAATTCGCTTGTGAGTGTTGCAGCTCTAGCTGAAGCTTTTCGTTTTCTTTTGTAATTGC
CTCGTTGATGGGCATGCTTGGGTAGGAAAAAGAACTTGATTTCTTCAGCACAACAATATC
AACTTTGGAGGGTTCTGGCTTCATTATGACTTGTTGCACCTTCGTGTCTTCATCATCCAG
TGTGTATTATCGTTGATCCATTTCAATAATTTCCAATCTATCCCTGACTCGAGCATTGTC
CAAAAGGGTAATGAGTGGGATGATTTTCAAATATCTTTCTATCTCACTATGCGCCCTCCT
GAACTGGTACACAATGTTGCACCCCATAGCCAATAGATAAAGATAGATCCGGTCTTGGCA
ACTGTTAACCAGAAGATAGGACCTCCTCAATGCATCCTCAAACAGATCTAATGGCTCACT
GGTTTCTAGATATTTCTTAATCTCTGATATCTTGAGCTTCTCCAACAAATTGCCAATTAA
CTTGAGATGTTGTGGAAACTGCCTACAATTCTTCTCGTGCATCTTTGATGTGCTTGATGC
CTTCACTATCATCCCAATTAGCTTCAATGCATCAACCCCTGTAAGTTGGGCAACATTTGT
TATGTCCCACGAAGCCATTTTCACTCCAATCACCCTTTAGCTCAAAAAAGGCCAAGAGGA
TGAAGGAGAAAATCATTCACCGCCGTCGTGATGTAGATTTGTCCGAGCTCGGTTTGGCCA
CTGCCACTTCACTACAAAAAGCGCTGGGATGCTATCTGAGAGCATTGTCATGTACTTGAT
TCAGCACAGAAAGTACAGGGATGATATTGATAATCTCTTCGTTCTGTTGATCAGGGGATT
CTGATTGCCATGATGACTGTCTTGTCTGTAACCATGGCTATTGGGCAGAAAGTAGTAAAG
GGGAACACTAATCAAAGTGACCGAAATATCCATCATTATGGATTAGTTGTGGTTTGTTAT
CCACATCATAATCTCTCCCGCAGCTTGTTTGTAGATCTCTTCTACTGCTGTAGACAATGG
CCTTTCAGAGAACAGATCCTCGTAATGATAGTTGGTTGCACGGGCTTGAATCATATACAT
GCTCCTGCGATGATCCGATGAAACTTGAGCAGAAACAACCTCTATGTTATGCTTCTCCAA
AATGGAGTAGATGATCGTTGGGATGCCGGGCTTCTTAGGATAACAAAGACTAATTTGAGA
ATGGTCGCTGCACACATTTAGGATGAGAAGTCTTGGTCTGAAACGACGTTGGTGGCGGCG
TTGGCATGGTCGGCCTTCCAGTGATGGGTCCCTGA
>Cj_pnp_00022_02701
TTTTTTTAAACATAATATAATTCCCTCCATGTTCAAAAAGTTGATGTTTTCCAGTTTTGC
AAAGTAGTTAACCAATACACAATGAGCAAGAGGAGATCATCAACACATCAAGGAAGAAGA
TTCAGAAGAAGCCCACAAGCATTTCAGAGATCAATGCATATCTACGAATCTAGTCCCCAA
CTATACCAATCTACTATCGTTTATAAAAATAAACCGCCCTTCCCTACTTCCATACCATAG
ACAAAAAAGTAAACAATGTCACTTGAATATCATACCTGACACATAAGGGTGAAACCAATC
ACGGGGCAGCATCCATTGTACTCACCTTCTCCAGCAGTCCCTTGAGCTCGATTTCCAAGT
CAAGCTTCTCCTCTTGTGAAATTTTCCCGTTACATTTCTTCAGCATAGATTTCAGAACAT
TGAGGTTCTGCTTGATTGAACAAGGACCCCTTGAAGAATCAGAGGAGTGACGGAGCCTGT
AGTTGACATGGGCACCAGCAAATGGATTATCCTTAATAGCTTCCCTGAAGGCTGCTTCTG
CATCAGAACCATTCTCATACACAACTTGAAGGCAGTTAGAGGCATGGTTGGTATTAGTCT
CCTTTTCATTCAAGACACCATACCTGCTGAATATTGTGACAACTTCTTCTTTTGATGGCA
AGGCATGCCCCGGGGAAAATGTTACTATAAGAGACATCGGAATTATTTTTCTACCACCTT
TCTTGACCTTGTAGCTTGGTTCTGGTGTATAGATACACTTTCTGAATGCACTCGCAAATC
TTCTAATCATATCCGTCTTCCTCAAATAAAGAGGGTTAATCGCTGTGGATTGAACCTCCA
ATAGGATTTGACTTATAGGAGTATTCACGTACAAAGCATTAAGTTTCATCTCGTGATTTT
CATTACAAATTTGAGGTTCCTCGTCAAGATAATCAGCTTTTTCCAGATTTTTTCCCTCCA
CAGCATCATAATCATGGCCTGAAACGGGAAGTGGTTTACTTACTTCTGCAGCAGTCTTCG
TCATCCCCTCATCAACTCTAGCAGTTTTGGAGAAAAGATCCTCAAAACCTCCTTTAGCAC
GCGAGGATCCAGTAATCCACCTAGGAGGGCTTGTATATGGAGGTGATAGATACTTGCTCT
TCTTTCTTTCCCTTGAAAGAGGACCTCTTTGAGATTCTTCTTTGGGCACATCCACATCGT
TCGGAGCACCATTTTCAATGGACAAAGCCTTTCTTTTCTTCAAGTTTTTAGCTGAATCAT
TCAAGTTAGCATCCTTCTCACTTTCCTTCATGCCTGCAACACTGTCACTCTCATTTTGAA
CATCGGACCCCATGCTTGCTCCCATAAGTTTAGCCATGCTTCTCTGTTTCGTGTGGTGAT
AAAGCTTATCATCAGCAATAACTGGGCAGTTTACAGAGCCAGCATATTGGTTAAAAGCCC
ACTCTTCTTCTGAAGGCCCCTGGATAGGTACCTCAATTGGAACAGTGAAATCATTTCTGT
CCACAGCAAGATTTGTAGCCTTGTCTTCCAGGCCTTCAACAAGACTTGGGTTGCAGTACC
GAGATAATTGGTAGCCCCCTTTTGCATAGTAGAAACCAGACAGCCAACTAGTGAAGACGA
CAAGCTCAAGCCTACTACTAGGAAATGAAAGGGTGTGTCCAAGATCCCTCAAATTGAAAA
GCACATGCTGAGGTTCATAACTAGGTAATGAAAGCTTACAAGTACCTGCTTTTGGCACAA
GAACTCCAGTCTTGATTCCAGCATTCACTGCCAGGGGACTATGTTTTTGTGCTACACATT
GGCAAGTCATTTCCAACTCAACCAATGTACCAATTTCATCAAGAGCCTTGTTGACAGCAT
TAAGGAAACTTTTCACAGTGCTCTGCTTTGACATTTCTTCGAAATTCTGGGCGAAGGGCT
TCAGCTGTGATGGTAGGCACCATGAGAAAGAGCCATCCCCATAGTAAGCCACAAGGAGCC
TACTTGTCTGTTTGTACTTGATAGCAAACTCAGAAGCATCAGAAGGGTCATAAATCCGGC
CAGGCCACCATGGATGACTCTTAATTTTTCCCCAAACAAAGTCACCTACAGAATAAGTTT
GCTCAATAACACCATCCTCTCTTCCTTCAATCTCATTTTCTGCTCCTTCCTTGTTAATAG
CTTCATTTTGCGCCTTACCTGTAGCATCCCCTTTCTTTGAGGTCTCCATGAGGGGCTCTA
TTTCACTTTTAGCCACTTGTTTTTTGTCAGTCTCCTTCTCATTATCCAATGTGGTATTGA
CTTGCACCAAAAGTGAAATCCGATCAACCGAAACATTATTCATCGCTTTCAAATTGATCC
CCCTAATGCCATCATGTTCATCAACCGGGATAGAGTCCCCATTATGAACACCAAGACCAC
TGCCGAAATTTCCAATATCATCAAGCTTGAGACGAAAACCAAGGGTTTCTGGATTGTTCG
ACTCAGTAACACCACCTGCTAGGGTTTCAGCGGTGCCTGATTCTTGCTGCGCCGCCATTT
TAGCCAAAGTATCTTAAAAATTGCTTATCTAATTGCTGGGAAATTCGAGGGAAGCAAATC
GCAAAAGAAAAAGCAGGCCTTCGGATCTTTCTTTACCAGTGAACAGAATTTGAGCTTCTT
CAAAGCTTCTTCTTCGGCTTCCTAAATGACAAAATGATTCAAGAAGGTTTGAGAGAAAAT
G
>Cj_pnp_00023_02056
TTGTGATGAAAGATTTTTTTAACTCGAAAAGATTCCACCATCAAATAGAGTAAGAGTCAA
GACCCCTTATCAGATTTTATTACTACAACAAAAATACAAAAGAACGGGGGACATTAGGCC
AAGGTCTATTATCAAACCCCACAAGAGGATATAACCCCTCCTATATGCAAAAAATGTAAA
TCAAAAGAAAACTAAAGAAACTAAAGCTAGCTAGACTAAGGCCAACAAGAAGTGCAAAAG
CTAAGCTGGACCAAGGCCAATAAGAAGTCATAAACTAACTAATAAGCCTAATAAAGTGTC
TTCAATCTTCCCAAAGTTATCTTCAAATCTTCCAAGTAGACTTGAACATAAAAGAACAGG
AAAGAGCAATCAGGTGCCTCTAAAAATGATCTTATACAAGCTATAACCTCAATAAAGCCT
CAAATTCATACGATGGAAGCATAGTCGGGGATGTAGTTCTTTAAGTCTTGGTCTTGGTTT
CTTGATGCTCATGTAAAATCTCTTATCCAGCCTTCTATAGAAGTTCCTCAATCTCTTCAA
CCTTTGGGAATTTGTTAATGACTCCTCCTTTCTTAGATCATCGAGATTTCAGTGGCCATT
CTCATAAAATTTTAGAAGAGTGGTTGGACCAAACCCCACACTTCTCCAAATAAGCAAATT
TCTTGGACCTTTTTGTCAATATCAAAGTGCTCCAATTTGGATAACTTCCCAGTGTTCACT
ATCTACATAATCTATCACATTAGCCCATGAACATGCTCAACTGTTATCATTAGTTGAGAA
TCCTCCTGAATTCAAGCTGCTACTTGTTTGTCAAGAAGGATTAAGGTCTGCAGCTGCTGC
ACAAAAGCTAGGGGAGGCTAATTACCAGAAAATAGCATGCATAACTTCAGGGCTTCAATC
TGTGAAACAAGGAATGTTTGATTATGTGGGTTCCACACAGTTGAAAAATACAGGCAAGGC
TGTTTTAGTTACTATCCAGGACAAGATTTCAATTGTGCTGGGAACTGTGTTAATCTATGT
GTTTCTTTTTATCACATTCTTCCCTGACCAAGAAGAAAAACTACTTCAAAAGACTCCTGC
AAGATAGCCCCCAAAGTATGTTGCAAATCTGGGGAACTTAGATATCTGAAGAGCATAATA
GTGGTCATTTTTAGCAAATGTAAGTATGGTCTAGTTCTTGGAAGAGACACCAAAATGTAG
GTGTAGTTCATTTGTTGTAAAATGATTAATACTATGTAAAATTACTTGAAAGATTGTACA
GAGTTTCTCATTTCCACTTCTCAGAGACGGTATTTATATCTTTCAATAACCAAAATAAAG
GGCCCCTTTCTGTCCAAAAAAACTCTTCTTCGCTCGTCACCTCTGCATCTCACTTCCTCT
ATAACCCATCACCAAAAACTTCCTCTCTTTATCCTTCCACATCTTCATGCCTCTTCTTCG
CTCTTGACCCTCTGCATTTTCTCCGCCTTAGAGGAGCCCGTTTGGAGTGCCCGAGAAGGA
CAATATACCATTTTCTGGTAATTGACTATCAGAAACCGGACTTCTGAAACATGAAAAAAC
TTAACAACCATCGTTCAAATATAAAATCATAGACCAAGAAGAAATGTTTAAACAAAATTA
TTTGGGTCTGAACTCATTTGACACAGAAAATTCATAGCTTCAAGTATTAAATCAGACAAA
GAAGCATTAAATCTAGAGTAGAAATTGAAGACATATACCTAAATGTGTTTGAAACTTCTC
ACCGTTCCCTGTTTTTTCCTCTGCTCTCTCTTCAACCCCTTTCTCTCCTTTGTTCTCTCT
TCAATCCCTTAAGAGAAATGAGAATAGAGCGAAAGAGATGAGCACGTGGAGAGAGATATG
AACTTAGATAAGACGATTTAATCTGCAATGAACAAGCACGGAAGAAGATTTAGGGCTACG
ATTTAGGGTGAGCGCAAAAATGAATTTGGGTAAAGATGATTGGTAAAAGTGATTGAGAGT
GTCGTGAGCGCGCCAAGATGAATTCGGGTGAGAGCGCGAAGATGAATTCTGTTGAGCTCC
ATGTTTTGAGTTTGGG
>Cj_pnp_00024_01309
GTCGCTTTCACAAGAAAGAAAACTCACTCATATGGAAAGAAACAACGTTTTCCGGCGCCG
GTGAAATAAGATGGCCGGAGCGAGCAACCTTCTTGCATGCGTCTTCCCTCCACCGCCACC
GTGTTTACTGAAAACCAGCTCTGCTGGAAACTCTACCCGAATCTCATCCTTTCACTCTCT
GAAATTTCATACCCTCACCCTCCCCACCATAGCTACCAAAGTCTCAATGATTCCCGGAAA
GCGTTGCCTCCAAGTACGTATGAGTTCACGCACCACTCCGAGTTCACAGGACCCTGGTCT
GGAAAAGGCCGAGCTACGGGGAGTAGATGACGGCGGCGGGAATGGAGGGGATAATGGAGA
CGGATGGGGCTGGACGACATCGTTTCTGCTTTTCGGTTTATGGGCTGGTCTCATGTACTA
TGTGTTTTTCTTGTCCCCTAATCAGACTCCGTCAACAGATTTGTATTTCCTGAAAAAGCT
CCTCAATGTGGAAGGAGACGATGGGTTTCGAATGAATGAAGTTCTTGTGGCCCTCTGGTA
CATAATGGGGTTATGGCCAATTGTTTACAGTATGCTTCTGCTTCCTACTGCTAGAATGCA
CAAAAACAAAATTCCTGTCTGGCCCTTCCTCATCCTTTCGTGCTTTGGTGGTGTGTATGC
TCTCTTCCCTTTTTTCGTTCTGTGGAAGCCCCCACCTCCACCTGTTGAAGAAGCTGAGCT
CAGAAGGTGGCCTTTGAATTTCCTCGAATCAAAACTTACTGCTGGGATTGTGATGGCTTC
TGGGCTTGGGTTAATAGTATATGCAGGGGTTTCTAATGGGGGTGTTTGGAAGGAATTTTA
CCAGTACGCGAGACAGAGCAGATTTATCCACGCAATCACAATTGATTTCATTTTACTATC
AGCATTTGCCCCTTTCTGGGTGTTCAATGATATCACAAATCGGAAGTGGTACAGCAAGGG
TTCTTGGCTTCTTCCAGTGTCAGTCATCCCGTTCTTGGGTCCTGCATTATACATTCTCTT
ACGGCCACCGGTCCCAACTTTACTGGTTTCCTCAAGCTCAAGTAGCATGACGAAAGAAAC
ACCACACAAATCCAATGATAAATGACCATGTGAAAACAAATCAAGCTGGTGCATTTTGCA
GATGATCATGTCACAGCAGCCATTGGAGTATATTATTGAAAATTTAAACTGAGGCTACTG
TTGAGTATTATATTTAGTTACTTGATACATTTACTAAAATTTCCAGCGTTGGAATTATTT
CAAATTTTCACAACTGTCAAAATGCATTGCTTTCTATTTATTACCAAAA
>Cj_pnp_00025_02043
CAGGGTTAAGAACTAACAACTAGAAAGGTTACCAAGTTCAGTGCTCTAGTAATTAGTGCA
TGTAAGTTGCCTGGTAATGGTAGCCATTTCCAAAGAAGTTGCCAGGACCAGGAACATTGT
AAGGAGTGCCTATGAATGTAGGGATATGGGTATCGGTTGGTCCGGTGTAGGCATACATGT
ATTGTGGGTACCTGTCAGTAGTTCTAGCATAGAAGGTCTTGTCAGTGGCAACGTTAGCGA
CTCGTGCACAATGTCCAACACCATTAGCACGGGGTCTTTTGGGCTGCGGTTTTGGAACTT
CAGTTGCCCTTTTCTTGTCTGCCTTTGCTTTCTCCATCTGGAGAACTCGTTTTTGGAGGG
CATCCACAGGATATTGTTGCTCAAGCTTATGATCCTCAATGCATCTAATAACAGCCTTCA
GTGCATTCAACTCCTTCTCATTTACATCGTTCTGTGCAGGAAGTGAGGCATTCACAGATT
TTCCAAGCGAAGGGACCTTGCTTGCCTCGTTCAAATAAGATTTCAGTAGAGGAACAGGTG
GAAACTGCTCTGTCAGCTCAAAGGCAAAAGCTAGATTGACAGCATCTATTTGCCTTCCAA
TATTTACCAGCACATTTATAACACCTGGCATTTTATCTGAGAGTCCAAGAGAACGGCATA
AGTCAGCTATTTGACGACGACGGGAAACCATGGGTATCAACTTGGTTAAACCATCCATGT
CAAAATCTGAGTTGATACCAAAAGTAGCTAGAAGTTGTAAGAATGCATGGGCCTCCAAGG
AGTTCCCGTGATTGGCATCAACATCCAGATCGTCCAACTTTGGTTTCCAGTCTTCAGCAA
TTGCTTTTGCTCGAGCCTTGACACTTTCTGAGATTACTCTTGGAATAGACTCCGTTTTCA
TGTTTGAAAGTAAACTGCTAAGGCATTCCATCAACATTATACAGGTTCGACGTACACCTA
AAAGGTTTGCATCTTTTTTAGCATCTGAATTTATTATTTCTGAGTTGTAGAAACCCCTGA
GTGAGTCCAAAACCAGAGATGCTGGATCAGCTGCAGCCTTCAAAGCAAGTGGTATCTCCT
CTCTCACAGCAGCGAGGTCCTTGCGGTTGTCTGATATAAATTTGTGGATGCCGTCTGAGT
CCATCTTTTGACATAAATTAACCAACTCTGGATAAGATTTAACCTCTGTGTTTCCATTCT
TATAATACTTCCCATTATCCTCAGTGTTACTTGCAGTGTCATTAAAATGTTTTACTTCCA
TAACAGATGACTCATCTTCATCGTCGATGTTAACAGTAGGTTCCAAAGAGAATGGCTTCC
GACGCTTTTCTAGAGCAGTGGAAATAGCAGAAACTGCAGCATCTCTTTTCTCTTGGAGCC
TTTCAAGTGAAGCTCTCTCTTTAGACATAACTGCTGCTTCACGTTTCTCAACCATATCTT
TGGCTTGAACTATTTTTGTTTCAAATTCCTTCTCTTGTTCTTCCAATTCAGTGAAACGCC
TTTTCAAAGACTTTTCAAGCCCATGAAAATGTTCTTCAAGTTGTTTCCATTTCATGTTTA
GGGTAATTGCACGGTGACTTTCAAGCTCAGCAAATGCTTTCTGCAGTTGCTGTATCTTTG
AGGTAGTTGAATGCATGAGTATCTCAACTGACTCGGGATCTTCCATGGTAGATCAGCCCA
GGCGATTACGAGCTAAAATCTCAGCAATAAATGAGAACACAGCTAAGATTTACGCCAGGA
TCGGAAAAGTAACTGATCTAGAAGCAGAGTCAGAAATGAAGGGCGGAGCTGAGCAGGCTA
AAGGTTAAAAAAGGTGAACTTACCGGATCGGAAGCGAGAGGCGGGAGAGAGAAGGAGATG
ACCAGAATCAGACCATTGTGGTGGCGAGGGTTTCTTAAAATTTGGATGCTGAAGAGGGGA
AAAGAGGAAAGTATCAGTGAGAATGTGGAGTGTGATTTATGACAGGTCTCGGACAAACAC
ACGCACACTCTTCTCTCTCTCCCTCTCTAAATGGGTAAGTGTCAGAAGAAGTGTCCGTCA
AAA
>Cj_pnp_00026_02513
CGCACCTTCAAATTGAAACCCACAAACATCAAGCCTCGTGATATTTCACAAAATTATAGA
ATTACACAAAAATTACACAAAAAGCCTCGTGATATTTCGCAAAGGTCAAAACAGGAAAGC
TCTACACCACACTATGATTACATTATAGAATTACACAAAAATTACACCTTAGAAATCTGC
AACTCGAAAATGGTAAATTCTCTACACCACAAACACATTGCAGTATATCTAATGGTAAAT
TCTCTACAACTGGAAAATGGTAAAATTCTATAGCCCCTCTTCATTTTGTACTGATTCAAT
CCCTCACATCAACAAAAATATCTACAACCAAAGTTATTTTAAATGTTTTGGTTTGAATGA
CTACCCAAGAATTAACCAATTCACAAATTTCATTTAACTATTAAACCAAATAACAAAGAA
AAAGGTTGTTCATTTCACACCTTACTTTTAGAACATGTACTGGAGAGCAGTGACAATCCT
TTAGAGACTTGAGCATCACAAAAGGAATTATGGTCAGAGAAGAATCATACACACGTGATC
AATATTTGAATAAGTCGGAAGAAGAAGAAGAAAACTGATATTTCACTTGGCAACCAAGAT
TTTATGCAGATGCAACAAAAATCATCCATGCCAATCATAAAAAAACACATGTTTTTCCCA
GAACAAGACACATCGCCTAATCCCACAGGTTTGATGTGCAAAATTGTCCTCCACTATTCA
AAATCTAGGCCCAAATATAATTCCCTACAATCACCCAATCAATCATATATGTAATGTTAT
TATTGACATAGATAGATTACATTGAAGATAAAAATTTTCTTGAAATGAATAATCAGGTGG
AGGATTAAACCATATTAATATAGTGAAATCATCATAAGAGCAAGAGAAACCCATAAAGGC
AGCAACCAAATGAGATGTTACCAGTGGACTAATCATGTCGACAATCTGGCACAAGATATC
CTCAAAAAGCACCGGCTCTTGGGCCATGCATTCCATCCTATGCAACTGCTCCTCGTAGAA
AAAATGAATTTAATTCCTGGTCAGAACCCCATTTCCATCCAAATCTATGCACTTAAACTG
TTATTCAAGGGGATTCATTGCCATCCTTGTGTGATCATTGGACGCAAGACATCTTTGGAT
TCACCACCACTGGCTGTATTTGATAAAGTCCTGTAAAGTACTTGAATGGTAGTACGCTAG
TGAAGTTATTGTAACATCTTTTTTGATAGATATCTGACGTTTCACTTCTATTTCCTCAAG
TTTCTCCATCCACCTCTCCACTATAGGATAGAAGTATGCATATAGCATTCCAATAATCCA
AATGTAGCGCTCGAGGCGAGAACGAAAATGTCATTCATGCAATAACGAAAATTATTCTTT
AGACTCAAGCTTTTATTGAGAAATTCAAATATATACAAAGAAAAGGTAAAATAAATTCAC
GATGTTTACGGCTTCTCAATTAAAACAAAACACTTCTAAAAAATGATTTTCTACCAATGC
AGTGGAGAGTTCCATAGCACTTACAGAAGGGAATAAATCGACTGGGAAAATGGAAAGGAA
AATTAGTAAAAATACCTTTGATTATGTTGGTGTGGCAAGGCGTTAAAAATTGAAGAGATC
CATAGCACTTACAGAGTTTGAGCAATCGCTAAAGTTGAACCAATTCATCCTAAAAAAGGT
TGGATGTTGAAGCAAAGAAGTGATAATGCATGTGATTGAAGCGCTTTGAGAAAGCCACAA
CGCCTCGTCCTGGGCATAGCGGTTTGGCCAAAACCTGCCTCCACAATCCGCCATAGCGCT
GCCATTTCCACTATTTGACAACTACTTGTTCATTTTGAGAACCTGCATAAGCGAGACCAA
GACCAATGATAGCACCAATCCTAATCGAAGGGTCTTCTTTATCGGGTCACACTTGTTATT
AACTGTACAGTTCACAATTCCAAGGGAAAATGACCCTTCAAGGTGATGATGAGTTAACAT
TGCTCAATGTTGATAAACAACAAAAGGAGTTTCAAATGTATACAATGCAAAACTGTCAGC
ATTATGAAGTTCCATATTAAATCTTCAAAGCTCAATCTTAAATCGGCAACTTCACATAGT
TAGCAACATGTGCCTACATCTGACAAGCCCTAACTTTTGAAGCTGTTGCACGCTGAAACC
ATGAGTGACTCGTACGTGCCCATAGATGAGAGGAGCTAGAGGATAGTAATTGCAGGAATG
CGTTGTGTAGTCAGTGAAAACCATCCCTTCCGACAAAAATGAACATGTGCGTAGAGAAAA
GCATAATGTTTTACTCTCAATCTGGATCGAGACCCCCTTATCTTCCCCCAATTTCAAAGT
TTGATTTGAATCGTGATTTAAATGTCCATCAGTCTCAACACCTCTGTTTGCAGGTTTTTT
GGTTGCCCATGGAGGTGGGAGTATCTGGTTGCCCAATTCTGTAAGGCGTTGAGAATTTTC
TCAATACCGCTGAGATTTAGGGCTTTGCACAGATGCGTGGAGGAGGATCCCCT
>Cj_pnp_00027_02545
AAAAAATATCTTTATATTTCCATTTAAAAATATAACCAAGGTCGGTCCACCTAGCCTACT
CTTGAGGGTTTCAGAACAAACAGTGACTGTTTGTACAAATCGGATGCCATTACCGTCAAA
TCAAATAGTGGGCACTACTTCTTGAGAGCACAGTGAACATTATCCTGGATTCAAAGAACC
AGACCAATACGCCTTCCCCATCTAACAACAATAGAATGAACCAAATAGTAAAAACAGATG
GTGGAACAAAAGAAGCTCACAAATCAAATCCAACATTCACTGAATGGCAACAAAAAGCCC
AAGTCACCTTAGGAGATAGCATAAAATGACAAATCAAACCAACTCAAAAGACCAAAGACA
CTAGACTCGCCACCGCCTGTCAAGTACCCAATTCTGAGAATGGATACCAAACATACAAGG
CAAAGACTCGAGGACTACTACAGAATTACTCAAACAAACTTTATTAAACCAGATCTTCTT
ACATGCCAGCAGCACGGTTCACTTCTTCTTCTGGGCAGCCTTGGTAATCTTAGCACCCGA
TGCATCCTTCTTCTCCACGCTCTTGATCACACCAACAGCAACTGTTTGACGCATGTCCCC
CACAGCAAAACGACCAAGCGGTGGGTATTGAGAAAACGTTTCCACAACCATAGGCTTGGT
GGGAATCATCTTCACCATGCCAGCATCTCCGTTCTTGAGAAACTTTGGCTCCTTCTCAAG
CTCCTTACCAGATCGCCGATCGATCTTCGTCAGTAGCTCAGAGAACTTGACAGCAATGTG
GGAGGTGTGGCAGTCGAGCACTGGTGCATATCCGTTCCCAATCTGGCCAGGGTGGTTCAT
GATAATGACCTGGGAGGTGAAGTTATCTACTTCCTTGGCAGGGCGTCCTTCGAATTTGAG
GCAACATACCCACGCTTGAGATCCTTCACAGCAACATTGAATTTGAGGCAACATACCCAC
GCTTGAGATCCTTCACAGCGACATTCTTAACATTGAATTCCCACATTGTCGCCAGGCAGT
GCTTCTTGAAGAGCCTCGTGATGCATCTCAACAGACTTCACTTCAGTTGTCAAACCGGTT
GGTGCGAAAGTGACAACCATACCAGGCTTGAGGACACCAGTCTCCACACGACCCACAGGG
ACAGTTCCAATACCACCAATCTTGTACACGTCCTGGAGTGGGAGACGGAGGGGCTTGTCA
GATGGCCGCTTGGGCTCATTAATCTGGTCCAGAGCTTCAAGCAGGGTTGGTCCCTTGTAC
CAGTCAAGATTGGTTGACCTCTCAATCATGTTATCGCCCTCAAACCCAGAGATGGGAACA
AATGAAATCTTATCAGGGTTGTATCCCACCTTCTTCAGGTAGGAGGAGACTTCCTTCACA
ATTTCATCATACCTAGACTTTGAGTACTTGGGGGTTGTGGCATCCATCTTGTTGCAGCAG
CAGATCATTTGCTTCACGCCAAGGGTGAAAGCAAGCAAAGCATGTTCACGTGTCTGACCA
TCCTTGGAAATACCAGCTTCAAAACCACCAGTGGTGGAATCAATGATCAGAACAGCACAA
TCAGCTTGTGAGGTTCCAGTAATCATGTTCTTGATAAAGTCACGATGCCCAGGTGCATCA
ATAACAGTGCAGTAGTACTTGGTAGTCTCAAACTTCCACAAAGCAAAATATCAATGGTAA
TACCACGCTCCCGTTCAGCCTTGAGCCTTGTCAAGAACCCAGGCGTACTTGAATGACCTC
TTGTTCATCTCAGCAGCTTCCTTCTCAAACCTCTCAATCACACGCTTGTCAATGCCTCCA
AGCCTTGTAGATCAAATGACCAGTGGTGGTAGACTTCCCAGAGTCCACATGTCCAATGAC
AACAATGTTGATGTAACTTTTCCTTACCCATGATGGATCCTGATAACTTTGGATGAGAGG
AGATGAGAGTTGGCGTGCCAAAGAGAAGCAGAGAGCAGCAGTAAGAGGATCCATCATGGG
TAAGGAAAAGTTTCACATCAACATTGTTGTCATTGGACATGTGGAATGCAACACAACAAG
ATTAACGCAATCAGAAATGTTTTCCATATTTAATACGCTATATAATCTTTCAAAGAACAT
AGATAAATGTTCAGAGATCTTCAAAGGCAGAGATACAGAAACGTATGGATCTATTTAACA
ACATCACATAAAGTAACAATATCCAAGAGTACATATGCGGATTTCATAATCAGAAAATAA
AAACCCTTTAAAATATGGCTAGGAAAACGATTTTGATCATTGGAGCATCGGAAGCAAGAT
TAAAGAAACACAGATCACGTAAACAACATATATGTAAAGTTCAATTTAAACAAACATAGA
TGGATTCAGATAGCAGATATAACAATATAGGCATCACAGCGGAAGCCAGTTCATTACAAG
AAAGATACAGAAATCAAAGGAAATTACTAAACAATTCGAAACACAGAGACTGAACTGCAT
CTAGTCATAAAAACTCATTCAAATTACTTAAGAATTATGGCAAAAATGATGCTGATCTGA
GATCTAACCTTTGGATGAGAGGAGA
>Cj_pnp_00028_00914
CGCGTGAGTTCTCTCTATCTGCTTCGCCACCGAGTTGAGGGTTTCCTCTCTCGCCTCAGC
GCGAAGTTTAGATATTCCTCTCTCTCTGCCTAGCTGCTGTGATGGGTTTCTTTGTTATCT
ATAATTTTTAATTTTTAGGATTATCAGGGGCCAATGAGGTTCTCTATTGGTCTTATGTCC
ACATCAAATATCTTAACTGGTAAATTCTTGTCCTTTTGCTAGATTTTTGCTCTGATGCGG
CTAGGGTTGGGGGAATGGAGATGAGTTACCGCCAGGGGCAGGGATGTTTCTTCCGCATTC
CATCACCAACGTTAAGAGATCACGAACATGGGTGATTCATTCACATGGAAGACCAAAATC
ACATGTGCGTTTCAGGGCGATTCAATTGCAAGGCGATTCACCGGGAAGGGCGATTTCACT
GGGGCAATTTAGGGGTGACTCAATCACAAGGAGATTCAAATTCGGAAGAAACAATCACAG
TGCAATATCTAGAGTTTTGCACATTGGAAATTCTAGAGACGACGAAGGCTTCTGGGTCCT
GGAGAGGCTCTATCAGATTTTAGATGTATGCCATGATGGAGAGGATTATTCCAAGGACAT
GAAAGCTGGAGTTGTCAATCTACAGGATGAGGTAGCGGATGACCATGAAATTCTCAAGTT
GTAAGAGAATACAGAAATAGATGGTAGAGCTCAGGTGGGAGCCTCTGCCTGACAGTGTTG
TTGTCCCCAAAGGAGATAATCTCTACCATTGGGTCGCCACTCTCTTCGGCCCTCAAGGAA
ACAAAATATGGAGTCTGTGCACTTGGCACTTAAGTTCCCCTGGTAACTGGTGAGTCACAG
ATTGATGAGGTAATATCAATTCTCCGATGCGGTCGTTGATGAGGTAATATCAATCGTAGT
GAAATAGGTTAATC
>Cj_pnp_00029_00923
CGGCTGCTCGGAAACGGCAGCGTATACCTTGACATCGTCCTTTGAGAATTGATCTCCACA
CCGAAGCTGGCATCAAGTCGCTTGATGCATTTCTGTCTGGAAAATCCTATATTTCTGGAG
ATCAATTCTCAAAGGACGATGTCAAGGTATACGCTGCCGTTTCCGAGCAGCCGAGCTCAG
ATCTCTACCCAAGTGCTAGCAATTGGTACCAAGCCGTTTCTTCCAAGCTCGCCACAAGTT
TCCCTGGGAAAGCTGCTGGAGTAAGAATTGGGAGTCAAGATGCTACTGCTGAAGCTGCAC
CTGCACCTGCTAAGGAAGCCAAGGCTGCAGATGATGATGACGATGACGTTGGTCTCTTTG
GCGAGGAGACAGAGGAGGAGAAGAAAGCAGCAGAAGAGAGGGCAGCCTCGATTAAGGCAT
CTCCCAAGAAGAAAGAGAGTGGGAAGTCTTCTGTTCTTCTGGATGTTAAGCCTGCAGATG
ATGAGACCGACATAAAAATTGGAAGAAGCTGTTAGAAGTGTTCAGATGGAAGGGCTTCTG
TGGGGAGCATCAAAACTGGTTGCTGTTGGATATGGAATTAAGAAGTTGCAGATCATGATG
ACCATAGTTGACGACCTCGTCTCGGTTGATACGCTCATAGAAGAGCGCCTAACCGTTGAG
CCCATCAATGAATATGTTCAGAGCTGTGACATTGTCGCCTTCAACAAAATCTGAGCCCAG
TATGAGTTTTGACCTTCAAGAGGGTCTTTTTGGGTACTGTAATTTTGCAAGTTTTTTTTT
GTCACCCAGAATACTTCTACTTCACAGTTCACAACACTATTTATCTCATGTTTTTTCTTT
TCATTTTTATGTTTGGTCTAGTATGATTTTGCAAGTTTTTTTTTGTCACCCAGAATACTT
CTACTTCACAGTTCACAACACTA
>Cj_pnp_00030_01835
TGAAATTGTAATTACCGGGTCAGTTTCTTAGGAATCTAGGATGGAGGTTAGGGTTTCTTC
TCAGTCGTAGCCATTTTCAATTCTCATCTACCTTGTTTGCCGTGTTCAAAACTTCAAATA
TTACGAGCAACGAATTTACAACAAAATTTCGTCAATTTCTCTTTCGACAATGGCCAAGAA
ATCGAAAAAACCTCACGACAAAGACAACCAAGAAGTTTCCCCAAATTCTGATTCGAACCC
CAATCCGTCCAGCATTTTTGAGACACTGTTCGGAGAAGATTCGGTTAATGCCGCCACTGC
AACAATCTTTTCCGACGACAATCCATTCCGAAGGAAGCCCGTTAACAGTTCTGAAACAAC
CCAGCAATCTGAGCTAGGGTTAGGGGTTGATGCTCCTGAAGTTAATGATTCGGAGTCGAA
GAAGAGAAAGGAGAAGAAGAAGAACAAGAGGGAGGAAATTGCTGCATCTGGATTCGATAG
GGAAGATGAAGTAAGAAAGAAATTAAAGAACGCTGAACCTGGGAAGCTTGATTCCGAGGT
TAGAATGAACGGGGAAGAAAAAGGGAACGCGAAGCAAAACAAGAAGAAGAGAAAGAGGGA
CGATGTTGAGGCGGAGTATGAGGTAAAGCTATATGGATTGCAGGAAGTAGAGAAGGCGGA
ATTAGGAACTGAGAAGGTTGGGGAGAAGAGGAAGAAAATGGATAACCCTGAGGATATGAT
GGTGTCGAAGGAGGGATTTGATGATGAAAACAAACTCTTGAGGACCATCTTTGTAGGAAA
TCTTCATCTGAAGATCAAGAAGAAGACATTATTGAAGGAGTTCTCCAAGTTCGGAGAGAT
CGAGAGCATTAGAATCCGGTCTGTTCCAATATCTGATAGCAAAGTGCCTAGGAAGGGTGC
TATACTCAAGAAGCAATTGAATGAGAATGCAAATGGTGTACATGCTTACATTGTATTTAA
AACGGAGGACTCTGCCCAGGCTTCGTTGGTACATAACATGACAGTGGTAGGAGGAAACCA
TATCCGAGTTGACAGGGCATGCCCTCCTCGGAAGAAGATGAAGGGAGACTGTACACCCTT
GTATGACAATAAAAGGACATTGTTTGTGGGTAACCTTCCTTTTGATGTGAAGGACGAAGA
AATCTATCAGTTGCTCTGTGGTATAAAAAATCTGGATACAAGTGTGGAAGCTGTTCGGGT
TATCAGAGACCCTAATACACTCCTGGGAAAAGGCATTGCTTATGTGTTATTCAAAACAAG
GGAAGCTGCCACCATTGTTGTGAAGAAGCATCTGAAGCTACGAGATCGGGAACTCAGGCT
TTCTTATGCCAAGGCAAATGTGACCCCATCAAAGAGAAAGAACTCTAATGAGGATCCAAA
CACTTCCCCGACAAAGAAGTTTGCAGCAACGGCCTCCCTCTCTTACCAGGGTACGAGGGC
AAATAAGTCAACTACTGGTCAAAAGACGTCCCTTCCCAAAACTGGTGGACAGTCAAAATC
TAAGTCAAAGTTGCATCTTACTAAGAAGAAAACCGAGCGTAGTACAAAGAGGCCATCAGT
TGCTGCCAGAAAGGCAAAAGCACTGAAGAATAGCGGTGGCAGTGGTGGTGGTGGTGGTGG
TGGTGCTTCTTCCAAACAAGCCGGGAAGAAGCGCAAGCTGGAGAACAGAACTCCTTCAAG
TTCTGGTAGAAAGACAAAGCTTAGAAAATTTGGGTAGGCATATCATGAATGTGAAATAAT
ACATGCTTTCTGTATTATTTGTTATAACAGTTACTTTACAAGTGTGTTATGAGTCTATCT
CTTTAACAAAATAAAAATTGTGTGGTTTAAAAAAA
>Cj_pnp_00031_00363
ACCATACATAATAATCACTTAAACACTCATTAATCTAAAGTGGGCAGCATAGAGCAGCAG
TTTAACAAAGCTCAGCAGCTAAACAACCATACCATACATAATAATCACTTAAACACTCAT
TAATCTAAAGTGGGCAGCATAGAGCAGCTGATAAGCTCTAAGCTTGCATTGCATTTATTC
AGAGTACCAAGGAGACGCATGCATGCACCACCATGCATGCATGCATGGATATGATTATAA
ATATCAGTGGGTAGTCACCATGTTCAAGAAATCACGAGTAGCAGCAAAAGAGTTGTGAAT
ACACCACCCATACTCGATCTGAGGGTTAGGGTATGGAGCGCAGAAAGTTCACTTCCTTTC
TTC
>Cj_pnp_00032_01126
TAAACCATTGCAACCTGATAAGTGAGAATCTCCATGGTTGTTGTAATTGCTTCTCACCAT
TTATGTCTTCAATGATGAAACAAAGAATCAATGCGATAAAGTATGTGAATGTGGGTATTT
CTTTTTTGCATTCTCCAAATTTGCAATCACTTCTTTTATTTGAGATGACAGAAAGTAAAC
TTCTTAAGCTTGATTCTTTGTAACCCATTATACGTTCGTGATACCCTTGTTCAATGTCTT
GAGCAACTTTTATAGTAATGTTTCACTTCATAAGCATCAGATTGTCACTGCAGATCATGA
AGGATCCAACTCCATATTCTTCCCCCTATACACTCACCCCCTTTGTGAAGTCCAGAAACC
TCCCCCTTTGCTGGTAGGAAACATCCCACCCAAACAGCTGATTGCATTAATCTGATGATG
GCATTGCCCCAGATCATCGGCCAACCAATACCTGTACAAGGTACATAACATAAACACATA
ATGAAATATGACTATTTCATCTTGAGTTTAATGAGTCTTCCCAATATCAGAATTGTTGCT
TACCTGTCCCGAGTACTTGAATCTGCATTTACTGCACTTGATGGGCACAATAAACAAGCT
TTTCTGACTGAACATGTACACCCATTTTTATTGTTTTATCTATATTCTTTCTTCCATATT
TTTAATACAACAATTTAAAATTGTGTTGTCTTCAGGGAAATCGCCTCCATAAAGGGTTCC
TTAATCACTGGCAGAAGATTACTTTCAATCCCATGTAATCATACTTCATAATCAGCTAAT
TTATTTCAAGTTCAGACCACCCAAATAAAGCTACAACTATAGTAATTGACTAGATTGAGA
GAATTTCAGCACAAAATGGACTGAACTGTATAAACATATCCTTTCATCTTAATAGCTTAG
CAGTAATGTGCTCTGCAATTGCCATGCTTGAAGTAAGGCACAACGATTCAATACTAAACA
GGTTTACAAGGCCAACTATGCCATGAATGTCCTCTCCCTTTTAAAAAACAGGTGAAAAAA
ACACATGCCTTAGAATTTTCCATTCGATTTCCATTGTTAGAAAGACAGTTCAATTTGGGA
TGGTAATACTCTAGTATAAGTTTTGTTTATCCAAACTGGCCACAAT
>Cj_pnp_00033_00893
TGTCGGCCACCTTGTGGTCGGCGCGACAAGGCTAGCGAACAATACATCAAAACAATAACG
ATTTGACCTGGTCGGCCATTATCCGTTCTACTCGAAAACACTTACTCATGTTATCTAACC
AATCAAGACGCTTGCCTAGTCAGCCACTTGTCGGTCTACACGTCTAGGCCAATGCTAAGC
CCCACGCAATACAATAATCATCACATATCAAGTCACAACACATCTCACACATAACATACA
TGCAATTCCAACACATACGTAGTAAAACATAACTTAGAATTACACCTAGCCGTCTACCCA
ATATATGTTCTCCTAACACTCTAGCATAATAAATACTACTAGTCTTGGATATTAGGCCTA
ATGCTACGACTCTCATTTCCCCCTACGAGTCACTCACATGGTCTCTGTAGCGATGTACCA
CGACTCATGCTCGACTTCTGTTCAAACTCGACTCGGATCTGTTCACGATCTGCAATCTCG
TCTAATCTCGTGGATACATTATTAGTTACGATTGTCGCTTGAGGCGTTGCAGCAAGGCAA
TAGGATGCCAGCCATACGCCATGGAAAGACTGGTGTCGTCGCTGCCTCATGTGCGCCTTC
CGCCTCCGCTCCTCGTCCGCCGCAGCACCGCGCCACGACAATCTTACATGGAAGGTGGTT
GTTGCTCCGGTGATTAATAGGGCTCCTTCTTTGGCGTGCTCAGTTCCTGCCACGACCCTT
CAGCCACGGCAATAACTTGGACTCCGGCGACAATGACATCAGCTGTGTTCTTTGGCGGTG
TTGATCCTCTGCCTTCTTCTTCTTCGCTCCTCGCTTCTCTCTCTCACTCTCTCTCTCTCT
GCTTCTCTCTCTTTCGTTCTCTCTCTGTTGCTCTTTCTCTGATTCTCTCTCTC
>Cj_pnp_00034_01076
TCCCAACGCAATTTGGTGGATCGGCATGGCCGGAAAATCAAGAACAGATCGGAGCTAGGT
GTGACAGTCATCTGACTGCTTTCTCTCTAGCTCCGATCTGTTCTTGATTTTCCGGCCATG
CCGATCCACCAAATTGCGTTGGGAACCCACGATGAGCTCCGCCATCCCGGCAACCTCAAG
GCGGCCCTGGCGGAGTTCATATCCACCGCCATTTTTGTGTTCGCCGGCCAGGGATCCGGC
ATGGCGTTCAACCTCTTGACTCATGATGGTCCAACCACCCCCACCGGCCTCATCGCAGCT
GCCCTTTCCCACCCCTTCGCTCTGATTGTCGGCCGTCTCCGTCGCGGCTAGGATTCTCCG
GCGGACACCGTCAACCCCGCCGTCACCTTCGGCGTCTTCATCGGTGGCAACATCACTTTC
TTCCGCGGCCTCCTCTACGTCATCGGCCCAACTTCTTGGCTCAACCGCTGCTTGCTTTCT
CCTCAAGTTCGCTACCGGCGGCCTGCCGACGGGAGTATTCTGCCTGACCGGAATATCAGA
GTGTGGAACGCTCTGGTGGTTGGAGGTGGTGATGACCTTCGGCCTTGTTTACACAGTCTA
CGCAACGGCGATCGACCCAAAGAAAGGAGACATCGGAACAATCGCGCCGCTTGTCATTGG
TCTCATTGTGGGGGCTAACATTCTTATCGGCGGCGCCTTCGACGGTTCCATCCATGAATC
CGGCGGTCGCCTTCCGGACCTGCTCTTGCGAGCTGGAACTGGAGCCAGCACTTGGGTGTA
CTGGGCAGGACCCATCATCGGCGGCGGCCTCGCCGGAGCTTTTATGAGCTCTTCTTCATC
TTCCCACCACACCCACGAGCCATTGCCACGTGGAGATTTCTAAGAATTCCGGACTTCTTA
GGTTCTCCATGGATCTGAACTTCAGCATTTGTTTCTTAGTTTATTTTTCTTCCTTTGTGT
GTATGCTGCTATCTGAGTTAAGAGTTTTGAGTGTATCTTCTTGTAATTTCTGGGCTTATT
TTGTGTTCTCCATGGATCTGAACTTCAGCATTTGTTTCTTAGTTAATTTTTCTTCT
>Cj_pnp_00035_00862
GACAATAGCAACCTACACAGCAAAGAATAAAAAATACATGTCAAAATAAAAGTAACCCGT
GTAGTGTTAGCGTGACTTCTCCGCTATTTACGGGTATTTTAGACGGCATCTTCTCATCTG
TCTTGGGGTTCTGCGTGGGAGAAGCAACCTAGTAGTCATGCAGATCTTCGTGAAAACCCT
AACCGGAAAGACTATCACTCTCGAAGTCGAGAGTAGCGACACCATCGACAATGTCAAGAC
CAAGATTCAGGACAAAGAAGGCATCCCTCCCGATCAGCAAAGGCTGATATTTGCTGGCAA
ACAGTTGGAAGATGGCAGGACTCTGGCCGATTACAACATTCAGAAAGAATCAACACTTCA
CCTGGTTTTGAGACTTAGGGGAGGAACCATGATCAAGGTGAAGACTCTCACCGGAAAGGA
GATTGAGATTGATATTGAGCCTTCTGACACCATCGATCGGATCAAGGAGCGAGTTGAAGA
GAAAGAGGGAATACCTCCTGTGCAACAAAGGCTTATTTATGCTGGGAAACAGCTTGCAGA
TGACAAGACAGCTAAAGATTATAACATTGAGGGTGGTTCTGTTCTTCATCTTGTCCTAGC
ACTGAGGGGTGGCCTTTAGATTTTTGTTGGATGGATTTGCAGTAAAAGATCAATATAGTC
ATATTGATGACGATAACATGCACTTGCTTTACATGTTTACCATTTGACATTTGACATTGC
TTATACATTGTGGTTTGGCCTTAAGGATATACATGCTTGGCCTCAACAAACTCAGTACTT
GGGGAGTTTTGATGATTGAAGTGCATTTAATTTTTATAAGCCGCATGTAATATTCAATTC
ACTATCGAATTTGCTTCAAAAA
>Cj_pnp_00036_01871
AACCATGTAAAATGACTGCTCCGAAAGGTCATCATATTTCCCGTCCAGCACACCCTAATT
CATGTAAAATTGGCATTCGGTTATGGTCAATTTTTGCAAATCAAATGTAATAGTTGCTAA
AAGTTACCTGAAAACTGGCGATGCTCTCCTTCAGCTCGACATACTTTCCCGGAGCACCAG
TGAAGGCAATCTTCTCAGCCTTCGCAATGACCTCATCAATCCCGCCAACCATGTAAAATG
ACTGCTCCGAAAGGTCATCATATTTCCCGTCCAGCACACCCTGAAAACTGGCGATGCTCT
CCTTCAGCTCGACATACTTTCCCGGAGCACCAGTGAACACCTCAGCCACGTGGAAAGGCT
GGCTAAGGAACCTCTGAATTTTACGGGCACGGGCGACGGTCAATTTGTCATCTTCGCTGA
GCTCATCCATACCCAAAATCGCAATAATATCTTGAAGATTCTTGTAGTTCTGCAAAACTT
TCTGCACCCCACGAGCAGTGTTGTAGTGGTCCTCTCCCAAAATGTGGGGAGAGAGCATTC
TCGATGTCGAGTCAAGTGGGTCCACAGCAGGATAAATACCAAGCTCAGAGATCTGACGGG
ACAAGACAGTGGTGGCGTCCAAGTGGGCAAGGTTGTTGCAGGGGCCGGATCGGTCAAGTC
ATCAGCAGGCACGTAAATAGCTTGCCTGATGTAATGGAGCCTTTCTTGGTGGTCGTGATA
CGTTCTTGAAGGCCTCCAAGATCGGTGGCCAAAGTTGGTTGATAACCAACAGCAGATGGG
ATACGCCCAAGCAAGGCAGACACTTCTGAATTGGCCTGTGTAAACCTGAAAATGTTGTCA
ATAAACAGAAGCACATCTTGACCCTCAGCATCCCTAAAGTGCTCGGCAACTGTGAGACCA
GTAAGTCCAACACGGGCACGGGCACCAGGGGGCTCATTCATTTGACCATACACAAGAGCA
CATTTGCTCTCACTTTGCTTATCGCCAAGCTTAATGACACCACTTTCAACCATCTGACAT
TTCATACAGTATAATAACAATAGAATATCAGCAATCTTGAAAATTATCATTTTGGGTCAT
GGGAAGAGCTAAATCAGATAAACTAACTTGCTTATCGCCAAGCTTAATGACACCACTTTC
AACCATCTCTCTGTACAAATCATTACTCTCTGTACAAATCATTACCCTCTCTAGTTCGCT
CACCAACACCAGCAAACACAGAGAAACCACCATGTGCTTTTGCAACATTGTTAATCAGTT
CCATAATAAGCACAGTCTTTCCGACTCCAGCACCGCCGAATAGCCCAATTTTCCCTCCCC
TTTGGTAGGGTGCAAGAAGATCGACAACCTTGATTCCAGTTACAAGAATTTGTTGCTCGG
TAGCTTGCTCGACAAAGGTTGGGGCTTCTCGATGAATTGGCAAATAGTGATCAGTATCAA
TTGGGCCTCTCTCATCTATGGCCTCTCCAATGACATTGATGATACGGCCAAGAGTGGCCC
TGCCAACAGGCACATTGATAGGAGATCCGGTGTTAAGAACCTTTTGGCCGCGGACAAGCC
CTTCAGTACCATCCATAGCAATTGTCCTAACCATCTTCTCACCCAAGTGCTGCGCCACCT
CCAGCACGAGCCGGATATCATGGTCTTGCACCTCGAGAGCCGTCAGGATCGGTGGCAGCC
CCTCATCGAATCTGACGTCCACAACGGCTCCAATCACCTGGCAGACATTCCCGATCGATC
CGGCCCCGGTGAACTCATCGGTGATCTTCCCCGACGGTTTGTTTTCAGAAGGGGGCTTAG
CCGATGGCTTATCGGCTGGATCGATCGGGAATGTCTGCCAGGTGATTGGAGCCGTTGTGG
ACGTCAGATTC
>Cj_pnp_00037_02027
TTTTCCCCATGTCATTTGAACAATGAACATTTTGTTGGAATATGAAATTCAGGATATATG
TATGCAAATTCGTAAAATGTGACACAGTTAGTGCTGAAACTATGTAACAAATATTGTCCC
AAATCTGAAAAAGATGGGTAGATTACCCCCTTTCACCACGGTAGATAATAAATAAAGGAT
GCGAAATCTAACATCTTTATAACACTATTATTCAATCCAACCAAAATGAGTACATCAGCT
GCTATGATACAAAGTTGAGCAGCAAGGGAACTTCACTTCACGTGCATATCAAAATATTGC
CTGTTACTAAATACTCACATAAGACGCCTCCCAGATGGACCAGTGAAAGCAGCAACTTTC
TGAGCACGCTGAGCTTCAGACTTATATAGCTCCTTCATTTCCTTTTTTGCACGCCGGGCC
TCACGCTTTTCCTCCTTGACAGCAGCTTTTCTTTCTTTCTTTTCCTCCTTTGACTCTTGA
CCATGTTGCTTTCTTTTGTATTGTTCAGCTTTAGACTTATCACTTTCCTCTTCTTTGGTG
TACTTTTTTCTCCCATTTTTCCCCGAAGCATCATTTCCCCTGTTAGGCAAGAAGTCTACA
GGAAGCTTCTCCTTTCCTTTCAGGGATATTATGGGTGCAAAGGAATTTGAGACTTCAGAA
ATAGAAGCTAACTTTTTCTTTCTTTTCACACCTGGAGCTTCAATTTTCCCGGGGTGATTG
TCCAGATTGGAATATGTGGAAACTACAGTTTCACAATCCCATATTTCAGAGTCACTACTG
CTTTCCTCAAAGAGAACTGCATCTTCATCTTGACTCTCATTTTCATACTTCTCGGCATAT
TCAATGCACCGGCTAATAATTTCAGGAGCAGATTCCATTGGCTCCCCATCATCTGCCATC
TTTTTATTAAGAAACATATCAGAGGGGACCTTTTGATTGTCATTAACTTCCGAACCATCA
ATTGAGTAGAGCTTAAAGGTGTGACTAAGCTTCTCTGCCAGGGATGCCTGGCAATCAATT
TCGTCATCCATATAATCATTGCAATCATCTTCACTTTCTGAACCATATTCCTGAAGTTCA
AGCATGTCAAACTCTTCATCTATTGCACGGCGGACTCTTGGCTTTTCATTGAAGCTGACA
TCTGTCTCTCTGGCATCAGTACCCTTGTTGACCAACTTCAACTTCTCTTCAACTTCTTCA
TCAAGAGGCACTTCTGGAACATTGGCCTTAACAACAAAATCTTCATCTAAATCCTCAACA
TCAGATCCAAACTGCGAAAAATCACTGTCATCTAGCATTGCAGCAACCTCGGGATCCACT
GCCTTCTTAATTCTAACACCCACAGTCTTTGCAGCCACACTATATATCTTCTCATTGGAA
TAATCATTATCATCAACCACTTTTGAAACATCCAATCTTGAAGCATCATAAGCCTTGATA
TCATGTGGAAGCTGATCAAACTGAGCTTTTGGATTACGATAATAATTCGAACCGCCACCT
GTGTTTTTAATTTCTCTCAAGTGAAGTAAATAGTTGTAACCATCATCCGGAAACCCTAAT
TCCAGTATCTCCTTCCTTATATGATCAGGCAACTGCTTCTTCTGAGCCTGACTATTAGAA
TTCCCGAAGGCGAAGTCGCTTCCTTCGCAATCATAATCTCCGGGCGCGTCATCAAAGATC
CCATCATGGTTGGTGTCCAATGTTCCGTCGTTCGGCTCGGCGGCGTCATCGAAACCGTCG
ACTGAGTAGTTATTATTGTCGAGTCGGAAAAATGTTGTGTCGCCGGAGGGCCCGGCTTGG
TAATTCGGATCCGAAGAGTCTCGAGCGAGTAGCTGGAACGTTGCTGACTTCTTCTTGTCG
ATGAATTTCTTCGCCTTCCCCATTTTTGTAGTTATAGTAAAGTATATCAATCAAAAATAA
GAAAAAGATTAGATGGAATAGTACGATGAGCAGGAGATTGCTATCGTCTCATCTCGGGAG
GCAACAATGGAAGAGTTGAGAGTCTGAGACTGGAGACTGGAGACTGG
>Cj_pnp_00038_01332
ATCCAACATATAGCTATTTTAGCTTTCTTTAAAGGTTATATTTATAGAAGGGAGCAGTGA
GAGTAATAATTGCCTTAAGTAGAAACGAAGCTAAGGAAATATTGTTAATTGATTCATTGA
TCCCACAATTAACTATAAAAGACAGGACATAACCCAGAGACAACCTTAGCAGACTTAATA
ATCAGTGTTGGTTGTGGCGTCACATCAGATTCCACCTTCTTTCTCAGTTATTAAACAGCG
GCGATCGGAGCGTGGCTCACTGTGGCCTTCATGGCTTCAAACCTTGGCTCCTTGGCTTGG
AACTTCAACTCAGCGTACAGCTTCATGTAGTCCTCGAACACGAATTTCGGGTACTTGTGT
TTGTCGTCCTCCTCCGCTTCTTCCTCCACTAATTCTGGCGCCGGGTAGATCACGGCGTCG
CTCCCCGGGTTGTAGAACGACGCGAGCGACATTCTGTTGCCGTCCGTCTGGGCGACGACT
CTGTGCAGCACGCTCTTGTACTTGCCGTTTGTGATCACCTCCAGCTGGTCGCCGATGTTG
ATGACGATGGAGTGGCGCATCGGGGGGACGTCGATCCACTGACCGTCTTTGAGAAGCTGG
AGGCCACTGACCTTGTCGTCTGGAAGAGGAGTATGATGCCGCCGGCGTCAGTGTGGGCGC
GGAGGCCCTTGATGAGGTCTGGGTTGGGGCACGGCGGGTAGCTGCTGACCTTGGTGCCAA
AGTTGGGACCTTTGGATCCATAGAAGGCCTTCTTCAAGTACCCTTTCTCCAGGCCAAGAT
TCTCACAGAGCAACTCCAAGAGCTTCTCCGCTAGCTTCTCCAGCTGCTCTGCAAATTCCT
TCATAACCTTCCTGTTCACGTTTTAGACAGTCAGTACGAGAATGGGGCCGGGAAAAAAGG
ACAACCTCGTAATACAGCTGTGGAGTGGTTGAGATGGAAACATCCCAGATTCTGGGAGAG
TTTCAAAAAAAAAAACCTGTAATCATCTCCAAGATCAGGGATTTCAGAGATGTTGGAGAA
GGGAAGATGTTTGAGGAAGAAGGTGGATTCCCAGTCAAGATCGTTGATTTCATTCTGACA
GCATCCAGCCCCTTATCAGCCACCATTTCTTTGAACCTTTGCTCCATACATTTCTTGTAG
TGATCTTTCGTCATCTTCTCCACAGTGTCCATAAGCTCAATCGAAATCCCATGATCCACC
AACTCAAAGAATCCCCAGTTTTCACAGGCATCTTTAATCTGCGCCATAGTTGCCTCCCTT
CCTTCATTGTTAAGCTTCCCCACAGTGTCCATAAGCTCAATCGAAATCCCATGATCCACC
AACTCAAAGAAT
>Cj_pnp_00039_01727
TTTTTTTATTATTTGCACACATTGTTATAAATCTAGAATAGCTTGAGATCCAACAGGAAG
CTGGACACCACCACTTTATCAAATTATTCATTTGATGATCATCTCCTCCACATACCTTAT
TATTTCTTGGCATGCCTTTGACAAAAAGCTTTGAGCCTTCCAAGGCCATCGTCAAAAGAC
GATGGCTCAATTGCAAACGTTATTCGGAGCCAATTCTTGAGTCCCACCCCAAAACCTGGC
AAAATTATCACAGATTCCTCCTTAGCCAGCTTCAGACAGAAGTCCAAATCATCAGAAATA
TCTTCCAAGAGATCGAGATTAAGTTTTACCATTACAAACATGGATCCTTCAGGTTTGGTT
GGACATGTGATGCATGGGATCTCCTTCATTCTATGATAACATATGTCTGCTGTTTCTCTA
AGTATATTGACAATTTTCGAGAAAAAATCTGGCTTGGTATTTCGAATGATACCAGGTATT
GCTCCCTGGATAAAGGTTGCAGGGTCAGATGAAATATTGAGCAAACCGGTGATGCAATCT
ACAACCCCTTGCTCCTTAAGGATCCCATGGGTATCATTTGTAACAAGCCACCCAAGTCGC
CAACCGGGAACAATCCACCTCTTTGATATTGATCCAAGAGTAATAACTGGAACAATTGAG
CTAAAAACTCCCATGGGCACAAAAGGGGTATCTCCAAAAGTAAGATGGTCATAAACTTCA
TCAGCAATTACAAGAATCCCAAGCTTTCTTGCAGTCTCTGCAATCTTCTTTAGATGTTGG
TATTTGAAGACATTCCCACATGGATTACCAGGGTTGATAATGACCATTGCAACAGTATTT
TCATCTGCCAGAGCTTCAACAGCATTAAGGTCCACTTCCCATTCATTTTCTGGAAGAAGA
TCAAATTTGCGCACTTCAATATTGGTAAATGCAGCCCTAGCTTCATAGAAAGGGAAGCCT
GGCCTCGGAAGTAGAACATTAGCATTGGGACGAGCAAGAACAGATAGAATGACTTCTATT
GCTTGTGTGCATCCAATTGTAAGGAAAACATCATCAGGTGATAGCTTATATGGGAGATCT
TGTGAAAGGTACTCAGCTACTGCCCTACTCATTAAACATATATCAATAATTATGAATATG
AAAACATGTGCCATCTTTGCCAAGACAGTTTAATGAGTTATACAATGTTATCAATCTGCA
TCTCAATCTATCTTGCAAAACCATGGAAACCCTAGAAATGCGAAATGTATGTTCTCAGTT
AAAACCGAATGCTTCAAATGGAATGCAATAATTATAAGTAAAGCAAAAATAAAAATAAAA
ATTACTGTCTAGCGGGAAGAAGGCCGATGACAGGGGCATAGCAGTTGAAGTTAGAGGAAC
GAAGAGCGTCGGAGATGGCGGATTCAGCTTCGGAGGGCGTACGAAAGCAAGGAAAGGCAG
AAGGGTCGCCTTGACCTAGAGGGATGACGGGTCTCGGGTCATCCGGGTTGAGATTGTTCA
TTAGTGCACCGATGATTCCTCTGATGCTGATTGTGGAGGCTCGTAAAAGCTCATCGTTCC
TTCTGAATCCCCAACTCCTTGACTCGCCGTCGATATCCATCGCCGACGGCACTGATCTTT
CTCTCTCTCAAATGAATGAATCAATGATTAAATGAATGATTAAAATCTCGTAAATGCTGA
TTGTGGAGTACTCGTACTCTGCATTGCCGACGCGACGTCGAACTCAT
>Cj_pnp_00040_00855
ATTATTAACATAGCTACCTCTTTGTTTAATTATTTTCATTTTCCTTTCACAGAATTTCAA
AATATACCCTTCTATGTAGCGTAGCAAGAAAACAAAAGCTGAATCGCCAACGGATAGTTT
CAGAACGATTTCATTAAGATATAATATGGGCCGCGTGAAAATCAGAGGATGAGATAAACT
TTTGCAGGCCCGATCCACAATCAGGGCAACATTTACAGACATAATAATAACACTGTCATC
TACGCCTTGGCCTTCTTAGGAGACTTGGCAGCCTTCTGTGATGGCTTTTCCTCTGCGGCT
GCAGTTTTCTTTGGCAGCAGAACTGGATTTATGTTAGGCAGAACACCGCCACTTGCAATC
GTCACTCCCTGTAGCAATTTCCCCAATTCCTCATCGTTCCTCACAGCTAACAGCAAATGC
CTTGGATTTATCCGTGTCTTCTTATTATCGCGAGCAGCATTTCCGGCCAGTTCAATAACC
TCAGCGTATAAAAATTGATTGCGGATGCTCTACAAATAGAACAGGTATATTCCAGATCTA
GGATTTGGAAGAATTGATGAAAATATATGAATTTCTACCTCAGCGGCGAGGTATTCCAGG
ACGGCGGCAAGGTAGACCGGAGCACCGACACCGGGCGAGGTATTCCAGGACGGCGGCAAG
GTAGACCGGAGCACCGACACCGATGCGCTGAGAATAGCGTCCCTTCTTCAAAAATCTGGC
AATACGGCCGACCGGAAACTGAAGACCAGCTTTTACAGACTTGGCAACAGCTTTCTTCCG
AGGACCGCCTTTTCTTCCGGCAGCATTTCCGGCATTGTTTTCTTCGATGAAACTGATAGT
GGAGTTGATGACGAG
>Cj_pnp_00041_00581
TTCTTCTCGCGAGCCATCTTGGACTTCTGGGCGTTGCCCCCACCCATCCTTTCGCGTTCC
CTTTTCCGATCAGGGCAACGCGAAAGGATGGGTGGGGGCAACGCCCAGAAGTCCAAGATG
GCTCGCGAGAAGAACATCGAAAAGAATAAAGCTTCTAAAGGAAGCCAGCTTGCAATCAAA
CAAAAAGGCCATGACTATCCAGTGCAAAGTATGTATGCAACAATTTATATGCACAACATC
AGATGTGAAGTGCAGAGAGCATGCTGAAGCAAAGCATCCCAAGGAAACTCTCGACAAGTG
TTTTCCCCATCTGGAGAAATGATCAATTTATGGGTGTGATTTGAAACTTTTTAAAAGAAT
CTATGGTACTTTGTCAGCTCGTCTGTCCAACCAAGTTGATGTTTGTGTGTATTTTGTGCT
TGTTTGTGTTGAGACTTTGAAACTCTTTAATGGATATTGTAATTTGAATCCTGTTGCACA
TCTTCTTGGAGAAACTAATATCTCGTATAATAAAATTGGAGCTGGTATTTTGTGCTTGTT
TGTGTTGAGACTTTGAAACTCTTTAATGGATATTGTAATTT
>Cj_pnp_00042_02885
TTTAACGAATTTATTTAGCTATAGAACAAACAAAGAGTACTTAAATTGTTTTCAATACAG
GTAGTTGAAATTATTGGGCCATTTTATTTTAGTAAGAGTGAATCGTAAGAAATAAACACA
AGATCCTTGCGTTCAAGATTGTTGAGAACTCAAGACCAAGCCTTTCAATGCAGGCATCAA
GGCCTCAAGAAGTTCTCTTTTGGTCAGAATTCTATCTGACGAACAATCTCCTTCATCGCC
CGTTGCAGCAGACATTAGTGCCAAAAGGCTCACAGTTGTGCTCTGGTAATCTGTCAAGGC
CTTGAATGCAGATTCATCCAGCTTATCCTTTAAACCTGAGACCGCTGCAGAAATCGCCCT
GCCTGGAGCCTGAAGAGCTTTTCCATGGACCTGTACATAAAGTAGAGAAACAACTTTCGG
TAGAAGGGAAATTGCATCAGTTTCAGTAGAAACCTGAGATGTCAGATCCTTACGATATGA
ATGCAGAAGGGTCCTCTCCAATTTTTTATCCAGCTTCTTCAGAATCAATCCGCTTTCATC
TGCCAGAGCTCTTAGTGCAGTCATGAACATTTCCACCCGCTTCCCTTCTAATGCATCAAG
TAGAGTAGTGGCCTTGACTGACAGAGGTCCTGGGAGACTCTTGGCAAGAGCATTTCTATC
TCCGGGGCTAAGTGAAGCGTATTCAGGGCTTTGAGACTCTTCGACTTCAATTCCAGTATT
CAACTTATTGTGCACATCCAGGTTAAGAAGCAAAGTATCCGCCATATAAGTTCCTGTAGT
TCGCAACAAATGTTTGTGTAGAAGAATCGAGGTTGATTGGTCATCTTCAAACAAATCTAG
TGCTTTTTCATAAAGCTGCATATTCAAAAATGACTCATCAAGTTTCCGCTGCAAGTTATC
AAGTACTTTTTTCATTTTCTGTGCATTTTCACTGAATGCAGCCTTTCTTTTTTCCTTCCA
AGAATTAATGAGCAGAGGCTTTATGTGGCTTGATAAAGGTTCAAGAATTGTCTCGGGATC
ATCTTGTTCCTCAAAGTTGGGATTTAGAGAAACAATCTTTTGAGTAATCCATTCTTCTGA
AATAAGATAAGAAGGATCATCTTCCCTTTTAGCATTTGATTTTGATGATGCCTCTAGCGA
GGCAGATGAACCTTTGCCTTTCTTTTGGTTTTTCTTAGATCTAGACGGGGCAGAATCTAG
GTTATCTGGGCCAGCTTCAGCAGCCTCTACTCGAGTATTTCCAGCGGATTTTCCTTTTTT
CTTCTTGGATCCTTTCTCCAAGACTTGTTTATTACTGCCACCACTATTCCTGCTCTCGAT
AGACTCTGCCAAATTACTGGTAGTACCTTTACTCACATGTAGTTCATCATATATACCAGA
ACTAGCTAGCATAGAAAGATTTAAGGTGTCCAGCTCCTTTTCTATACTGTCAAATAGACC
CTATCAAGTATAATTACAAAAGTAAACAAAAATAGCACAACAACTTTAAAAAGATTATAC
CAATCGCAGTTCATAATCGGTCAACTACAATATCGAAGTCAACAGCCAACAGTATTCAAC
ATATATTACAGATGATTTGTAAAGCCTACCTTAACAAAGCCACTGCTGAAAATATACGAA
TCCCCCAAGATAAGTGCCTTATTAGACTTAAGGGCTGTTTGAACAGATGGACAAAGCGAT
AGAATCTTGGATGCATCTTGGGAACCAAAAGATGCTGGCAACACTGAAAGTGAATCAATC
CAGCTACCACGTTCCATGGCATCCTCTACAGCAGCATCCAACATATCTATTATTGATGGG
TGAGCAAATATCGTAACTAAAGGTGTACCTTCAGGATATCTGGACTGCAGGAACTGAATG
GGCTGTTGGATTCCAAGTTTCTGCAGAGCTTCATAACTGATAAATGAATTCTGTGAAAAG
AAAGAGTCCACACATTCCTTTTGAGCCATGGCAAATACAGAAGGTGTCCAATGAACGCCA
GCACGAAGTGTGCCAAGAATATCTCCTTCTTTCACTAGCCCATTAAATAATGATTGGAAG
AATGAGCTTTCAACAGCTACACCGCCCGCTCCATCAATTTCTTGTAGTAAAATTTGCAAA
GAGTTCCATAAAGCTGACAAATTCATTGGAACAAAAATACCCCTTGCAGCACCGCGAACC
ATTGCATTCACTCGTGAAACATATGCTGGTGTATACAACTGCCCTCCTTCAAGTCTACCT
TTCACCAGAGTCCCAAGTCGAGGCTCGATAATGGACACTACTAGTTCTGAGCCAACTTGT
AATTGTGCTGCTATTTCAGCAATGGTAATCTGGCTGCACTCTTGCAGTTTTTCATTAATT
TCCTCAGCAACAGTGTCCCAATAAGAATTTGAAATTATTTCACCATTGATCAACATCAGT
GATGAGTCATTAGAAACGACATGCTGAGATTGTTTCTCGACGTGGTACAAGTCCACTCCG
GTAGTGTTGGCTAAGTCTATCAACGAAACACGCCCCAATTCCTTAATTTCTCCAACTATT
TCATTTCTCAAATGTTCAGGAGTGATGAACTCTTTTCCAGAGACGGTGTGGAGGAGGTCG
AAGTCGAGAATTTGGAGGTGCTTAAGCTTCTGAACTAATTCGATAACATTCCGCTCCGAT
AAACGGACGGTTGATTTCGCTTGTTGAGCGAACTCGAACTGCCTCTGCAATTCCAGAAGT
TCTTCATCCATCTTTCAAATTCGATTCCCAAATCCAGTGATTCACGTCAGTCTCGATATA
GAGGGAAAACTCTCCGATCAGATTGATGGACTGATCGGCAGGCAGTCGCACAAATAAGAA
TTGACTCTGTATGTGATGAAACTCAGATGTTTTGAGCGTTTTTTAGTTTAAAAAAAAAAA
AATCC
>Cj_pnp_00043_04346
TGTGAGAGAGAAAAACCGCAACCAGACGCCATCACCTCCCCTAATCTCTCTCTCTCTCGC
TCTCTCCGTCTAATCATCTTCAACTCCAACAAAACCCTAATTCTTTCTTGAGCCATGGAT
GCCGGGTCGGCTCAGCTCCAGCAATCACAGGTCGCCGCAATCATGGGGACCGACCCGGGG
GCTTTTGAAACCCTAATCTCTCATCTCATGTCATCCTCCAACGAGCAGAGATCCCAAGCC
GAGGCTATCTTCAACCTCATCAAGCAGAATGATCCCAACGCGCTCGTTCTCAGGCTCGCC
CATGTCCTCAGCTCTTCCGTACACGTCGAAGCCCGCGCCATGGCTGCTATCCTCCTCCGG
AAGCTTCTCACCAGGGATGATTCCTACATCTGGCCCAATCTCACCTCGTCCACTCAGTCT
GGCATCAAATCCATGTTTCTTACTTGCATCCAGCGGGAGGAGGCTAAAACGGTTATCAAG
AAGCTCTGTGACACCGTATCCGAGTTCGCCTCCTCTATTCTCCCGGAGAACCAGTGGCCT
GAAATCCTCCCTTTTATGTTTCAATGCGTTACCTCAGATTCACCCAAGCTACAGGAGTCT
GCTTTCTTGATTTTCGCCCAATTGGCGCAGTTAATTGGCGACACCCTGGTTCCCTATATC
AAAGATTTACATTCTGTCTTCATGCAGACACTGAACAATTCTCCCAGTTCAGATGTCAGG
ATTGCGGCTTTGAGCGCCGTCATCAATTTTATTCAGTGTTTAACGAGCTCCTCTGACAGG
GACCGTTTTCAGGATCTGTTGCCATCTATGATGAAGACATTGACTGAGTCTCTTAATAGC
AGCCAGGAGGCAACAGCACAGGAGGCCTTGGAATTGCTCATTGAGTTGGCTGGGACTGAA
CCAAGGTTCTTGAGGAGGCAGCTAGTGGATGTTGTAGGATCCATGCTCCAGATAGCTGAG
GCTGATAGTTTGGAGGAAGGGACTAGACATCTGGCTATTGAGTTCGTTATTACTCTGGCA
GAGGCAAGGGAAAGGGCCCCTGGGATGATGAGAAAGCTGCCTCAGTTCATTAGCAGACTG
TTCTCAATTTTATTGAAGATGTTGCTTGATATTGAAGATGAGCCAGCATGGCATTCAGCG
GAGGCTGAAGAAGAGGATGCTGGTGAAACCAGCAACTACAGCGTTGGGCAGGAGTGTTTA
GACCGTCTGTCAATAGCACTAGGCGGAAATACCATTGTACCTGTTGCCTCAGAGCAGCTT
CCTGCATACTTGGCTGCTCCAGAATGGCAGAAACACCATGCAGCCCTCATTGCACTTGCC
CAGATTGCAGAAGGCTGTTCGAAGGTGATGATTAAGAACTTGGAGCAAGTAGTGACGATG
GTTCTGAGTTCATTTCAAGATCCCCACCCACGAGTTAGATGGGCGGCCATCAATGCAATA
GGCCAGTTGTCTACTGACTTGGGTCCAGATTTGCAAATACATTACCATAACCGAGTATTG
CCAGCACTAGCCACAGCTATGGATGACTTTCAGAATCCACGAGTACAGGCACATGCAGCT
TCAGCTGTCCTTAACTTTAGTGAGAACTGCACACCTGAACTGTTGACACCCTACTTGGAT
GGAATTGTTAGCAAACTGCTTGTACTTCTCCAGAATGGCAAACAAATGGTGCAAGAAGGA
GCATTAACTGCACTGGCTTCCGTTGCTGATTCATCCCAGGAACACTTCCAAAAGTATTAT
GATGCTGTAATGCCCTACTTGAAGACCATCCTTGTTAATGCAAACGATAAAGCCAACCGC
ATGCTCCGGGCCAAAGCCATGGAGTGCATTAGCTTGGTTGGGATGGCTGTTGGAAAAGAG
AAGTTTAGGGATGATGCTAAGCAGGTCATGGAAGTTCTTATGTCATTACAAGGATCACAA
TTGGAGAGTGATGACCCCACTACTAGCTATATGCTCCAAGCATGGGCCAGACTCTGCAAG
TGTTTGGGACAAGATTTTCTTCCTTACATGAGTGTAGTCATGCCTCCATTGCTTCAGTCT
GCTCAGCTTAAACCTGATGTAACTATAACCTCAGCTGATTCAGATAATGAAATTGAAGAT
TCAGATGATGACAGGTCTGCTTCTAGTCTTTATTTTTGCTCTGGGTGTTCTGTGTTTGAA
CTTGTGTTAATATGCACTGAGGGAATCTCGGAGACTAAACTTTTTGTCAAACACTTAAAC
ATAATGTTTGATTTCAATGCTAATTCTTGTGTATTAAGGGCACTATATCATGATTTAAGT
GTCAAATCATTTTCACTTTCAGTAGAATATCTCTAGAATGTTGTCTGAAATAGTGTACAT
CATTGGAATAATTTGAACATACTGAACACGATTTTGAATCTTAAGTGTTGTTGAAGTGAT
TGGCCTTGTTCTACGAAACTTTTATCACATAATATAAGTTTTTGTGGATGTACTTGGATC
TTTTAATGTTGCAGCATGGAGACAATCACTCTTGGGGATAAAAGAATAGGGATAAAAACA
AGTGTACTTCATGGAGACAATCACTCTTGGGGATAAAAGAATAGGGATAAAAACAAGTGT
ACTTGAGGAAAAAGCTACTGCCTGTAATATGCTATGTTGTTATGCTGACGAGTTGAAGGA
AGGCTTTTACCCATGGATTGATCAGGTTGCTCCAACTTTGGTCCCCCTTCTGAAATTTTA
TTTCCATGAGGAAGTAAGGAAAGCTGCTGTTTCAGCCATGCCACAACTGCTACATTCTGC
AAAGCTAGCAGTTGAGAAGGGACTTGCCCAGGGCCGTAATGAGGCTTATGTCAAGCAGTT
GTCAGACTATATAATACCTGCTCTGGTTGAAGCTTTGCATAAGGAACCTGATACAGAAAT
ATGTGCAAGCATGTTGGATGCATTGAATGAATGTTTGCAGATCTCTGGACCTCTCCTAGA
TGAAGGTCAGGTGCGAAGCATTGTGGATGAAATTAAACAGGTCATCACTGCCAGTTCAAG
TCGAAAAACAGAGCGGGCAGAGAGAGAAAAGGCTGAAGATTTTGACGCAGAGGAAAAAGA
ACTGCTAAAAGAGGAAAATGAGCAAGAAGAAGAAGTTTTTGACCAAGTTGGTGAAATCTT
GGGTACATTGATCAAGACATTCAAGGCTGCTTTCTTGCCCTTCTTTGATGAGCTATCATC
TTATATAATGCCTATGTGGGGTAAAGATAAAACTGCTGAAGAGAGAAGAATAGCAATTTG
CATCTTTGATGATGTTGCTGAGCAGTGTTGTGAAGCAGCTTTGAAATACTATGATACATA
TCTTCCTTTTCTGTTGGAAGCTTGCAATGACGAGAGTCCAGATGTCAGACAGGCTGCTGT
TTATGGACTTGGTGTGTGTGCGGAATTTGGTGGTTCAGTTTTCAAACCTCTTGTTGGAGA
ATCTCTGTCAAGGCTTACTGCTGTGATAAAACATCCAAATGCTCTTCAAGGAGAGAACCT
AATGGCATACGACAATGCAGTCTCTGCACTGGGGAAGATATGCCATTTCCATCGTGAAAG
TATTGACTCGGCTCAGGTTGTTCCAGCATGGTTACATTGCCTGCCCATAAAATGTGATTT
GATTGAAGCCAAAGTTGTACACGACCAGCTTTGTTCAATGGTTGAACGGTCTGATGTTGA
GCTATTGGGTCCCAACAATCAGTATCTTCCTAAGATTGTCTCGGTTTTTGCTGAGGTTTT
ATGTGCGGGCAAGGATCTGGCAACAGAGCAAACCTCGAGCCGGATGGTTAGTCTGTTGAG
GCAGCTTCAACAGACGCTACCGCCCTCAACCCTGGCGTCAACATGGTCCTCCCTGCAGCC
TCATCAACAGATAGCACTCCAATCCATTCTGTCCTCGTAAGTTTGAAAGTGGGACTGACA
GTCCGTCTCCTCAGTGGGGTGAGGTGGATCAAATGTTTCAAAAGTGTTATTCTTTGTCAT
AAACACCATTCATTTGCGTTCGAGGTTCTTGCATCAGCCTGGTGTCGTTTTGAGCTTGAG
AATATGCGAGCACAGATATTTATACTTTTTTTTTTAATTTTTTTGGGGTTGAATGTGTGT
ATATTTATTTGTGTAAGCCCATTGATTTGGGGAATTGTGGTCTTGTGAAATTTTGATTTT
CTTTATTTCCCCCCCTTTTGGTGACCTTTTTGTGGCTCAAGGGCTGTCAGGGAAGGCAGT
TCCTTGTCTAAGTTTTGTCCGGTCGTGTTGTTCTTTACATTTTCGTTGTGTCAGAAGAAC
AAGGATTTAGTTCAGTTTCATTATATTTGTTGTGATTTGTTTCCTTGAAATATTATTATT
ATTTGTGATGAGGTTAGATCCAATTA
>Cj_pnp_00044_04170
AACATTTTGGATGAAGTCAATGTAGTGGAGAGCTCCATTCTTGAACTGAGTAAGATAGTC
ACCAGAAACTTTGACCCAATTTTGATGCCCCTTGACCTCAGCTAACTTGAGTGAGGTACA
TTAGAATACCATATCTGAATGGCCGAGTACATTCAATTGGAAGGCAGGGTGACCGCCATT
TCTATTTCCACCTTGTGTACACATGGGATCTACAAGAATCAATTTGATATGTTGGATTAA
TGTACATTGTATGCGTTGTGGGGTGGACGTTGCGGGATATAAAGGTGTTCGCACATCAGA
CCAGTTTGATTCTGAAGGGTGTAACTCTATTAGGAAGGGGTGGTTCAGCTACAAGAAGGG
TGTAAGTCCTTAAAATCTCTGCTTCACCTCTTCGCTTCCTCACATGTCTCTTGCATCCAG
GTACTCAACTGCTAAAACAGTTTGGTTGCAGGCATCTGATTCACCTTCATGAGTCACCAT
CACACAGTTGTGTTGCTTTGATATGCTGCCAGGAATTTAGCGGAACACTTATCTAGATTA
AATATGGACTACAAAATAACAGGTAAGGGTATAACCATCTTTTTAGCAAGGGTATTTGGT
GTAGTGGGTGCCAGTTGCCTCCATCTCAATGACCGCTCTATGCATTCAAGTTTATATTTT
GCTTAAAAATACTTCTTCTCAAGGCCATCTATGTTCTAACCTAAGGTTTGCAAGCTCAGA
GCAATGAGGTTTAATACAAGATATGAAAGCATTATATGTTGATAACCCTGGGAAAAGACA
TATATGTAGACACTGACAATTCAAGAAACACGGGAACTAATTAAAGATTCCCCGTAGTCA
GTGCATCATGCAGAATGCATGAGATATACATTGATACAATCAGCCATGTAACGATGAGAA
TATCATTTAGATGGTCAATAAATTGATAGCAAGACCTGAGTTAGCAAGATGTCCAATTAT
TTGATCGGCTCGGGTAATTTGGCGATGCCCTTTGAACGCAAATTCTGCAACAATCATGAA
AGTGCAACATTAGAAATAGCAACTTGTGGAATTTTGCTCCACTTTTAAAATAATTAGAAA
GTGGTGATAAATGATTTATCAGATAAAGTTATGGATACATGTAATTAGATGAAAGGCATC
AACTAACTTTGCCATTAATTTTAATAAAATTAAAAATAACCCTAGTGTTTAAAACAATGT
TGATATGAGTAAACTAAGGAACAGAAAAGTTTAGAAGATATATGACAGGGTTATAATGCA
AATTATTTCGGATGATATGTGCTTATTTAGATTTTCCACATAACAAAATTGAAAGCAGAA
GAACATAATACTCCATAATAGCAGTAATTGTAATTCTGCTCCACATTACTATGAGGCAGT
TACCACTCAAGTTGCCACCTCTACCCAATATTTTTGTTGGGAAAGAACCTGAACGAACCC
TTGTGGTATACGCTTTAACCACTCCTATAAGGTCACCAACAACTCTAGGAGCAATGCCTA
AGCCTGTGCAGATACCACCAGCAGACGGATTTAAGAAGTCGCAAAAGGATATGTTGCAAA
ATCAATGTCCAACACAGTAGCCTGCACTCATATCGAACACTGCAACTGTAATGGATCTCA
TTCATAAGATCACCAAGCTGCTTCATCTTTTCTTCTTCTTCACTATAGACTAGCGTCATA
TGTGTTCGTCGTCCAGAGGAGCAGTGAAGCCTTTGGTCAGGAGTGCCTATAAACTAGCAT
CATATTTGTTCATCGACTGAAGGAGCAACGGCCTCCTCAAAAAGCTCCTTGAGATTGGAT
TGTGAGAGTGTAATACCTGATTCCTGCAAGGAAGGAGCAGCCCTAGGAGAAAAGTAATTT
AGGTTTCACTAAAACAGAACTTCCAAGATGGATAGATGAACATCAATGTGCTCCTTGAAC
CAAATGCTAAGCGACTGTATCCGAATGCGCTGCCTTCGCCTCCGTTATACGGTAGAGACA
CCTCTTACCTGCCCCTCTGTCTTCTGCCTCCATAGGGGTAACCCCAGATTATTTGCTACC
TCGTGCTCTGCCTCTATCAAAGCGTCAGCAGGGAAGAAGGAGAAGGTAATTGTGATATCC
GGACCCACCGGTGCTGGAAAAAGCAAGCTTGCACTTGATCTTGCAAAGCGACTCAATGGA
GAAATCATAAGCGCCGACTCAGTACAAGTGTACAAAGGGCTTGATATTGGTTCAGCAAAG
CCATCACTCAGTGAAAGAAAGGACGTCCCACACCATCTGGTTGACATTTTGCATCCTTCT
AAAGATTATTCTGTTGGAAAATTCTTTGATGATGCAAGGCAAGCTACCAGAGATATCCTT
GACAATGGCCGTGTTCCAATAGTTTCAGGTGGTACAGGATTGTATTTACGGTGGTTTGTT
TATGGGAAGCCAGATGTTCCAAAAGCCTCTCGAGAGATAACATCTGAAGTGTACACACAG
ATTGCAGATTTACATAGAGATGAAAACTGGGATGCTGCTGTTGAGTTGGTGGCTAAAGCC
GGTGATCCAGGAGTCAAGTCTGTGGCCGCAAATGATTGGTATCGTTTACGTCGCAGGCTT
GAAATCATCAAATCTTTAACTTGCAGTCTAGTGGGTTATCTCCATCAGCTTTTGAAGTAC
CATATAATTCTTTCAAAGAACAGTTTGATTCAGGAGCTAGCTGTTCTGCGAATGGGCTTC
AGCAGAGTAAAGGAAATGACTTGGACTATGATTTCCTCTGCGTATTTCTTACTACCCAGA
GGCAAGATCTCTACAGATCAATTGATTTCCGGTGTGAATATATGCTCTTAGATGGAATTC
TGTCTGAGGCTAGGTGGCTTCTTGATTTGGGCTTTCTGCCAAACTCAAATTCTGCAACTC
GGGCTATTGGTTATCGACAAGCTATGGAATACCTCTTGTTCTGTAGAGAACAACGTGGTT
GTAGTTCTCCAGGTGACTTTTTTGCCTTCCTGTCTGAATTCCAGAAAGCATCCAGAAATT
TTGCCAAAAGGCAGCTCACATGGTTCCGAAACGAACCACTGTACCACTGGATCGACGCTT
CAAACCCCATGGAAAGTGTGATTGACTTCATTTATGACGCGTTTCATCACAGTGGGCCTT
TGAAGGTTCCTCAATCTCTTTCGATGAAGAAAGAAATGTCTAGCCGTCGTGAAGTTGCAG
AAATGAAGTCCTATCGTCCTAAAAACCAGTATGCCCTTCGATTATATAGTATGTTCTTTT
GCACAGTGCTTTTATCTTGACATACAATGTAAAATGAAATCGTTTAATGCACGCCAAGGC
ATTTTGTTGGTGGTGATGATTGCACCCCTGTTCTGAACTGGATCGAGAACGTCTATAATA
AACAAGCAACAACTGCGTCTAAAAAAAAAAAAAGATGGATAGATCACTGTGCAATTCCCT
CTCATAACCAAGCCCCAACCATTCTAACTCCAAACCTAAAGAACTGGATGTATCAAATTC
TAATACCGAAGTTCCGACATTTCCGGAGGAGGCAGCCTTCTCCTTAGCTCCTTGGAAATC
AATCAACCGAAATATTGATGACCCTAAAGACTGATTCAATCTCGCAATAGCTTTAGAGAG
TCCCCTTTCAAAAAGAGAAAACCCATTACCCTTTCAATCCATGTGGGATAAACAGAGCAG
TGTGTTTTTGTCCAGATTCAAACTTATGTTTAAAAGATTTTGAAGATTCTCCTCAAATTT
ATGTTTAAAAGATTTTGAAGATTCAAGCCTAGGCAAAGCCCATTTTTTTTGTGATGCAGA
CGTGAATTGAACCCAGGAGCCAAATTTACCCTTCCAAATCTAACTCAATTGAAGAACTCA
AATCACCTTTCATTTCTGAAGTACGAAGGTGCTTGGAATTGATAATTTCAAAATGAAAAA
AATTACTCTCGATTCGCACCTGTATGATTTCTCTTTTATCAGACCATATCCAACGTACGT
ACTGCACCCCTTCAGCAAAACTCCATGGCCGAAGCTGTGAGAATCCCTTATCTGTAAATC
TTTGTCGGTCTCTCCACCCACCGTCACTAGATTGATCGTAACGAAATAGTTGTCGCATAT
GAGAATCTCGTCTGATAATCGTATGACCACCATGGAGTCACGTCTGAGAGTCCATCGGCT
CCTGAATCGATGCCGCCGATAAACATCAGA
>Cj_pnp_00045_03715
CTCTCTATAACGATCCTTCATAACAACCGCCCAATCAAATCAAACAAATTCCCCTGGTGG
CTGCTGCTTCTTCTCCGCTCCGCTCCTCCCTTATCGGATCTCACATTTCCTCATTCTTTA
CCAGGGGAATTTGTTTGATTTGATTGGGCGGTTGTTATGAAGGATCGTTATAGAGAGTGG
GAGAATCCGCCGTTTCCCAAATTCTAGGGTTCATCATTTTATACTCGATCATGTTCAGGA
TAATAAAACGGGGTAAGAAGGGTTCTTCGAAATCGGATGCAGTTGAGATTCCAATTCCTT
CATCCGGTGCAGCTCCAGATGTGATCTGCAATCACGCGTCCCGTATAGCCGGGGCGCCTG
ATTCCACGGCTGTGAATAATGCTGCTTCAGGTTTGGCTGATCCGCCATCGCAGCTTGTGC
GTTTGGCCAATGCTCCTCTGAATCCGGGGGTTGAAATTCTGCCATTGTTGAAGGAGGTTC
CTCCCTCCCAACGCCATGCCCTCTTTGTCCGAAAGCTTCAAATTTGTTGCCTGCAATTCA
ACTTCACAGATACTATGAAGTCTGCCCGCGAAAAGGAGATCAAGAGGCAGATTCTCTCTG
AGCTTATTGATTTAATCCACACCGGATCCTGCAAGATGAATGAAGCTATGCAGGAAGATT
TGGTCAGGATGATATCGGCCAACATTTTCAGATGTTTCCCCCCCGCACCCCACCAGAGTA
GTGGGGGTGAGTCTGGTGATCCCGAGGAGGACGACATGTTCTTGGACCCCTCATGGCCTC
ATCTGCAACTTGTCTACGAATTGCTCCTTAGATATGTCCTATCGACTGATATTGACACCA
AGATCGCCAAGCGGTATCTGGACCATACCTTCTTGCTAAAGCTTCTGGACTTGTTTGATT
CTGAGGATGCAAGAGAACGCGAGTATTTGAAGACGGTTCTCCATCGTATATACGGCAAGT
TCATGGTTCATCGCCCGTTTATCAGGAAGGCGATAAACAATATCTTCTACAAGTTTATAT
TTGAGACAGAAAAGCATCACGGGATTGGGGAGCTGCTGGAGATTCTTGGGAGTATCATCA
ACGGTTTTGCAATACCGATGAAGGAAGAACACAAGCTGTTCCTCGTTCGAGCCCTGATTC
CACTCCACAAGGCTAAATCCATGTCTGAATATCATCAACAATTGGCATACTGTGTTGTGC
AGTATGTTGAGAAAGATTATAGATTGGCAGATGTGGTCATTAAGGGCCTGTTGAAGTACT
GGCCAGTTACCAATTGCAGCAAGGAAGTTCTGTTTATCGGTGAGCTTGAAGAAATTCTGG
AAGCCACACAGCCTGCTGAGTTTCATCGCTGTATGGTTCCTCTATTCAAACAGATCGGAC
GTAGCCTCAACAGCTCTCATTTCCAGGTTGCAGAGCGCGCCCTGTTCTTATGGAACAATG
AGCATATAGTGGAACTGATTGCGCTGAATCGGCATGCCATTTTGCCAATCATATTCCAAG
CGTTGGAAAAAAATATGGAGTGTCACTGGAACCAGGCGGTCCATGGGCTGACCTCGAATG
TGCGAAAAATGTTCCTAGAGATGGATGCTGAGCTTTTTGAGGAGTGTCAAAGGGCGTATG
AAGAAAAAGAAGCCATTGCTGGAGACTTATTAGAACAACGTGAGCTTACATGGAAGAGAT
TGGAAGATGCTGCTAATAAACAGGCTGGGTGATAAACAGGCTAGAAGATAAGTTTTTCTC
TTAAGCTTTCTTCATCTGAATGAATGTATTGTTTTAATGATATGTGTCTCAAAGAGATGA
GTATCAATCCCACCTAGGGTTTCTCTTCTTTGAAAATGAAACTGCAAATTGAATTGTAAC
CACTTTTACTTCTTTTGTTTGGAGTAATTTTTATTCATTTATGCATAGAAGGTGGAAAAC
AATGTATGATGATGCCATTTCTTGCATTGTTTCTTGAAAATGGGAAATCTTTGTTCTTTC
CTTGTTGATTTCCACATCAATAATCACAATTTGAGTCACAATTCCCCAGCTCCATTAAAG
CTAATGTACAAACTCAGACCAAAAAGAAAAGAGAAAAAGACAGTGGTGGCAGGTGTGGGT
GGTGACGAACCGGTGCTCCCAAATATCATTCCGAAGAAGTTGCCATTGCCGCTGTTGGAC
TGGCGACTGCTTGGTTCCTCGCCATAGATCTGGCTGTTGTCCCTTGATCCTCCGAGACAA
CCGGCGCTCATGGTGAGACGATCGATCAGCTCGGCCGACTTTGGCTCCAAGCTGGACGCC
TTTGCGTATTGGCTGGTGAACCGCTCGCCGTCGCCGGAGGGCACGAAGAACGCTCCGTTC
GCCAGTATGTCCCCGTCTGTCCTCCAGTTCCAGTCACTCCAGGCTCCCTCGTTTGTGTCC
ACGCGCTTCGTCACCTCCTTGGCACTGGGATCGGCGGGGGCCGTGTAGCGGTTGGCCTGG
CTGTTGATGGTGGGGTTTGCGCTGCCGCCGATGGCATACATTTGCCATTCGGTGAAGTCG
TTGTTGACCACGTGTATATACCCTCTTCTGCATCTCGGCATCCTTTGCACTAGCCCTTCC
CCAAAGTAATTAAATGCAATGGTCACCTGCATTCAAAAGTGCAAGAAAATATTCTGGGAA
GATAAAAATCAGAAAAGGGAAGAATAAAGGGTAAAATAGTAAAGTCACCAACCTGCATAC
CGGAGTCCGGCAAGTATTTATCGTCATGTCCCAATAGCATAACCTCATCGTGGTGGGAAA
AGTAGCTGTTGGAGATGGTGATGGCGGTGGACCCCATGATGACATCAACTAAGCCATCTG
TACAGTGGGACAGCGCGCAGTGGTCGATCCAGATATTCCTCGACCCAAATATCGATATCG
CATCACCGTCGGATTTGCCTCTCCACCCGAAGTGTGTTGGGCTCGACCGTATGTTAGTGT
TCCCCGTCGGGACACAGTTGTAAATGTGCACGTTGTGGATGATGACGTTGCTGATGTACT
GTAGGGTAATGCAGCCACCGCCGGTGATATGGACGGTGGCCCCGCGCCCGTCGATGGTCT
TGTAGCTGTTGAAGATGAGCTCGTGCTTCAGCTTGATAGTCATGTCGCCGGAGAAGATTA
TCCAGAGGGGCTCCGTTTGGATCACCGCGTACCGGAGCGTCCCCGGCTTTGGTTCCACCG
TGTCATAGTCGGAGGAGTCGGAGACTACGTAGATCTTGCCGCCTTTGCCGCCCATTGCCG
TTTGCCCGAACCCAATGGCGCACTCCGCTAGCCGTTGCCGGTTGTTGGCCCAGTTCTGGT
CGCACCGCCAGCAGTCGTCGACCGGGTTTCCGGTCAGGCATTGGTCCTTCTCCGTCATCG
TCGACAACAACACTCTTCTCCAGACGGATTCATTAACTCTCCTCTGAACTTCTTGAACCA
CATCTTCAGGGTAGAGGTGTTGATGAGGAATGGTGAGGTTGAAGGCAGTAGAACTAACCA
GCGCAGAGGATGAAGTCAAGAACCAGAACATGAAAATGCCGGTGGAACGGGGAAGGAACA
TCATCGGAGGCGCAACTTTATTCCTTCCAGTGTAGGCGGGACAGAAGTCTTGCCTTAAAT
TGTTCTTTGAATAATGGGGAAAAATGGGGTGTTCCTCAAAATAATGTACACTGAATAAAA
AAAAAAAGATCTCTAATTGGACTGGAATAGACTGAGGACCGATGCAGGTTTGTAG
>Cj_pnp_00046_03718
TATAAATGAAGTTAAACAGCACCAAAGTGTGGGTTCAATGTGGACTGTTCTTAAAGGCAA
TGTCTACAATTTATCAGCATATATGAAATTTCATCCGGGAGGTGTTGACATCTTGATGAA
AGCAGTTGGAAAATATTACACAACACTATTCAATAAACACCATGCCTGGGTTAATGCATA
TTTTTTATTGGAGTAGTGTCTTATTGGTATTTTAGATGAGAGCCAGTGAAGACGTGTTTG
TTCCCAAGGTTCAGGATTCAAGAATGATTGTCTGCAAAATCTAGAATCATCTCTAGCATA
CTGACCCTGAGGAGAAGGGTTTGAAAATTGTAATGTACTATCTCAGATCACGAGCAACTG
CGGATGCAATCAAGTTCACTGTGGATACTTCCATGCTCAAAGAAAACAATAAAACAACTG
TTGATGAAGAAACCAAAATAGCCCAAATGGTTTGCTCTTTAACAAACCAAGAAGAATGCA
TGGCTTGCGGGAGTTAAAAAAAGTTTGGACAGTCGCTTTCAAGGATTCTTATTGGACCAA
TGAAATTTTGATGTGTGCTTTCATGGGAGTGCTTGCCCTGATTAGTTCTTAACACTAGTT
TTGCATAAAATGTGATTCTATGTCGATGGTATATAACTTCATAATATGTATGCTGAAATC
ACATATATATATGAACTAAATATGGGGTTTGATCAATTTCGGCATTTTCATTCTTGTGTT
TAGCTCAGGACCTGTTTGGGTCTAAACTAAAGGGCTTAAACGATGATTGTGAGCCTTTTA
AAGTGTTTCCTCCTAGGCACCTATACTCCAGCAAGTCGGGTGGCTTCAGAAGGTGGTACA
ATCCTCCATAGTTCTCTGAGGCTATTCCATCAACTCCTTATGAAATCTGTTAACCTATCA
TAATGTTTAATGGTGTATGCTATTAGCGTTTCATGTCTCCTTTTTATTATTATGTAGATT
TGAAACCACTATCACCTATTCACTTTCATTTGTTATACAGATCCAATCCCACACAAGATG
AAATTATCCAAGATCTTGGACTTACCATTTAAGAGTACTCTATGTTTGGATCCTTAGTGA
ACGTGGGTGCCATGGTTGGAGCAATAGCTTGCGGCCAGATATCAGAATACATTGGATGAA
AAGGGACACTGATGGTTGCTTCAATTCCTAATGTAATAGGATGGCTTTCTATTTCATTTT
CCCGAGATGCATCTTTTATATATATGGGAAGGTTACTTGCAAGTTTTGGTGTGGGGATTA
TATCTTATGTGGTGTCAGTCTACATAGCAAAGATTTCGCCTCAGGCCATAAGAGGAGTTC
TTGTAGCCACTGTCCAACTCTTTGTAACAATTGGAATAATGTTTGCATATCTATTGGAAC
ATTTTCTACCTTGGAGAGTGATTGCAGTTATAAGGATGATACTGTGCACAATATTGATCC
CTGGTCTGTTTTTATACCAAAATCTCCTCGTTGGCTGGCCAATGTGGGGAAGAACACTGA
TTTTGAAACTTCATTGCAAGTTCTACGTGGATTTGATAGAGATATATCATCACAAGTGAA
TGATATCAAGAAATAAGTGGCATCATCAGGTGAAAGCTCAAGTATCATTCGATTTTTAGA
GCTTAAGAAACGGTGATATTATTTACCTCTGATGATAGGCATTGGATTACTTGCTCTCCA
TCAACTCAGTGAAATCAACATTGTCTTATTTTATTCTAGTAACATTTTCGAATTAGTCAG
AATTTCATCCAGCAAAGCTGCAACATTCGGGATCGGGCCTATTCAGGCTATTGTCACTGT
GGTTGCTACATTGTTGATGGAAAGGGCGGGTCATCGTCTGCTACTATTTATATCAGCATT
AATAATGACTTTTGGAACTATCCTTGTTGCAGCTGCATTCTTTTTTAAGGATTGCACTCC
AGAGAATTTACACTCTCACTTTGGAGTAATATCAGTGGTTGGTCTACTGATTTTGGTTAT
TCCTTTTGGGCTTGGATTGTGTGGTTTGCTGTGGATTATAATGTCAGATATATTTTCAGT
GAATGTTAAAGGTCTAGGGGCAGTGTGGCAACACTGTCCAATTGGATGACATCTTGGTTT
GTTACAATGACCGCAAACTTGCTTATGGATTAGAGCAAAGGAGGAACGTTCACCCTTTAT
ACTCTAGTGTCAGCCTTCACGACGGTTTTCGTATCGTTTTGGGTTCCCGAGACCAAAGGA
AAAACACTAGAAGCAATTCAAAAGGCGAGATCGGCAGGAAGATCTATTGATTTTTTCAGC
TTTAATAACTATTATGAACTGTGTTTGGAAATTGAATGGGTGTTTGGGCTCGAAGGGCTG
CTAAATGATTCCAAAGGCTCTGACTGGAATGTTTTCTTATATAAGCTTCAAGACTGCTTG
CAGAGCTGGACTAAATTGTTTCGTTATGAATTCATGCAATTCTTATGAACAGTTGCAATT
GCTTATTGTACACAAATGTGGGAAGCTTCTCCTTGGAATCACTGGAATTCTTAAAGAAAT
TCTTTCTGGATCTAGTCTTCTCAGCAATGTGTCTGTTTCAAGAGCTTTTAATAGACCCCC
AGATCAGGTATATGGTGACTTTATGTAGTTTGGGGTACTCAAAATTGCCCCATTATATGA
TCCAAACTTTGTGCATCACGGATTATTGTCATTTGATCAGAGAAATATGTGAAAAAACAC
CGCTACTAAATATTTTGATGATTCATATTTTAGGACATAAGTCATCACATATCCATTGCT
ACAAATGCTGTTAAGCAATTAATAGTCATCTGCCATCAAGAGAGCTACATAGTTATCTAT
TATGTGCACAATTTAGCATTTCACAGTAAATTATCTTCCTTTCATCACTTCTTGGACGAG
GAATTAGGGGATTTAGTATTATGTAATTTAATTAAAAATAATTTAAAATAAAAAGTGGCA
TGTAACTAATTTATAATATTTTTCTCTCGAGTTAAGTGCATTTAGTCTCTTAATGGTGCT
CGATTTGACATTCTGGTCCCTATGTATCCATTTTTTCATCTTAAGTCTTCATTTATGTTT
CATTGTTATGTTTCTTTCCCTTTGCTCTTGTTTTTTGTTTGTTTACTTGAACCATTTTCT
AATTTTTACGGTCACTGTAGGTAAATACATACTCAAGTTGAATCGATTTAGGGGAATGAT
TGATAGAAACTCATGTTTCGACAAAAGACTAACAACACAACAATAAATACTACTGCATTA
CATGTTTTATATACTTAACTAATGTTACATTTGCAGAATTTGATTCTGCGCGAAAAACTT
CATGAAATTACGTTTTCTTCCGTCAATAAATTCTTATGAGATGCAAAGCTAAGATGTGTT
GTTGTATCATCTCGGAAAGATCCAAGTTATGTTTGTTGACAGAGACTGAGTTATGAGGAT
GATAGTGTTTGTCTATCATTGATATTTTCTTCTCACCAAAGAATAGAGGTATCAGTGGCA
GGATGGATATATAGTCGGTCAACGTGCAAAGCACATGCCACAGGGATGATTGTTGGAAAT
GCAATGACTATCACAGGTGTGACAATGAAAAAGCTTCGTGATGACATCAAAATCCAAATG
GCCCTGATGGAAACCGCGCTAGCTTTGGGTGGTAACCATAGGCAGGCAAAGATTCAACAA
GTGAAGATGGCACTGGTTATAGCTCTATCTCTGGTCCTGGATAATGAAAAGACATTGA
>Cj_pnp_00047_00907
AAGAACCAACCACATGTAGACAAAGCAGCTCCAGTTATTAAAAAATGAAAAAGCAATAAA
GAGATGACCACAAAAACAGTATGCCCCACACTATGAGCATACCTGAAACAAGAAAGAAAG
ATCACAAAGTTTTGGCAAATCGTGATGAAAATTAACTTAAAGAATAATGCCGATTAAGAT
ATGTGTCACTTGATGATTTATAGTCTCTCTGACTCTGTTTTCAACTGGCATCATTACAGT
GATCATTTTTTGGCCTTTTGGAGCAAAATTTATGCATGTCAAATATATCACAACAGAACA
TTCTAGAAGTAGAAAACACTTTTAAAACTGGATTCGATATCATAAAGTAGAACACTCTTC
AACTAATTGAGAAATGTCAGGAGAAAATAAAAGATGTCCTATATCATAATAGTAATGGAT
ACTTACGCAACACATGAATGAAAACTGCCATCAAAGAAAGCAGCCAACTGTGTGTGGTGA
GAAGTACAACAACCACACTACCAGGAATTCTAAAATTGGCACATCCTACAGAGTCACAGT
AATAGTCCTTCAGTTCATGAATAAATTGGATTAAATCGGTAGATTCAGTTTTTTTCGTAG
TTTAAATTTGTTTAAACGTTTAATGACAACAAAATGCACCTCAAGCAAATTATCAGGTTG
GATCATTTCATAGTTCAATATCACTGTAGAAATAAAATCAGCAAGGGCAGAGAAATTTAA
ACTAAAAGGTAATTAATACTTGGTTCACCAGGTTCCAATTTATACCAATTAGGCACAGGG
AAATAATATGTTTAATGTCATGTTTGAAAAGAAAAAAACACAGTTATTGTTGCACCAGTA
AACTCCAGTTATAAACACATCAATAATATGTTAAACCCAGGCACACTAGTAAAATCCAGA
AGCTAAA
>Cj_pnp_00048_03262
CAAACTTTGTGTAGAAAGAGGAGCACTTTGTGGACATAAATTCACCTCAAACTCGTGTCA
ATGTTGGTTACAAGTGGTATCTAAAGACCAAAGCCTATTAGCTCTGATCAAGAACTCAAT
GCGTGCTTCATTTGAAGGCATGGAGAGTGGAGAGTCAAGATATTTGCCTTGATAAATACA
CTTCCATAACTGGTGAACTGTAGCTACTAAGTAAACCAAAGCGTTAATGAGAAATTTTAA
AAAAGATTTATTTCAAACCACAGAGAAAAGCAAACATGTGAACAAAACACAGACATGGTT
ACAAACTATGTAACACAACAATCCCTGGTCTGGTCATCAATCTTCCATCTCATCATCCTC
ATCGATTTCTTCAATCTTCATCTTTTTAACAGTATGAGCAGCATCACTCGTAGTGTTGTT
AGGGACTTGGATCAGTATATCAGATTTCTGCCCAGTTGCAGCGTTCACCAGACCTCCATT
CTTCTCCACCCGATAAGACAGTGTTTTGTCGTGATGAGCATCTATGTATACAGTTGAGTT
CTCATCAATCTCCTCTTTCACCAACATCTTTGACAACTCAGTCACTACCTTCTTCTCCAA
CCATCTCCGGATAGGTCTTGCTCCATACACTGGATCATAGCTTTCTTCCAATATAATGTC
CAATGCGGCCTCGCTCACTCCCAAAGCGATACCCCTCTCAGCTAGACGGACGGCTACATC
TTTCAACTGCAGTCGGCATACTTTTCTCAGCTGCTCATGAGATAAAGGATCAAACACCAC
AATCTCATCCAGCCGATTCAGCAACTCTGGCTTGAAGTGCTTCCTCACCGCCTGCATCAC
CATTTCACGAGCGCTGTCCATCCCACACTTCCCCAGGAGACCGTTCAGGAGATACTCTGC
TCCAATATTGGAAGTCATAATGATAACAGTGTTGGTAAAATCAACCGTACGGCCTTGCCC
ATCGGTTAGCCTTCCATCATCTAGAACTTGAAGCAGGGTGTTGAACACACTGGGATGGGC
TTTTTCAACTTCATCAAAAAGCACAACGCTGTAGGGTCGTCTCCTTACAGCTTCTGTCAG
CTGACCGCCTTCTTCATGCCCAACATATCCAGGTGGAGCTCCAATGAGTCTGGCAACAGA
GTGTTGCTCCATGTACTCAGACATGTCAATCCTAACCATCAATTTGTCATCATCAAACAA
CTGCTCTGCAAGAGCCTTGGCAAGCTCGGTTTTCCCAACACCAGTTGGACCCAAGAAAAG
GAATGATCCGGTTGGCTGTTGTTGCCTTCCTAGTCCTGCACGGGACCTCAAAACGGCCTC
TGCAACAGCACTCACAGCTTGATCCTGTCCTACCACTCTCTGGTGCAATCTGTCAGCGAG
CCCAATCAATCTCTCTTTCTGATCTTGACCCAGCCTGGTCACAGGTATTCCAGTCCACCT
ACTCACAACCTCTGCAATTTGATCTGGTCCAACCGTCTCAGTCAGCATTGCATCCTCAGT
TGACCCACTGTTCTCAAGTCTGGCAATTGCAGCTTCCACCTCCTCAATAGCACCATATCT
CAGATCAGCTGCTCTAGCAAGATCATATCTCCTTTCAGCTTCTTGCAAAGCAAACAAGAG
CTCATCCCTCTTCTGTTTGAGCCTTCGGAGTTCATCAATCCTTTCCTTCTCCTTGTTGTA
TTTCATCATAAGAGGCTGCAGCTTATCCCTCAAGTCATCAAGCTCTTTCCTCACCTCAAC
AAGTCTAGCTTTGCTTGCTTTGTCTTTTTCCTTTTCGAGGGCATGATGTTCTACTTCCAA
CTGAATCCTCCTCCTCTCAAGGTTATCTATTTCTTCAGGTTGACTGTCAAGCTGAACTCT
CACATTGGCACAAGCCTCATCAATCAAGTCAATTGCCTTATCTGGCAGATGTCGTCCTGT
AATGTACCTAGCAGAGAGCTGGGCAGCCACCACGAGTGCTCTGTCCTGGATTTTAACACC
ATGATGTCCTTCGTACTTCTCCTTCAGCCCTCTTAGGATGCTGATGGTGTCTGGAACACT
CGGCTCAGCTACATAAACCTGCTGGAAGCGCCTCTCAAATGCAGCATCCTTCTCCACATA
CTTTCTGTACTCTTCTAGAGTTGTTGCACCAATGCACCTCAACTGGCCTCTTGCAAGCAT
TGGCTTAAAGAGATTGGCAGCATCCATAGATCCCTCTGTTCGCCCAGCACCCAACACCAG
ATGAATCTCATCTATGAACAGAATAACCTTCCCTTCTGCATCTTCTACTTCCTTCAAGAC
AGCTTTCAACCTTTCCTCGAATTCTCCCCTGTACTTTGCTCCTGCGATCAGAGCTCCCAT
GTCTAGAGCTATAAGCCTAACATCAGAAAGATTGCTTGGTATATCACCTCTAACAATCCT
TTGAGCTAATCCTTCAACAACTGCAGTTTTTCCCACACCAGGCTCTCCAATAAGAACTGG
ATTGTTCTTTGTTCTCCTTGAAAGGATACGAACAACCCTTCGGATTTCTTCATCTCTACC
AATCACAGGATCAAGTTTTCCCGCCTGCTCCACCAGATCACGGCCATAAGTTTTCAGAGC
TTGGAATGTAGTATCTCCGGAAGCACTTTCCACCTTCTTCCCTTCCTTGCCTCGAAGCTT
TTCAACCTCTGATTTCACCCGGGCCGAACTAATTCCAGCTTCCTTCAAAAGGTCTCCAAT
CTGGGAATCCTCCAACAGTCCCAAAATCAACTGATCAACTGCCAAATGAGAGTCTTGGCG
TGCCTTTTGCAACGCCTGCGCTCGCCGAATCACCTTAATCAGCGAAGTGCTTGCCGGGAT
TTCATCAGGGGGCGGAGTCTGCGAGGGCAATTTCTTTATTGCTTGATTGAATACTCTCTC
TACGGAATTGGCCGTTTCTACGCTGCCACTAGCATTGACAATGGCTTGCCGGAAAATACC
ACTATTGTCTGACAGCAAGGCCACGGCGATATGTAGAGGCGTAAATTGCGCGTGGCCTGC
ATTCATGGCCAGCCCATGTGCCTCAGCGAGAGCCTCATTGGTCTTGTTGGTAAACTTTTC
AGGATTCATTCTCAGTACTCTGGTTCAAACACACACAAAAACTCGCGATGAATGATGATG
TCTTCCGCGAATTAGGCTGCGAGGGCTTTCTCCTTGTAAATCTCAGCGTATATCGTGAAC
TTGTATTTGCGATTTGCAGAGCGATTTTTGGAAATATTGTTTTCTGAGAGCAAGAGAGGA
ATACATTGATCATTTTTAATGA
>Cj_pnp_00049_05721
TCCATGTCCTCCTTCAAAGGGTTTGGTTTCTCCCTTTCTCTGTCCCTCTCCTCCACCTTT
ATTGCAAGCAACATCTAAAAGCTGTATCATCCAGCTCTTTCCCTTGAGATAGTCGGCTTG
ATTGGAGCGAGTGAGACCGAGTGTATCCCGAGCCATGGAGTGAGTCATGCACCTGGATCT
TCTCCAGCAGAGCAGTGAAACTGAACAGAAAAATCAACAAGTACAAGTAGACGTAGAAAC
AGAAGCAGTAGCGATACTAGTGGTGAAAACTGAGGATCTCACCTACGTGAACGTACGGTT
GAAGGGGCATCTTCGTCTCCATAAAATCTCTGGCGTGATGCTCCCCTAAAACGACGAAAT
CAAAGGGTCGAAGGGTACCTTTGCACTTCCAGTGCCTATTAGAGGCTGTGATAAGGGCGA
AAATCTCGACGACGAAGAGATCGACCAGCGTTATAGCTCCATCAGATTCTTCGACACCGG
CACAACATCCTTCGCAGTCCACAAACGCTCCAGCGATCCATCTTCCAAAACCTCACGCCG
AACTTCATCTCTGAACTAATATCTCTTCTGCATATTTGAGTTTATTTTGAATCTCAGGTC
CAGTTCCAAGACCAAAAATCCCAATAGTGTTAAGCGTGGGAGACTTTGATTTTAACTTGA
ACCTGTTAGCTTCGAAAGTCCCCAGCACAGTTCCAGTTGCTATTGCTGAAGCAGTACTGA
GATTTGATACATCTGAGAGGCCTTCAACAGAAGCAAGTGCAACTGCTATGCTTCGGCTTC
CCTGTTTTGATTATGTTCAAGGAGGTTTCCGCACGTGTTAAAATCTTGAAATATACGGAG
TATCAAATATGTGCTATATTTGATGCTCTTTTTTGTCTGAGATCCCTGCAATGCATATTA
ATGAACTGGATTTTACATCTGGAAAATGCGAAACTTTCCATTACGGCATGAGATCCCTGG
CAATTCCCATTGTTGTTTTTTTTTGTTTGAGATCCCTGCCAACTTCCATTGTAGAAAAGG
AGACACGTGAATTGACTGCAACTATGACCAAATCTGTAGGGACTGGTATCAGCCTCCACT
CCTGGAATTACATGTCTAATTTCACACAGGTAGACCTTTTCTAGATAAATATTCTGGTAT
TGACCAACACTGGATAATAGACAACCTACCAGATTATCACTTTGAAATTAGAAATTGGAA
AAATCAAGGCGACTGTTAGATTCATCAAATGGGCATATAAAATAAACAAAATGTAGCATC
CTTTATCTAGATAAATGTTCACATGTGTGCTGGACAGATGTTGTAAAAATCAATTGTAAC
CTATTGACCTATGGTGACAGTAGTAACTCAAGTGGGGTTGAGCCCTGCTAGTGGATAGGA
AGTCTCCATACTTATCGCTAGATACACAAGTTGCATAAAAGAGACTATAAAAGTAGACTT
GTGTATCAAAGCTAGACACATGTTAATAACAGATGTTAATAACGCGCATTTCTCTCAGAA
CTCAAATACTCTTTGGGGTGAAAAGCTTGGATGAGTAATCAAGAGAGAGGTAGCAAAACT
GAGTGAAATTCAACATCACCTCTAATAGCCAATTTTGTTACATCTTCCAGTAAGAACCCC
TAAAGAAACAATCATTGCCTAAAAATGTCAATATATTTCAATGAGCTACCAAAAGACACA
TTCAGTTGGAATATGAAATTCAAAAATTTTAGACCGAAACATGTTATAAGTTTATCTATT
GAACTACTCATATCATGAACCTCTAATATCACTTTCATACCTAACATACAAGAACCTGAC
TAAGAGTCTAACTAATATTCCTAAAACTAACTGGTCCTGGGGTACTCGGCCCTAACAGTA
ACGTCTACTTGGGACTCGGCCCTCTAGTCGATATCACCAAAGCGCATGCTTGTCCCACTT
CGCAAAGGCATCTCGAGATCAGCCCGGCTGACCTGTTGATCAACTCGGCCTGGCTTTCCC
CCGGGTCAGATGGCGTTTAATTCCAAAGCACAGCCCCGTGCCGAGCTCCAGCTTGGCCCA
TACAAAACCCCGATCCCTTCTCAGCTAGATAATTAAGGCTAAAAAGACAGAGTACTTACA
TGAAATCAACATTAGTAATTTTTTCGTATTTTTTAGTAAATTTCAGTTGCATGCCAAAGT
AGGAAAATGATGAAACTCAACACACTCCCTAGAAGAGATAGGTGAATTGAACATAAAATT
AACAAATTCAAACAACAGACAAGAAATATCTATAATGAAAAGTCAGGGAATGCAAATTTG
GTGTGTATACCATAATACTTTTTTATCTCTTTCTAAATTCTCATCTGCTCCTTGTAGTGA
TTCTCTATGTATTGCATCACTGCAACACCTTTCTGTGTGGTAATGTTAGAGGCTTCTTCT
ACCAATAAATGCTTAGAGTAAACCAAAAAACATGTGGAGTATATAAATGTGTGCGTGTAT
TTATAAAGTAAAACATACCTAAACAATAGTTCGCAGATAATCTCGTCTTCTCTCCTTATC
AATAACATACCACACAACACCAATAAGAATTCATAAATTGATAGAAACAGTTTATAATAT
GGTCAGCCGTAGGACACAAAAATTCACAAATTGATAGAAACAATAAGAAAAAGGGGAAAG
GGATTGAAAAATGTATCTGGGAACACACAGTTCATAATCATGATAATAGTTAAATCTAGA
TATATTTCGAAATCTAATATAGGAACACGCATTCTAGATTCAACAAGGTTTTGGAATGAT
GATCTAATATGGGTTCTTAAGCATTATAATAGTTAAAGATTGATTGAAAAAGACTTATGA
AGGTGGGAATGGGTCCAACATAATGGAAGCACAATTGAGTGTTGCAATCTTGATCTGGTT
ACCGTAGTCTAGATAAAGTTTTCATAATCACAATTATAGTTGAAAAAATAATTTGGGAAT
ACACATTATAGCTTCAACAACATTTTGGAACAATGATCTAATATGCTGGGATCTACGAGG
AACCATAAAACATTTCCTTGCGGCTGTACATTTTACATGTGATGGAAGATTCGTGGATCA
AAATGGTCAGACCTCAAGGGTAGCTGCTAACAGTGAGGTTAGGCTGCAATAGCCAAAGGT
AGACGGCTACCAAATGATGGAGGCTGTAATAGATTTATTTTTTACCTAAGTGTATAATCG
TTTATAGATCAATATGATATTTCCATTAATAAAGGATTTGACAGGAATTTCAATAACAGA
TCAACTAATAAATGGAATTCTCATGCAGAGTGAAAACTCATGGCAAAAAGTGCAAGTGTG
CCTATGTGAGTAATGAGGCAAAATAAATATTTCTACATCATAGGTAAAACCTATAAGTTT
ATAGGCTAGTATATTAGCAAGACTTATCTACATTTTCCCCTATAATATCTAAAAAGAAGC
ACAAGAAATCAATGCACTATGACTTCAAGAATCATCCACCGCCCATTCATGTTTCCTATT
GCTACTGGGTTTATGCTCATTAATTCTCTATATAAGCACTGTAGTAGTATTTAGAATTTC
TGAAATTTTATGATAAAAACCATATAAGTTAACATGTAAGTTTAATATATAGCAAAATTC
TCATCTTAGATCATTTAGAAACAAACAAATCTTTGGATGGCAGATAAAGTGCAAATTGAC
TCACAATGGCTATACCAGTGAATTGGACTCTTTAATTTAATTCTTTTTAAGGGTGGACAG
ACAAAATGTAAACACAATGTATGTGGGAAACAAACGAACTCAAGATAAAAATAACAAGGG
AATTTGGAAAATGTAGCAATCTATTTTGAATCTTTCTAAATTCAATGATTATACTCCAAT
ATTGCATTTCATTACCTCACCAACACTTTGTAGATGAATCAAAATTTCTAGAGGAAATAG
AGGTCAAACCTTTGTCTCAAAGCAACACATTCCATCATACACAATGGCCACATAAAATCT
GAAAACATCTACTTATCTGTAATTTTAATTTTAAGGATACATTTCAAAGGGCATTTCAAA
TACTTGATTCCTAATAATATGTAATATTAAGGATACATTTAAAAGTACATTGTAGAAGTA
GTTTGCCCATTGTAATTTTACAATCAAACAACCCACGTTGATGTGTATATGACGGCCATT
TTAAAATTGTAGACCATGATCTGAACCAGTAGTCATTCCACACATGGAATTTTACTAAGA
TTCACTAAAGCTAGTTCCTTGTCAAGTTACAAGAAGTACTAAAATTTGTTTCAGTACTTA
TCCATCTTATGCCACATGCCTACTTCTTGGCCTAAAAAAGGTGCTACAGTGTCATTTTGG
GATGACATAGTAAATCGAGGGATATGTCTTGAGGTGTCTCTGGCCAATGGCATTCAAGCA
TATGGGCATAGTGCACAAACTGAAAATGCAGTCCATTAATTTCTACACTAAAGTATGATG
TAGCTAACCTTGTTTGCATACAGAAACTATGCATAAGATTCTCGTGTGGATCATAGTGAG
TGATTGATGTAGTTTTAGCACTATTCATCCACAAATTGATGGGAGTGCTGTTTTTTCCTG
CAAAAGCTCGGGCCGTTCAGAAAAAGTAATCATTGTTTGAGAGACATTTTAAACAAAAAT
AAAAACAACAAAATGATACTAATATGAGCTCACTGATCAGATATAAAACAAAGTGGAGAT
GAATAGAAGAAGTAAAGGAATTTTCATAGATGAAATAATGTATGGAGAGTAAGAGAAGAA
GTAAACAAAAATCACAGATATGTAGCGTAGGCGATTGTCTCATTTGTTTTAGTATTTCTA
CAGCCTACGCGACAGATCCTATTCTAGTAGGAGTAGTGTTTGTATTCATTTTATGTGAAA
CACATTCTCGGAGTAAAAATTAGCTTAAAATATCTAGTCCACCAAAGATTTTGTGAGGAA
GAGGGTAGGGATTGTCTCATTTGTTTAGTATTTCTCAACCCTACGCCAATGATCATATTC
TAGTAGCAGTAGTGTTTGTATTCATTTTATGTGAAACACATTCTCGGAGTAACAATTAGC
TTAAAATATCTAGTCCACCAAAGATTTTGGGAGGAAGAGGGTATAATGTGTTTGATGGAT
GCACAATAGAATATGGAATTTAAACATGAACAGATGAAGGCATTTTATTAATAAGGAAAT
ATACAGTATGACAAAATCAAATGATGAACATGGGGCGAATTTCTAGAGAAAAGTAGCAAT
TCCAATCAATTCGCTTATTTCATATAAAACAGTACCTTTCTGTTATTACAGCATTTCTTG
GACCAGCTCGATTGACTTCCTTCAAGGCTATATTGGACCCGATCATAGTCCCACTGATGA
TTCCTCCAAGCCAACTATACCACATTACGCCATTCATCTGTTCATCCCCACCAATGTGTA
GTTGAAAACCAGAGATGAAACCCAATGCCTCAAGAGATATTTGCACCTCCCCCTGTCTAA
ACAAGTCCACAATGCATACCCGATGACCCGAGCTCTAAAATTACCATAGAACCGCATATT
TTCTTGGAGCATAGAGGTCAGAACTTTGAGTTGTTACTATGAAGAGGACTTGCAGAATTT
ATATGGATAGAGATTAGGTTCTTAATCACAAGAGGGTGGCTCAAACCATACGGAGAATTA
CTGAAGATTGAAGCAAGCATAGACCTTTGTTGAGGAAACACTTAAACCCAGATAATTACA
TTCAATATCATGATGGTAGAG
>Cj_pnp_00050_01422
AACTGATCCATTATCATTAAAACAAAGCATTACATCAAATGGCCCTTCACTCTATCCAAT
TATCCATCATATTTGCAGTTGGAAAAGGGATGGGCAATAGATAAACGCAAAGTAAAGGTA
AAACAAAACCAAAGAGTCATGAAAAGAAATAATAAATCTCATATGACCAAGAAGAACAAT
TCTTGCCCTTATGATAAGTCACCTTTCCGCTGATCACAAGTAAAATCTAGTGAAAAGGAA
GTTTATTCGCATCATTCTTCAAAAAGGTTCTAATCTCCATTGAAACCAAAAAGATGAGAG
ACTATTTGGCCCTGGGGACTGTCAAAAAGTTGTGAAGGATTCATCATCATCATCCATCCC
CAGTTTCTTACTTCCTTCTGATAGCATTTCTTCGCAGGGACACTCGTAGCTGCTGCAAAC
TGACTTCTCACCCCCATGCATGTAGATGTTTGTGCTATCTCCAGGCTCGATGTTGCAGGC
GGGGCAAAAGTTCAGAGAATCCACTGGTGGAAAAGTTGATTGATCAGATCTAAAGCCATC
ATCTTTTTTCAGTTCAGACAACCTAACAATACCACAACAGCTTTCCACAATGCAGTCATC
AAATACATGGGTGGTTCTTGGATTGGGTCCATGAATGATCACGCATGTATAGTCCTCAGA
AAGCTCCATTTCACTCAGAGACAGCTCATCTGGCTTGCGAGGAGATTCTTTAGTGAGAAG
ACATGAACTAAAGAATTGTGCTTTCCTGGGGGTGTTGATTCCAAAATCTGCTGGAGATTT
TGGGGAACCAGCAGGGGAAATTGCAGAGATAGGAAGAGAAGGTATTTGAACTTTAAGTTT
TGATCCAAACAGGACAATTCTACCACTGTTAGCCTCAGAAATATCAACATTATCGCCATC
ATCCAGCGAGTTAATTAGAGCAGCAAGCCCAACTCCTGAGTCTGTGCTAGGGTTTGAATT
TGGATTTGGGTTGAGGTTTAGGGTTCTATCAAACCCACAAGGGGAAACAGAATTGAGGGA
TTGTTTGCCGTCAAGAATGGAGGTTGGGCTAATAGTTGTGCAATTTTCAGCACCAGATTG
AGTCCCGCCCAGAAACCCTTTGAAGATTCTTGGAGAACCCAAAAGCGATGAAATGGGTAA
AGCACGTTTGTGGGAGGGGGAAAGGAGAGGGCTCTGCTCTGCCGCCATGAGACCTTGGTT
GCTGTTCACTGCTCTTCTTGTTCTGTTCCACAACATTGACAAACTATGCCCTCTTTTCTT
TTTCGGGTAGCAATGCTCGCATATGCACAAGAAATGCTTTTATATCAGAACAGATTAGCA
CAATTGGGAGCCTCCATTAATGCTAAAATAACTGACAAAGTTGCGGCCTTTAAGGCTCAA
AGGGTAATAAAAAGCTCCCCTTTCAATTTCCACCAAAAAAAA
>Cj_pnp_00051_00947
TCAGTTTTCTTCATACCTTATGAGTCAGAGAAAGCCAGACTGATAAGCTAATGCATTGTT
ACACTTACCAAAGGAAGACAAATATATAAAGGGCTGCAGAACTATGCCACTTCAAAGAAA
ACTAATTGATTAATTATGTAAAGCATATACATAATTTACCCAAAATCAACTAAATTGCTC
ATTGGAACCAATATGCGAAAATGCAATAGACCCAAAGAAAAAGAAAACATTAGCTACCTA
CGAGTTGGGTAATAGGCGGCCATTGTACATTTTGTCAAGCAATTCGCGCGCTTCACGTCG
CCTAAGAAGACCTTTGTTGTTTGGTAGGCCGGTTCCCAAACACACCGGGCATACAAGTTT
CCCTCGTCCATAACAATTTGGGCATTCGGTGAACTCATATACATCTTTGGCTCTCTTTCT
GTTCAAAGCTTTCCACTTCCCCGTTCCTCCACACATATCGCAGATTATTGCACCACTACC
ACCACAATTTCGGCACGCTGGTGGTACTTTTCCATCTAAGGCAATTGCTTTTAGATCAGA
TAAAGGGTTGGCACCTCCACTTATCAAAGCTATAGTTGAAGAGAGGCAAGCCAGGCACAG
GCGTCGTGAAGTTGGCTTTTGAAGCTCCTTTTTGTCGATGGGGTGCTCTGAGTGGAGTGC
AAAATCCGAGGGACTGCCCTCCTTATCCAATCTGCATTTCACTGATTTGGAAATATTCGA
TGATGAATGAGTGGGGTGGGAGTTGAATCTCCTGAGAACGGAGGAGGGTGTATGAAACGA
GAGTTGAGACGACATTCTCTAATTCTATGCCATTGGAAGATGAATGAAATAATGAAAGGG
GAAACAGAAGGAGGAGGATGGAGGAATGAAACAGAAGCCAAATGCGATAGTTGCTGGATT
TTCAGAAGCAGTGGCTGCAGATCCTCTCCACCACCGCGGCGGCGCCA
>Cj_pnp_00052_03491
TTTTTTTTAAAAGGAATCAAGAGTATGAATTTATGCATATTCAACTAAACAAATAATGAC
CTATACACACACACACACACACACACATTCCATGTATGCTAAACTAGGAAAAAATCTTCC
AAATATCACTATTAATTACAAGCATACAATTTATATTATATACACACACATTTATAGTGG
TCAGACTACAAACTTTTAAAACAGGTGCTGCTAGCAAAGGTCTTGAAACAAGCTCATGTT
TGTGCTATATAAGATGGGGAGAGAGTTATCATCTTCTCATCATGTTCTTGGCTCTGTAGG
AGAAATTTTTAACAGAGATGCTGCTAGCAAAGGTCAAGGGAAGTTCTTCATCTTCAACCT
CTCTAGGATCAGACCATCTATTCGAGTTGTTCACATCTGTTATGTTTCTCTCTGGTTGCT
CACTGGCCGAGACTGGTTCTTCTGGTATGTCCCGATACAAGTGTTTCAATATGAAAAGGG
CCGTATCAGTATCTCTCCAGTAGTTTCTGTTGAGAAAGAGTCGTCAAAATACTCAGTTAC
AGTCATTTCACATCTCGAGGGAGGTTCAGATCAGAATGCTGCTACTTACGTGTGTGACCC
GATAGCTGATATGTATGGATGTCGAAATGTTTTATCTTGCAACACATGATCAATCCGCCC
GTCTTCAGATCCTGTTAGTCTCTCCATCATAAGCGAGCCATAAGATCTCTCCCCATTTTC
TTGTGTACTTTCCCCAGCATCATCGTCATCATTGCTGATCGATTCACATATTGTGAGCAC
TTTGACCCTGACACTGCTCAGTAGATCAGCAAAAGCTTGAGAACGAGCAGCTAACCCTTC
TTTGAATTCCTGATACCCAACGTAGAGCCGCTTACCACCTCGGTGGTAAGGAATAATAAC
AGGACGTTGATATAAAAATTCTTTACAGACAAGTGGTTCTATTCGATATGCCACAGGATC
AAAAGGATGGAAAATGTTAAACATCTGGCGACATGCTGGCATCTCTTCATTAATATTTTC
CTCTTCCCAATATCCCTTACCTTTGCCAATTCCAATACGAACATTACGAAGGGAGAGAAA
CACTCCAAGAGGAGATCCCACGGCAAAAAATGTGTCAACCTTGAATTCTAATTTTGTATA
TCTTATTTGTGGAGTATAGCCCAAGGAATCTCTATGCCCAGGTTTATCACTATCCAGATC
AGGTTGATTTACTACCGCTGTAGCATTCTTTGCACTCGCCCTGTCAGCACATGAAGCATC
AAATTCTTTGACTTTTGATTTCAGCAAAACAATCTCTTCCATCAGTGATTTGATTATTTC
ATTTGTGTTGTTATTGGAGCTATCCTTACCACTTGGATGGTCTTCACACGGTATAATCTC
ACTTTTCGTGCAATTAGGATCATTCATCGTCTCATTTTCATAGCCATCTCTATGACTCGT
ATCGTTGACAGGTTCAGCATAACTTTCATCGGATGCCAAGGTATTATTTATTTGGGGGCA
GCGAGTATCAATAGAAGTTGAGTCATCTGAATCTGATGATGCAGGAGGACCCAATCGATT
ACAAACACCCTCCACATGTTCTTCGGCAATGTCTGGATCATCTACAGGACGAACCATTCT
ATCACCTCCAGAATTTTCAGAGCTATCAACCCCAATGTCTGAGATGAGGTTGCAATCACA
GGATTCTTTATTCCTTATATGACAACTTTCTTCACTTTCTTTTTGTTCTTCTCTGTACAT
CCACTCCATAGGAAAGTGTGAATATAAATTTTCTTGATGACAAAGGATATCATAAGATAG
AACACTTCCCAAAGAGTGACCATATATGGAAACCTTTCCGTCATAACCAGGGTTCCTCTT
AATGAACTTCAGATATAGTCTGTTCAGCTGGTTGGATACCGAGTCAATGATGTCCTGACA
ATAGATAGGGCTCATATAGTATAAAACATCATGAACTGTGGCACTCAACATAGTGCGTAG
CGCTCGCACACCATCTAAAGTGATTTTCTCAACTGCAGCTTCACCACTAAGTCTTAAGAC
CTTCCGCCACTGACATGGAATGTAAAGAACTCTTTGAGTGCCAAGTTGATGCGAAGTCAG
GTGTCTTTCTGCAACACTTGCTGTTACATGCCGAAAACATCCAACATCATCCACCAAATT
TGACTTCTCCAACCTTTGACCAATTCCATGAACCATGAATACTAAATGTCGAACAGGAAC
CTGTGAGCAGTAATCATCCATTTCCTCTTCCTTCAGCTGACGTAATTCATCCTGTGTTGG
TTTCTTAGATTGAGATGGAGCATATCCACGTCTTAATTTAATGCCATTATTTCCAATGTT
TATAACACTTGAAAACCCAGAAGCATCAACGCTTATCCAGGCTTCCCAGGTATCATCTTC
CCCTGTGAAAAGGGCATGGAGTCCCTGCAATGGGGATGATCCTTGTAAGTCAACCCGAGC
TGCAAAGAGACCTGATGGTTGGAATGTTCTTCGATGCCAAACCTGACTTCGATATGCATA
CTCCAATTGCTCAGAAACATCTTCACGCAGTGGAAGCCAATCAAGACCACCTTTACGAGC
AAACCAGTGGCCTCGTAAAACCCTTCTGTTCTCCCCATTCCAATAAACAGGAAAGCAATG
TCTTCTGACCAAATCTACCTCATACAACCCTCCCTTTACAGGGACACCAACTCTCTCTTC
TTCAGTTGTGGATAGTTCATTTAATTTAGGACTCTCTGAAGAAAGTTGTTGGCTTGATTT
GGAAGTGATGCTAAGATGCCCCCTAGGACCTTCACCACACTCCGCATACTCTTTCCACCA
ACTAGAAAGTAACTCTTCCTCTCTCTGCAAGAAAGATGCCTCTATTGCCAAAGAATCCCT
AATGCCAAATCTAAAATAATCACCCTTCCCAACAATTTCTGTTCGAGGGACTGATGCAGA
AAGCTCATTCACGGCCAAAGGGACTTTGCAGAAGTACCATCTAACGTCACCACCATCCGA
AGGGCTCTGAGTATGGGAAAGATATTTTTGCCTGCCCTCACACTGCTCAATCTCATTAAC
TAATCTCCTTATATTGGATGGAGTGTTCTTTAACATGTCTGGTGAGGTCTGTTCCACATC
ATCAGCACCAATAGCCGCCATGTCCAATGGCATTATTGTCTTCTTTGCCAACTCAAGGCT
CAAACTCCCTTCTTGGCAGAAGAAGAAAACCAAATTTCACCAGAAATGACTTAGGTGTTT
CAGGCATCGACTTGGCGTTAAAATTGCGTCGCTCAACGCGCCTGTTCGCCGAAACCATTT
TTGGCCCGAAATCCGACCCGTTAAGAAATCGACCTACCTTGTCAGATCAGAAACCCTGAT
TTACTCTTCAGTCTTCACCCACGCTAGCCTCCTGCTCCTCTCCGGCCAACTTGACGATTA
ACCCACGCCCCTCTCTGGTCGCAGGCTTATTTGTGCAAGCCCAATTTGGCTGTATGATGT
ATATACATGGA
>Cj_pnp_00053_13135
TTTCGAAATATAAAAAACCAGTGATTACAAAAGACGTCGCCTGAGGTATAAACTTCTTTT
ATAGCATATAACTGTCAAATAATCGTTTCTTCAGTAAAAGTAAACATTTATGAGGTACAT
ATTTTCTAGGTATACACTATACCATATACTATATGATGAATGAAAGAATTACTGACTTCC
CAATGCAGATTGAGGCGGAAATGCAGCATCCACCTTCATTTCATTAAGCCAAGGAGCATA
CCTTGTCTTGTGTAGAAGTACCACAGCATAGGCGACTATCATCGATATAAGTTGTTTGAA
GGCCCATCATCCATGACCCCACTGATGTATCATCGTAAGCATAAGCCTTCAATGATCCAC
TGTTAATGTTAATATACTGAGCCAAATATTTTGTGAGTATGAAAAGTGAACCAGCTGCAT
GACGGAAGTATGTTTTTTCATCTCCAAATTTCCACCATTCTGGCTCATACCATGTTTTTC
CCTCTTCAGAAACAACTTCACCAGACTTCATGCATCCGATATAAGCACTGTCTTTATCAC
GACGGCTCCGAAGAAGTTCAATCAGTCCGTCTAAATCGAGATCAATGATGTCATCAACTT
TTACATAAAACTCAGCATCCCAAATTTGAATTGCTGCACTGAAGAAAAATTTAGCTTTCT
TGGGAAACTCCTCTTGAGCCTCCTTGTGTCCTTCAAGAATCAAGAAATCCTTTGTTGTCT
GATTTTCTTCATCGATATTGCGGTCTAGGCTATCACCTCTATTGGGACTTCGACCAACTA
CAAATCTTATGATGACTCCTCTTTCTTCAAGTTTTGCCAAAGCATCACCGTATGGCATCG
AGGACCCTCTGAACATGTTTCGTCTCAATGGACTTCCAAAACCAGTGTAAACTCCAATTA
CAGCAAGAAATGTTTTGCTTGAAGATGAAACAACTTTCTGCACCTTGTTCTTAAGGTAGC
CTTGACTCTTAGCTAAAGTCAATTCCATCTCAATTTCAATTATCCTCCTTTCCAAATCTT
AGCATCCTAAAACCATTAGCCTGTCTTCAACAGTCAGCACTTTTGGTATCTGGTCTGAAT
TCTTTTTTAAAATACTAGTCAATAACGTTCTGCTCTCTGATCTCCAAACCTTCTTTTCAA
CACTCACCACAGCTTTTGAAGATCTCGTATACATTTCTCATTTAACATGAAATTAACCTT
CAATTTCATATCTTCCATTACATCCTTAATAGCAACAATGGATGACATGCGAATTGAGCT
GAGTCACTCAAAAAAATTCCTCTCCATTTATGAATAGAGAAGCACCAATCTACCCCAAAC
ACAAACCCGCTCCATTCCATTGTATACCCTGGATATTTTTTGGAGCGTGCTTCATTGCCC
GTCCTTGACAACACCACAAAACACTGTAATATATAATGATTGGGCACGAGAAAGCTTCAG
CAATGTCAGATAATCAGATTTCAGTGACAGCCCATTGTAAATGGGTATCAGATAATTGAG
CAGTGGATACGATGATATTCTGGGCAACATTTTCTTATCTAGAGAGAGAACGTGAAGTGA
ATGTCTTAAGTGTAAGAGCTTCTGCTCATCTATCCCATTGTCAGCATCCCCACGCAGGGG
AACACCAATTGGACTGCTATTAACATTCTTCACTGCATCCCTTCTTGCATATAAATTGAT
ATAACACATAATAGCATTATGCATTATAAGATTGCATTTTCCCAAGTTCATGAGATTACA
TGCACTTGGCTTGGCTGGCCCTCAAGTTACCTATACTGTTGAGTGTATCCTCCATGCCAA
GTCCTAGAAGGTTCTGTAACCTCTCTAAGTTGATAGGGAGATGTGCTAGCATCAGGCACA
ATGTTAGGTCTGCTGCTGCAAGGATGGAGTTGCTGATGAACCAAACCAGAGCTGACATCT
AGGACACCTTGTGACAATCCACTAAAGGATTGTTGAACTGATGTAGAGGGTTGGTTTTGA
ATTGTTGATTGCACACTATAATGGCTGGATCCTGCAGCAAAAGCATTCCTAGTTTGCGGT
AAACCATAGATACTATCCTGCAACCTTCTTCCATTAAAGAAGGAAATATGGGGTGCTCTC
TGTAATGCTGTTAATACAGGTTGAGGAGATAACTCCCTAATTTGACCAATCTGAGAGCCA
GATGGATAATTCCCTGTCACAGCAGTAGTTCTATTATCTGCCTGTCTCATTCTGCCATTG
AGAATTAGGTGTATTTGACGCTGTATCCTTCTCCTGTCTGAAACAGTTGCCGCAGTTCCT
GAAGCTGGCAAAGCAGCATGACCAATTCTAGGAGATGGAACATGGCAAGCTTCATGGGTT
AATGGAGTCTCAGGTATGTACATCTCATTTAAATCAAAAGTCTCTCTCACATTTGCTACA
GGGGGTGATCCGACAGAGAAGTTGCTTGTTCTATCCTCAAGAGGAAGATTAAAATTTTGT
TGGTTCAGGGAATCAAGAGTAGTTGGTCTACAGCCATCACAGTACCAATTACCTTCGGGC
ACTTCATGCCCAAGACCAACACAATAAGTATGTGCAGGTGAATCACAGAGATCACATAGT
AGCATAAGAGCATCATCTCCACCTTGTAGACATTCAGTACAAATTACATTTTCATATGGA
TCCAGATGCCCCCTAAGCTCCTCTTCAGATGGTTGATAGACCTGATCACATTCAGGGACT
TGAATAACCACAGTCCTTAAATCTAGGCAAGTGTTTGATTTTGCAGGTTTGCTGATTGAA
ACAAATCTTTGCTTGCAGAGGGGGCAACGAGATTCAACCTTTGACCATTCCATGATGCAA
GCGAAACAAAAGTAATGGTTGCAGCAATTCAAAGTTCCTCGAACTCTCCTTTTACCTTCT
TCAGACAAACAAATTCCACAAACCTGGTTTCCTGCTTCAGGCTTCCAATCCTCTACCTTC
TCCTTGTCTTTTCTTAATAAACACATGTTACCTGCCAATTTCAGAGTTGAGCAGACATCT
CCTCCATATGCATGCTTTTTGCAGCTGTAATCCATCTAACAAAATTCTGAACAGACTCGA
GAAAGTCATCACAGCCGTACTTCAAGTTCTTGAACTTCCCAGGATCAGAGCGGAATACAA
TCTTTTTTTGAAGTTTCTTCAACTTAGTGTTGAGTCCTTCAAGTACCTTGGTATTTTTAT
CATCTTCTCTTAACTGAATAGACCCTGCTAAATAGGTACTCTGTCTTCTTACCTCGTTCT
CAAGCTCGAGAGAAGCATTTTTTTGTGCCAGCTGAGAGTGCTTTACAGAGTATTTTACAG
TGGGATCCAAATATGTATTGCTAATCAAAAGGCGGTATCGTAAGCCACCAATCAATAACC
ATGCAGAGCCCAGATTATGCATAAAATCTCTTGAACATGAGAGATAAAGTACATGGAGCA
ATGGCTCAATTAAGAGACTGAGCAAAGATTTAAAATGTTCATGGTTCGAGGACTCAAGGA
GCAAAATCACATCCTTCACGTCATTTTCCGTGATCATCTTCCTGGAAGTACAATGAAAGA
AAGACTTGATTTTAAAGTACTTTTCTGCTTCAAATGACATTCTGTGTGCATTTATGATCT
GCTGGAAAAGGAACTGAGCCGCAGATAAAAGGAACTTAGTCATGCATACATCCGTGGAAC
CATGCCAGAGATGGCGTGATGAAGCTCTAAGTTTCAGACTGTGCATAGAGTAGTCTCTAA
TAGCAAATGTACCCTGAAGAATTTTTTCAACGGCTGTCATTTTCACCGACTTAAACAGCC
TATCAGGTAGGAGATCGTCTTTAAATCCATCCCACGAAAGATTCTCGTTAACAACATGGC
AAGGATTCCACAAAGAAGTATGCCATGCAAACCACATTTCGAGAACGAAACTTGAGATCT
TCTCACTTACTGCATGCACAGATTCCCAAGCATCTAGCGTCCACAAGATCTTTTGATAAC
CCAAAAATTCTGTGGGTGGCCTGGGAGAAAAGTTCAGTGAAAAATTCAAAGTATACTCAA
TGCGGCCAGCCAATGCAGTTAATTCACGAAGTTGTTCGGTGCCATAAGTAGAATCAATCT
GAGTAAGATGCTGAAGTAATCTTGTATCAAGAATGAAACTAATATCATCGGCTATAGGCA
GTGTCTCTAGCCAGCATTCAATCCCGGACTTCACAGTCAACATGTTAGGACTGAAGACAC
AGCAAATGGATGAGTTGGATAGCTGGAGCTCTTGCTGAATAGACAGTGAATCCTCTTCCA
CCTTATTTTTTTCAGAATCTAGCCTCCTAGAAAGAATCTGGTACATGTCTTCTAACTGGT
TAACAACATTGAGATGTTTTTCATCTGTTTTTTCCATTACATAAGATGACATGCAGACAC
CTTGCATGGCGAGCAAACGAAGTTCTGGATTACAAGATAATGCAGCTTCAGATGGCACAT
TGCTTACATCCAGCTCAAAAGCCTTTCTCCTTTGCGGCCAAACTAGTTCACATAACTTTA
TTAGTGCATGTCTCTTTTGATACAATTCAGCAGTAGAAGGTTGAAACGGATGTCCACCAT
GAACCCACAGCAAAGGCTTTTGCAATGGAGCAGACCAACGTGGGTCTTTATCCATCCTCC
ACATCTCACTCTTCACTTTTTTTACTTCATCAGGGAAAAATTCCTCCAGCTTTGTGACAT
CCTTCATTAAAGACCGCCAGGAAATAAGCATGACATTATCAGGAAACTCAATCTGAGATG
ACACAACACTGTTCCAAAACAGATTATGATGATCAAGAAGATCACTGTATACAGACCAAA
GCAATTCACTCTTGGGTGGTTTCAAAAACAGTTCAGGTAACTTCCCAAAAAATTGAAGAG
CTTTATCTTCCAACTGCTGCAGGGATCTAAAAAAGGGTTCAAGGAATTTTGTTTTAGGCG
AGTGGGAGTATCCCTCCTCGCAGCTCCACTGTTGATAGCTTAGCCTCAGTAAGTTGACAC
TACTAATAGCGCTTTTGAGTTGTTCGCAATAGGAATAGATAACATAATCTGGCTCAGATA
AATCAGTAAGTTCCTCTGATAGGAGGCGTATAGCATTCAAATTCACTGCAACTGCATTTT
TAGACGTGATCTTATGATGGAGCTCGAAGATCAGTTTCCATATAGGATGTTGCAGTTCCT
TTTGCAACAAGTCAACAAATCGACTAAAGAAACCACTATGTTCCCGTAATACAGAACCAA
GATAGCTGAAATATATAAGATAAAGCTTGTAATCACTTTCACTAGCCTGCTCAAACACCC
AGTTTGCAGAATATAGTAGCATTTTCTCAACGACTGCCAGGTCAAAATCTTTCCTAGCAC
AATAGTAAACATCTAGATGATCTGAATCCCCAGGAAACATCATTGCACGTAAGCTCCTCA
TATCAAAAAAATAGCATCTGACAGAGCAAGAAGCAGGTAGAGTTCGCTGCAGACGCAAGA
CAGAACTAAATGAGTTGCAAGCAAATTGAGACCCTAGAAACTCCAGGTACATGCAATTTT
GTTTCACACTTGACTCCTCTGAATAATAAATAAAATCTCTCAACTTCAAGGGGTTTGGCC
ATCCACCAGGCCAGCATAACAAGCTATCTTCTAACGAATGAAATTTGTTTAGTTCTGACA
CCGATAAATGAGATTTTCTAGCATTATCCACTATATTTCTTCCTTCACCCTGGCCTAAAG
AAGAAAGATATATATGCTCCCAACTAATCTGGAGGCTCCAAGACAACCGATTGCCCTTTG
TAAGTAGCTCTTGAAACAACTCTACCCATCTTGAGAGTTCAAGAAGTGTAATTCTCAGGT
TATAAAGTGAACCTTCATTTTTGGCATAGATGTGTGCACTGGTCATTATATCAACCAGCT
TGCCCACGGGGATACCAGAAAGGATAAGAAATCTCCTAGCATTCTCACGCTCAGCCACAT
CAAGCAGCTCTGTGCATCCTTTATCAAGCAACCAGTTAGGTTCCATAATATAAACTTCAA
TACCTCTATTTCGCATTGCACGAGATACTTCACCATATGCAGGGTTAACTGTGAGAAACA
TACGAAACCGAGGATGGGGATGAAGAACAACAGGCTTTCCATCGACAGATCCACATTCAT
TAATAGTGATAGAGCCAGACAGCTCAACCAAAGAGTTGATCCTATCAAGGACTGTTGGAT
TGCAAAGATTTGCATTCTGCAAAACTATCCACTCTCCATTTTCTATAGCTTTTACGAGAA
CTCCAGGCACCCATTCAAACTTTGCTGCATATTGCCTTTTTAAGTGGTCACTGCATTTTC
TTATTGTTGAGAGAAGGACATCAAAATCTCTGATTGACCAAGACAAAGGCAATGAACACG
TTTCAAGATCTGACTTTAGATGTTCAATGATGTTAACCAACAAAGGAATGGACTCGATGT
TTTTTGTTGAAGGCACAAGATTGAAAGTTGATATGAAGGCAAGCCACAAAACAATAAGAT
CATTTCTTCGAATGGATGCCTCGCTCAATGACTCTAGCTGCATGCAGCAATACTCATGCA
CATAATCCTGAACTTGAGAAATGGCAAGATGATATTTTCTGATGGCATTATATTGCTCAA
AGCTTCCAAGCAGTTCAGAGATATCAGTAGCAGAAGAAAGGTTTAACTCATTAATTATAT
TTCCAGTCAGCTGAGAAAGAATCCTTATTAGGGATGTTTTACCAGATGACTGGGGGCCAA
CCAATATGCACAGCCACTGATGCTTTACACAATTTGCCACAGCTTCCAGGCTATTGCGCA
ACTGAGGTAAAACTTTAAACTCATGATATGAGGACTGACGGTGAACTCTATTGAGGGAGA
CATTGCCAACAGTCAAGCACTGTGGATTGAGTTGTACCCTTGGATATGGGTTTATATAAG
GCTTCATTTGAAATATTGCTTGATAGAGTTTCATGACTTCTTGTCGATCAGATGGTGTCC
GCATTCTTTGCAAATAAACCGTATTCAAAAAACAATCAGACTTTGCATTTCCACATTCAC
CCTGTATTATTTCGCAGGAACGGATCACATCTCGCAAATTGAACTCCCAAGGGGAACCTT
CTTGACCAAATTTGTGAAACACCATTGTGTCTTCATGCAACCTTTTATTAAATAAAACCA
GATTTGAAAGTATCGAACTTGGAATTGAAGGATATAGTGAACTGCATATGGCAAGATAAT
CATCTTCAACAAGTTCATCCACATAAACCTTTGTGAACCGGTTAAGAAAAGATTTAGGCA
GACTTTTCCGTCCTCCACCCTGAGACGAAGGATTTTGACAAGCAAAGACTCTGAAGGAGG
ATGGGCACTTAAAGGTAAGACCTAATTCTGGGATGAAAACCTCCGCACGATGATCTAAGA
TAGCATTCAGTCCCTCCAAGACAGACTGTGGGGCAAGATTGAGTTCATCCAGCAAAACCC
ATGATCCTTTCTTTAGTGCCTGTAAAAGGATTCCATCAGACCATGCAAATTGCAATCCTT
CATCACTTTCCACAGGCAAATCGGACCCCAATAAATCCATTATGTCAGTCTGCTCTGATA
AGTTTATTCTCACAACGTTGTGGCCAGAAAACTTGCCAAGAGCTACAACAAGACTGGTTT
TCCCAACTCCCGGGCTACCTTCCAACAGAACAGGCTTAGAAAGTTGCATAGCACGTAGCA
CCCGCAATGCATTTTTTTGAGGAGTTGGAGCAAGAAAGTCAAAGTTTGCAGCATGAATGT
AATCATCACCTCTCTCAATATAGAATGGATGAATACCAAAGAGATTATCATTTTGCATGT
TATCAGTGCATACAAGAGCCTCAGCAACTGAGGAGTCAGACCAACCATAATTCTCTAGTG
CGGCGAGACTTGAGCAACCAAAACTAGAGTTTATATCCTTCAGCAACTCTAGAAGAAGCA
AGAAACACTCTGCCCTCAATCTAGCAGCCTCATTCTTGGAGATACTTGTGCCTAAACTCA
GACCATCAAGCAAAATAAGGAACGCCCCATGTAGGAAAGCAGATTCTGGTTGTAAATTTG
CTCTGGTTGTATTTATAAAAGATGCCCAAGATAAGAAATCTCTGACAGTAAGCATTCTTC
CAGTTTGCAAATTATTGAACCACTCCCAAAATTTTAACATGAGATCCATGAAGCTACCAA
ACTGTGGGTTCGGAATTCTCCCAAGAGCAATAAGTTTTAGCTCATCCAAGCCACTAACAG
GAGGTACCCATATCTCAGTAAACCTGTTGCGTAGGGCAGGAGATAGTTCTTTCTTGCCAA
AATCGCCACCAGGATTCATCGTCGCCAAAAGGAAAAAATCTGTATGGGCAGTTACCGTCT
CGAGTTCAGAACCTCCTTTCTCAGCTAAAGCCAGCTTCCTTTCTGGCTCCAACACACTAT
TTAATCGTTCAAGCACACTATCATCAGCCAAAGAAATTTCATCCACCAGAAATAGATCCC
CCATCTTCATTGCTTCAACAAGAGGTCCATCTTTCCACCTAAAGATTGTCTGCCACTGTT
GATATAGATCAACTAATCTATGATTCAAATCTTTAATACAATCAAGCTCTTGCACCGTCA
CACCAGGATGGGAGACCAAACCCTGACTGTAACTACTAATAATTTTAGATACTTTATCTA
GAGTCATGGAAGCTTGATTAATATCAGAAGAAATTTTTGAATCCCCAGGAAAGTGGACAA
AAGGTTTAGAACTGATCAATTCCTCACATAGATCTTTGAAGTCAATGCCAATCCTTGATC
TTTCCCTTACTGGATAGAAACCCCCAAGAAAATCAGAAGTTTCCGTAAACTGATGACAAT
TCAAGATATGTAATTTGGACCCCAAGATGATACTGAGAAATTGGCAAATTGTCGTCTTCC
CTCCACCAGTTTCACCAACAAGGAGGACAGGCTCGCGCAGCCTGTAACAACGCTCCACAA
GGAAGTACAATCTCTCCATACTTTTAGTCAGAACAATATCCCCAAAATTTTCTAACAGCT
TCTGATTCTTGCCAACCTCAAAATCTCCATCATATCCTCCTTCCTGCTTGTACATGAAAT
CGTCAGAGATTTTGACCCTTAGCTTCTTCTCCAAAACTTCTCGAACGACACATCTCTCGT
TGTCATCTCTTAGCCTCTCAGCCAGCAAATAGTAACCATCACGAGCTAAGTCCTCGTAAG
ATTTCCCAAATTCCTTGAACCGGTTAGCCCAGCGAAACAGGTCACGTGGAGTTATGAATC
CATGTTTCCCTGCAAACACTTTACTACTCTGCCTATGCAGTTGCAGCTCCTTCATGACAT
CAACCATTTGTTTAGCATAACTTGGGGGAATTTTACACTTCTTCTCCAATATAGTTCTCA
ATTCATCCTCTGGAATTTCATCAACATGGATTTCCACAAAGCGGTTGCGAAATGCTCGAG
AAAGCATCTTACGACCACCATATATATTTGGTGGATTTTGGGTGGCGAATAACATAAAAT
CTGGGTGTACACGAACAGTTTCACGCAATTCGGGCACATATAACTCTCTGAAATCATCCA
GCAACCTATTTAGTGCTTCAAGAACATCAGAGGGGGCAAGGTTAAGTTCATCCAAAACTA
TCCAGTGTCCATTGCGAACAGCCCTAACAAGTGCACCTTCATGGAAAACAAGCTTCCCAC
TAGCATCAGTAATATAGGAACCCAGATACTCCTGAAGATCAGTATGTTCATGGTTGTTAA
TCCGCACAAATTCATGACCAGTTAATGCTGCAAGGTACTGAACAAGGCTAGTTTTTCCAC
TAGATGTTGGTCCCTGAAGCAGAACGGGATATTTTCCAATATATATGGCACGAGCCAAGT
TCCGTAAATGCTCCCCAACAGTCTTAGTTATGACATAGCTGTTTAATAAATCATCAGAGG
GAGCAGTCCGAGCTCTTCTATCAATCAAGTATGCGTCATATGGGATTTGTTTAGGTATTT
TACCTCCCAACAGATATGAAGAAACCAAATGGTTCATTAACTTAGCACTAGGTTCATCTA
ACAATATTAGAAAGAACATACAAAATCCATCGTAAAGGGCTTTTTGGAATCCAAAGTTCC
TTTTTGACTTTTTAACAAAATCAAGAGCACGTCTAAGAGACCGCAGACTATACTGAGGTT
TCTGGTTAGCACCATCCTGCAGCCTTTCTTCAGCTTCATTCTTGGCTGCTTTATAAAACT
GCACTATTTTGTGAACTATTTCTGTATTTGAATGGTCTTCATCTATATAATGATTAACAA
ACAAAGTTAGGTCTTCATCATGCACCACATCATCAACAAAATATTCTGAGAATCTGCTCC
TCAGGGAGAAGGGCAAATCTCTCTTTCCAGCATCAGTTGCAGGATTCATACACGCAAATA
TGCGAAAGCCTGAACTTCTATCTATATAGGTTATATCACCCTTCTCTGCTAAACAAATCG
ACCCATTCTCGTCTTCAAGCACACCAATAACCCGCTGCAAGGTCTCTGGAGGAGCCAAGT
TAACCTCATCAAGTAATATCCAGTCACCATTCTTGAGAGCTGAAACAAAAGCTCCTTCTA
CAAATGAAAATATAACTCCAGCAGAAGCACCAATTTGTGCACGAGCCTTTTCAAGTTTAA
TGGAAAAAAATTCCCACTCCTTCTTAACTTCACCATCCAAAGGCCTCTTTCTTTTCACAC
CAGAGCTAGATCGTCTTGTTTCAATAATTTCAACACCTTTCTGAAAACCATTCAGTAACT
TCTTCCAATTCCTGTCTTCTACAAAACTACTTAAACGCTTAAGGAACCCTTCATTGTCCT
TCGCTGAAAATGTCTTAGTGAAAAGATTCATAAACTCCTTGTATAGAGGAAAGCATACAA
ACCGTGCATCTATTGGTTTGAAACCACCTAATAAATCAGTAACATCACTTTGCTGACTCA
AGTTCAGCACTGTAAGTTTTTTACCAATCCTTGTGGCCAGACTCTGTACAAGAGTAGTTT
TGCCCGTGCCAGTTTCGCCCACCAAGAGAACAGGCTCATTATACTTAACAGAACAAGCTA
TTCTCTCTAGAATATGTAATGAATTGCGAAGTTGAACAAAATTTCTCTCTTCATGGAAGA
AATTTTTCCGACAGCACTCTAAGGCAACCCGACCAACATACAACGTAAGAAATTGATTCT
TCTCTTGTGAAATGACTTGAAACTTAGGCTTATTAATAGGACATAATGTCTCTACATCAC
TAACTGACCACACTTTTGCTAAAACATTCATAATAGCCAAACGGTTCTCAGCAGAAGAAA
ACGAAGCTGCAAAAATATCTGATGCCTCCTTAAAGATAATTTCCATAGCATAAATTGAGA
GACCATCCTGGAAGGAGAAAAAATCTTGGCCTGCAATTCTCTTGCACCATTTGAGGAGAT
CTCTCAATGAGAATCGCCCAGTAGGACATTGAGGTGCTGAAAGTTCATTGACAACTTTGA
ATGTTTCTGCAAGTTTCCCTGCAAGAGGGTTTAATTTTGGATACCATGCATCCACAATAT
TTAGCAAGTCATCTCCACTAGGAGGACCAACCATTATTCTCCTCCAAAACGCACTCACTG
AATTATTGCCTTCTGCATATATATCCAATTTTGAGCTTGTAACTGTAGAAAATAGCCGGA
AGCCTTCATTCACATTGATTACCTCCCCGTGGCCAGTGGTGAATGAACTTGACCCCTCTA
GTAAGGGCAATAAGATAGATTGAACATCAGGTGGTGATTTATCCACGTCCTCAAAAACAA
CCCACAGTCCACTTGAAACAGCTTGGGTAAGAGAACCAGGTTGCCATCTAAATTCACCAG
GCTGCTCAGCACAAACATAACTCCCAACTAATGTCCTGCCATCAAGTTGCTCATCCATGT
GTATAGACAAAACTCGTCTCCCATAATCCTGTGCCAGCCTTGCAACTAGTGCAGTTTTTC
CTGCACCAGCAGGACCATACAAAAGAATGGGCCACCTCTGATTCACAGCCAAGAAGACCA
TCTCATAAGTCTTCCTCACAGCTGAAGTCAAGGTAAAGGGTTTTTCATTGCCCCTTGTGC
CCTCCTTTGATTGTGAAAATGAATGCATTACAGAAGAGGAAGAATTTACAGAACAAAAAC
TTGCTGAAGGGGCAGAATAACCTTGATCAAACCCAACGACCTCGCCAACAGACTCCATAT
CTTTTTCCTTAGAACATTCAATATACATGCTAGCTTTCTCTAGGGATACATCCTCGCAAA
ATTCTTGCCACCGCAAAAAACACAAAAGATGTTCTTCAGAATTCAGACTTGCATTTGAAC
TTAAACTCAGAACCACCGATAATATTTGTTTCCCGCACCATCTTATATCGGATATATTTC
TATTCAGCTCTTCATCATTATGCACACAGAGATCGGTATACTTCTTCACAAGGTCAAGAA
AACAGGACCAATTCCATAACATGGTAAACTCAGATGCTGCCAGAAGATAACGGTACGATA
CTCTTACAATATTTAAAAGACGGGCTCCTTCCATAGCAAATTCTTCACTAAATGGTTCTC
TCTGATTGATCCTTTGAAAAGGAGGTGGAGCAAAATTAAAATAACTTAAAATTGACTTCT
TCAAATTAGGAATCAAATCAAGTGCTCTACAAAATGCAAGACAAGTGAGCTCATGGAGAC
TCAATTTTTTAAGTACACATCAACAACATGTATAACCTCCCCATTATCATAACCTTCTGC
TTCTCTAAGAAATTTTTCTTCGTCAAAGTCTGACATCACATCATTGTTATCCGACCACAA
GTCTGGCACTAAACGAAGCAGCTCCACAGTCCTGTCCACAACTTTACTTGCTATTGGGCG
AAAACATCCCACCAGCGGTATTGTATAATTCGGGTGCAGAACCAATTCTCCAAGAGCATT
TACAACTTCTTCTTCAGTAACCTTATCACCCTTCTTTAGTAGATAAACGAAGAGCTGAAC
CTTAGCAAGCTTTGGGCACCTGCTAAGGAACCTCTGGAGTTCGAATTCAAGATGAAAACT
CCCATCCAGCGACATCTCTGCTTTCACCCAAGGACAGAAAATATGGATCGCTTATGTATA
GCTGCTGTGTGTTCGATTCTTTTCACCAGGAAGGTAGGGTTTAAGGGTGTCCTTT
>Cj_pnp_00054_02802
TATATATATATATATATATATATATATATATATATTGAAGATGAAATGAAGCTCAATAAC
ACTTACGAAGATGAAATAAAGTGTAACAGCAACACTTTAAAGAAACATTGTGCAGACCAA
AAATATAGTTCCAAGTCTAGTGACCACCACTGAACAACTAACAAAAGATCTAGTACTCAA
AATATTTCCTGCATTTTCAAAGATAAAATATCCTGCATTCAGTTGATTTCAAAGTCAGAC
TTAAACTGTGTAACGATTCTTGGCATTCCTGTCAAGTTTCTTCGCATCGTCATGAAATAT
GAAGCCAATTGTGTCTTTGTAATCCAGAAATTCCTTCCACTGCTTCCCAATACTAACCTG
AGCTGATTCATTAGCAGCATTCTTGGTCCACAGAGCAATTTTGTCCTGCCTAGCTCTAAC
ATTGACAACGGCTCCACATATTTCATCTCCATGGTCAAATTGTTCTCCAATCATTGCCAA
CAACGTATACAGCCAGCTAGTATCGGATTTCCCCTTGGGAAAGGTTACTGTCCACTTTCC
TCCATTAGCACAAACTGGATCCTCCCATTTTGGCTCAATTTTATGCTTGAAACAATGGAA
ATCTGCTCCAATGGCCAACTTGCTCGGGTGGTGTATGTTATTGTAAACACTCCAAAAATC
TTCAACTGTGGAGAAAGTGTAAATGGGTCGAATAGAGCTTCCCCAAGCCGCCTGTCTGGA
CTTAGCAGAGGGGTTATCAAACCAGAATGTCCAAGAGTTCTCTAATGGGTGCTTTTCCGA
TACAGCCAGCTACATATATGCACAACCTTCCCCTTCAATATTTCGCTAAGTAGACTGTAT
ATGTGTTTTGACGCTTCTTATATTCATGCCAAACGTTCCCTACTCGAGAGTGAAGCAGCC
CGTCTTCCATTACTCTAAGAGTGACAAGAGGGGCAATTTCGTCCCCTAAAATCTCTGTCA
CGGCTTCATTCAAGTATTCCTTGAATAAACTGTAACTTGTAACCAAGCCTCCTTGTATGG
CCACAACCGTTCTTCTCATCTTGCTCGGGCTCCCAATCCTGTTTTTCCCGCTAGACACCC
CGCCTGTGCCATCCCGTCCAATCTTTTTTAATATGCCAACAATGCCCGCCGCTGCCAAGC
TGGCATCTCGCCTAGTTACCACATCACAAACTTTTACTGCAATCTTCCTGACGGGAAGGG
TTGAGTCTGGTAACTCAAGCACTTCTCCTAAAATTCTTCCAACTTCAGTCAATTCGGGTG
AATTGTCCTCATGCATTGCAGCCATCAAGGGCGTTCTTAGGATGAATGGGGTCTCAAGTT
TAGAAGATGTGGGCCCAAACATGTCGGATTCCTGTGACATTCGAAGAATTACTCTTCTAA
CAATGTCCCCTAAATACATTCCTGATATCATTTTCTCGAACCCCTGATCGCTGGGGTTTG
GGCTGCTGACATCTAATTCAATGTCATATGATGTTCTTGGTAAATGAGATGACCAGAAGT
TTCCCCATTCTATGTTGACAACCATGTTTCCGGAAGTTGTTGACAGGCCTTGGCATTTTA
TAATTGCATCAGCCCGCTCCACATAGCAAGCGTTCGTACCAGTGCCAATGATGACTGCCG
CAACAGTGTCCTCGTCATCATAGTGTCCAAGAGCCAGTGTCCCCACTGTATCATTTACCA
AAGCTGACACTTGAACATCAAGGCCTTTTCGAGAAGTTGCTTGCTCTAGACACTCAGCAA
TATTTCTTTGAACCATATCTTCAATAGTAAACCCCTTAGTCCATTTCACCAAAACGCCCG
AAGAGACAGAAATTTGTTTCACAGGAAAAGAGAAAGTGAAGCCAAGTTCTATCCTCTTCT
GCAGATGCTCTGAGCCACTGTCGTCCTTCTCAACAAAATCCTCAAGTGATGATGCAACAA
AATCAAACAGATCCTCAGTGGTGCCCGTCATTAAATTTTCAGGAATTGGCTGTCTTTCCA
CACGGTCAACACTAATAGTAGACCTCTGACCACCTAACTGAACCCTCAAAACCCGAAAAT
TTGTACCTCCAAGATGTAAAGCATAATATGTGCCCATCTCACTCCCATTGGGAAGATCAT
GGACGTGTGTGAGCAGCATCTTAAGCTTGCTTCCACCTTCAGAGGCGAGGCCAGCGTGCA
TCTCAACAGCCATGGCATCAACAACCTGTCGCAGACGCACTACAGTGGTGGCACACTCCT
CCTCCAGCTCCTCCAGTACCTGCGTAACCTTACGCCACTTCATCCACCGCCGCACACGCT
TACCAACCAGGACCGCCGCCGCCAAGCAAGCAGCCGAGGCACATCCCGCCGCCAACCCCG
CCGCTAACCGACCCATACACCGCACCGTTTAATTCCCTCTTTTATTCTGAGTCACTCGTC
TTTCCCTCTATTATGCCCTGTTTCGAGGTCAAATCGGTCAAAGTACAGCAATACGACGGC
GTTCAGTCGCAATCCCTGTTTTAAAATTCCCTCCTTTTTAAAGCTAATCGGCGATTAAAC
CAAACAGTGCCTTTCCCGCAGACAGTTGTCACACATCGGCGTCGCCGGCACCGAAAACAA
CACTCCCGAGCGATCAAATTTCTCGGTAAGCAAGTAGTGTTCCCCTGATTGCCGGAAATA
CGGTGACTCTGGAAGACGCTTATCAGCGATTAAAATACATTCGCCGGAAGTGATGGTTCT
CAACAACTCTAACGACCGGCGGCCACGTATCGTGAATATCGTCGCCGGCCGGAGAGAGAG
AACAAAGACAGTGTTGTACACTAGTGGGTACGGAAGAGGTAG
>Cj_pnp_00055_02190
CAAGCGTTGAACTATGAAGATGACGATCTTGTTTGAGCAATTAAACCCAGAATATATATA
TGATGGCTTGGCACCTAGGTCGACTACAATGTCATTGACTAATTGCTCCTTCAGTATCAG
GGCCCTAGTCCCCAGGAGGAGGTCAGCAAGCAATACTTTGGAGGGTGGCAAGTTGGCTAA
AAGTGGGAGGGCCAATATGAAATTCAATTCTTGGTAGGACCTGGGATGTATAAGCTAAGG
AAAACTAGATGAAAGCTAATTAACTGGGTCTATAATCAACTACATATGTTCTGACTGATG
TATCTTTGGTGTGAGGTCTTCCGTCATCCCGGCAAGGTCTATCCTCGTGAAATTCATACC
TAGTATAAAGTCCGTCATTATCCCATTGAGGTTCTCCATTGTTCATCCCAGCAAGGTCTA
TCCTCATGAAATTCATACCTAGTATAAAGTGCGTCATTATCCCATTGAGGTTCTCCATCA
TTTGCCCTCAAAACACGATGAGGTCTGACCTCATGATAGGGTCAGATCAGATCAAACAGG
TTCAATGCAGATACTAACAAGGTCGGTCCCTGAGCTAGGCCGAATAATTACTCCTAATTT
TCTTCAAACGCTCAAGATCATCCCTGAGCTTCATATCCAGTGCATTGGAAACATAATAAC
ACGGCAATTTTTGACAGTTGAAGGGGCCTCATCAAATTTGTATCACTAAATTGAGATAGA
AGAAAAGCCTGGAAGTGCACATGTACAACCAAGGAAAACCAGATTTAAAACTTCCAGTTG
CATCAATGACACATCTGGGCACAGAATAGTTATGCAATCAAACAAAGCTCAACAGTTGAG
GCAAGTTCAGCATTGAAGAAGGTGAGAGCAACGAGGTAGAAGGTGATACAACAAGTAGAA
ATTACTGATCAAAGCTTCAATTTCATCTTCACTTTCATCTAAAATGATAGCACCTTCTTA
GATTTAACAAAACCCCTTAAATTTCAACAAAAGTGAGAAATCTCATTACAGCATAACTCT
TAAAAAAGTAGTGTTTTAGGAGGACAAAACTAGTATGGTAATTTTAGGAAATTGGAAGAA
ACACATGCTTGCCTTCAAAACCAATAAGAACATCTCATTCTATATGAAACCAAAACTTCG
AATAGAGCACAAACAAAAACTTCAATCTTTAACGCTTCTTAGAGACACCAACAGTCTTTC
CCCTGCGTCCAGTAGTCTTAGTGTGCTGTCCACGCACACGAAGACCCCAGTAGTGTCGCA
AACCACGGTGATTCCTAATTTTCTTCAAACGCTCAAGATCATCCCTGAGCTTCATGTCCA
GTGCATTGGATACAACCTGTGAATAGTTTCCATCCTTGTAATCCTTCTGTCTTGGCAACA
ACTGTCATCAAATTCTCAATCTCAGCGGAAGAAAGTTCACCAGCCCTGCAAGAATGCATA
CATGGCGTAAAAAGGCAACATACAGAAACTAGAGTTCTGGAACCAAAGAAGTAGCCAAGA
ATCATAGACATGAATTAATCAACCACAGCTATTACATAAGATGGAGCATTATGCATACAT
GGTACATTTAGGCAACAATCAGAAACTGAAGTTCTAGAACCAAAGAACTATCCAAGAATC
ATAGGCAGCAATTAATCAATCCAAGCTGATACATAAGATGGAGTATTATGCATACATGGT
CCATACAGGCAACAATCAGAAACTAGAGTTCTAGAGCCAAAGAACTATCCAAAAATCATT
GGCAGCAATTAATCAATCACAGCTAATACATAAGATGGACCAACAAAAGCTTATTAGGCC
GACCTTAACAGTTTTAGCCATATTTAGACTAAAATAGTACAAACATGACATCAAAAAGTA
TTTTAAATCCAACCATTTATACCATTGTATCACCAAAAAAGAAAAGAATATTCCCTTTAT
ACTTCTTCTTGCACACATTTAAACTACTTTTATAAAAATATAAGAACAAATAGCGCATGA
ACAGTCTCTGGCAATCTTTGGCCATGGGGTGGTACTGTTCATAATTAACCAAAATAAGGA
ACGCTAAAGGAAATGGGGCTGGTGTCGGAGGCCAAAATGAACTTTCCGCTAATTTGGCAT
TGCTTTTGATGATTGATTGAGAAGCTCCCAAAACCAACAAGTTAAATATTATAAAGCATT
AAAAGCACAGAACTTTGAGCAAAACTCTAT
>Cj_pnp_00056_00928
CGAACAGTACCAATTTCAACAAATATTTTCAAAATTTTCAAGCACAATTTTCATTGAGGT
GACGCCTTCATTTCAACAAAGATTTTCATTTGCAGCATGAGTTTGACAATATAAAGAGGG
AAGAACAAGTAAATATATATGGGCGATGAGCATTGCTTCAGAAAACCTTCATTTCAACAA
AGATCAACCAAAACTTTGGAACGGTTAAAATTTCAAAACTTTAAAACAAGAGTGAATTTA
CAAACGTAACACCTGACACAATTTTTTCAGTACTTCATTTCCTGGCCTTCTTCATGGGCG
ACTTGATACTCTTGGGTTTCTTCACCGGAGTCTTCTTTATCTTTGACAGAGCCGCCTTCT
TCACTGGAGTTTTCTTCACCTCTGTGATCTTAGAGACACTCTTTTTAGCCAGTGTTGAAA
TCTTGGGCTTCTTCACAACCACCTTCTTCTTTGTGGCAGCAGCTTTTGCCTTTCCAGAAA
CAGAAGACACTGATTTCTTCTTCGGCGCTGCTGCAGGTTTGGAAACCTTGGGCTTATTTG
CCTTAGCACCGGGAGCGGCGGGTTTAACCCCACCGGAGAGCTTGAACGAGTTCTTCACCT
TGGTTAGCTTCCCAGACACCACCAGCTTCTTCAATTGGACCATCAAGAGCTTCCTGAAGT
TGGGAGGCAATTCCTTCTGCTTCTCTTCTATGAACTTCGCAATCGCAACCTGGCTCGAAC
CAGTCCTCTCCTTCAACGATGCAATAGCCTCCGAAATCATCTAGAATTCCAACAAAACCA
ACAAATTCAAAATCAATTCTCACAATTCTAGCCCATATCTCTCAATGAAAACAAAATTTA
AAAATCAATAATAGTCTACAAAAGAAGTACCTCAACATAAGGAGGATGGACGCGGGGCTT
CTTAATACCAGAAGCTTTCATAACCCTA
>Cj_pnp_00057_01028
TAATTAATAAACCTTATATGGGTTTTGTCGTTCAATGAGGAAACACACCTTTCTGAGAGG
GACCAAGGCTAATAAGCCGACAAAACTAACTACAAAAAGGAAACCAAATATCCAATCAAG
ACTTGGCTCTTTATGACTACCTGGTACATTTCCAGCAGTATCAACCCCACGAATAGCCGA
CATTCCAGCTTCGGTACATACATTACGGAGGTCAGCACCATTAAACCCCTCTACAAGATT
AACAATCGCTTCATAATCAATCTCACCATGTTTGGCAATTCCTGCAACATGATATAAATA
CCTGGGTGACGGCGACAAGGGAACCGCCACAAATACACAAATACTGTCGCAATCTATCTT
CCATAGCCACACTCCATCTTCCATAGTCAACATTAACTCATCTGTTGTCAGGTTATTCCC
GAAAGACCTGGTGGGTTTGAAGGCAGACCAAATCATCTAGCGTGGCAGACATACGCTAAG
AGGCCAAATTCATCTAGGGTTCTGGATTATGCATCTCCAAATTTGATTTCAGAGGGAATT
TAAGAAGCTGAACACAGACGACAAGAAATTTAAGATGTAGGTGAAGCGCTAATGGATTAG
AGGAATCTGAACACCAAGTATATGAAGGTAACTATGGCTGAAAACATGTGGTTTCTTGAT
ATCCCAATAGAAAGCTAAGGTTGTCTGAAAAGCCTAGGAAAAGAAGAAGATATCACACAA
AGAAGAAGGAATGGTTGTCAATTCAGAAGAAAAACATTCTAAGTGCAGTTTGAGACATAC
ACCTTTAACCTAACAGTTAGAAAGTATAGTAGAGTTGTAGACCTGCACGGTCACACTGCT
AATTGATCCTCTTCTTCCCAACTGCGCATTGATGCTATATTTAGAGTAAAAATCAAATGA
ACCATCAGTGTTTGGCACACCAAAACTATCATGATTTCCTCTGAGATCATAGAAACTGCT
TCTCTTTAGCCCACTCCTTTTAATGGCATCGTCGATCACTTTATGATATTCAACCCATCC
TGCTTCAT
>Cj_pnp_00058_02107
TAATCTTTTCCCAGCAGTTAGGCAGTCTTTTTCACTGCCCACATACAAATGCGTTAACAC
CAGACCGACAACTAACGAATGTTGCATTATTCAAACATTCAAGAATTTCACTTCCTCATA
ATCACGTTAACACATCTTAGTACATTGAATCCTCATCTCATACTCATTCTTTATTTGTAT
GTGACACCACTTTCCATATTTGCCTATTTGGATTTGACATTATCTCATTCCTGTCTTAGC
TCTTGTTGCACTCCATTAAACTCTCATTAACCCCACAATGACACCTTTTATACATTAGAT
CTGTACAGATCTTGAACTTGGTAGCTCAAGTTCTTGTAATGGGCCATTCTTGGGTTTTGA
GTATTGTGTGGCGTGTATGGCTATTTTCTAGTGTATTCAGTTTGAGCTTCAAATTTGGGT
GCTCAGAGGCTGTTGAAGGGACTGTGTATGTAAATGGGAAGAGTGCCATTGCAAGAACAG
ACAGTGATTTCATTTGTGCTACCTTGGATTGGTGGCCACCTGATAAGTGTGACTATGGTA
CTTGTGCTTGGGACCATGCTTCTCTCCTAAATCTGGTCTGTTTTCTTGGTTAAATGCTAT
TAGCTTTCTTCTTGAAGGTTTGTTTTTGGGATGCTCTGATTCTTGGTTAATTATTGATTG
TGCAGGATCTTAGCAATATCATATTTTTGAATGCCATAAAAGCTTTCTCTCCACTAAAGA
TTAGGTTGGGAGGCACTTTGCAGGATAATGTTGTGTATGAAACTGAGGATCATAGCCAAC
CCTGTCTTCCATTTGTTAAGAAAGACACAGAAGTGTTTCAGTTTAGCCAGGGCTGCCTGC
CTTTGTCCAGATGGGATGAACTAAATGCCTTCTTCAATAATTCTGGTGCTGTTATTATTT
TCGGTTTGAATGCTCTCTATGGACGAAGATCAGCAAAGGCTAATGGAGCTTGGAATTCAA
CAAACGCCTATTCTTTTATGCGATATACTGTCAAGAAGGGGTACACCGTCCACGGTTGGG
AGCTAGGAAATGAGTTGAGTGGAAGTGGAGTCGGGGTAAGTGTTAAAGTGGATCAGTATG
CCTATGACACGATCCATCTGCACAACCTAGTGCAAATTATATACAAAGACAGAGAAGCTA
AGCCACTGGTTTTAGGACCGGGAGGATTCTTTGTTGCAGATTGGTACAAAGAATTTGTAG
ACAAAACGCACAATGCGTTGAATGTGATCACTCACCACATATACAATCTCGGCCCAGGAA
TAGACGAGCACCTTATTGAGAAAATCCTTGATCCGTCTTATCTTGATGGTGAGGCCAATA
CATTCAGTCAACTACGTAGCATACTCAAGAGCTCTGGAACTTCGGTGAATGCTTGGGTTG
GTGAGGCTGGAGGGGCTTATAACAGTGGACGCAACCATGTATCGAACGCTTTCGTTTATA
GCTTCTGGTACCTTGACCAGCTTGGAATGTCTGCGTCGTATGGCACAAAGACTTACTGTC
GACAGTCGCTGATTGGTGGAAACTATGGCTTGCTCAATACCACTACCTTTGTACCAAATC
CAGACTACTACAGTGCACTTCTTTGGCATCGATTAATGGGAAGAAATGTTCTGGCGACTA
ACTTTTCGGGGACGAAGAAAATACGTGCTTACGCTCATTGTGCAAAGCAATCGCAAGGAA
TTACCTTACTTTTGATCAACCTTGATGGCAACACTTCTGTGGAAGTTAGCCTTAGAATGA
GCTCATTTAAGAGGGCTGTGATTCATGAAAAAGAAGCCATGAGTAGAGAAGAATATCATC
TGACAGGTAAGGATGGAGATTTGCAGAGCCAGACTATGGTGTTAAATGGGGAGGAATTAG
CTTTGGATTCATCAGGGCAGATTCCTACTTTGCAGCCTCAAGTTGTGAGCTCCTCTGAGC
CCATAAGTGTTGCTCCTTCTTCCATTGTTTTTGCTCATATACCAAATGTGTTTCTGCCTG
CCTGTTCAGCTTAGGGACTGATCCAAAATTGTTTCCCACTTTGACATGACAACCCAAAAT
GTATAACAAATCAATTGTATTCTTTCTTGAATGAAAAAGGCCATTGCTCTTTTAAATTTA
AAAAAAA
>Cj_pnp_00059_02048
ACATGATGGAGCTTCTTCTGGACAGTGCCTCTCACGATGTTGATAGTGCACTGTGCTTGG
AAGCTTTCGTATAGCTTGTAAATTATCTAAGCAAGGGATATACTTGATGAAGATGAATAT
AATGCAATGTGCTTAAAATTAGATGACAGATTTTGTATGTCCATCTCAAAAAGAGAAGTG
GAAATAGAAACATCTCTAGAAGTCATGTCCACCGACCTAGAAGCAAACAAATCAGGCTCT
GTGTCAAAAGTTCCCAAACTAGTGTCAACAATATTTCGGCTACCATTAATAAAAGTCAAG
TCAAATGAATGTCCCGCTTCCTCCCTATTAAGATCTTTCATCTTTTCAATGGCACCATTT
AGTTCATCCTCAAAACAAATAAAACCTTCACATTTCCAACCCTCAGGAATAATCAAAATA
TTGACATAGTGTCCTGATTCTATAACTTTAATAAAACTCCCATGCTCATTTACTTTGTAA
GAAAGTTTTAAAACTGTATCGGAATTATACCTCATGAATCCCCATTTACTGGATCGAATG
TCGTGAACAACGTTTAGAAGCCACAAAGTTGATTCCAAATCTAAAATTAATCTGGAGACA
ATTCCTCTTTTTATTTCACTAATCTGCAATTTCCCGTTTTTTTATAGATGAAGAACAAGC
ACACAACCTTCCCACCTTGGGAAAGTAGTTCTACACAACAATTTTAGCAGCATTACTGAA
TCAAAGACACCATTTCAAATATTAAAAACAGTAACTTCTCAAGGTCTATCATTGTAGAGA
CTGTTAAAATAGATTTACCACATCACTAGGCAGCATCAGATGCAGTCACAGGGGCATCGC
TGACTGATTCGCGCCACGCGTACTCTCTCGCTCCATTCTGGTCAACAATTTTTATCACAA
AGTTTGGCGGAGCCATAACCAACCTAGACCGAATCTCAACTATGCACTTGTCTGCCAAAT
CAACAGCTTCCTCCACTGTCATGTCTTTCCTGTAGTGCCTATCCATCATTGCAAGTGAGA
AATAAGAGCCATAACCAAACGCTGCCTTGTCAACTTTGTGCAGGGTGGCAATATAATCGA
TGTAGTATAGAGAAGGTCCCGTCTCCTTATCGTAACCAGCCAAGAGGATATTCACAGAGT
ATGGATTCTTCCGCAAAGCAGTGGCAAGCTCGCCTCGAGTGAAGTTAGCGGCAGCAGCAG
TTGTCAAAGGAATGCCGTTGCGGAAATGATACAGGGACACGTTCTTGTGGATATATTCAG
TAAATTGAACTCTATCTCCAGCTTCACCGCTAGCGCCCATGAGCTTGTGGGAATCGAGAA
TCGTGATTTTGTCCTCGTTGGATTTGTGGACGAGGATACTGTGCACGGCAGAGGTGTCGG
CGACCACCAGTGCAAAGCCGTTTCCGACCAGTCCGAATACGCACTCCATTGTTTTCTTCT
TCTACTACTTTCAGATCTCTTTGATTGTGTATAAGATTTACTCTAATCTGGAATTTCCCG
TTGAAGAGATGAAATTGAAAATTTTTAGTCTCAATCTGAAATCCACCTACCTGAAACTCG
TGCACTGCTGGATCATGCCTCTGAACCCAAGCGTTTTTTCTGTTAAAATGGCCATCTTGG
CCCTGACATTGTTCTTCTCTGCCCATTTGTCTCTGATAGCGACCTCGTCCCACCGGTCTT
GGCCCTGACATTGTTCTTCTCTGCCCATTTGTCTCTGATAGCGACCTCGTCCCCCCGGAA
ATTGATCATCGCCGGAGTGCCAAGTATTACGGCGTTCTTCTCACCTACCATAGAGATCTG
GAACGAAGTCCGGTGTACCGGATCGGAAGCATTGCTCTACTTCCCTGAAGAAACCGCCCT
GGTTCAACTCTCCCATGCGCCTCTAAAATATCTGTTCGCTGTACCGAAGTGGAAACCAAC
GCCCCAAAGATTTATTGTCTCTGGAGTGACCAAATCGCCGCCCATCCGAAAAGGTTCCAA
ACCCAAAACGGTTGAATCTCCTCTCTGCACCTTCCTCGTCTCTGTATTTACGATCCGTGG
GGTCTATT
>Cj_pnp_00060_08587
CTTCTTTTGTGTTTCTCCCGATAGCAGACCAACCATTTTTCATTCTCTATCCATCGTTCC
AGGAATATTAGGTCACGCCGAATGAAGCTCCACAAACATTCTTTCTCCCCCATCGGCCTC
CGTAGAGTATTTTCACTACCCCTGGTCGCGATTATCATTGCGAAAAACTAGAGCCCTCCT
CTTTGTTCTCGCATGATAACGTAAACCATTGAACGAAACTCCCCACTGGCGGCGAAAAGT
TGAATAACGGCGGCGGTTTTACGATACAGGGGATCGACTAAAGGCATGAACATGGAGCAT
CTCAGATTTCTTGAGCGACTCCTTCAAAGCTGGAACAACAGAGTGAACTAATCCAGCGAT
TTACACAGAGACATGGCAGTTCCTGGAAAATCATCTGCGGATGGGGTGAACAAAGCACTT
TTTGGGGCTGGCCGTCAATATTTTGGAGCTGAATATGATGGTTATGATGCTTTAAATGCA
AATGGCATTGCTTTCTTCTGCTATGCTAATTGGGCAATGGACATTGCTATCTCAGTTTCA
AAGTTCTACAATATGTAGGTATTAAATTTGGTGCCATACGAGAGAATCAAAAGTTAGCTC
CAAAGTTTATGGCCATTTCCCCATTTTGCAAAAGCTAAGTTCAGTGGCATATAAGTTGCA
TCTTACTTCTTCCTCTAAGGTAGATCCTGTCTTTCACATTTCGCAGCTAAAACTGGTAAA
ATGTCACTATTCTGTTATTTCACATTATCATATTTTGTATAATTTTATGCTATGCAACCT
AAACTGATTGTTAATCTTCTTCAACTCAGCTGTGATTAATAGTGGAAGTAACTACAAATA
AAATTATGAGGTAATTACTTACATTCTTGTTGTCTGAATAAAGCTTAAGAATATTAATAA
GATTCAATGATTTGATGAAACTACATTAAAACATGGTTTCTGAGGTATTTGATTACCTTT
TAGCGATATTTATATGCAATTTTTTTCCTATTTATAAATGGTGTTTGCGTATTTCACTCT
TTATTCTTACCTGGTGAATTCTGTGTTGTAGCCGTGGTAGAAGTGTATGCTCACCGCATT
GAACTTAGGCATCATTGGTATAATTTGGAAAAGGCTTGGCTCCATATGGTCGAGTCTGCA
AACTCGAAACAACATGATGTTGATATTTTGGAGGTTGATAGTTTTCTCCTTAAGCTTAGA
CCGCATCTACAGTCCACACTTCATGATTGGATTAATCAAAACCGTGGTAGAGGTGTATGC
TCACCGCACTGACCTTAGGCATCTTTGGTATAATTTGGAAAAGGCTTGGCTCCAGATGCC
CGAGTCTGCAAACTGGAAACAACATGACGTTGATATTTTGGAGGTTGACAGTGTTCTCCT
TAAGATTAGACCACATATACAGTCCACGCTTCATAAAGATATGAAGCGTCACTTTTAACA
TTTCATCAATTTTGGCGTATGTAGTATCTTTTACAGTCACTTTTAACATTCCATCCATCC
ACTTTTTAACATTCAGTATCTGTTACCGTCACTTTTAACATTCCATCAATTTCAAGTTTC
TTTCTAATTTTCCATCCATTTGTTGACATATCGATCCGTTTACTCATCATATTCAGAATA
TCCTCAGGTATTTCAACCAGCGCCTCTCTACCCTCATCTTCATCGCTTCTACATCCTGGG
TACTTTAGAGTCTACCACGCACCCTCATCTTCAGCCAACACATCTACGTTCTAGGTTTTT
CACTTTCTACCATAGCCATCGCCCCACTCCGCAATCTTCAATCATTGCTTCGCCGCTCTT
GGATTTTCAGTTTCTACCATGACTAGATTTTTCACACCCAGATACTTCATTTTTCTTTTT
TAAAAGGTTATTTTCAATTTTCACCTTTTTTATTTTACTCCAATTTTCAAGCTAATTTTT
CTAGGGTTTTTTATTTATAGTTTTGATTTTAAATATTTTATATATTTCTTAAACTCTGAA
TTTGTGATTGACATTAATGATGTTGCATTTGATGGGGATTCTATACCAGCTGTTTTTGTG
TTACTATGGGTCGTTTCAAAGTTTTCAGTTCTAATATCTTTGCCATTTTAGGTTTAAGGT
CATTATATAAACTCATTTCTAGAAATATATAAAATTCGAGCATTTACAACATGCAATTGG
TTGTGTTTTGGGATTTATTGGGTGTGAGATGATCCTGGGTTTTTTTTATTCAACATCTCT
ACCAAGCATCAGTGTGGTCCAACACCATCAAATTATTTTTTTGGGCTTTATTGGGTGTGA
GATAATCATGGGTTTTTTTTGGATTCCACATCTCTACCAAGTATCAGTGTGGTCCAACAT
CAACAACTTACATTTCATGTCGCATCACTTTAGATTTTAGATTTCATGTTTATGAACTAT
TGATTCTCCATTCACAAACATGTGCACTGTTTTGTATTTTGTGTGACTGAATTCTTTTTA
GGTGTATATTTATGCACTGAGCTGGTATTGTTCTGCCTATGATGATTTGATAATGTTTCT
TCCTTATAGCCTACCAGTGTGTAATGTAGCCCATAAATTAAGTGTGATTACAAAACCAGA
GAGGATTTGAAGATTTCTCCAAATTTCAAAAGGCCATTTAGTTTTCCATAAATATAACAT
AGACACATAGATATTTGTTTTTGCCAATGATTTCCAAGCTTCCCTTTATCTCTGTTCTTC
AATATTAAGATACTTAATTTTGTTAGAAAAAGGTATGATCAGTGGAAAATTTGAGTTAAT
GCCTACACAGTTACAGTCATACGATTTAAACCTCCCTTTATCATTAGTGATAAATGAGTT
CCATTCTTTTTCATTGGCCATGAAAATGAGCTTTATATGGCCCTGATGTAAATCCAACTA
CAAATGTTGAGGTTAACTATGATAGTTATATTGGATTTCATAGCAAGATCCTCCCTCTAG
AGGGAAACATGGACTCTCTTCTAGAGTCTGGCAATGTGATTGTGTAGATTGAGTGATTCA
TTTTGCCTTTTTGTTTTGGGTGTTTTCCAGATTTTTAGATAAATCTAATTCACATGTATT
TGTGAGCAGGTAGAAGAAAGAGCGTGGATACGAGATTCGATCCTTGCATCCACATACCAC
AATCGGGATGTCTATAAGGTGTACAATGTTTAAGGAATACATCCAGGCGAGAATACTTGA
TGAACATGAGATGGATGTTTCATTTGGTAACATTCCATATTACTTAAGGGACAAAGCAAG
AGGCCATGCCATATCTCACAGCTCCTCCATATCCATATCGAGGGTCATTGTTGGTGCATT
TGGTTCTTCTTTCTGCTTCATGGGAGGTAATTTTACACATGCCTCATACTGCTTTTTGGT
CGTGATCATCCTGGAAAAAGAGGAACAAAATGAGTCTTATATTGTTGATTACCTTGAATC
TTGAGCAATCTCCCTGAAAAACCCCTCTGTAAAGGAAGCTTCCTGATCAAGAGCTTAGTT
ATCTTCTGGTACTTGAAGATTTCACTAGCACATTATAAGATAAATAATTTGCCATTATAT
TTTGAAAAAAGATAAGATGAACAAAATGCTAGGGCGATGCTACTTTTCCATTAATATAAT
CTCAGCTTCCTGATTTTTGCTGGCTAGAATTTGAGAATTGGCAGAGTGTAGTTCAACAGA
TTAAGCGTCATATATTCAAATTCCTAGGGATTGGCACCAAGGTTTTCAAATTAGACCGTC
TTTATCAGGTTTGACTATGTATCATGATTCTTTGGGGGCGCAGATCATCGGGTCATATTT
GTGAGCCAGATGAGGTAAGGGCGGTGGATGACTAGATGCGGTGGATTCCAGGTTCATTTT
TGGTAGTGCAAAATGGTTGTGGTGGATTCACCTTTGGATGTATAAACAAATCGTAAAGGT
CTTTTGAATTTAATTTTGGTGAAGAGTCTAGGGAAGGAACTCCAACGATATTTTAATGAT
GTAAGGAACAACAATAGTGTATATCACTTGCAGTTTTGCCAGGGTATTTGGTAGGGGATT
TGAGAGCCTCAAACCAAGAGTATACTCAATTATAAAGGGTTCTATAGATTCAACAAAGGA
CAATCCTTGTATTACAGTTGCAGTAGACACTGATTTTAGTTCTAACTTCAGAGGAGTCTA
TGGTCCATCATACCAAGACAGAATTTGCAGCACACACAGTACATGCAATTGAGGGTAGAA
ACAGAGTCTCATAGTGAAGTAATCTCTTCGAGCAACATAATATGATTGCTTCCAATTTAA
AATTTACATGAAGATCACACTAGGGCTTTAGGTTCTCATGATCCTTCACTTTCTCATGAC
TTCAAAGATCACAAATTTACCATAGTGATATAAAAAACTCAAAAACGTAATAAGGTCGTG
GATGTATGTAATGTCCCAACAATGTCTGCTGGGATATGAAGACGCTTGCTTTATAGATGG
TATTCATGTTGCTAAGGATGATGCTTGAATACTGACACCACAAGAATTTTTACATATAGG
GGCAACCCCTCAATGCAACCAACTTTTTTAGCCTCTAAAAGTGCTTTTAGCATTAGTTAA
TTTAAGTTGTCTCTAAAAGAAGTTTTTAGTATCAGCGAAATTTAACTTGCCACTGAAAGT
ACCTTTTAGCATCACTAAAATTATGATTGCCTCTAAAACAGTCGTTTTAACATCAATGAA
ATTTAGGTTGCCCTTAAAAGTAGTTTTTAGCATCACTAAAATTTAGGTTGCCCCTAAAAG
TACTTTTTAACATCAATATAATTATAATGAGCACTTTTATAACCTCTTTTGCATTAGTGA
AACTGAGGTTACCCCTAAAAATAGTTCCTTGTTACTGTTCGAAAATCACAATTTGAAACT
TGTGAGCAAAAAGATTATTACTTGTGAATAAGGGTGTTCGTTAGTTGGTATTTGTCGGTT
TATGTAATGTCAGTTCAGTTTTTTGTAAGTTCTATAAAATCGTAATCCGAACCGACTAGT
TGAAGTTGGCTTTGACCGGTTTCAGTTTTCTCAATTTTGGTTGGTTTTAGTTAGTTTTAG
TCGGTTTTGATCAAGTTCTGTCGATTTTTGTCAATTAGGTCGGGTTTTTTGACCTAAGCC
TCAAAATGCAAACCAAACCACATAGACAATGTTAGTTTTTCGGTTTTGATTTTGACCGGT
TCAATTTTTTTTCTATTTGGTTTGAGTCAATTTGTCGGTTGGTTTCGATTTTGTAGTTTT
TTATCACCCGTACTGATAAATATATGTAGATTTGGAGTAGAGGTGGGCATACGAGCTGTG
AAACTACGGATCAGAACTAAATCGTACGATTTTAGATAGTTAAATAGGGGCGGGTCCAAA
ATTATAATTTTAGTGCTATAATAAATTTAAAAATAAAATTAATTATTTTTTCAAAGAGAG
TATGCGCTAGTTGCACCTCTTCCTTCCCAAACCCAAAAACAGCAAATTTCTTTGTGCGCC
TTCTTCCTTCCCAAACAATCTTCTTCGCGGGCCTTCTTCCTTCTCAAACGCAACAACAAA
AATCGTCTTCGCGCCTCAGGAATTCATCTTCGCACACTCTCAATCATTTACCCTAATTCT
ATCTTTACCTGAATTAGTTTTCGCACTTAACCCACAATCCCAATTGTTTAGACCTAAATC
CTCACCCTTCACAGAGACGCTCAAGCACAGGTCGCAGCAGGCAGTGATTCGCTTGGATTG
GTGCTCAACTGCTCAATCATCTTCGGTGCTTTTTCATTTGCAGCAGAACGTTGCAGCCAG
AAGCGCGCCAGCAGTAGACACTACTGCTTAATGATGTCGTGAACGAGTATGATGTTCTAA
TTGGCAGGGAAACGGTGGGAATGGGACTAATTCTGAACATCTGAAGAGTGTTGCAGCCAG
AAGCCCGCCATCAGTAGACACCACTGTTTAATGGTGTCGTGAATGAGTACGATGTTTTGA
TTGGCAGTGAAACGGTGGGAATGAGACTAATTCTGAACATCTGAAGGAATATGTCATGGT
CTTACTCAGAAATGGTAGAAATAAAGAAGAAGAAAAGAACGAATTGGATGTTTTCTTTGG
CGATGACATCATCTCCTTTGTCTCTTGGCTGTGGGATCATCTTGCTTCAAATTTAAATCT
GTATGCACAACAACAAGAAGCCCTTCGAGATGGAGTGATAAAAACAAGATCTGACAGCGT
ATAGCATGCTCTGAAGAATGAAACACACCATATGAAGTCTGAATCTGACCAAGTGAAATC
TGACAGACCTATATCTCGCCACAAAAGGGAATGGAAGGGGCTTCTGAGAGATACAGATGA
ACACCCAACTGTAGTGGTGGATACTACTTATCCACAGGTGGTGAATCAGCTTAAAATTGA
TTGTACAATGCATTCTGCATTTCCTGAGCAAGAAATTCAGAGGAAAAGAAACCGGCCTGA
GGATGAGTCAACAAGGAAGGTAACACGACTTCGATTTATAAAATCAATTAAGGGCAGTGA
TTCCATTATCAATCAAGATTGCATATTCATAGGAACTGGCACAAGAGCATTAATTTTTTT
GACATGTGGATAGAGCACCTGGACTTCAACCTTATCCTTGACCTTGCTTGGGTTACAGAT
TGTTTGGGGTCTTGGTAATTTATTTTGGCTTCTCTTAAGCAACTTAACATACACGAGTTT
GGGAACATATCCGAGAAGTTGAAAATAGCAAAGGAGGCTTCTGATTTAGCTCAGCCCATT
TTTGAAAATGATCATCTTGATATGGGTAAGATGGCCACCCACTTTGGGGCTCGAAAGAAG
TCATTGTTTTATATGGAGGGCAAAAAAAGCTTTTTATTGTAGTGTGCCAAGTGCAATCAT
ATATTTCAGGGGGATAGAAGTAACAAGTATTATTTTCATGTTATTGTCAAACAATAATGC
CACCAAAAAATTTATATCTTCCATTACAGGGTTGGATGGGCAGCAGACTACATCATTGGA
TAAAATGGCCAGTGATTTTTTATTCAATTTTTCTCTGACTTGTTTGGGATGGAGTCTGGT
TTTGTAGATTGATTCTCATGTTTTGGACCAATGCAGGTTTGTCATGGAGGCCTAGAGAGC
ATCTCTGATCTCTCACACATCCAATGCTGAGATCAAATGTGCTGTCTTTGAAACCTCGAC
TATTTCACTGTGTGGATATCTTTGACCTGTTTTTCATAGTCAATCAACTTGTCTCAAAGT
TCATAAAAAGTTTGAGTTCCCATAAAAAGAATGCTACCACCACAAATGCCTAAAAACATT
GAATAATGTCTAGAGGTATAGCTGGGAGAAAGTTGATTCGACCCTGAGATTTTTCAAGTG
TATGAAGTGGAAAAAACTGAGCAGGCAGCCCTCACTCTGCTTCACAAGCCCTTCTTTCTC
AATGGTTGAGGAGAAGCGGAAATGGGAGAGGCCGACCATCCCGCCATACATGAAGGCCAT
TTCCGGATCTCTAGGAGGAATCGTTGAGGCGAGTTGCTTGCAGCCGATTGATGTCATCAA
GACTCGACTTCAGCTGGACCGCTCCGGTTCGTACAAGGGAATCGTCCACTGCGGCTCCAC
TATCATCAAGAATGAAGGCATCCTAGCTCTCTGGAAGGGATTGACCCCATTCGCCACTCA
TCTGACGCTCAAATACGCGCTTCGGATGGGATCGAACGCCGTCCTACAGTCTGCTTTCAA
GGACTCCAAGTCAGGGACTCTCAGTCCATACGGGAGGGTTCTCTCCGGCTTCGGAGCTGG
CGTCCTCGAAGCTCTTGTCATTGTCACCCCTTTCGAGGTCGTGAAAATTCAGCTACAACA
GCAGAGAGGTTTAATCCCTGAGCTCCTGAAGTACAAGGGGCCGATACACTGTGCTCGAAC
CATAATTCGTGAAGAAGGGATTCGTGGTCTGTGGGCAGGAGCTGCCCCAACTGTGATGCG
AAACGGGACTAACCAGGCTGCCATGTTTACAGCCAAGAACGCGTTCGACACAATATTATG
GAAGAAACATGAAGGTGATGGGCAAGTTCTTCAGCCATGGCAGTCTATGATTTCAGGATT
CCTTGCAGGGACGGCTGGCCCTATATGCACTGGTCCTTTTGACGTTGTGAAAACCAGGTT
GATGGCTCAAACACGATCAGGGGGTGATTTGAAGTACAGAGGAATGTTTCATGCTATCTC
AACTATATACACCGAAGAAGGTGTGGGTGCTTTATGGAAAGGTTTACTTCCTCGGCTTAT
GAGGATCCCACCTGGGCAGGCCATTATGTGGGCTGTTGCTGACCAAGTTATTGGCTTGTA
TGAGAGAAGACATGTCCCAAGTGCACCACTATAGGCAAAAGCTTGGAAGCTGTATTGCTT
GGCTCTCTAGTCTCTGGCAAAGAGTATTTTACATGGTAGCACTGAGACTTCATACCAGGT
ATTGCTTGGCTTGGATCACCTCTTTCTTCCTAGCTTGAACTAAGACTATAGGATGTTGTA
TTGTTGTTAATCTATTTATTTACTCTATTCCTTCTATATTTTCCTTTTGGGTATGTTTGG
ATCACAGAAAATGCCAAGGAAAAGAAGTTTTAAAAAATGCCAAGGGAAGTTTTTTTTTTG
TTTAAAA
>Cj_pnp_00061_02929
TTTAAAAATAAATTGAACTCAACTTTTATTAATTATCAATAAAATCAACTCAACATGATC
AGTTGAATATCACAAAGTAAAATACAATATGTGTGTGTAAACTATAGTCTTTAGAATAAA
AAATCATAACTAGAACTCAAAGAAAAGTACTAAGATGATTTATTACTAACAGAAACGAAT
AAATCTTATCGGATCACATCGTCTTCATCATGTCTTCTTCGTAAAATCTTCATCGCTTGA
AGTGCCTTTCCTATCTCTCTTGGATTTAGATCGGTTATCAATAACAACATACGACCTGCT
TCCTCATCTTTTTGTCCTCCTAGAATTCGATCTGGCAAGTTCAATATTTTCACCTATTTG
AGGATCAAACTTCACACCCTGTAAATATAGACCATCAGACATGGACACACACATATATAA
CAATAACTGAATAAAGGCTATAAGCCTCACGCCTTAAGGCTATACGCCTCAATGCTAAGC
CTCACAAGACTGAGGCGCAAGCCTCAATAGTCTACCTTGAGGCTTAAGCCTTAGTTATAA
ATTTCAGTACCTCATTGTGAGGCGAGCCTCAAGGCTAAGCCTCAGAAAGTTTTTTACAAC
ACTGCTAGCAATCACATTACCTAAAGATGACGGGCGTGGATAGTTTTAAGGATATACTTA
CAGGATAACACAAACTTCATCACTATTTTTTTTATTGAAAATGAATATTGTACAACCCAT
CATGAATACTTATCATTCTCATTTTTGGTAAACTTTTCTTTGAACCCTGAAAATCCAAAC
ACTTGACACATTCACTCAATGAAGCAAAAAAAACACACTTTCAAGAACTTCATGTAAGAA
AAAGGTGGGATGGTATGACCTGATTCATTGACCTGTATAAAAAGATCAACAGTTTGGCAA
TCTTCTGACAAGTTTGGTCGTGTGTTGAGAACCGTCAGTGGACAGCTGATGTCCCAGCCT
CCACAGTCACAGTGCCCTCCAGAAGTCCACCTCTCTAATAAGCTAGAAGGACCGCCATTT
CTGGTTCTTGGTCCACCATGAAAACCAGCTAGAACTAGAACATCCACGCTTGTTGAGCAC
TCGTCACTACTAGAACTGGGATGTTGATAATGGATAGAGGAACTCGTTTTTTAAATCTAG
CTATGGATTTTCTGAGAAACTTCAACACCCACCCTCCACTTTCAGATTTTGTATGCCCGT
TATACGTATGATCTCTCACGACTATAGCAGCCAGCTCAAAATTAGGGAGAAATAAGGCTC
CACCGCCCAAATCAAGATTCATTTTTCTTTCCACCCAACGATTTTCTTCACAAATTGCAG
TGTTAAAGCTTCTCGGTTTCTTTATTCTTGCCAGTATTTTGTTCTTGCTAGGAGTGTGAT
GGCTTGCAGGTTTCATATCATTCCCACAACCATACAGCACAAATTGAGTCTCCAGAATCA
GTGACTTACTTGAAGAAAGTGTAAAAGAAGTGGACACTGTCATTCTGCCCACAATATTTG
GTTCTGAATCAGAGAAAGAACCCAATCTTTATTGAAATATATAAACATAATCCAAGAACT
TATCATCTGTTGAGGCAATCTTGATCAAGTCAGATACATATACCTACCGGTTACCATCTG
TGGAAAACACATAATGTGGTAAACTGTTATCCCATGTGATCCGAAGCATTGCCTGAGAAA
TACCTATAGTTATACAAGAAGAAGGCTGCAGATTCTGTGATGAAATGGTATTAGAATCGC
CAGAAGATCTCGCTGAATTGGAATATGATGGTTCTTTAATATCAACTGATTGTTTCTTCC
TGGGATTGATAAGTAAAGGGCTGTTTAGGATGTTCGCCATGCTTTACTACCAGTTATTGC
ACCAAGATTCCCGTCCCCAGTAGAGTTAAAGACAATATTTTCTGCCCCCAAGCAAATCAT
ATTGCGCTGTGAATTCAATTCGTGGGAGAAAATTCCCGTCTTTGACAAGAACATTCCATG
ATCATGTATCAATTCGAGGCAATAGATCAAATATCTTTCATCAAAAGTTATTATATACCT
TGGAAGATGACCAAAATAAAAAAAGCAAAGACTGTCTGTGTTTAAAACTAGGAGGCTATG
TTGTGGCTCTAACCTTTTGATTACCATATTCGTTAAACTGTGTTCTTCTGCGGATTCTGC
ATTCTCATCCGTTGATTTCAATGAATCTTCTATAGTCTGACTACCGTCATCACCCGCCTT
TTTATTTTCCATATATAACTCTGAGTGTGCAGTAAAAGTTTGAAGGATCACATCCCATTT
TGAAGGGAAAGCCCTTACACTATTGAATGACATCAATGCGGTGGCAGTAACATTCCTACG
GGTGCTGTTTTTTGATAAAGGGACACGTATGGAAGAGATTCGACACGGTGCTCCCCGCGG
CGGCAGACACTACCAGTGGCGCAATGGCCCTAGGGGACGGAACAGGGAATGGCGGCTGTG
AACTGGAGTGCCATTGGCTGTGAACTGGAGTGCCTAGATAAATGCATGACGATCTTGAGA
GAAATGTATCTTGAAAGAATCAGAACGGATCTTGACTCACAGAGTCACTTAGTCTGCCGT
AACTTAGGTATGCGTCTGGCAGATGAGACACGTTCACCACACTCGTAGAGATATTCTCTT
CTACAGTGTCGTTCCTCGCAGCAACCCCCACATGAGACGAACTCAAGTATTGCCTGACTC
CGAGCCAATACGAGCACCGGTGCAATCCGAAAACAAGGTCCAAACGTTAAATTGTACAAC
TAGTGGAAGGATCGGCCATCATCAACCGCCGATTACTTAACCATTTACCTCGATTGCAAT
TTGGAGGCGGGGTTCCTGTTCGGCACGCGAGTCCTCAATACGCAGAGGCGCGACCTTCAA
CCTAGGGCTGGATGCGGCGGTGATACCTCATGGGTTGGTAGTGAAACCT
>Cj_pnp_00062_02208
CTCGCTTATAATCTTTCGCTTATAATCTCTCGTTCAAGCATCTGTAAATTTGTTGGTTTT
CCTCAATTCCTTTCAAGATCATCATTCAGCCATTTTGTTGATCTCAAGCTTCCAATGGAG
ACTCCATCATCAACCACCAGAAGGGTTACAAGATCGCAAGCCAAGTCTGCTGCTTCTGCG
AACAATAACATCCCCATTTCAAAGAGATTTGAAGAATCTGAACTGAAAAGCACAAAGTCC
GGACAGAGAAATGGTGGGAAGCAGAAAGAAAGATCTGCCCTGATTGATATAACCAATGAT
TCACCCATTATAGGTCTGGCAATGGGGACACCGTCATCAATGGTGTCTAGGAAAAGGGCG
ATGATAACACCTGGCTCAGGGGAGGCTCTGCTAAGAGGGCAAGTGAAGAACTTGTTGCAG
AAGGTTGAAGAAGAGGCAGATATATGTAAACTCTCGCTGGGAAAGAATAGGTCTTTCCTT
CATCTTCATCAAGGCTTTGGGAAGTCTCCTATGCATCTTCTTGCCCCAACACCTGCTAAC
ACTCCTCATCTCAATCCTTCTGAAAATGGGTTGCCTTCTGTAACTCCAACACCTGTTGAA
GAAAAATTCATCGTCTCTCAGATGATTATAACTGGGAAAAAAGAAGATTCTGAGTCTGAG
GAGAGTAAAGTGACAAGGTCGTTGCTGCTGGAATTTTCTGAGAAATTGGATGGTTCAGAT
TCATCGGAGTGTTCTTCAATGGTGACATATGAGAGTGTTATCGCAGGAGGGGAGAGTGGA
AGCAAAGACGATGCTTCATCTGTTTGGTCTATTCAGGCGAATGCAAGTAGTACTATAGAT
GAGGAAGATCAAGATGATGATGAATGTCTTGAAGAATCTGAAGTGGAATGTGATTATGGA
GAGGAGGAGGGAGAAGGAGAGAGTGTAGGTGGACTTCTTCTTGAAGAGCTTTGTGAAGGA
ATGAGCAAGATCAGCTTTAATGGAGATGGAAGCAAATTTGCAGGGAAGCCCCACAATCTT
CCTTAGTCTATCTCTACTGAGATTTGCTTCTCATTTCTACAATGTCGGCAACTGCCATGG
CTCTCTCTTCCCCCTCTTTCGCCGGGAAGGCGGTGAAGGCCCCCCCTCCCTCCCCCGCCG
GAACCACCAGGGTCACACCCAAGATCACTATGAGGAGACCACTTCAAAGAATTCCAGGTC
TGTTCCCTCTGGCAGCCCGTGGTACGGCCCGGACCGTGTTAAGTACTTGGGGCCATTCTC
CGGCGAGGCTCCGAGCTACCTGACAGGCGAGTTCCCCGGGGACTACGGATGGGACACTGC
CGGGCTCTCAGCTGACCCGGAGACCTTTGCTAAGAACCGTGAGCTGGAGGTGATCCACTG
CCGATGGGCGATGCTGGGTGCCCTTGGATGGCATCTTCCCGGAGCTCTTGGCCCGGAACG
GCGTCAAGTTCGGCGAGGCGTGTGGTTCAAGGCCGGAGCTCAGATCTTCAGCGAGGGAGG
TCTGGACTACTTGGGGAACCCCGAGCTTGATCCACGCACAGAGCATCTTGGCCATCTGGG
CTTGTCAGGTCATCTTGATGGGAGCCGTGGAGGGCTACCGCGTTGCTGGCGGCCCGCTCG
GGGGGGGCACCGACCCACTCTACCCCGGCGGCAGCTTCGACCCGTTGGGTCTGGCTGATG
ACCCAGAGGCTTTCTCTGAGCTTAAAGGTGAAGGAGATCAAGAACGGAAGGCTGGCCATG
TTCTCCATGTTTGGATTCTTCGTTCAGGCGATTGTGACCGGAAAAGGACCGCTGGGGAAA
ACCTCGCCGACCACCTCGCCGACCCTGTTAACAACAACGCCTGGGCGTTTGCCACAAACT
TTGCTCCCGGAAAGTGAATTGAATGTTGTTTAAAATTCCGTCTTTTATTGGTGTAATTTA
AAATTTCTATGAACTTTCTTCAGAATACAATGTGAATTTGGTTTGCATGCTGCGTGCAAA
AAAATGTGAGCTCAAGAGTTGGACAGAGTTAGACGTGACTCGCCGAGTTTGGGCTGAAGC
CTAGTCACTAATTAATCAAGATTTATGCTTCAAGCGGGCTAATCGGGGCCAGAGGCTAAG
TCTGGAAATTTTCTAGATTTTTGTGAAGTGACTTTTTTTAAATTAATATGTTTGGAGGAG
TGAGTTGGAAATATGAAAGAAGGGAGTGAGTTGGAAATATGAAAGAAG
>Cj_pnp_00063_02237
GTCTAATCGAACGGTCGTTGCCCCATACTCGCTGTATTGAAAGGCAGCAAATCCGGCGGC
CTATTTGACAATTCGTGAGCGCCAAACAAAAGATATCTAACGTCACTTCCTAAGTTCTCA
TCTCTATCCTACTGCACTGCCCATCCTTCAGGATATAATATATATATAGAGAGAGGTTCA
CGTTGGGTACACGTTATAAGACGTATAGCGTGGATATAGATAAAACGAGATCTTTCTGTT
TTAGAGAGAGAGAGAGATGGAGAAGGCAATTGAGAGACAAAGGGTTCTGCTTCAGCACCT
TCGCCCTTCCCACCCTCCTCCTTCCATCGGAGGCGTGGATTCTTCTATTTCGGCATCTGT
TTGTGCTGCTGGGGACAGTGCTGCATATGCAAGGACTTCTGCTTTCGGAGATGATATAGT
CATTGTAGCTGCATATAGAACACCTCTTTGCAAATCTAAGAAGGGTGGCTTCAAAGATAC
TTACCCTGATGATTTACTTGCCTCTGTGTTAAGGGCACTACTTGAAAGGACTAATTTGAA
CCCTAGTGAAGTTGGGGATATTGTTGTGGGGACTGTCTTGGCACCTGGCTCCATAAGAGC
AAGTGAGTGCAGGATGGCTGCATTTTATGCGGGGTTTCCTGAAACTGTTCCAATCAGAAC
TGTGAACAGACAATGCTCTTCTGGTCTCCAAGCAGTTGCAGATGTTGCTGCAGCTATTAA
AGCTGGATTTTATGACATTGGCATCAGGCCTGGCTTGGAGTTAATGACTATAGACACCAT
GTCATGCCAACATATTCTTTCATTGGCTCTCTTTAAAAACCATACACTGGAGAAATATGA
TGATCTTTATAAATCCTTGAGCATGTCTCCTTTTGTCATGTCAACATATTCTTTCATTGG
TTCTCTTTGAAAACCATACATGGGAGAAATATGCTGATCTTTATAAATTTTTGAACTGGT
TGCGACATTTCAACAAGCACAACAGAGCGATTTCTATTCATGAACTGGACTATAAGAGCA
AAGTTGTGGAATGTTTCACTGAGAAGCCTCATTTGCAGTGTCGATTTAACACATAGAGGT
AGAGCAGGCATTGCTCCTAGGCTTCATCGAGTTACAAGAAAAAGGGTTCCAGTTCAACAT
TCAAGCAAAGAGGGTCTTTACAACACTGCAATTGAAGTTAAACAAGATGAAGAGAGCCTG
CTTTCCGATTTACGGGATATGAGAGGCTTCAAATTTGGGATTTCTGGCATCGGAAGTGCT
GTGGAGATGCTTCTGGGCTTTCTAGCATCAGCAATGCTTTGGAGATGCAGGAAGTGCTTC
TGGCCCCTTTAATCATCGGCAGATAAGATCGATGTGCGAACAATGAGCCATGGATTGTTT
GGGCGGATTTCAATTGTGTTATGAAGTCTGAAGAAAAGGTGGGGGTAATGAAGCCCAACC
ATACGAAACTAAAGCCCTTGTTGACTGCTGCGCTACCTTGGGACTAGAGGATGCCCCAAG
CACATGTGTTCAAGCTTCTAGGAAAGGCACCCAACTCCATCTCAACACTAATATGGACTG
GAGCATTGTGTCCATTCTGTTTTCCGAATTTGGGCTATTCAGAGCTCAGCAAAAATATGG
ATGGCACGCGGCCTATTCAGCGCCAGTGGCCTCGTCTAGCATTCCATTCTGTTTTTTGAT
ATGTTGAATCACGTAGTTTTGCAGCGGAAGAAATGATGCATGGGATGGATATGGTGGTGC
TGTGTTATACACAAGGAGTGCCATTTTGCTAGAGAGCATAGTTCCTGAAATATAGAGGGC
AGCTCGAAGCGTAGGGAGAGATTTTGCTGATTTCATCAGAACATACAACACGTGCAGGCC
TAAACCTCCCCTTGTGGAGAGGCTAGAGAGGAAAGTTGAATAAAGGGAGAAGACAATCAT
AAAATAAGTGGAAGATATATAAGGAGAGTTGGAGAAGGTGAAAGATAAAGAAATCAATTT
GTTCAGTAGACTGTTTGAAGAATTCAAAGAACTGCAGAAGGATGAAGAGTACTTCTTACA
GGAGCTTAGCAAAGAAGAAAAGAAATTTCTTGATAGACTTCAAATGGAAGCAGCTGAGGT
TGAGAAGCTGTTTGGTCGTGCTTTGCCTTTGAGGAAATTGAGGTAGTATGTAGAAAATTA
TGGATTTGTTATTATTTCCTCATCTCAATGTACATCCTATATTCATTCATATTGGTTGGT
TGTGTGTTCAGTACTGG
>Cj_pnp_00064_02393
GGAGCATGTTGTCAAAGACGTGTGGCCGAGTGAGTAAAAAAGCAAGCATAGGAATCTATG
CACAACTTCCACCCGGGTTCAAACCCCGTTGGAGACACTCCGCATACCAATATTGTACTA
CTGCCCAGGGTTCAGCTTTGGCATATCAAACAATACAAACATTATTCTCACTGATGTGCT
ACCATGACTATACGTTCCATAAATAGAGCATTTCTTCTACACTGCAGTGGTGACCTGTGT
TGCTAAATTTGTGGGGGAAAAGGTCACATCATGTTATTCTAAGACCTTTACACACTTGTA
GGGTGATTTGACTTTTTCAGCAAAAAAAATGGCAGTGAACGCTCCACTGCTGTGCAGAAA
ATCTAGATCCCAGTAAAATACCCATAACAATGTTTGTTTCAAAGGAGCTTCTACATCTCT
ACAACCCCCCTTCATTATATCACAGCTACATTTAAACATGTGCTGAGATTGGCTTTCTCT
TAAGTCGCAAACAGGCTTCCATCAGTGGGAGATTGAAGACAGCTTCCAAATCTTCTTTGT
TGCTACCAGGATTTTATCCATCCCGTGGGAGCCAGGTTCTTTGTCATAAATAGTTGTTGT
CCATCTTAAAGCATTAGCAATCCGTTCTGTTCGGTCAATCACTTCGGGTGAATCTCGAAT
TATGACAGTTCCTTCTGGCCTCAACATTCTATCAATTTCCACCATCAAATCCACAAGTTC
ACACCTGCTCTTGCCTGAACTAGGATCCTTTGTAAGAGATTCAATAGCAGCTACATGAAT
TAGATCATAAGTCCGAGGGTATGTCGAGAAAGGCTCACACCAATCATGGTAAACTCCAAT
AAGGCCTCTATCATAAATGACATCAAGTGTTAAGGGCTTACGAGCAGGAACAACATTCAT
CACCCAAACAGGATCAGATATAAGTGCTGCAGCAAAGCCTCCCAAAAATGCGTTCATGTC
CATGATATTCCTCACGTCTGGAGTTCCCAGTTTCAAGTTTAATGATCTTTTGTAATACTC
AACCCTCCTGATCCATCTTCTACTGTCTGCTTCAAAAACATTGACTCCACTTCTTAATAA
AATGATCCTTGAAGAAGCTTCTGTCAGCCTCTGTGGCCATTTTGGGATTGATCCGATAGC
ATAGTCTGCTTTCACAGAAGATGCCTTGCTAACACATTTTTTCAGCTTAATATACCATGC
AACACTTGGTTCATCAGATTCATCGCAAAATTCAAGCCCAAATTCATTTTGGTTTGGAAG
ACAAGAAACCCCATTGGGCTTTTTCCAGATGGCAGTGTTACCATCCACAACAATCAACTC
GTAACACAATGAACTGGTAACAGCTTGAAGATCAGCCCATTCCTTATCCTGTTTGGGCCA
TTGTACGGGAGGACCAGAGATAACAAAGTAGCCTCCTGGGCGAAGTAACCGGTCAACTTC
AATAAAGTATGTTGCATTATATGCTGTGAACGGAATCAAACACCGTGAACAATGCACCAA
ATCAAATGAGAAAGCAGGAAATGGGAGCATGTGAGTCCCAAGCATGGCAACAAATGCAGG
TACTCCTCGCTCCAAAGCAAATTGTATTTGTGATTTGTGTGAATCTCTTGGAGCAAAAGA
AAGGGTCAACAAGTCTTTGGCAAGTAGATAACCACCAAAACTCGCAACCCCACATCCCAT
ATCAAGAGCTGTCCTCAAAACCCCATCACCTATAGGAATATACTGCTTGAGTTTCTCAAG
ATATTGTTCTGCACCATCTGGGAACATTGTTCCACCTCCAGGAAAGATGAAGTACGGGCC
TTCTCTTTTCATCCAACCTTGGTGACCTTTCCTGTCTGCTATTTTATTGTAAGGCATGTT
ATCATGAAATATCTTATGCAAACTATCCGGCCACTGGACGGGAACTTGGTATCCCTCAGG
AGGAGGAATCAAGCAGAGCGGTGTCTCCTGAGGCAAAGGGCAATGCCGTTCACGGTAGTA
ATTCATCTCTCGACTAAGTTGGCTGTTGATTCTGGGATCTTCACAGGGCATATGGTCCAC
ATAATCGACAGGACAGAACTGGATCGGAGCGACTTGCCTGCCCGACTCCACGAGCGTAAC
TAAACGGTTTCGATGCTGCGGATCCCCAGAGAGCAGCGCCTGCCGGCCCGACGCTGCCAG
AGAGTCACCCAGTGGCGTGAAGACAAGGATGAAAAAAATTAACACCGCTGCAAAGAAAGC
CGCAAACACAAAATCAAGCGGCTGCCACTTGCGCGCAGTCCTCTGCGATGAATATAAACC
CAAATGACCCATTTTTAACCTCACAACAACTTGAATTCCTACTCAACATCCGATCACATG
CTAGCCACAGCCAGCACAAGTTCGCCTTGCAGTATAGTATAGAAGAATCTACT
>Cj_pnp_00065_02023
AAAAAAAATTAATATCTTTAGATGCATCTACAAAATTTATAAACAAAATATAAATATTGA
TCTTTTTATATATCTTATTCAACAGCCAGTGTCACTCCAAAATCGGATGCAAGACGTAAG
ACATTGCTAAATCTCAACCCCGCATCAAACAAAATCAACAGGCCGTGTTCCAAGCGATTA
TTGGACCCTCAAAATACATAAGTTGGGGCTATTTTTCAGCCAAAATGACTTTTGCTCCTT
GGGTTGTAGGTGGTTTGTGCTCAATACTTGGAAGTTAAAATGAAGTTGCAGGAGCAGGAG
GATAGAGTTGCCACAATGCTACAGTTGTATCTTCTGAAGACGAGGCCATTACTTTGGAGT
CGGGTGAGAATGAAACTGCCGTACACAAACCATGATGATATTTCAGTATGGCCAGCGCAT
TTCCTTTGCGATAATTGTATAACCTAACTCGGTGGTCCCAACCTGCAGTCGCAACAATTT
TGCCATCTGGACGTATCGAGGCTCCACCTATGCCTGGTCGCTCCAAAGAAATCTCCTTCT
TGACTAAGCAAGTACCCGTTGAATGATCCAATGTGAATATCACAATGTTCTCATCGGCAG
CTCCAGAAATACCCCCTTTGCATGATCCATCAATAGAAAGGCTTAAAACTGGTTCTGAAT
GGAACTTCATACAACTCAGGGGGACACCAGGATTCCTCAAATCCCACCAAAGCATGGATC
CATCTTCATACCCAGACAAAACATTAAGAAAACCCTGAGACTCAGGAGATGAAAATGCTT
GAACTGCCATGCACAATCCTCTTGACTTCGGAGAGTAATTCAAGGAAGCACCAGAGCTAT
GAGGCAGCTCTGTAAATCTTTCTGCAGTATTAAGATCCCAAATCTCAACCTTATGTGATA
ACTGCTCTGCTATGGCAAAGTATCCCTGTCCTGCAAAATGCCCACCGTCTGAAGGCATAA
ATAAGCCAAGTCAAATATTCCAATCATGTACACCTAATGCACAAATTAAAATAGTTCTTT
TAAAAACATGTGACGCCTAGTTACATCTAAGAATGTAAAGTAAGCATTACTAGACTTATT
AGATAAATGTTGTTCGATGCAAACTTCTAGCATGATGGTTAGTAACTTGATCCAGTTATG
ATTGACGCAATGATTTAAAGATCTAAAAGTACTTTTCATCAATAGACCATTCTCAAAAAC
CTTCTATTTCAGACGAAGTGCTTGTTCTTTATTTTTCAAAAATACAACTATAAATTTAAA
GGTTCTAAATGAGTTTCATAAGGATACCGTACTTGACCTTTTTTAAACAATAAAAATATA
AAGCACTATTTTCACTACCACCATGAGGTAATTTGGCAACATATAGTGATTGGAGAGGAT
AGAGATAGAAAATTTCAAGAGATAAAACTGGGAAGCGTTATGGAGACAAAACAGGGAAGG
CAGAGAACAAGCCTTCAAGTTCATGGGAATGTGACTTATCTTCATCATCTCCCTTCGTAT
CGTCAACAATTTCCATGCTCCCTGTATCTCGGTTGATATATGGAGCTCCATTTGGCCTCT
TTACTAGTGAAAGCTTACAAAAGTGGTGAGAGTTTGTATTTACTGTAATTAAAGGAGTCC
TGGACAAACCTCCATCTCCAAACTCCCAGCATTTAACTGTTCCATCCCTGCTTTGGCTTA
TGATTTTGTTGTCTCCAATGAGAGGACTAGCGGCAACAGAGGTTATCCCATGTGGAGCAC
TATATACCCAGGCAGATGAAATTGTTCGGTGCTTCACCATATCCCAAATGCGCATTTCAC
CATCAGCAGACCCAGTGAACAGAAGGCTTTTCGATGGGTGGAAACAAACATCCGTAACTG
AAGCACGGTGGCCCCTTAGAACTGACACCGGGTCTGGCGGTGGCCTCTTGCTCATTTCTC
TCCTTCTTCCTTGTGACACCCGACTGATGCTTCGAATCGGGGTTTTGCAGTCTCAGGTTA
GCTTTGAGTATTCCGGGCTCCCCGGACCTTGTATGTGTGTGAC
>Cj_pnp_00066_02112
CTTCCCTGAACGGAAGGTCTTTCTCAGCTCTTCCAATTCTGCCCCCAGATCTTTTCCATC
CGGCCATGGCAGGTGGAAAAGATCTGGGGGCAGAATTGGAAGAGCTGAGAAAGACCTTCC
GTTCAGGGAAGACAAGGGAAGAATCTTGGAGAAGGTCTCAGTTGAAAGCTTTGCTCAACC
TCCTTCAGGAGAGAGAACATGACATTGTCACTGCCCTTAAACAAGACATCGGAAAACACC
ATGTTGAAGCCTTCCGAGATGAGATAGGACCACTAATGAAGACTATAGACTATGCCTTGG
CAGGCTTAAAGAGTTGGATGTGCGGTAAAAGGGCCAAAATGCCCCTTGCAGCATCCCCTA
TAAAAGCAGATTTAATCCCTGAACCCTTGGGTCTAGTCCTCATTTTCTCATCTTGGAACT
TCCCTATTGGGTTATCATTGGAACCTATAATTGGAGCAATAGCAGCAGGATGTGTTGCAG
TGGTTAAGCCTTCAGAGCAAGCTCCTGCATGTTCATCCCTTTTAGCCAAGTTGATCCCTG
CTTATATAGACCCCAAAGCTGTTAAGGTCATTGAAGGTGGAGCTCTTGTGTCAGAGAATT
TATTGGAGCATAAATGGGACAAGATTTTCTTTACAGGCAGTGCAGAAGTGGGGCGAATCG
TTATGGCGGCCGCCGCGAAGCACCTTACTCCTGTTGCTTTGGAGCTCGGAGGAAAATGCC
CCGCGGTTGTTGATTCTCTTTCCCGGTCTTGGGATAAAGATGTAAATAATGCCACTTTTT
CTCTTTCTTGATGACAATAAGTTGGTGGGCTACTCCACATATCACCAATTAGTTATAGAA
TGGAACCATATGACATTTATATGTGGTCTGACTCTACTATGACATTTGAGCTCGACTTTG
CCAATAAGATTTAGCATATCGTTAACTAGAAACAATCTAATGCCTCTCGTGGCATGCCTT
ATGCTGTCACGTCACCAGACTTATGTGTCATCATCACACTTATTCTCATTAATGAGATCA
CTTTCATCAAGTGGTATTAAGAATGCCACATAAGTGGCAGCATAAGTCATGTCATTAGAT
CATTTCTGTAGCGTTAACTAAAAACAATGATGTTTTTCTGTACGTGTCCCTAGGTTGCAT
TGAAAAGGATTATTGCTGGGAAATTCGGCATCTGTTCCGGTCAAGCGTGCATGCATTGAA
AAGGATTATTGCTGGGAAATTCGGCATCTGTTCCGGTCAAGCGTGCATCGGAATTGATTA
CATTCTTGTAGAAAAGAAGTTTTCAGCCGAACTGGTGGAACTTCTGAAGAAATATATTGA
GAAACACTTGGGAGAAAATCCAAAAGAATTGAATGCTTGTCTTGCAAGGATAATCAACAA
AAAGAACTTCTTCAGATTGAAGAATTTATTGGATGAGCCTAAGATTAGGGCTTCCTTGGT
CTATGGTGGTTTCCTCAACGAAGAAAATCTGTTTATCGGGCCAACTTTGCTGGTTGATCC
TCCGCTTGATTCTGCGGTCATGAAGGAGGAAATCTTTGGCCCAATTCTCCCCATAATAAC
ATTGGACAGAATAGAAGACAGTATTGAATTTATCAACTCCAGGCCAAAACCTCTGACTGT
TTATGGCTTTACTCAAAATGAAACACTCAAGAACAATTTGGTATCTCACACATCTTCAGG
AAGTGTGGTGTTCAATGATGCAATTGTCCAATATGCAGCAGATGCACTTCCATTTGGGGG
AGTGGGAGAGAGTGGGTTTGGGAGGTACCATGGGAAGTTCTCATTTGACACATTTAGCCA
TGAGAAAGCAGTGGTGAGAAGGGGTTTGCTGGTAGATTTTATATTCAGATATCCACCTTG
GGATTTCAAGAAGCTTCAGTTCTTAAAGGCTGCCTACAGGCTGGACTATCTTAGCATTGT
TCTCATGTACTTGGGACTCAAGAAAACTTATTAATAATGTCCTGTTTGGTTACCTTTGTT
AATTAATTGTGTTTTATTGTTATTATTATTGTTATTGTATGCAACACTGCAACCCAATGA
ATTCTATGTAATAAAAGCATCCCCGCCTTTAATAACACTCTTAGTTTGATCCATGGATGA
AAATATGTCAAT
>Cj_pnp_00067_01776
GTTCAAATCGCATTAAGAACTTGCTTGCCCTTTTTCACGCTTCGGTCGCTTCCCAGATTC
CAAAGCGCAACACTCGCGTCTTCCTATATTTCCTCATTGTTACCCCTGACCAAAATTAGA
TTTTCTTTTTCGGTCTCTTTATATACAAAATCTTTCATCTTCTTGTCAAACGCTCAGGCA
ATCCGCCGTAGAAACCTAAGCGAAGCTTTGCCCTCATCCTTCTGTGCTAACGATGGTTGA
TCACGGGAAGGCCAAATCGGACATATCGTTCGCCGGCACGTTTGCCAGTAGCGCTTTTGC
TGCTTGCTTCGCTGAGATTTGTACTATCCCATTGGATACTGCTAAGGTTAGGCTTCAGCT
CCAAAAGACAGCAGTTCAAGGAGATGGAGTGAGTTTACCAAAATACAGAGGAATGTTAGG
TACAGTTGGCACAATTGCCAGGGAAGAAGGTCTAGCTTCTCTATGGAAGGGTATTGTTCC
AGGATTACACCGTCAATGTCTATATGGTGGCTTGCGCATAGGGCTGTATGACCCTGTAAA
GAACTTGTATGTGGGTAAAGATCACGTTGGGGACGTGCCACTGTCAAAGAAAATACTTGC
TGCACTCACAACTGGTGCTCTGGGTATAACAGTTGCAAACCCTACTGATCTTGTTAAGGT
GAGGCTTCAAGCTGAAGGCAAATTACCTCCAGGTGTGGCAAGGCGTTATTCTGGAGCATT
GAATGCTTATTCTACAATAGTGAGACAAGAAGGAGTTGCAGCTTTGTGGACTGGAATTGG
ACCAAATATTGGGCGAAATGCTATACAAGTTTTTGGCTTTATCCTGCTTTATCTACATCC
CAAGAAAATGAGCCACCTCTTGGTACAAGTATAACCTATGTTTACAATTCATAAAGTTGT
GTCATGTGGATTTTAGGAAGGAGTTGCAGCTTTGTGGACTGGAATTGGACCAAATATTGG
GCGAAATGCTATAATAAATGCAGCTGAATTGGCAAGTTATGACCAAGTGAAGCAGACAAT
TCTTAAGATTCCTGGGTTCACAGACAATATACTTACTCATCTTTTATCTGGTCTTGGAGC
TGGTTTCTTTGCAGTCTGCATAGGCTCCCCAGTTGATGTGGTTAAATCGAGAATGATGGG
AGATCCAACATACAAAAGTACATTTGATTGCTTTGTGAAGACTTTGATGAATGATGGACC
GCTTGCCTTCTATAAAGGCTTTATACCAAATTTTGGCCGCCTAGGCTCATGGAATGTGAT
AATGTTTTTAACATTGGAGCAGGCTAAGAAGTTTGTCAGAGATTTGGAGTCATCTAGAAG
TTAAAATTGTCGGAGTGATGGCACCATGGCCGCTACAATTCAAAGTGCTTCTCGAGGAGT
AAAAACGTTTTTTGTTCAGGGAAGAGACGATGAGTGATGTTTGGGTAATAAACTTCAATG
CGTTTTTAATAAGTTAAATAACTTGGGGGGTTTTCATTTTTGATAGAAGCATTTTTATGG
AAATTATAGCCAAAATTGGTCGAGTCAACAATATTGGCTAGACATGTCTCACACCCTTTC
CTCACCATGTGGCTTGCTCTATGTGAGTAAATCAAATAGTTAGTAGGACTCTCTAATCGC
TTGTAAATCTTAGGATGACATCGTTTGTGCTTGTAAACTGTACTTCCTTGGTGTGACAGT
CAACCATGGTATGGTGTCCATCGAGCCAATCCATGTCAAGTATGATGTTAAAGTTCATCT
CTTTTAATAGAACCAAGTTGCCCTTGAAAAAAAAAA
>Cj_pnp_00068_00577
CGCAGCCATTGCTACAACTGCAGTTTCCTCCACAGCAAGACATTCTTCTCCCTCAGATAT
TTCTTTGCTTTAATATCTCATCCATTCTTCGTGTTTATCATCTGATCTGAGGGAGAAGAA
TGTCTTGCTGTGGAGGAAACTCAGTTGTAGCAATGGCTGCGGTTGCGGTGCCAATTGTAG
CGGGTGCGCAAGATTGTACCCAGAGATGATCTATTTAGAGAGCGACGCCATTGCCAGGAG
CACCCTTGTTCTTTGTTGCACCCCACACGGCTGGGTTCGAGGAATCTATGATGGGAGAGG
TCGCTGAGGGATGCAAGTGCGGGAATGACTGCAGGTGCGACCCTTGCAAGTGCAGCAAGT
GAGATGGGAACCCCGGCCAGTCTGCAGAGGCTGTTTTCCCTGGTTTCATTCTTGGTTTGG
GGTTTTTGTTTCATAGTAATAAGACGGTGGATCGTATTATGTATGTACTCAGTACTGTAT
GAACGTATGTGTTAAGATAATGGAGTGTCTCTGCTTCCTTTCTGGGATTGGTGTTTGTTT
CATAGTAATAAGACGGTGGATCGTATTATGTATGTAC
>Cj_pnp_00069_04022
AAAAAAATCCACGCTACAACATGGCTTGGGTGTGTTCTGTTTAGTCTATGATTTATACAA
CAGAGGAGACTCACATGCCACCTTATTACAGGGGATATTAATAATAATAAATCTAACACA
ACTTCAACACTAACACCAGAATCCACATCAAAATCAAGTACCCAACAACCCACCCTCTCC
CCAAAAAAGGAACCTTTCTGCAGCTGTATGATGAAGAAGGCACTCACATTGGACTCTTGG
AGGAAGACTCGCCAAAACTTTGGATATCGACTCTAGTCTTTTACTGGAACCGGTTGCCTC
TCCAAGAATAGAATAGATACAAAGGAACGCCGGAATATCACAAGCAAGGCTCTCATTGTA
TCTTGAAGATGTTCTTCAGTTTCACAAGCAGCCTCCATTCTTCAACAGAAAGATCTTTCC
TGAAGTTTTCCTTGAGTATGTCAATTGATCTCCTAGAAATTCTGCTGATCAGCTCATCTT
CCATATCAAAATGCCTGCCAAACATCTTCTGCTGCTCTTCCGAATTTGACCCAATTATCT
TAATAGCAACCCTTTGCCCTTTCTTTGCAGAATCAACAGGCTTATGGTTGTTTTCAATAG
ATGCAATCCGACCAATATCAACAAATTCCCTTGAAGGAATACAAATAGGAGTTCCAACCC
TAGCAATGCCATCAAGAATATCAGCGCCCAGAACGATGGGATCCTTCTTATTGAAGACAC
AATTAGGTACAATCTTGAGAACGCATGGAAAGACTGCTTCCTCAGCAACTTCCTTCTTCT
TTTCCTCCTTGAGATTATCTATGTAGGCTTTAAATTGATCAAACAAATGATATATAATAT
CAGCAATAAATATTTTTACACCACATTCATCCGCAAGTTCACGGGCTTCTTGTGTGACTT
TAACATCAAAGGCAAGGATTGTTGCATATTCTTTCTTCTTCTCAAGCATGACACTGGCTT
TCATAACATCCTTTTTGTGTACGGGGCCTATGCCAATACCACTAACTGGTATGCTAACTT
CAGGGCTCTTCAGGAACTCCAGCAAAGCTTCTAATGATCCAAGGGTAGATGCCTGAACAT
AAACACCCTCCCCACTCTTATCAATCCTGCTCATCACTGACTTCATATCTGCCATGGCTG
CTACTTTGATGGCATCCAGATTATCATCAGGCCCCACAACATACAGACTAGTGCCTGCAA
TAGCATGTTCAAGGCCCTGAGCAGTAATCTTTATGCCCTGTGCGGCCTTGATTTCTTTAT
GATGCAAATATGTACCCTTCACTCGGAGCTCTTTCATTGGGTGAGGGGTCAGTAATGCCC
GAATGGAAGTTACAATAGGCTCCCCCTGAGTGCCACAAACAACTATTTGGTCTCCTTCAT
GAAGCACACCATTAACTAGTACCACATCAATTGTTGTCCCATGACCTTCAATAACCTTTA
CCTCTAATACAGTACACTGGACTTCACTGCTATATGTAAGTCTCTCAACCATTGTCTTTT
GAGTCCATTGGACAAGTAATAGCAATAAGTCGGGAATACCTTCACCACTGATAGCACTGG
TAGGAACAATGCTGAAGGTATCTTTTCCCATATCTTTGTTTTTATAATACAATTCCGTAT
TCACTCCTTGCTCTTTGAACTGTGTGACGATCTGTGTGAGCCTTTCCTTAAATTCACGTG
CTACATCTCCATTCTGCAGTTTCATGGCCTTCTGAATAGGTGCGTTACTGCAAACTTTCC
ATCCATAAAGTCTGTCAACCTTATTTAAAGCAACAATGAACTCTGTATTCCTCATCTTAA
GAAGATTGAGAGACTCAATAGTTTGTTGCTCTAGTCCATGCATAATGTCCACAACCAAAA
TTGCAATATCACATAAACCCGACCCTCGGGAACGGAGATTAGTGAATGACTCGTGCCCAG
GAGTGTCAATAACCAATAAACCAGGGACCTTCAGTGTAGCATCAGCTTTTAGTTCCTTAG
TTCTCTCTCTTATATTCTCAGCAGGAAAGTATGTAGCACCAATCTGCTGAGTGATCCCTC
CTGCCTCACCTTCTTGGACATTAGTGCCTCGTATGCAATCAAGAAGCTTGGTTTTACCAG
TATCAACATGACCCATAATACAGCAAATGGGAGAACGAAGGTTCTTTTCAGTCTGGTCAG
GCAGTGCAACAGGTTTTTGTGTTCCCTTTCCTTCTAGGCTTTTATTATTGTGCTTACTCT
CAGGCTCAAGCTCATTTTTCTTACCCTCAGACTCTGGCTCTGTTCTCTTGCTATCCTCAT
TTTTAGCAACGGGTGCAGTTACAGGGGCTTGCTTGGAAGCAGCCTTTATCTCTTTTCTGA
CTAAAGCTTTGGGTTCGGCATCTACCTCCTCATCAGAAAATGCACTTTTACCAGGCAGTT
TGAGATCAGCATCATCCCAGCTTTTTGCATCCCATTCCTCATCATCGTCATCTTCTTCAA
TTCCATTTTCTTCAGCATCAGCAACATCTGACTTGTCCTCTGTATTAAATGATTCTACCT
CATCAACCTTCTCAGTTTCCACAGAGTCAACCTCATGGACAATTTCAGTTCCCTTAGCTT
CATTGATTTCATCAGTCACGCCAGCCATTGGTTTATCATTTCCATGAGATTGTGGTTTTG
ACTTCTTTGTTTGGTACTTTGGCCGTTTTGTCCCATCCTTAGCAGCCTCCCCAGTAGGGA
GTGGTAAGCCCCCAGCATTAGCAAGTATTTGTTTTCTCATCAATTCTAATCTGCGAGCTT
CTTCCTTTTGCTTTCCAGTCAGCAGCTTCCCCTCTTGTTTCTTCTTCAAAAGTTTCTCCT
TCTCCCTCTCCTTTTTTAACCGTTTCCTTTCCTCTGCAAGCCTTTCTAACTCCTCTTGCC
GGAGTCGTTCTTCTTCTTCTTTCCTCAGCCTTTCCTCCTCTTCCCTTTTCTTCTTTTCTT
CAGCTTCCTTGAGTTTGGCAAGTCTCTCTTGCATCTCCCTGACATGTTTAGGGACTTTTT
TATCAGCCAATTTGCCCTTGCCCTCAATTTTTGCCTCTTCCTGCTTTTCCTCTATCACAG
GTGCAACTGTGGCAGCTGCTGCTGCCTTTTTCTCCTTTTCTTTCTCCTTCTTCTTTTTCT
TCTTCTTTGCAGCTGCAGACTCCACCACCCCCTCCACTGTTCCCTTCTCAGCAGTGTCAT
CTCCTGCTTCAAGAAGATCCTTTTCTTTTTCCTCTTGTGAAGAGGGAGCAGCGGAAGTAG
AATGTGCAGGTTTTGCTGTAGGCTGTCCCTCTCCAAGTTCGGCCAAAATCATGTCAATTT
CATCTTCCACTTCAGATGTCTTTCCACCCTTCTTTTTCTTAGTTTTATTTTTTGGTTCGG
GTTGTACCTGTATCTTCTCTTCGGGAGGAGGTGGAGCAGGGAGAGAAGGGGGAATGTGTG
ATCCGTCACCGAGCTCTGCTAGAATCTTGTCAATTTCATCATCCTCTTCTTGAGTTGTTT
TCCCACCCTTCTTTTTCTTTTTCTTTGACTTAGTCTTCGAAATTCCAACCATGTCATCTC
CAACCTGCTTCTTGCTTTTTGTTTCTTCGGCTTCTCTATCACTTTCAGCTAGGCTCAATT
TTTCAAAATCAACTGCATCCAAGGACTCGTCTACGGGCTCATCCTCAAGCAAGTTAAATG
CAGTTTTATTCTTCTTTTTAGATGACTTCTTTTTGCCAGAAAAGATAATCGCGGGTGTAT
CATCTTCCTCAGCAGTGATATCCTCATCAAGTTCATCGATATCCAGATTAGAAAAAATAC
TAGCCATGGTAGACGAATGGAAATCGCACTTAGAACTTTTAAGTTCTGTTCGCCAGTGAA
GACGGCGAAAGATTCAGAGTCGCACGCCTTGATTTCAAGGGGAAATTATTGGAGAATACG
ACGATTTCACGCAGGTCGGAATGCGAAAAGGAAAGTAACAGATCGGAAAACCACGGAAGA
AGACGACTGCCCGCAGGTAAAGAGAAATAGTAGGGTTTTTTAGTTAAATAAATGAGGCTG
GG
>Cj_pnp_00070_01753
TTTTTTATGTATTTTGTTCTTTGAGGTCACAACTCTGTTTCTTCTTGTATATTGGAAGAT
ACCCAGACCTCAAAGACTCTAAATTTCTCTCCACAAAGCCATTCAATGGGTACTTGGGTT
TTATCAGAATGTGGTCTCAGACCATTCCCCAAAATCTACCCTAAACCAAGAACTGGCATA
ACTTCTTCTAATTCTAACAGCCCATCAAGGTTGAGACTTTCAAGAACAGATCTGACTTGT
TATTCTTCTTCTTCGTTTGGGGTTGGGGAGAGGAACTGGGCGCTGAGGGTGAGTACGCCG
GTGAGAGTTGCATTAGTGGAGGAAGAGGAAGAGAAGAGGGAGAAGATCAGCGGGGATGAA
AATGGGAGTGACTATTTTGACCCGGGTGCACCGCCACCATTTAAGCTGTCTGATGTTAGG
GCAGCCATACCTAAACACTGTTGGGTGAAGGACCCTTGGAAGTCCATGAGCTATGTGGTT
AGGGATGCTGCGGTTGTGTTTGGTTTGGCTGCCGCGGCTGCTTACTTCAACAGCTGGCTT
GTTTGGCCTCTCTATTGGGCTGCCCAAGGGACCATGTTTTGGGCAATCTTTGTTCTTGGC
CATGATTGTGGCCATGGAAGCTTTTCAAATGATCCAAAGCTCAACAGTTTTGTTGGGCAT
ATCCTCCATTCTTCAATTCTTGTCCCTTACCATGGATGGAGAATTAGCCATAGGACTCAT
CACCAGAACCATGGGCATGTTGAGAATGATGAATCTTGGCACCCTCTTCCTGAGAAGCTA
TTCAAGAGCCTCGACAGTATCACGAAGAAGTTGAGGTTCACCTTGCCATTCCCATTGCTG
GCATACCCTGCCTATCTGGTTAGGATGATTGCTTTATCATATGAGTAGAAATTCAATTTG
ATGACCAAACAAGCCTCTTTTTTATGTGTTGGATTTTGAATTGATTGTTATAATAGTGGA
GTAGAAGTCCGGGGAAGAAAGGGTCACATTTTGATCCAAACAGTGATTTGTTTGTTCCAA
ATGAGAAGAAGGATGTGATCACTTCGACCGTGTGTTGGGCAGCCATGGCTGCTCTTCTTT
CAGTTTTGTCATTTGTGATAGGACCGGTCCAATTGCTCAAACTCTATGGAGTTCCATATG
CGCTTTTTGTTATGTGGTTGGATCTAGTTACATACTTACATCACCATGGACATGAAGACA
AGCTTCCATGGTATCGCGGAAAGGAATGGAGTTACCTTAGGGGCGGGCTTACAACTCTGG
ATCGCGATTATGGATGGATTAACAACATACACCATGATATAGGGACACATGTGGTTCATC
ACCTTTTCCCTCAAATCCCTCATTACCATTTGATCGAAGCTACCGAAGCTGCTAAGCCTG
TGTTGGGAAAGTATTATCGGGAGCCAAAGAAATCATGGCCTCTCCCACTCCACTTGTTGG
GAGACCTCGTACGAAGCATGAGGAAAGATCACTATGTGAGTGATACTGGGGATGTTGTAT
ATTACCAAACTGATGCTGATCTTGCGGGATCCGAGAAGAAAGATTGAAGATCTGAAATTT
TTACTCGTTTCTGGGCGATTTTGGTTTATTGCCTCTGCTGTTATTACTGCGTTTGAGGCA
TAATCTGCTAAGTGAAATCTTGTTTATCGCCTTACTGAAAGGGGTGTAGTTATGTAATGT
GATACCATAGCACAGATAATGTATGTAGTAATGATCATTCAGTTCAAGAATTGATAATTT
ATTTAAAGATAAA
>Cj_pnp_00071_03454
CCCACCGAAGACTTAGCAGAAAAGTCTCGGCCCCGCAGTACCCATCGGATGGCAGCCCTT
TCGGGGGTTAGAAGAGAAAATTCCATGTTCAATATCAAGATGAAGCAGTACAATCTGTAA
TGATATCAGTTGGACTCGACTCGAGAGGATCAAACAGAAGACAACTCCACGGAGCCGGTC
TATTCGGGAAACAATCAAGAATCTATCTGTCATTCAGCTGATAGGCAAGTCCATGGCCTT
TGACCGCAACACTAAGCATTCGTCGACAAAGCCTTCCCCGACTGTGAGGAGTGTTTGAAG
TGTTCACCGATGTAGGGTTCCAAAGAAGAGCCAGAAGACCGCAGCATTCTTGGCCTCCTA
ATCCTCTGTGAAGAAGAGATCTCTCTCTCAAGGAGGATGAGGAGGCAATTTCAGATCTCT
TTCTCAAGGTTTAACATCCTGGTTTTGGTCTATGATTGCGCTTTCATTTTGATTTGAAAA
TACTTTATAAGCTATATTTTACATTAAATGGAGAAATTTATTGTATATTAATTTATAGAT
ATAGGGTTTCATGATAAAATATAGGCAAAAGAATAGCTACTGATGATTATGAGCAGGGGA
CATATGTTTACTTTGATTTCCATATAGCTATCGATGAAGTGCATGGATGGTATGGTTTCT
TGACAAAATGCATTTTAGAACTTTGTTCATATCATAATACTAATTTTGTTTAATGTTGTG
TTCTTGATAACTGAGCAGGTGCCAGAGGATCAAGACAAAGTTCACATTCGAGTTCAATTA
CCTCTCCCAATGGTGTTAACATCATGCTTCTACAAAGATGTGGCATTTTAGATTTCTTGA
TATTATCATCAATCAAGAAATTCAATTCTGGATTTGGGTCCTTGCTAACTGCATTCCTAA
TCTAGCCCAGAGCTGGTTTCTGGCTTCCCTCAAGTACTCGTTTATCATTAGTGAACTATC
TGTCTTAGTGTTTTTCAATCATATTATGAGTTCCGAGTCTTGCCATGATCTTTACATAGC
TATTGGTGAGAATGACAATCTACTAGTAAAACCATTTGTCCCAACTCTATGGTCACATTT
GAATTACATTCTCTACATAATCATGTGTTTAAATTTTATAAAGGCTGGTAGCGAAAGGAA
ATGAGCCTGATTCTTTCAACAAGAGTGGATTGGATAAGGGTGATTCTTTCAACAAGGTAT
TCATATCTATGATATTCGGTAGTGTGTATATGCTACACTAAATGGAGTTGAATTCATTTT
GGGGGTGTGGCTCTTAGAGTGGATTGGATAAGGGGAGAGGGCTTGCATAGGGTTCGGCTA
CAGGGATCGTGGCCGCAAAGGGTTTGATGGCTACAAAGAGCACCACGCGGGGGAATATCA
TCCTCGATACAGGTCTTCTATAGTTTTTTCTCTAGAGCTAGACATGTTCTGTGGCAGCGT
TTCACAGAGATGAGAGTGCAATGGTCAATGGAGTGACAACGTTCGAGGGTATTCCAACGT
GAGAACTAGAGGGGCATTTGGAGGAAGGGGACACACACGACTCCAACGATTATCTTTAGG
GCTTGCAGAGCTTAATCGGGTAGGTGAACAGAGCAGGGGGCGTTTTTAGATCCGGCGAAT
CAGACTGACGGGGGAGACCGTAGAGGGTCTTCACGGATCCGAAATCTCCACATTGAAGAA
AACTATGATGTACAGAATTTCAATCACAGTTTTGATTAGAGGCAGCAGCGACTCACGTAG
TATTTTGAGAGTTGCTGCTATTGCAACAGGACAACATTTCAACAGCACATGTGATTCATC
ACAATTCAACGTCTCACAGATATTGAGAGGCCTGGCAGCAACGTTTCAGAGACAGAGGAG
TTCGTTTTTTCACTTCAGGCAAGGGTAAGGAAATGGTTTCAGATGGGGACATAGGGATTC
ATCGATCACGGGAGAAGAAACTCATGTTTCGAAAGCAAGTGGGTAAATCTTCAACGCATA
GGGTGGCATTCCAAGGCAAATCAACAAGCATTTTTCATGTTTTGGGGAAAATGCCCTGTG
GAAAGGGCGTGTCATCTAAATATTAAATTCGGTAGTAGTGTCTTGGGTAATGTAGGCCGT
GTCATTTAGAAAGTTGTATATGAAAATATGAAGGGTATAAGACAGTTGCCTAGCATGAAT
TCCAAGTAGATTACCTAGTGTACGTGTCAATACACTCCCTCCTAATGGGTCGTATCCTCG
CCGTCACTTGTCTATCTGTTCTTCTCCTATGCGGCTCCTCTCTTTTCCACGAATTGAAGT
CAACGACGTTCAAGATAGTGAACAAGTGGCGGCATACTGTTTGGCCTGGAGTGCTCACTG
GAGCTAACTGGGAAATAATTTACCCCACCGGATTTAAGCTCAAGAGTGGTAAATCCAAGA
CTTTATCAGTGCCCTATTCGTGGTCGAGTCGGGTATGGGGTCAAACCTTTTGCTCCTATG
ATTCCACGGCCAAATTCAGCTGTGTCACCAGCGACTACGGCTCTGGGAAGATAGCGTGTG
CTGGAAGTGGGTCTATACCCCCAGCCACCTTGGCCGAGTTCACTCTTAATGGTGACCAGG
GTCTCGATTTCTATGACGTCAGCCTCGTGGACGGGTACAACCTGCCGAAGCTGATTATGG
CTAAGGGTGGGAAGAGAGACGGCTGCGCCGCCACTGGTTGTTTGGTAGACTTGAACACTG
CCTGCCCAGCGGACCTGAGGGTGACGCGTGGCAGAGGGAGTGGCGCCGAGTGTGTGGCGT
GTAAAAGCGCGTGCTTGGCATTCAACGGCCGCGTCTACTGCTGCAGCGAAGCGTACACCA
TCTTTCCCATCTTTCGCTGTAGGATGACATGGTGACGTAATGGAGTCATGGCCACGTTCA
CCAGACTCCTCTCAGACTCTCTCTTCGGCGTCATTTTTGCACTTTACCATGCCAAGTACA
CTATTGCAGCAATGTTTGGGGACACCGAGGTTCTGTATAGAGCGATACATTTGCAGGTTA
GTTTTGCTTGAGTTTGAATTTAGTTCTAATTGATTGAATCTGAACTTTCTCTATTTTATT
GGCTTATGTTTACTTGTTTTATTTATGTAATTGTTGATGGTTTTCTGTATTGAAGAAGTG
AAAACATTTTTAGAGTTAGTTGAAGAATGTTCTAAGCAATGGTAGGCATGTCCTTGAGCT
ATGCATCCAGCGACTTACCTATTGAGTACACAATGAAGCCGAACTCTCTAAGCTTCTCTA
CATTTATAACATTCCTTCGGAAAGGCAGCACATCTCGTCGACAGCACAAACCGGGTTGGC
CACTTCCAGAAGGTTCTCACCGCCCTATAACTGCTCAATTCTAGTCGGGATGCTAGCTGA
GAGAATTTTCATGTAGCTGATTTAGTATGCTCAATGCGGGCTTAAGTCCTTATTGTGCAT
TTTGGTAATTGTAATTTTTTTTCTAAAGGTTGTG
>Cj_pnp_00072_03131
GAAAAAGAAAAATTACTAAGAAGATAGTGCGTATTTACTTTGAAGGATGAAGTATATTAC
AAATTTAAAAGAAGAAAGAAAGCTCTATATTTAGACGAATAAATGAAAAAAAATATGTCA
GCTTGAATACTTTGTTTAGTTGGTGGGGACGGTTGGAGCTTAAATCCAAGCATTCATCGC
AAGTGGCGCTTCTACCAGAGATCCGTAATCTGGAGCTGCAGCTTCAGGCGCCGGAGCTGG
TGCCGGAGTTGGAGCTGCGATGGGAGGAACACTGATTGAATGTTTATTGGGACGATAAAC
ATAAGACTCCTTATCGTGAGACCCTACATCTTTGAAATCATCATCATCTGCGTGCGAGTA
TTTCACCGATTTGTCTTTCTTGGGTGCCGAGTATATGAGGTCGTGATTATACGGAATGCC
GGTGTCACGAATCCAGCTGTTCCCGGTGATGAATTTCCCGGCGGTGAATCGTTTCACTTG
GGCCTTGGGAAGCTCCTTGATTCCGGACCAGTCAACACGGTTTGATTTTGAAGCTCCGGG
TCCTCTGTTATTGAACTCCGTGTAGAACAGAGTTTCCAGCCCGAAATCCTCGTTCCACGG
CAACCACCCCTCCGGCTGAATGAAATCCGGAATGTATGACTCCATGATTATCGTTCTGGA
GAACTCTTTCCATGGGCGGCCGAGGTAGGATTTGAGGGTGAACCGGTGGGGGAAGTAAGC
CGGGTCGGCCACGATGGTGCAATTCTGCAGGACGAGTCCGGTGGGCTGGTGCGGGTCTTT
CCGGCCCTGAGCCGTCACAATGTTCTGCTGGGTGTCCATTGGCTTCCGGACGACAATGGT
GCAGTTCTGAAGCACGGCGGCGCTGTCGCCGAATATGAAATCAATGGTGCCTGATATCTC
GCAGTTGCGGTAGAATTGGCGGTAAGTGTGGGCGTAGAGAGTGTCCTGGTAGCCGTCCAT
CCGGCAGTTGTAGAAGATGGATTTATCGGCACCCACTCTCAGAGCCACCGCCTGGTGCTT
TTCCGGCCCGGCTGTGTTCTCGAATCCAATGTCCCTCGCCATGAAATAATCACCAAGAAC
AGCAACAGTAGCAGTGTGGAAGGTGGAGACGCCGTCGATGAAATTCAACCATCCGGTGAT
TTTTGTTTTGTTTGAACCGTCGCCGATCATAGTGAGATGAGTGATGTTTCGGTAAACTGT
AACCTGTTCTTCGTAGACGCCCTCTTTGATATAGAGCACGAACGTTTCGTCACTCTTAGT
TGGAACATTTTTCAAGGCGTCATTGATGCTTGTGTAATTCCCAGATCCATCCTTGGCGAC
AATGAGATTCGGTTTCACCTCCGCAAGACTGGCCGTGAGAAGCCCACGCCTTCCTGAGCT
GACCCAATCCGGGAGGCTTTCTCGGCTGAGGAGGCGGCGTTTGGTAAGAGGCTCGGCATC
CATGTTGGTAAAGAGGGAAGAGACTTCGGTGACAATGGCCAAGGCGTTGCTGGTCATTTG
CATGGACTTGGTTAAAAGCTCCCTCATTTGTTGCTCTTCATTTCCAGGGATTTCCTGAAA
CCCGCTCAAGCATGTTTCTTGATACGTGAGGGCGCCGCTGAGCCAAGTCTTGAGATCGTC
GAGCCAATTGTCGAGATCCATCAAGTCGAAGTCTTGAAACTTGGCCATAGTCCTGTGTAG
ATCGTCTACAGCCTGGTTAGCTAGCTCTTCGCAATTCTCCAACGCCAGCTTTGATCTCGG
CTCGTCCTTGAGACGAGCAAAAAGGGTGGAATTCTTGATCGAGTCGCGAATGTTATTGAT
CGTGACATTGAACGCAGCTTGAATAAGCTGCCTAGGATCTGCAGAGTTTGATACATTCGA
AGCAGATAGACTTTTGACACAAGTTTCCTTGTAGGTGGTTGGTTGACACACTGTCTCAAT
GGCTTTCCGGGAGGCGGTGATGTCTTGCCCCGCGTGTTCTGCTTCTTGGCTGCCTATGGT
GATCGCAACCACCATTGCAACAAGAATCAAAGAACTCACGGCAATGACCGCAACGTTCTT
GTCCCTTTTATTCTCTTCCATTTATTGATGGAGAAGGCCACAACAGAAATGATTGACCCT
CCCCTCCGAGTGCCACAGAAGACTGTGTTTTGTGTTGTTCAATTTATCACCACTCAGAGT
CAGAGTCAGATGAGGAACATCACACAATCTAAAAACATGTTAGGCCATTAATACCATAAT
ATATTTAACCATAAATAAGGAAACATCTTGCATTCAGAAACAACTTATGATCCATAGTTT
TAAAACGTGACAAAAATAGGAAACTAATACTTTGTCGCGGTATATTAAAGTCTTGCAAAA
TTCGAATTCCATAACATACAAACAATGCTTTCTCGATATAAAACTAAACCTTGTATCCCC
TGCTGTTTCTCTTTCCCCTAGCCCTCTCAAACTTCCTTCCTTTGGCACGCACATATGGCT
TGGTGTGACTGTGAGGAACACCAGGAGCTAGACCAAAGTGCTTCACTGCTTCTCTTGAGT
TCTTTGGACCTCTGAGCAGAACCGTGTTCTGTCCTAGTGGAGCCCTAAGAGCCAACTGGT
CAAATGTCAGGCATTCTCCACCAGCTTTCTCAATCCTTGCCCTTGCAGTTTTGGTGAACC
TCAGTGCACAAACTTTCAATGCTGGGACCTCATAAGCCCTGATATCATCTGTAACAGTGC
CCACCAAACAGCAATCTTGTCCTCCTTTCCAGACATAAAAGAGATCAGCCTAGACAGAGA
AAGTGGAGGCTTGTTGGTCTTGCTTCATGAACAAACGTTTCAGAAGCACAGCATTGAACT
TGCTTTCCGTCCTTCGTACCAAAAATCGGTAGAGCTTCACAAGAAGCTTCAAGTAAACAT
CATCGGATTTGGGCGCTGTACGTTTCGTCTGCTTGCTCTTACCTCCTGCCTTCAGATCGA
TACCCATGGCAGAGCTTCGCTGAAACAATGTTCTCAAGCAGCTGTAGGAGAAAGAATGAC
CTTGCGGCTGTTGGGAAAATAGACTGTGTGACTTATATATTATGCGAGACTAGGGTTTTG
AAACAATGTTCTCAAGGCCCGTTTGGTTCAAGCGGAGGGAGGGTTATACATATGTTCTCA
AGGCCCGTTTG
>Cj_pnp_00073_01806
CAAGGCCAGGTCATCTTCTAATCCCAGACCCTAGAAATACCAGTGAGAAAGCTTTCGTGC
GTTCCTCTTGCAGATCTGCGTTTCAACTTTCAACCGCGAGTCTTTTCTCGTATATATAAT
ATTCCAGATGCTGTGATTGATCTTGAGCTGATCCGGTATCTTCGATTCATACAAATCTTT
TGTGAAAATGGGTGGAGGATTCAGAGTGCTGCATCTTGTCAAGCCATTTCTGTCATTTCT
GCCAGAAGTTCAGAGTGCTGATAGGAAGATTCCATTTAGAGAGAAGGTCATATACACTGT
GATCTCTCTTTTCATTTTCCTGGTCTGCAGTCAGCTTCCTCTGTATGGCATACATTCCAC
AACTGGCGCCGATCCCTTCTATTGGATGCGTGTAATTCTTGCCTCAAACCGTGGTACAGT
TATGGAGCTTGGAATCACACCAATTGTGACCGCTGGGATGGTGATGCAACTATTGGCTGG
TTCAAAAATCATCGAAGTGGACAACAATGTCCGGGAGGACCGTGAACTATTAAATGGTGC
TCAAAAGCTGTTAGGTATCTTGATTGCTATTGGAGAGGCAATTGCTTATGTCCTATCAGG
GATGTATGGAAGTGTCAACCAATTGGGCGTTGGAAATGCCATTCTAATTATCATCCAACT
TTGCTTTGCTGGTATTATTGTCATGTGTTTAGATGAACTCCTCCAGAAAGGCTATGGTCT
TGGTTCTGGGATCTCCCTATTTATTGCTACCAATATCTGGTAACATTATAAATTAGAATG
GGTTTTTGTCCTTGAATGTATTGACGATTGCTTAATTGCTTAATTTTGTAACATCTCAGT
GAAAGTATAATCTGGAAGGCATTCAGTCCTACGACCATTAATACTGGCCGTGGAGCTGAA
TTTGAAGGAGCTATCATTGCTTTGTTCCATCTACTGATAGCTCGAACAGACAAAGTGCGT
GCTCTGAGAGAGGCTTTCTATCGGCAAAATCTTCCCAATGTTACCAATCTGCTTGCCACA
GTTTTAATCTTCTGCGTTGTCAACTATTTCCAAGGCTTTCGTGTGGTTCTTCCTGTCAGG
TCAAAGAATGCTCGTGGACAACAAGGTTCATATCCGATCAAACTATTCTATACCTCCAAC
ATGCCCATTATTCTCCAATCTGCACTTGTGTCCAACCTCTATTTCAATTCCTCAGTTGTT
ATACAGGAAGTACGGTGGAAACTTCTTTGTCAATTTGTTGGGTATGTGGAAGCAATCTGA
ATACTCTGGCCAGTCTATTCCTGTTGGTGGACTTGCTTACTATGTTACTGCACCATCAAG
CCTGGCGGACATGTTGGCCAACCCGTTCCATGCTCTTTTCTATATAGTATTCATGCTTTC
TGCCTGTGCGCTGTTCTCAAAGACGTGGATTGAAGTTTCTGGGTCGTCAGCTAAAGATGT
TGCCAAGCAACTTAAGGAGCAACAAATGGTGATGCCGGGACATAGGGATTCGAACCTGCA
GAAGGAACTGAACCGCTACATTCCCACTGCCGCTGCATTTGGAGGAATGTGCATCGGTGC
GCTGACTGTGTTAGCGGACATGATGGGGGCCATCGGCTCGGGAACTGGTATTCTTCTTGC
CGTCACTATCATTTATCAGTATTTTGAGACATTTGAGAAGGAGAAAGCCACTGAACTAGG
CTTCTTGGGCTTGTAACTTGCCTTGATGTTCCCCTTGTAACCCTAGCTAGATGTTTCAAA
TACTTGAGACATCTAGCTAGGGTTACAAGGGGAACATCAAGGCAAGTTACAAGCCCAAGA
AGCCTA
>Cj_pnp_00074_00826
TTGTAGTCAAACTCCAAGATTTCACTTCTTTGGTTTCTTAGATCCCTGGGTAGTCTGACA
TTCTAAAGACATAAAACAGAGAAAGATCCACCAAGTCCTTGTAGTCAAACTCCAAGATTT
CACTTCTTTGGTTTCTTAGATCCCTGGGTAGTCTGAGTTTGAGGCTCTGCTGCTGCTGCT
GGAGCTGCCCTCTCTGCTGGACCCTTAGCCAAACGTTCCTCACGTCTAGCAAACTTTCTC
TCCCTGCTTGCCTTGTTCTTTGCCCTCTTAGCCTCGAACTGGTCAGACAGTGTCTTTTCT
CTGGCCTTCTCAGCCTTCGATTTGTGAATGCTCTCCATCAGAACCCGTTTGTTCTTGAAG
ACATTACCCTTCACCTTCATGTACATGTCATGGTACATGTGCTTGTCAATCTTCTTGGAC
TCACGATACTTGCGAAGCAAACGCCTAAGAACCCTCATTCTCCTCATCCATAGCACCTTC
GTGGGCAACCTAGCCTCCCTAGTACCCTTTCGCTTACCATATCCAGAATGACGACCCTTC
CTCTTTGCCTCCTTCATCCTGCGAGCACGAGACCTAGAGTGAATCTTGGTTGGCTTCCTG
ATGATGAACCCATCCTTCACTAACTTCCTTATGTTTTGTCGAGAGTTGGCCATGGAAATC
TCATTCACTTCATTTGGATCGAGCCAGACCTTGCCTCTACCGCACTTAAGCACACTGGAG
GAGAGCCGTTTCTGTAGCTTCAGCGACACCATCTTCGCTTTGCTTCTCTATGTTTTGTCG
AGAGTTGGCCATGGAAATCTCATTCACTTCATTTGGATCGAGCCAG
>Cj_pnp_00075_02549
CTCATATCTCCACTCTTATCTTCATTATAAATAACTTTCATTACTTAGCCATTCCTATCA
TTGAACCACCGCATTTCCATAACTATACCAACAAGGCTAGGCTTTGAGATAAGAAGGAAA
AGAGCATTTAATTTCTCATCAAACCATGGCCTCCGTAGAGCAACACCTTCTCTCGACGGA
GATCGTCAACCGCGGCATCCAGTCGTCGGGGCCGGACGCCGGTTCCATGACCTTCTCTGT
GAGGGTCCGCAGACGGCTGCCGGACTTTGTGCAGTCGGTGAACCTAAAGTACGTGAAATT
AGGGTACCATAACCTGATTAACCACGGGATATACTTGGCCACCGTGCCGCTTCTGGTGGT
GGTGTTTGGGGCGGAGGTGGGCAGCCTGGGCAGGGCGGAGCTGTGGCAGAAGCTTTGGGA
TAGCACCGCCAAATACGACCTGGCCACCGTCTTGTCTTTTCTTGGGCTGGTTGTGTTTAC
CTTGTCGGTTTATTTCATGTCCAAGCCTAGACCGGTTTATCTTCTTGATTTTGCATGCTT
CAAACCTAGTGATGATCTCAAGGTAACCAAAGAGGAGTTCATTGACTTAGCTCGAAAATC
AGGGAAATTTGACGAAGCGATTAACATATTGGTGTCTCATTTAAATTACTTTTATTTATT
TTTAAAAATATTTTATTTTCAAAATACTACTAGTGTGCTGTGTGTTACTAATTGTAATGT
GTAGTAAATATAAAATATAATATTTATTTGGTATTTAACGAAATGAGTGAGAAGAAATAG
ATAGAAAGTTGGTGTTATAAAAGGGTAGATATTAAATATAATATTTAATTGAAATAATTT
ATCAAAAATAAAAGTTAATCGTGAAATTTATTTTAAATCTGTCATTTAAGAAATATTTAT
TTATTATATATGTTGAAATAAAAAAATTATCTCAAATTTTAGTGAACTTGTACTCATAAT
GTGAAAGAAGTTAAGAATCTATACACCCTTAGATGACACATATTTTAGAGAAGTTGAATA
ATGTGTTTACATTCCATATTATTTGCTCCATATTTTATGCTATATATTTATCCACAACAA
TATGGGTGTTTTCTTTGTCAATTCCTAGGTAACCAAAGAGGAGTTCATTGACTTAGCTCG
AAAATCAGGGAAATTTGACGAAGCAAGTCTTGAATTTCAAAAGAGAATCTTAGAATCCTC
GGGCATCGGGGATGAAACATACGTCCCAAAGTCAATTGCGTCGTCAGAAAGCACGGCCAC
CATGAAAGAAGGTCGTGCAGAGGCGTCAATGGTGATGTTCGGAGCAATAGACGAAGTGTT
TGAGAAAACCCGAATCCGACCAAAGGACATTGGGGTTCTGGTCGTGAACTGCAGCATCTT
TAACCCGACCCCGTCCCTCTCGGCCATGATCATAAACCACTACAAGATGAGAGGGAACAT
CTTGAGCTTCAATCTCGGAGGGATGGGGTGCAGTGCCGGGATCATATCACTCGACTTGGC
ACGCGATATGCTCCAAGCTAACCCTAATAACTACGCTTTAGTGGTTAGTACCGAGATGGT
TGGGTTCAATTGGTACCCAGGGAAGGAACGTTCAATGCTCGTCCCAAATTGCTTCTTCCG
GATGGGTTGCTCCGCGGTTGTCCTTTCCAATCGCCGCCGTGACTACGGCCGCGCTAAGTA
CCGCCTTGAGCACATTGTTCGGACTCACAAAGGCGCTGATGATCGTGCTTTCAGGTGCGT
CTACCAAGACGAAGATGGAGAGCGGCACAAGGGGCTGAAGATCAGCAAAGAGTTGGTACA
GATAGGCGGCGACGCCCTGAAGACCAACATCACCACCCTCGGCCCTCTGGTCCTCCCCTT
CTCCGAGCAGCTCATCTTCTTCGCAGCCCTAATCTGGTCTCGCATTTTCCCGCCCCCGGC
GGCGGCCAACAACACAAAAACCCCAAACAAGCCCTACATCCCAGACTACAAGCTGGCTTT
CGACCATTTCTGCGTCCACGCCGCCAGCAAGACCATCCTCGACGAGCTCCAACGCAACCT
AGGCTTGAGCGACGCCAACATGGAGCCGTCGCGAGCCGCGCTGCACCGCTTCGGCAACTG
CTCCAGCTCCAGCATCTGGTACGAGCTGGCTTACATGGAGGCTAAGGGGAGTGTGAAGCG
GAACGACCGCGTTTGGCAGATCGCTTTCGGGTCTGGGCTGAAGTGTAACAGCGCTGTTTG
GAAGGCGGTGAGGCGTGTCAGGGCGCCGCGGGAGAAGAACCCTTGGCTCGACCGCATTCA
AGCCTATCCTCAGGCTCTCAACTCCTCCCCTTAATTAGAATATATTATTATCATTACATT
ATATTATATTCAACAAATTAATTACATTAAAGATGTACTATGATATATTTATTTGCATTA
TAACTATTGGTAAGAAAATATAGTATAATGTAAGGCTTTTATTATTTATATATTTCAGCA
TGCATGGACTTAATTTCAGCTTGAAATTTGTAATAATGGTTACGTTCATTAAGTAAATCT
TTTGTCACACTTTTCTATCAAAAAAAAAA
>Cj_pnp_00076_01349
CTGAAAATCACCCCTTTTCCATTTCCACTTTCCAATCTACCTACCTTCACCATTTCAGTT
TTTTTAATAACCCTGAATACAGCAATTCTGTATTCATCTTTTTGGCAATTCAACCCAAAA
TACTCATAATCTGCATTTGATAATAAGAACTGTATAAGAAGATTGATCATCTATGGCCAC
AGAGACCAAATCCAGTGCTGTGAAGCTCAAACCCGGCGGTGGTGGTGATAGGTCAACACC
ACCACCTTCGTCTTCATCAAAGCCCAGGTTTGATTCTTCATCTTCATCATCTTTGATCAA
GAAGAAAACTTTGGAGATTACTGCTAAGCAATCTGCAGATGCCAAGGGCAAAGCTATTTC
CAAAACTGAGGTACCCTTTTTCCCCATCAGATTTGGCCCAAGATTGAATCTTTTTCGTTG
TTTTGATCTGGGTTTCTTCATTCTCGAACTGGGAATTCGTTGAATTGCTTGCTTTGGAAA
GTCCATGGTTTAATTTCCTTGCCCTGATTTTATTTTATTCTTGTAGCTTTATTGGGGAGA
TTCAATTGAAATTTGGATTTGGATGTAAAAACATGGTATGGGTTAATTTAAGGTTACTGC
AAAAACAACCTCTAGTTCATCCAAGACTGTAACAAAAACAGTAACTAGAAGGGAGAAGAA
AGTTTATTCATTGCCAGGGCAGAAATATGATGTTCCAGAAGAGCGCGAGCCGTTGAGGTT
GTTCTATGAGTCTCTGTCGAAACAGATTCCTTCTAGCGAAATGGCAGAGTTTTGGTTGAT
GGAACATGGAGTGTTGTCACCCGAGAGGGCAAAAAAGGCATTTGAGAAAAAGCAGAGGAA
GCAAAAACAACTTAGGACAGGAACTCCTGTAAAGTCTTCATCGCGGCCTTCACCTTCCGG
GAGTTCGAAACAACCGCAACCACCGGTCTCGAAAAATGTTGAAATAAAAGCAAAGAAACA
TCTGAAAAACGATAGCGGCGATGAGGATGAGGATGATTTTATTCTGAGTCCGAAGAGGAG
AAAATGGTAAGAAAAAAATGTCCTAAAAGATGCAGCAAGTCCTAAAGAAAATTCTCAGTT
GAGTATAATTGTGTTTGTACCGTTGAGAAATAGAAGCACTATTTTCAACCTCAGTTCACA
CAAGTGAAAATGAAAAAAAAACTTACATTTACCTGTAATGTTATTTCACATTTACCCTTG
TGCTCATAGTCTCAGTTTTTACCCTCCAAGGATATAGATGTAAAATGCTTGTTTGGAGGA
TCTTTTTTATTGTTTTACTTTTCCTTTGAGTGTGTTTGTTCACTTTGAATAGACAATAAA
GAGATTCTGAATTCTTGTTTCAAAAAAAA
>Cj_pnp_00077_03244
TTTTTACATATAAAAACTCTTATTATCGTGTGGTTTTCAAGTCGTTGAAAAGATTGTCAC
ACTAAAAAAATAGAAAGGCCGGAAATAGACTGAACCACCCATCATCGTCCCTATTGCGTC
ATTAACAATAAAAACTTGCCTTAGAAACGTGATGGAGGGTTAGCCAAGAGGCACAGTATC
AGCACGTGAAAACCCCTAAAAAGAGGAGGCGGGGATGTTAGGTGAGTTTTATACTTGATC
GTGCGTCTAAGTAAGAACAAACCCTGTGGAAGTTCTACCCCGGACCGCGCTTAGCACAGA
TTTGTCCCACCCGACTTCCGCAATGATTATGAGCAATGACCCGTACCCGTCTTTGACAAG
ATATAGATTTTGGCGTTAATATATTGAAAGCATTCATCATTAAGAATATAAGATCGTCTA
AATGGAAGGCTTGAGTTCATGATATGGAAAAACAAGAAGAAAACAGAAAAGAAGTAGTAG
TAGTAGTATGTAGAGGCAGACATGTATCGCTTAATCAACCTCCTCAATCTTGGGGCCAGC
GCTACTACCACCAGCCGGTGGAACAACATCCTCATCCAAATCAGGAGCAACCCCAGCACC
GCCCTGATACATCTTGGCAATTATGGGATTGCAGATTTTCTCCAGCTCCTTCATCTTATC
TTCAAACTCGTCAGCTTCAGCAAGCTGGTTGTTGTCCAGCCACGACACTGCTTGATCAAT
GGCATCTTCAATCTTCTTCTTGTCGTCTGGGCTTAGCTTCGAACTGATCTTCTCATCCTT
GACAGTGTTCCTCATGTTATATGCATAATTCTCCAGCGCATTCTTGGCCTCCACCTTCTT
CTTGTGTTCCTCATCCTCTGCCTTGTATTTTTCTGCTTCCTGAACCATCTTTTCAATTTC
ATCCTTGGATAGCCGCCCCTTGTCGTTTGTAATTGTGATTTTGTTCTTCTGGCCGGTGGT
TTTGTCCTCAGCAGACACATTCAGGATGCCATTGGCATCAATATCAAAGCAGACTGTGAT
CTGGGGCACACCCCTTGGAGCTGGAGGGATACCAGAGAGCTCGAATTTACCCAGCAAGTT
GTTATCCCTTGTTCTTGCTCTCTCACCTTCGTACACCTGGATAAGCACACCGGGTTGGTT
GTCAGAGTATGTAGAGAAAACTTGCTCCTTTTTTGTTGGAATGGTTGTGTTCCTTGGAAT
CAGGACGGTCATAACACCTCCAGCAGTTTCCAAACCAAGAGACAATGGAGTGACATCCAG
CAGCAGCAAGTCTTGAACCTTCTCGTTGCCCTCCCCAGTCAAGATTGCAGCCTGGACAGC
TGCGCCATAAGCAACTGCCTCGTCAGGGTTGATGCTCTTGCAGAGCTCCTTTCCGTTGAA
GAAATCCTGCAGCAATTGTTGAACTTTTGGTATCCTGGTTGATCCGCCAACAAGAACAAC
TTCATGGACAGTGCTCTTGTCCATCTTGGCATCCCTCAAACATTTCTCAACAGGCTCCAT
ACATTTCCTGAACAGATCCATGTTCAACTCTTCAAATCTAGCACGGGTGATGGTTGAGTA
GAAGTCTACACCCTCAAACAGGGAATCAATCTCGATTGTAGTTTGAGCAGTGGAAGAGAG
AGTTCTCTTGGCTCTTTCACAGGCGGTCCTCAGTCTTCTCAATGCTCTTGGGTTTCCAGT
AATATCCTTCTTATGCTTCCTCTTGAATTCTTGCACAAAGTGGTTCACCATCCTGTTGTC
AAAGTCCTCACCTCCAAGGTGAGTGTCTCCAGCAGTGGACTTCACTTCAAAGATCCCCTC
TTCAATTGTAAGGAGTGAGACATCAAATGTTCCACCGCCAAGATCAAAGATAAGCACATT
CTTCTCGCCTACACTGGTTGCTTTCTTGTCAAGGCCATAGGCAATGGCAGCAGCAGTTGG
TTCGGTTTATAATGCGCATCACATTTAAACCAGAAATGACCCCAGCGTCTTTTGTAGCCT
GACGTTGAGAGTCATTGAAGTATGCAGGGACAGTCACAACAGCATTCTTTATTGTTGATC
CCAGGTAAGCCTCAGCAATCTCCTTCATTTTAGTAAGAACCATGGAGGATATTTCTTCAG
CTGAGAATTGCTTCTCTTCGCCCTTGTAATTAACAACAATCATTGGCTTGTCCGCAGGGC
CAGGAATGACCTTAAAAGGCCACAATTTGATATCACTCTGCACAGAAGCGTCAGAGAATC
TCCTGCCGATGAGACGTTTTGCATCTGCAAAGCCAAAAATAAAATAACACAAAACTTGTA
AACACAAAGCAATTTCTACACTTTAATTAAATTAGCAAACACATAAAAAAAAGCCAAGGA
CCGTATTGTAGACTCTATCTAGACCACATGAAGAATTGCATAACTCAAGTAGATCTAATA
ATGAGCACAAACAAACAATCCCAAATCAAACGATGGTCCAATTCTTAAGAAATTAAAACC
CTATTAAATAACCATCAAGAAGAATTACTACAAATATCATTGAAATTTTTAAATTTGGCT
CTGTAATGGACTTCTGATCTGATACCAAAATATTTTACTCAGATCGATCCATATAAAAAA
TTGAATACATAGTCTAATTTTAAGTTTTAAAAGCATTTGACATCAGTTACGATACTGGAA
CTTTTTACTTGGATCAGTATAACAAACGAAATTGAATAGGCGATAGCAGTTTCAAATCTA
CAGAATAATAAACAGGAGACACGAAACGCTAGTAGCATACACCATTATACATCATGATAG
ACTAACATATTTCATAAAATCAAATACAACTGCTTTGAAAACAAACACCTGTACAGACTA
CAGAGCATACAATTTTCTCGCTACTCAAGTGCGTCTATAATTAACAATGAATTCAAACTA
CAACTACAGAAAACGGAATAAATAATAAGATGATCAAGATATTGGAAAGAGACTTACCGA
AAACGGTATTGATGGGGTTCATAGCGACCTGGTTCTTGGCGGCATCACCAATAAGACGCT
CAGTGTCTGTGAACGCCACATAAGAAGGAGTTGTTCGGTTTCCCTGGTCGTTGGCAATGA
TCTCGACACGATCATGTTGCCAGACACCAACACAAGAATAGGTAGTGCCTAGATCGATAC
CGATCGCCGGCCCTTCACCTTTCCCGGACATTGTTTTGATGCACGGCAAGTACTTTTGCA
GAGAGAATTCGACTTCTAAAGAGAAAATGAGATCGCTTAATACTACGAGAAAGAGAACAA
AAGT
>Cj_pnp_00078_00426
TTTTAAAGAAGTTTTGTACCAAATTCATTCACCTATTTCACATGTTGAATTAGCCACGTT
ACTGCTCTTGCATTGTCGGTTGTAGCGTAAACACAATAACACCCCGAAATAAATTCTAAT
TACAAATAATTCAGAAGAGAAACCAACTGCATTGATAGCATAGGAGATTAATAGACAAAA
ATATGTAACATGGAGAACATGTCCCATCCTTTTTCACAAGTGTAAATAATCAAACTAGTT
ACTGGTGGCGGTGATGCACACACTCTACCGGAACAACCGGAAACCTGGCCGTGTCAGTGC
AATAGTTATACACCATATGGTTAGCTCGAACCCAGATGAGCTGGTGGCTCTGGTGGACGT
TCAGCTCCGTCACCGTCGGCTCGTCCCACCAAAACCGCTTCTCGGCGCCACTGCTGCACT
GCTTGG
>Cj_pnp_00079_01255
TAAATATGCCCTTTATTTGCTACTTTCTCATATATCCCACATCTCTTCTCCACATTATCA
ATTTGTTTCTTCTCTTATCTATACAAACTGCTCATAATAATCAGTTTAGTGCATTTTCAA
TTTCTGTATGGGTTTTGGGAGGATTATTAAAAGTATGTGCATTTTTCTATATGTTACTGT
GCTCTTCTTGCCTGTGATATGCTATAGCGAGCAGTTAGAACATCCCCTCTACACTAGAGC
TACCTATTATGGAAGCCCGGATTGCTATGGAAATCCAACTGGAGCTTGTGGGTTTGGTGA
CTATGGACGTAATGTGAATGGTGGCAAAGTGAGTGGGTATGTCCTTTTCCATACAAGGTT
CCAAGTATAAAGATTATGGTACCTGGTTTAATTATGATAATCACTTTTGAATTTTCAGCT
GGAGCTTGTGGGTTTGGTGACTATGGACGTAATGTGAATGGTGGCAAAGTGAGTGGTGTT
TCTAGGCTTTACAAGAACGGAAGTGGCTGTGGTGCATGCTACCAGGTTAGGTGCAAGGTC
CCAACTCACTGCAACGATGAAGGTACGAAAATAGTGGTGACTGACCACGGTGAAGGAGAC
ATGACTGATTTTATCCTCAGTGCTAGTGCTTACTCGGAAATGGCTGCTCCGGGAATGGCT
AATCAGCTCTTGGCATTCGGCGTGGTCGATGCCGAATACCTGAGGGTTCCCTGCCGTTAC
AATGGCTACAATCTAATGATCCAAGTTCATGAGAAAAGCAGCTTCCCTAATTACATTGCC
ATTTTGCCAATCTACCAAAGTGGATTATGTGATATCACAGCAGCCCAAATTTGGCTGGCG
GATTGCAAGGAGTGGAGGGACATGAGAAGGGCATTCGGAGGAGTGTTTGACTTGGAAAAC
CCACCAAAAGGATCACTTTCGTTCCGAATCCAAACAAGCCTGTACGGCACCACCAAGTGG
GTGGAGATGTCCGACGTGCTTCCGGCGGAATGGAAGGCCGGCGTTGCATACGACACCCAC
ATTCTCCTGGACTAGTTCAACAACTCCGTCTATGCCAATTTAAGTGGTGTTTGTTTGTGG
CGTGTAAGGGTGTGACTCCAATATGTATGTGTGCGTGTCCCTTTCAGAGTTTCTGTAAGT
ATATTATTAGTGATGAAATAAATGATTAGTCTCTCAAATGTTCTACGCCTAGCATGTGAT
AATCTTATCCACCAACTCATCAACTCTCATTTTTTCTTAAATGCTTAATTGGCAG
>Cj_pnp_00080_02760
CTTTCATATCAGCTCTGCAGAAAACCCAACTGCAATCCAAGTATCCAACGCCCATCTTCT
ATCAACTTATCTAAGTCTTAACCCATCCTCATGTTTACCCTGTTTCAATTTTCAATTCAA
TAATCTGACGCATAGTTTGTTAAAAATATTCCCCGTTTTCACTGAAAACTTGTAAGCTCC
AGAACAACTTCTAGGACACTTCGCACACTCTCTGCAGAAAGGCCTCTTCTTTATCAAGAA
CTCCTGCAGGCTCAGATCTGCAAATTGTGCTTCTGCATTGAGAGATTGCGTATGTAAACT
TGAATTGAGGAGAGATGAAGGGGACGGGCAATGGGGATCTGTTCAAATCCACGACGCTAG
TAAAAATCGCGGCCTTCACATTCTTAGCTGTCGCTTTCTTCTACTTCGGAAAGCACTGGT
CCGACGGCCGACAACAGCAGCTCGTCTTCTTCAATTCCCGCGAAGTCCCTTTTCCTTCCG
CCACCGATGACGCTGCAGCCGTTTCGCTCTCCCCTAATTTTAACAAAACTTTCGATCTGT
CGTCTGTGATAAACGACACCGCTTCAGATAGCGACCAGCAGCACAAAGAAGAAGAGAAAC
CGCAACAGCAGCCGGATGCCATTACGCCGCCTCCGCCGCCTCCGCTGCCTCCGCCACCGC
CTCCCGCGTTTAAGAGAATGGGGGTGGTGGACGAAAAAGGAGTGATGGCGGAAGATTTTG
AGGTGGGAGTGTTTGATGCGGACGTAGTGGACAATTGGGGGCAAGTCAATGAAACGAATG
CCGAGGAGGGTGGCACGGCGGCCAGGAGTATTAGGGTTAATAAGTTCCCACTGTGCTCAA
ATAGCTTCAGAGAATATATACCTTGCTTAGACAATGCTGGTGCTATCAAGAAATTGAAAT
CCACTGAGAAAGGGGAGAAATTTGAGCGGCATTGTCCTGACAAAGACAAGTCCTTAAATT
GCTTGGTTCCCTCACCTAGAGGTTACAGAGCTCCAATTCCGTGGCCCAGAAGTCGTGATG
AGGTTTGGTTCAGCAATGTTCCACATGCCCGCTTAGTTGAAGATAAAGGAGGCCAAAACT
GGATCACAATCGACAAGGATAAGTTCAAGTTTCCTGGAGGTGGCACACAATTCATCCATG
GGGCTGATCAGTACTTGAATCAGATCGAAGAGATGGTCCCTGAAATTGCATTTGGCCACC
ATACACGAGTTGCTTTGGATGTTGGCTGTGGTGTGGCAAGCTTTGGTGCTTATCTTCTAT
CACGCAATGTGCTCACTCTCTCAATTGCTCCAAAAGATGTCCATGAAAACCAGATCCAGT
TTGCACTTGAGCGCGGTGTCCCAGCCATGGTGGCTGCTTTTGCCACAAGGCGTTTATTCT
ATCCAAGTCAGGCATTTGAGTTAATCCATTGTTCAAGATGCAGAATAAATTGGACTCGTG
ATGATGGTATTTTGCTACTCGAGGTCAACAGGATGCTTCGTGCAGGAGGTTATTTTGTTT
GGGCTGCACAGCCTGTTTATAAACATGAACCAAACTTAGAAGAGCAATGGGAAGGTAAAC
TGCTTGAATATGGTTGCCTTGAAAATTTGATAAATTGAATTTTGTCTTTTTGTACACAGA
GATGGTTAATCTTACAAATAGTCTTTGCTGGACACTTGTAAAGAAGGAGGGTTATATTGC
AATATGGCAGAAGCCCTTGAACAACAGCTGCTATTTAAACCGAGTGGAGGGGAGCCATCC
ACCATTATGCGAACCAGATGATGATCCAGACAATGTCTGGTATGTTGATTTAAAAGCTTG
TATAACACGACTTCCAGAGGATGGATATGGCTCAAATGTTACCAATTGGCCAGCACGCCT
TCAAGACCCCCCAGACAGGCTGCAAAGTATAAAGCTCGAGGCTTATATATCTAGAAAAGA
GCTTTTTAGGGCAGAGCTGAAATACTGGGTTGAAATCATTGAAAGCTATGTACGAGCACT
GCATTGGAAGAAGTTCAAGCTTAGGAATGTGTTGGACATGAGAGCTGGTTTTGGAGGATT
TGCTGCAGCACTAATAGAAGCTAAATTGGATTGCTGGGTTCTCAATGTGGTTCCTGTGAG
CGGACCAAACACTCTACCTGTTATATATGACCGTGGGCTTCTTGGGGTTTTGCACGATTG
GTGCGAACCATTTGATACATACCCAAGGACATATGATTTCTTGCATGCTAATGGGCTTTT
TTCCATTGAGCAAAAAAGATGCAACATCTCCACCATCATGCTTGAGATGGATCGAATATT
GAGGCCTGGTGGACGAGTATATATCCGCGATTCTATTGCGGTTATGGATGAACTTGAGGC
GGTTGGGAAAGCTATGGGTTGGCATGTGACATTACGAGACACAGCCGAAGGTCCTCATGC
AAGTTATAGGATCTTGACATGCGATAAACGCCTTTTGAGAGCCTGAAGTAAATATTGACA
TTAGGGAAAGATGAAGAGAAACCAAACAGCCATTATACTGTTTTTCTTATTACATAGCCA
GAGTTTGATAATCTTACTATTCCTTGTTTCAACTTTCAATCATGTGCATGTTCATCTACC
CAAAAAACAACTTGGGCAGTCCTCTTAATCCTCACTGCATTAAATATTTTCATTGTGAAT
GCCGTCATAATTGTAAATTGAATTCCATAATGTAAATGACTTAAGGCCCGGTTTGGAATC
CGGAAAAAAATTGGTGAAAAAAAAGATGGACTGAAATGCAATGAATTTATTTTAAAAAAA
>Cj_pnp_00081_02113
GGGAGAAGACCAAGACTTTATAAATCTTAAAAAGTCGTATGAAGCAACAATTTTCCATGT
GCTTTCCAAGTTCTAAATAGTATTTTCCAAGTTCAGAATAGTAATTGATTCGCAAAAAGA
AAAGTTCAAAACGAGTCATGATAAAAGAAACACAAAGGCAGCGTTGAATGACACAGAAAC
ATAGTTCATAACATAAAACAAATAACCACATGACAACACTGATTCAAGTCCAAAGACCAA
CTAGCAGGACTGAACATTATTCAACACACTTAAACAAGACATACTACTCTCCATGGTACT
GCCCAAGGAGAATCAGACACGAAATGCAAACAGACAACAAAAACAACCCTCAGCAGTAAT
ACTCCTCTTCTTCTTTCTCCGCCTGCTTCCAAGAATCTGAGCTTTGAAGAACCGACTTAG
GCGAACCACAGCTGTGATCCCTAACAAACTTCTGATAAACAACAGAACCAGCCATTTCCA
AACTCGTCAATCCCTTTCTCACAAAAGTGAGTAGCTTTTCAGCTCCAGAGAACAAGCCCG
CTCAAGTAAATCACGTCCCACACCAGCATGAACCGCCACAGAAAACTCACTCGGTTCGAA
ACACCGAAGCACCCTCTCGATCAGCATTGACAGTCTAACCACATCAAAGTCATAACCAGC
AGCTTCAAAACTCGCGTAACTAAACCATCTTCTGGTGTCACATGGATGGTGGATATGGCA
CCTCCTTCAACAGAGTTCATAGAGTAGCCACACGGGTCAAACTCGGAAATCGCAAATATC
AGACTCAGGGAGGATCTTCCTTATACCAGAGAAAGTGTCATGAAAGCAGCAGAACTCGAC
TCGTTCTTGTAAAAGACCCTAGCCTTCTCCTTGTCCAAACCAGTCATACACATTTCTAGA
GTATAGACAGGCTTCTTTGACTGCATAACAGAAGCTGTATAAACATGCCATTTCTGGGGG
GAATCAGAACCACCCAACACCATTGCTTTGCTGCCCAAGCCAAGATTTCCAAAATAACCA
TCCAGAACAGCAACTTCTTCAGAGAAGCTGCGATGGGGATAAGATTGAGCACCAGGGAAG
ATGAAGCTCCCCCGTGTGTACCTCACAGCTTCAACCTCCAGAGAGATAGAACCAGCCAGC
TTCAGGATAGGTGGAATAGCACGGAGCAATTTTGTGGTTCCACAAGTTTTTATGATGATC
TTGTAAGCATAGACAAAGAGGCTTGACTCAGAGAGGACATAGGAGTCCAAGTAGTCATTC
GACAGAGAAGAAACAATAGTGCACTCAGTAGGGCCAAGAAACTCATCCAATTGAGCTCTT
GATAGAGCACGAAGACCACGCCCTTCAGGGTCTATGAAGATACTAGGTTCAGAAAACAAA
ATTTCAAGCCTCTTCTCATACCCTTCAAAGCCAATGGCAGACTTTTCCATTTCCATGATG
TTTAATGTTTAATGTTAAAAAGAATGATTTTAGAGATGACAAGGTTTGCAGAACAAGGAA
GCAAGAAAAGAAAGAAGACAAGGGGGAGGGTTGGCAAAGAGAAAGACAAACAAAAGAAAA
ATTGTAAAGAAAGCAGCTAAGGAAAACACGTCAAGAGACGTGAGAGGAGGAAAGGATTAG
GGAATATCAGGATGGTTTGCGGGCGCACAGTTAGAGTAAGCAGCAGATCTGAACTTCTTG
ATTCCGCCGTTTGGTCGAACGTCTTCAATGCTGTAGCCAAAGGGAAGCTTCGAAAACAAG
GACGATTTACTACCAAGATTTCTTCCCACGATTAGACTCCATTAGAACATTCAATCAATA
TCAAATTTGGAATTTTTGTGAAACCCGTGATTCCCCGACGCTATTAGAACCGTGCTAGAT
CAATGAAGAAAAGTATTTCGGGTATTGTTCTAGCACGGTTCTAATAGCGTCGGGGAATCA
CGGGTTTCACAAAAATTCCAAATTTGCTAGATCATTCAAAGATAAAAGCAAGAACATAAG
GACGTAATTTAAACGACAGGGCCAAGCATTAGCATATACAATAAGAAGAAGATTGGAATA
TATCAAAAAACACTTACGAAGAAAAGTATTTCGGGTATTGTTCGGCGGTTTGGCAGAGAA
GATAAAGAATATG
>Cj_pnp_00082_01212
GAGCTACGACGATGTTCAGGTCAATGATTTGTCAGTTGAAGACTATATAACAGCTACACA
CTCTGCGGCGAGAGAGTCTGAGGGAGAGGAGCGAAGATGGAAGAAGCAATAGCATTGACT
GGTCAGCTTCCTCAAGAAGAAAAGGTTCAAACTGGTATCTTGCTGTTCAATCGTTGGAGC
TACGACGATGTTCAGGTCAATGATTTGTCAGTTGAAGACTATATAACAGCTACAGCTGCC
AAGCATCCTACCTATACTCCACACACTGCTGGTAGGCACCAAGCAAAGAGGTTTAGGAAG
GCCCAATGCCCAGTTGTGGAGAGGTTGGTTAACTCGTTGATGAATGCATGGAAGGAACAA
TGGCAAGAAGCTAATGGCTGTCCGCATTATCAAGCATGCAATGGAAATCATCCATTTGCT
CACTGACCAAAATCCAATCCAAGTCATTGTGGATGCTGTCATCAACAGTGGGCCAAGAGA
AGATGCTACTCGAATTGGTTCAGCTGGTGTTGTGAGGCGTCAAGCTGTTGATATTTCTCC
GCTTCGCCGAGTCAACCAGGCAATATATCTGCTCACTTCAGGTGCCCGCCAGAGTGCATT
CAGAAACATCAAAACAATAGCAGAATGCCTTGCTGATGAACTAATCAATGCTGCCAAGGG
CTCTTCAAACAGTTATGCAATCAAGAAGAAAGATGAGATTGAGAGAGTTGCCAAGGCCAA
CCGTTGAGAGTTTTCATTGCAGGATTTTTTAGATCTTTGTATTTTGCAGTGTTTGTTGTT
TTATTGACGATAAGGATGGTCCATTACTGGTAATTTTATTGTTCAAGTTTTGAGTTGCTG
TAGTTTATGAATCTGTTCTATGAAAGCCTGAAAACAAGTTTTGAGTTTTTAATTATGTTT
GCTAATTACACTTTAGTTATTGTGCTTAGCACCTCTAGTTGTGTCTGTGTTTGTGTACAC
ATACAAATGCTTACCTGCTTAACAATATGAATCAGATATTATTCAAAAAAAAAAACTGGT
ATAAAATACATATGAGGGGAAGAGAAAGGAGAGAGAGTATGAAACGGAAAGCCTTAAATG
AATGATAAACTCGCCCTCTCTTCTTTTGCTCGCGATTGACTCTGCCCTTATTAACCTACC
TGATTGAGCTCTTCCTGGAATTCAAAGAAGGGTTAGCTGCTCGGAATGTGTTTGTGTGCA
TCACCTTTTCCA
>Cj_pnp_00083_01114
AACGACATAAACGTACAGTGGCTGGCAGTGATCATTTACGCGGACACGTATCGAACGCCG
AACAGGGGAGAGTGAGATAGAGGCTGCGAATATCCTCGTTTGTATGTATATCATCTGAGA
TTTACTCCGTTTTGTCTTCCCATGTCGCCGACGGCTTGCTAACCTGCGCACCACCACCTC
TCCCCACCAGAGGCGCTTTTCTAGGGTTATACATTGCTGATTGGATACACTTTAATACCG
CAGAAGAAAGAGAAAGGATGGCAGCTCCACCGGCTAGGGCTCGCGCGGACTATGATTATC
TTATAAAACTGCTTCTCATTGGCGACAGCGGTGTGGGGAAGAGTTGCTTGCTTCTGCGGT
TCTCAGATGGTTCCTTCACGACAAGTTTCATTACAACCATTGGTATTGATTTTAAGATAA
GAACAGTTGAGCTTGATGGAAAGCGGGTCAAGTTGCAAATTTGGGATACAGCTGGTCAGG
AGCGGTTCAGGACTATCACTACAGCATATTATCGAGGAGCTATGGGTATTCTGCTAGTGT
ATGATGTCACAGATGAATCCTCATTCAACAACATTGGGAACTGGATTCGCAACATACAGC
AGCACGCTTCTGATAATGTCAACAAGATTTTGGTTGGGAACAAGGCTGACATGGATGAAA
GCAAAAGGACTGTGCCAACATCCAAGGGTCAAGCTCTAGCTGATGAGTATGGCATCAAGT
TCTTTGAAACAAGTGCAAAAACAGACATGAATGTGGAAGAGGTCTTCTTTTCAATTGCAA
GAGATATCAAGCAAAGACTCTCAGAATCTGATTCCAAGGCTGAGCCACAGTCCATCAGGA
TTACCCAAGCAGATCAGGCAGCTGCCACTGATCTGTCATCACAGAAGTCGGCATGTTGTG
GTTGATTTGGATGATTAATTCAATGGTGATGGAAAACCTAATCATTTTTTTTAATTTATA
TTTATTCAAGTTTAATTAATACTTTGTTTGGTTGCAAACTAGGGAAATTTTAGTAGCATA
AGAGTACTTGTGATATGATTGCTTATTGAATCTAACAAGGGGTATTTATAGGGGATTACA
CAATGCTAACGATTATTGTAGACATATGAAGGGG
>Cj_pnp_00084_02599
TTTTTTTAAAACAAATACAATCATCAATTACCACATTTAAACTGTTCGAACAGAAATATA
GAACAAAAATCACAAATAAATTGCCACAAATTTACACTGTCGTTATATGGTTTACCATTA
TTGACAAATAATAAAAAATTACTAGTCACCGGTTAAATACAATTTTAGTTTTTTTTTTTT
TTAATTTTATCCAAAATGTTCATTTTTTTTTACCACACTGAAACCCATTCTGCAATTCTG
ACCCCCTTCTGACACACCTCTGCAAGACCCACTCGCTCCGGACGCCTCTTTCCCTTCAAA
ATGCATCACTTTCTCTCTTCTTGCAGGAACTTAACGCTAAATGGTAGCAGCGGTTGTGGG
GATGGGGTGGTGGCCGTCGCCGCTGCCGCCGCTGTCACCGTCGATCGCTGCACATTTGCA
AGAATCTCGTACCCTCCTGCACTTTCGCCTTCATCATCGAAGTCGCCCTCCTCGTCGTCG
TCGTAGTCGTAGTCATTGCTGTTGTTCATCTCAGGATGGAGATGGAGATGTAGCTGCTTC
TCGGGTCGGGCCATGATTGGTTCCATATTCGGGTTGCTTCCGCGTTTCATCTCGACCGCC
GGGGAGGCTTCGGTTTTGGCTTTTTCCTTGTACAGTGCGTCAAGCTGGTTGAAATACGGG
CATGTTTTTGCGTCTTCCGGCCGCTTCTTGTTGCTCTCCTTCACTTTCTTGAAGTATTTG
TTGATATTCTCCCACTTCTCCTTACACCTCTTCGGGTTGCGGTTGTAACCGAGCCGCCGC
ATTGCCGCCGATATCTCCTCCCATAGCGGCCCTTTCGGGCCGTTCTCTTGGTACTTCAGG
TCTAGGTTTGTCCGGAGGCCTATCAGCGCTTCCACTTCAGCTTTTGGCCACCTCGATGAG
GTAGACCGAGCAGTGAAGCTCTCGCTGATTATGGCATTGTCATCTGGTTTTGGGGCCGGT
ATTGGAATCATCGAGAATGGCATTGAGGCTGGCGGCGCGACGGATATAGGCGAAGGCTCT
TGCTGTTGTGGCGGTGCCTGAGGTGGCGGTGGCGGTGCTTGAGGTGGTGCCTGAGGTGGC
AGTGGCGGTGGTGGTGCCTGAGGTGGCAGTGGCGGTGCTTGAGGTGGCGTTGATAGACTT
TCCGGTGGATGAACTTCACTTTGCATCGTCGGATCTGAATATTTGGTTACTGGTATATTT
GTGTTGTTCTGATCGGAAAGTTTTTGCAAGAGCTGAATCACGGCGGCGTCCTTGGCTGCG
GACATTGATCTTTCCTGGAGGAGAAGATCGCGCTCGCGTCTTATCCTGGCCGTCTCTTGA
GCTCTCCATGACTCCTCTCTCGCCGTCCGATCTCGCTCTCTTCTCTCCAGCGATTCTAGA
AACCTCCTCTGCATCTCCTCCTGCTTCACAATCACGTCCTTCATCACCCTCTCCAAAAAC
TCCTTCCACTTCCTCTTCCTCTTGTGCCGCCTCTGGATATCCTGGTCCGAAGACGTCGAA
GACGAGGTTGAATACGACGACGCGCTCGCCGGAAACACAGGTGGCAGGGTAAACGACGCC
GGTCTACACTGCGGAAATGATAAAGCCGCAGGGTTTATATCATGACCAGAAGTGTCTTGT
CCCGATGAAACAGTAAACTGAGGCATTGCTGTTGGGACAGCTGGCCGCGGATGATTCACG
GCAGGTGGCGGCGTCACCACCATTGCTGAGACAGTATTGGACGGCGGCTGAGGAAAGGAC
GGCGGAGGTGTAGATGTGTGGAAAGCCTCCAGCTGATCGAAGAAGCGATAAGTTTTGCCG
TGCGATTTTGCTACGCGGCCTTCCTTGGTCCTCTTGTGATACTTGAACACGTTCTCGAAT
TTCTCTCTGCATTTCTTCGAGTTCCTATGGTATCCAAGCGCGGCCATTTTCCTTTAATCA
GAAAAAAAAAAAAATCGCCGGAAAATTATTTCGATTCAATCCAGATCTTAATGACTCTTC
AGTAAATTTGAAACAATTGTATAAAAGTAAATTAAGCTAAGATTGAATTAATTCTACCTG
GAAACTTCTTCCCACAGTGGACCTTTAAGGTTTGAATCTCTGAAGGAAGCATCCATGTCC
GACCTAATTTTAAGCAGAGCTAAAGTCTCTTGCCTGGGCCACCTGTTGCCGCAGAAATTC
CGTTCACTTTCCTCGCCAAATCCGCTCGGCACGGACCCCGCTCCGCTGCTGCCACCGCTG
TGGCTAACAGCGGCGTTGCTCTCCGGAGGTTCTACAGCAGCTCCTCCGCTCATCAGTTGG
CCGGGGTCGCCAAGCATATTTGAAGAAATCAATGGAAAGTGGAAGAGAGATTATTAGAGG
AGGAGGAGGGAGGAGAAGGAGGTAAGAGGCTGGGACATAGTTGGGAAATAATAAATTATA
TAATCACAAAAAGATGGTGAAAGATAGAAGTTGTGGTGAATTTATTAATTTATTTCGGTG
CGAAAATAATAATAAATTCTATAAATCTATTTTTTTTTAATGCTTTATATCACGTACAGC
GTGACATTGATCTAGCGGTGGAATCTTTTGGTTTCTTGTTTTTCTAATTATAGAAGCGCC
TCAAGAAAAATGAGGTACA
>Cj_pnp_00085_00925
CCCCCTTCTTGGAGGTGACTCTTCTCAATTTGGAGTTGAGATCCTCATCCATAAGGAGTA
ATATCCTTCAAAATATGCCCGACATCAATACCTTAGCATTTAATATCAAGGTGTACGAAG
CTTATATTCATCGATCAGGAAGGACAGGAAGGGCAGCCCATGCTAGCATGTAGAAAGGGA
TCCATGGTTTGCTACCAAAAAACATTAGAGTTGGTTTAGGCCACTCATCCAACAGATTTC
ACCGTTGAAAGGTTATCTTCCTAATGAAGAGTTGGCAAAGGCGCCACTCACCAAGAAGAA
ACTTGTCGCGGAAACTATTGATACCATTAGTCGAGTCTAGTATTGAGTTAATGCCATCTA
TATTTCCAAATTCGACGATCATAAACACCAAGGTATGTAAGCTTGAACTTGACACAAATG
TGGACATGATAAATATGATATTAAATCCATGTTGCATGATTATATGTGGTATGTACCATA
TGATGATAAATTGCTAGTTTGCTATGATATATAATGGTTCATGAAACAACCAAGGTATGT
AAACTACTTGACAAAAATGGACATGATAAATATCATATTAATCCATGTTGCATAATGATA
TGTGGTATGTGCCATATGATGATAAATTGCTAGTTTGCTATGATATATAATGGTTGTTAT
GATATGAAGAGTATGTACGTATCACCATCTAGTTCTACGAATAATCTAGAAGAATAAACG
TTAGTCATAATTGGACCTGACATAAATTTAGATTGTATAATAATATGATGAATGTATCAT
ATGTCACTAACCATGTACAGGTTCAAGACACCAGGTACGTATATGTTAATATTATGCTCT
ATGAGCTAAGGTTTCGTGCCACTCAGCGTTTTGCTGAGCGTGTAGCATATTTTTGTATGT
TTTACACGAAGGTACATAAGCATTG
>Cj_pnp_00086_00593
TGGCATCAGAGCAGCGCTACAGGGAAGTCGATGAAACCACGGTGTGTGAAAAAACCACTT
TCTGCATAAAAACTCTCACCGATTTCAATGGCATCAGAGCAGCGCTACAGGGAAGTCGAT
GAAACCACGGTGTGTGAAAAAACCACCATAGTTACCACCCACAAGGTTGAAAATGACCAA
CACCATTCTTTAAAAGACAAGGTGAAAGAGGTGGCAGGGAAAGTGTTTCACCACAATCAT
CAGATGCATGAATCTGCATGCACTAATTCAACTGCAACCTGTGAAAAGAAGGAGGGGTTG
ATGGACAAGATGAAACACCAGCTGAAGAGCATAGGGAAGAAAAAGCACAGGGAAGGTAAC
TGCTTGGATAGCAGTGACAGCAGCAGTGATGAGAGTGATGATGAGAAATGAATAATACCA
TGCGAAGAACATTGAATAAGATGCTCCAATGAAGGAAGAATAATTAAATTGTGATAGTAT
GCCAAATTTAAACAGAGAAAAAATAAAGTGTGTGTATGTTGTGATATGTTATGCAGAATA
AGATGCTCCAATGAAGGAAGAATAATTAAATTGTGATAGTATGCCAAATTTAA
>Cj_pnp_00087_01090
CATTATGAATATGAATGATGTGTACACTGTTTTCTCTTTAGTCATTTCTCTAAGCTGTCT
TTTATTCTGTACCAGGCTTGTGCTCTGTATAATAACTGGTGGCCAATGCTAACAGGTAGG
TTGAGTCACACATAGCCAATTACTCCCTCTGTTCCAAAATAAACTTCACTTTCCTTTTTG
AGTCGTCCCAAAATAAACTTCCCATTTCCTCTTAAAGAAAGATTTGGGTGGCTCTCATTT
TTTTCCTTTTCTCTGAATAAATCTCAACCACACTCTGTGCAAAAATCGAATAGGAACTTT
AATATAGGATGGAGGGAGTATATATTGTGTTAATTTAAGACAATTAATTGACACTATAAA
TTTCATGTAACCAATCCCAACCTGCATTATATTATCTCTTTTATCCTTGCAGAAATGATC
TAATGACACTGGTGGCATGCCTTATGCTATTCCCCTCTTATGAGGCATCATTATGACTAT
TTGATGAAAGTGATCCCATTAATGAGAATAAGTATGACATGTCTTATGCTATTACCCGCT
TATGTGGCATGATACATTAATGAGAATAAGTGTGATGATGCCGCATAAGTCTGGTGACAA
CATAAGGCATGCCACATTTCTGGTTATCCGTGTTATATCTTAGTTTCTAAACTTTTTTTT
TTTTGCAGTAATAATGTATGTTTTGCTGCCAATGCCATTGGTTTTCTTTGCTGGGGCAGA
TACTTCGTCTCTCTATTCCGAGTCTTCAAATGGTTGGATCGACGCTGCTAAATTCTTGAC
TGGGGTTTCAACGGTTGGAAGCATTGCAATACCGGTTATTTTAAAGCATTCTGGATTGAT
TGGTTGGGGAGCCATGGCAATGGAGCTCTCATCATTTTTCATTTTTGTGGTAGCAATTAT
TTGCTCCATTGGAATGAGTGACGATGAAGGTGGATATCTAATGATGTGAGTGTGAATCCA
TGGATTGAATCTGGCTTTGCTTTGTAAATACATGGTGTTTGTTTGTTGTCTGTGTAAAGT
TAAAATGCTAAAGTAACGTTTGATCAAGCACAATGAAATATAATGTATTGGAATTAAATA
TCCAAAAAAA
>Cj_pnp_00088_00791
CTTGAAAAGGAGGTAAACAATGAGGGCAATGTTGAGTCGTTCGTTGTAAGTTGGGACAAT
TATACTGTACTTGGTCTTCTCTCCCATTGCGCTCCTTAAATCGAACCTGTGTCAAGATCA
AAACGGACCAACAAAAGTGGGTCAGGTCGGGCTGACCTATTTCTAAACCAAGCTTGAAGT
TTTAGTTCTTTGCTTGCATATGAACGGGGCAAATCACAATTCACAACACACCTTTTTTGA
GATAAATGATGCCTAAGTTTCATACAAATTTCTACTATTCTTACATATGGCTATCATACA
AACAACTTAGTTTTTATTTTATATTGTTCTACAACCATGTCCATTCAACCATTCTACAAC
AAGGCCAAAAAATAGGTAAAAAGGACATATCAAAACCTAACAAAGCAAAGATGAAGCAAT
ATGGGAACTTCCATACAAATAAATTACAAACAAGCTTAGAGTCACCTTGAATGTGAAGAC
TTTAAGACCCTCGCTAAGTACATAATTATTTTAAGCCTAAAATAAATCAATTTTATTCTG
CAACACTACAAATTTGTAGCATGCACCGCCAGAAAAATCTATATGAGCTGAAATCTACGG
CAAATCCAAAGACGCTAATCCATAAATATTCCAATTCACAATGAATAAAAGTTAAATTTC
ATAAGCAAAAAAAAATATAACACAACAAATATAAGTATAATAGTTTGATATTCAAAGAAA
AAAATGGATGGGTGAATCAACATCACACAGAACTTACTTTGAGAGCCATTCAAGCTTGCA
CTCAATTCTAA
>Cj_pnp_00089_01085
TTTTTTGATAATAATAATTTGATAATAGAATAGACTGATATTTCAAATGTTACAAATATA
GATAAGAACTCCAACTTTAAGAAGGGAGACTAGGAAATAACTAACAACTCTAATCTAGGT
AGCCTAGAATCACCTGACCTGACCACAGCACAACCCAATCAAGATTTTAAAAGAACAATA
AAATATACATAATTGATGCAAATATGCATGTTATCTGTACATCATGAACACAAATTAATT
AGAGAGTGATTAGAGATGAAAAAGCATTGTCCATGGGAAGTTGGCATGAATTTGGCAATG
AAGGAGCAAATGATCTTAAGAAACAGGAATAAGGCTTCCACCTCCATTCATCATCCTCTT
GAACTCATCAAAGTTCACCATCCCATCTCCATCAACATCCACACTTCTGATCATCTCCTT
ACAAGCATCTAATCTCTTCCCCTGATGCAATCCCAAACATGATAAAACCCTACTCAGCTC
CTCTTCACTGATGAACCCATCTCTGTCCCCATCAAACACATCAAAAGCTTCTTTCAGATC
TCTCTCCTTGTGCTGATCAAGATTCTCTTCTCTCCCACTCTCAGCCATATCAAACCCCAA
GAATGAGGTGCACAGCTCTGAGAACTCATCAAGATCCACCAACCCATCATTGTTTTCATC
AACCTTCTGCACCATCTCAGCTATGCCGCTGTCCTCAATCAATATCCCAATGTTCTTGAG
TGAGTCCTTCAGTTCTTGCTTTGTTATGTACCCATCCATGTTCCTGTCGAAAGTTGAAAA
AATACCCTGCAGCTCCAACTTGGGACTCCTACAAGTAGTAGTATTCACCACTGCCATCTT
CGAATCTGGAATGAAGTCTGTGATTGGGGCGGCCTTTGAAGAAGAGGATCCCAAAGAGAT
GTGGTGAAGACAAGAGAGGAGTCTCTTTGTTGGGAAATGGAAGAAAGTTGCGAACAAGCC
AAGAATGAAGAGAAACACCAATAGAACTGTGGTCATCACCATGTTTGTTCCCTCTTCTTT
AATGGAACAGAGAAAGAGGAATTCTGGGGTTGAGGAAATTGCTTAGAACATGGGCTTTGA
AGAAA
>Cj_pnp_00090_01742
CCATGGGTGGCGCAACACCCAGAGTCGGCCGTTCTATTCAAACCGCTGGCAAAGCTTTTG
GCAGCTTCAAACCCTTTGCATCCAGGTTCACTTGCTCTCTACAATCTGATCTCAAGGACT
TGGCTCACAAGTGCGCCGACGCTGCCAAACTTGCCGGCATCGCTCTTGCCTCTTCTGCCC
TAGTCGTCTCGGTATGTATTCATAAATGTTGCCTTCTGGCTTCAATTCTCATATTTTCCC
CTGATAACAAGCTTTAGAACTTTTTTTGTTTTGTTTTGCAGTCTTAATTTAATGCCTTGT
TTTCGGTATTAGGTTGAAAATTGTGCCTTAAAATTGCATGAACTATTTGCAGTTTCAGAT
TAACCAAAAAAGAGGTTAGAATCGTATATTGTATGATGCAATAATAATGAATGTTTAGCC
AATTTATGTAAATGCATTGCAGATTATCTCCAATTAAAGGCTGATCATCTGTTACTATAA
GTTTCTAGAGGCAGGCAATTATAAACCTCCAAACAATCTTAGTTCTTAATTGTAAATCGC
ACCATTCTTTACCAAATCTGCAGTAAACTTCTATGAATACCTCTTGCCTTAGTTATACTT
TATAACCTTCTGCTCACTCATTATGTTACCATTAAGCTTTGGTACCACTTGCCCTAGTCG
TCTCAGTTATGCAGGGAGCAAATGCGGAAGGAGTTCCAAAGCGTCTAACCTATGATGAGA
TTCAGAGCAAGACATATATGGAGGTGAAGGGGAGTGGGACTGCTAACCAATGCCCCACTA
TTGAAGGAGGTGTTGAGAACTTTGCCCTCACTGCAGGCAAATACAATGCTAAGAAGCTGT
GTTTGGAGCCGACCTCATTTACTGTTAAGGCTGAGGGCATCAAGAAGAACTCCCCACCAG
AATTCCAGAACACGAAGCTTATGACGCGCTTGACCTACACACTTGATGAGATTGAAGGAC
CATTTGAAGTTTCATCTGATGGGACTGTTAGGTTTGAGGAGAAAGACGGAATAGACTATG
CTGCTGTCACAGTTCAGCTTCCTGGCGGGGAGCGTGTGCCCTTCCTCTTCACCATCAAGC
AGCTTGAAGCTACTGGAAAACCAGAGAACTTTGGGGGAGAGTTTCTTGTTCCATCATACA
GGGGCTCATCTTTCCTTGACCCAAAGGGAAGAGGTGGATCCACTGGCTATGACAATGCTG
TTGCATTGCCTGCTGGTGGGAGAGGAGACGAGGAGGGACTTGAGAAGGAGAACATCAAGA
ATGTGGCTTCTTCAACGGGAAAGATCACCTTTAGCGTTACACAGAGCAAGCCGGAGACAG
GAGAGGTGGTCGGAGTGTTTGAGAGCGTTCAGCCTTCTGATACTGATTTGGGAGCTAAGG
CCGCCAAAGATGTCAAAATCCAAGGAATCTGGTATGCCCAACTCGACTCATAGAAACTAC
TTGTTTGCATCAATCTATGAGTTTTCTTGTAACTTGAAAAAAGTTTGAAACTTTCTGTGA
GGTCTTAAATTACTCATGATGTACTCATGTTTTCAAATTAGTATGTTGATGAAACTTAAG
ATCCATCATTTGCAGTCTTCAAAATGTAAATTGTGCTAGAATAAATGGTTCTCTCATAGT
AAGATTCTCCCTTATGTAAATGCAAAAAGACTTCAACTTTAAATAGAATTAGGGTTGGGA
ACAGCTCAGGCTGTCTCCCAGGGGCCTAGGGCATGGTTTGCTTTAGGTCTGACTTGACAT
GC
>Cj_pnp_00091_04174
GAAGACGCCGATTACTTGCCGCTCCATTGAAGACGCCGATTACTTGCCGCTCCATTGAAG
ACGCCGATTACTTGCCGCTCCATGGAAGACGCCGATTACTTGCCGCTCCATGGAAGACGC
CGATTACTTGCCGCTCAATTGAAGACGCCGATTACTTGCCGCTCCATTGAAGACCCCGAT
TACTTTTGACTCAAATCGCTTACTTGCCGTTTCATTGAAGACGCCGATGAGAGTGCGTCT
AAATCGCTGAAGGTTCTAATTGACACAAAACTCCCTTGGACAGTGAAGACGCCGATTACT
TGCAGCTTCATTGAAGCGATTGGCGCAGCACCTGAAGAGGTATCTGCATTAGGTTGGGGA
AGGCGGGAAGCCATTGATTTCTAGGGTTGGAATCTGTCTTTTTACCTTAACCATGGATGT
CATATTTGACTAAAAAATTAGCTGAAGGTTCTAATTGACTAGGCATGGCCATGGATCTTC
TCACAGATTGCAGAGAAGATTGTTGGCGATTACTTCAGTTTGTCTTTCATGAGGAGAAGC
TTGCTTGTGTTTTTTTTGTTGCCTGAAATTGATCAGAGATCCTGAGGTAGCTTGTTGCAG
TCCATTTGTTCCAAGTTTGCCCCCCCCCCTTAATCCCAATCAGCACATACATACACTCTT
ATATAACATTTAAAGGTGTGTAAGCTTTCAACTTGTGAAACTATGGGCTCTGCTGCAACT
ATATGCACTGATAAGACTGACACACTGGCTATCTGAATCAGGTAGCTCTTTGCGGTCCTT
TTGTTCTATGTTTGCCCCCTAATCCCAATCAGCACATACATACACCTTTATATAACATTG
AATGGTATTATTCAATCTGCTCTCGATGTCTCTTTATAAGAAAATCCAAGCTATTCGGAC
GTAAAGGTTCAGTTTAGTAAAGCCAAATGGGGCTATTATTCTAGAATAGCCAGAATCGGA
TGGCAATTTCCTCTTTCTTTGCATTTCCATCCTTTGGTTCAGGCTCAATGGTGCACTTAA
TTTTGCTATCCCTTTCCAAATCTATATGAAACTCTAACAAGTTGACTTCTAATTGCTCTA
AGTGATCCATGGATTCCTAATGAAAATAAATCAACAACTTTGATCTCTTGCTGAATAGGT
CTTTGTGAGATTAACATGGACGGTCTGCATTTTTCATGAATTACTACCTAATACACAATT
TACTTTTCTAAGGTACAACTGACTTGGTCAGCTTAGTTTATGTTTTCAACCAAATGCATA
CAGTTTTTCTGCGTAAACTATTTTTAACGAGGGAATATAATTGCTCTTATTAGCCCATAC
ATTCCTCCCCCAAAACAATGACCTTTCCTTGAAAATCTGTTTGCTTATTTAACTACATAA
GTTTGTCTTCTTGTCTCTTTTGGTTGTCACTTTAGGCAGTATAGTTCAGTGCAAGGTAGT
CAACATCAAGATCCTATGGAGGAGCGAGAAGTGATTGTTAGATCATTAATCATGGGATCA
TAACAAAGATCGTAAGATCCTTTAAATTATATGATCTTATACATACAAATCTACATATAA
TTATATATATGCATTTCCTCTGACCGGCATTCCAAAGCTTCACAGCTCTTTTCCTTGTTC
CGCGTCTTTCGACCTCTGGTCTTCTTCGATTCAAGCATGGGAAAGGGACCTGGTCTTTAC
TCTGACATTGGAAGGAAAGCTCGAGATCTTCTGTGTACAAGGATTACCAGACTGACCACA
AGTTCACATTTACTACCCACTCGCCAACTGGAGTTGCTATAACCTCATCAGGATAAAAAA
AAGGAGATCTGTTCCTAGCAGATGTTAATATTCAGCTTAAGAACAAGCATATTATCACAG
ATATCAAAGTTAACACCAATTCGAATCTTTTCGCGAAAATCAGTATTAATGAACCTGCTC
CAGGATTGGAGACAATTTTTAGCTTCAGTGTTCCCGATCAAAGATCAGAGAAACTTGAAG
TTCACTACTTAAATGACTATGCTGGAATAAACACCAGTGTAAATTTGACCCTACTATTCA
GTTTGCATGAAGGGTCGCGGAAGGCAAAATGGTTTCAGATGGGCGGGGTAACAGAACTCT
AACTTTCACTCTGGTGAAGATGCAATGAATTAGGTTCGACCTAATTCATGAAATCTTTTC
CTAGGTTCCCAACTTGATTCAAATGTTTTCATATTATTTACATATTCTTTGATTATTTGT
AGTGTTCTTGGCTTGTTTTATTGTGCCATTGTAGGCCAATTCACCAGTATCTACCCTCAC
CAACATAAACAACATAAACTATGATATGGAAGGACTTAAAGAGTTTTGCAATGGTCAGTG
CTCAAGAATTTTTTGACTTCTACAACCCGGATTTTTGTTTTTAGAGTGAGCTTCATGACA
GGTTCCATTTGTAGATAGAAATTATCTTTTCTCTTGTAGTCCTTTCCATACCCCCTTAAT
GGCAGTTGAATTTTAGGGTATGCTTTAAGTCTATGAACTCATGTAGGTTGTTGATTATCA
TTATTGGATGGTAAGTCCTTTTTTGAGGGAGATTTTAAGTTATACAACTTATTTTCAAAT
GAGATGTTTGATGCATGAGTAACTATTTTTTGAACATGTTCAAACATTAACATGTATTAC
ATCATATTTCACACCAAATATATGATATGATTATATCATCCATCCCACTTTATATGAACA
AAACCTTTTTGGATCTTTTTCTATGCTCTAGCTTTTTCTCTATACAAGTAATTTTCCCAA
ATGTGTATACTTCCACTCGAGTTTATCATGATTGTTTACTATGCACAAGTTTGATTGGCA
AGGATACATTGTTCATTTTTATTCTGGCATGTGATGTAGTGGTAGTGCTAGAACTGTATA
CTGCCATCATTATTATCCATATTGCTTTTGTTACTAATTAGGTTTACTTGTTGAATCGTT
TTCATTAATATTTTAATGTTTTCTTATGAATTATGATGTGTGAATCTTTTGGGAAATGAA
GTAAAGAAAAAATGGGAATGGTTTCACACGGTTCGTAGGCACATACAAAACTACAATTCT
ACCAGAAATGCAGTTGAAACGTTATGTCTTAATGTGTTCTGACTTTATCTGCTATGTCTG
CGGATCTTTCTATCTACTTCTGAAAAAATTGAAATGATTTCACATGGTTCATAGAAAGGT
TGCTAATGACAGATATGCATTCCTGCTTCATGTATTCTACCTATGATCTTGAAATTTATC
GATCTGTTTTGGGCATAAAAGTAAAAAAAAAATAAGAATGCTTTAACTTGCTTCCTAGAG
TGATTCCTGATGCCATATATGCATAACATTTGGCTAGGTCAGGAGATGTTAGAGGTTGAG
TTTGAACAAATTTTAAAGAGTTAAGGAAATAGGTATTTTATTCAAAAACTGGAGTTTACA
AAATAAGATTTGCAGTGAATGACCTGCTGAAGGAATTATTTTGGATTTGATTTCTGTTGA
TCTCATGTAACATAGTTTACCTCATGGGTAAGCCAGTTGCTAAAACTTGGATGGTTACTT
TCATTTTTGTTATTATTTGTCTCTTTCTTTGCAATCACTGAAGATGAGGGTTACACTCAT
TTATGAAATCATCTATGTTGTGTGATAGTAACATTTGATATTAAACTCTTATTGAAAACT
ATAAAAATTATTATGATTCTAGCAATAAATATGATTAATTGGATACACTACAAAGGCTAT
TAATGTGATGTAACATAGTTTGGTTTACATAATAATGGCATATATATAAGATTTTGAAAA
TATGGATACCATAGAGTATATATAATAAGAACACACATTCATTTTCACCTTCTGTGTATT
CTTGAATACCTTTTTTATTCACGAATTATTAATGTCTTCGGTCATGTTTCTTTGTCAGCT
TTTTAAAATGGTAAGCTTGTGTAAAACTGTGATATGTTTATATCATCTATGCCACTTTAT
ATGATATGCTTATACGATATGATATAGATATCATATTACTTTTGAATCCAACAGAGTTTT
GCATATAAAAACAAGGTTACTGCTCATATATGATATTACATTTGAATCCCACACTATGCA
CACTGTTGCACTCGTAAAGAGCTCATTAATAACATTGTTTATTATTTGTGTAAATTTTAG
TTTTAGTGATAGATATTCAGTGTTTTTAGGTGCA
>Cj_pnp_00092_02041
CGAAGCTCTACCTTCGACGTCGGTGTCTACCGGCTCCACACTCCGGCAACCCCGACAACC
TCACACCATGGGGGGTCGAGTTCGGAAACCCGCACGGCGTGCAGCCCCTTTTCCCCGGCG
ACGGTGCTCCAGCATTCGCAGCAGCGGCGGCACACTTCGGTTACGTCTCTCTCTCCTTCT
CTACTCATTTTCTCTCTCTACATCTCTCTCTCTCTCTTTCTTGTTTTCTCTCTCTGTCTC
TCTCTCTCTCTGGTACGCGGCTTTTTCATTTCAAGCTCTTTCGAAGTGTTTGTAGTTCAC
CATGGGCAAGGAAAAGTTTCACATCAACATTGTTGTCATTGGGCATGTCGACTCTGGGAA
GTCTACCACTACAGTCACTTGATCTACAAGCTTGAAGGCATTGACAAGTGTGTGATCGAG
AGATTTGAGAAGGAAGCAGCTGAGATGAACAAGAGGTCATTCAAGTATGCTTGGGTGCTT
GACAAGCTCAAGGGCTGAGCGTGAGCGTGGTATCACCATTGATATTGCATTGTGGAAGTT
TGAGACCACCAAGTACTACTGCACACTGTAATTGATGCCCCTGGACATCGTGATTTCATC
AAGAACATGATCACTGGGACCTCCCAGGCTGACTGTGCTGTTCTCATCATTGATTCCACC
CACTGGTGGATTCGGAGGCTGGTATTTCCAAGGATGGTCAAACCCGTGAGCACGCTTTGC
TTGCGTTTACACTTGGAGTGAAGCAAATGATATGCTGCTGTAACAAGATGGATGCAACGA
CCCCAAGTACTCTAAGGCTAGGTATGAAGAGATTGTGAAGGAAGTGTCTTCTTACTTGAA
GAAGGTTGGGTACAACCCTGAAAAGATCCCATTTGTTCCAATCTCTGGGTTTGAGGGAGA
TAACATGATTGAGAGGTCAACCAATCTGGACTGTACAAGGGTCAAACGCTGCTTAAGGCA
CTAGACCAGATCAATGAGCCGAAGAGGCCTTCTGATAAGCCACTCCGTCTCCCTCTCCAG
GACGTGTACAAGATTGGAGGCATTGGCACTGTTCCCTGTGGGCCGTGTTGAGACTGGTGT
CCTCAAGCCTGGGATGGTTGTCACCTTTGCACCATCGGGCTTGACCACTGAAGTAAAGTC
GGTCGGAAATGCACCATGAGGCGTTACAAGAAGCACTCCCTGGGGACAATGTTGGATTCA
ATGTTAAGAATGTTGCTGTGAAGGATCTGAAGCGTGGGTATGTTGCCTCCAACTCGGAAA
GATGACCCTGCGAAGGAAGCTGCTAATTTCACTTCCCAGGTCATCATCATGAACCACCCT
GCGAAGCTGCTAATTTCACTTCCCAGGTCATCATCATGAACCACCCTGGCCAGATTGGGA
ATGGATATCCCCTGTCCTCGATTGCCACACTTCCCACATTGCTGTCAAGTTTGCTGAGCT
GGTTACCAAGATTGACAGACGGTCTGGTAAGGAGATTGAGAAGGAGCCCAAGTTTCTAAA
AACGGTGATGCAGGTTTTGTGAAGATGATTCCTACCAAGCCCATGGTTGTGGAGACCTTC
TCTCAGTACCCTCCACTTGGGCGCTTTGCTGTGAGGGACATGCGTCAAACTGTTGCTGTT
GGTGTCATCAAGAGTGTGGAGAAGAAGGACCCAAGTGGTGCCAAGGTCACCAAGGCTGCC
CAGAAGAAGAAGTGAACCGGGTTGGCACTTGCAAGTTAATGCTGTAGTTTTCACCCTTTT
CTGTGTTTTACTGGTATTTACTATTTTGTGCTGTTTTGCCGTCTATGCACGGTGCCCATT
CTCAGAATTGGGTACTGGACAGACGGTGGCGAGTCGCTTTGTTTGTGTTGTGTCGTTAAG
TTTGGATATTTCTTTTTATGAGTGTGCGCATCCTGAAAATTCATATTTGGCATTTTTATT
TACTCTTATTTCTTCTATGAGTCAGTTTTTGGGGAGCGAGGGACAGTATTGGGTAGGATT
GTTTTATTAACTCAGCGGCACGGATTTTTTATTAAGCTATTTCCAATGACCGGACTATGA
C
>Cj_pnp_00093_02313
AAAAAATCTGTGGGCGATCAGCTAACGAATTAATAAGTCAAAACATTGTGCTGGCCGTTG
GATCGCTTTTTATGCCTCATCATCGTTTATAAGATTCTGCGGGATTTCAAGAAATACCCA
CCGGTAGCCGGGCAACATCTATACCGGTGACCAAACTTTACATTAATGAAATGCTGACCA
CCGCAATTTTGTCCTCTCCGCCCTCTTCTTCCGCACCAGCCTTGCCGCCGTCAGTCTCCT
GTCCGGGCACATTTCATTCGTCTTGCTCTTTTGCTACTTCTATACTAAGACTTCCCACGG
CAAGCAAAAGCTCCGCTACTTATAGACTTTGTCGGCGTGTTCAGGCATCTTCCTCGTCGA
GGCCGATGATCGAGAAGGAAACGATGGAGTCCCAACGGCCAGATACGTTCCTGCGAGATT
CTGATAACCGAGACTCCTCCGGCGCCGGAGATGAGTCCGGTTCCGTGAGGGCTCGTTTTG
AGAAGATGATCAGAGAGGCTCAGAACAGCGTCTGCTCGGCCTTGGAGGCCATGGACGGAG
GAGGCAAGTTTAAGGAGGATGTATGGTCCCGACCCGGGGGTGGCGGCGGCATAAGTAGGG
TTTTGCAGGATGGCGCCGTATTTGAAAAAGCCGGCGTCAACGTCTCTGTCGTTTACGGCG
TCATGCCTCCAGAGGCTTATCGAGCTGCCAAGCAATCGGACTCTGCCGCAGAGAATGGCA
ATGTAAAGCCCGGCCCGGTTCCCTTTTTCGCTGCTGGAATAAGCTCGGTTCTGCATCCGA
AGAACCCTTTTGCGCCAACTCTGCATTTCAACTATAGGTATTTTGAAACAGATGCTCCAG
AAGATGCTCCAGGAGCACCAAGGCAGTGGTGGTTTGGTGGTGGTACTGATTTGACACCTT
CTTACATTTTTGATGAGGATGTAAAACATTTCCATTTGGTTCAAAAAAATGCTTGTGACA
AGTTTGATCTCGGCTTCTATCCTCGATTCAAAAAATGGTGTGATGATTATTTTTATATCA
AGGTATGCTTTCCAATTTCCTAGTCTTCTGCTTTCATGAAGTAATTTATTTGTCTCAGTG
TGTTTATTCACTCCCTCCTTCCCAGTTTTAGAAAAAAAAAAAAACAGTCAAATAAAGCCA
AACCAGACTTTGGGGATGTAAAGTTGCAGATAACCATGGAGTATTTACTGTTTCACTACA
TTGTTTAAGGGCATCCATAATCTCCAGTTTCAATGAGGCCAAATGACAGTTGCAGTCTCC
TTCACTTCAGCCCCCTTTAGCCAATTCCCCAAACCATGTCATTCACGAAGGTTTCAGCTT
TTGCTTAGGCTTTAGTGTAAACTTCTTTCCAGAATATTGCTAGGGCAAATAAGCAAATAT
GTGAATTGCCTTTTTGTGTAGCTTTGCATGATCTTCATTTCACTTTGAAGGGTAGTTTTT
TTGTGTCACAATGAGCTAATGTCCAGCAGGGTTAAATGTCTTATACAGCACCGTGGAGAG
AGACGAGGTCTTGGAGGAATTTTCTTTGACGATTTAAATGACTATGATCAAGAGATGCTT
CTCTCCTTTGCTACAGAGTGTGCGAATTCTGTGATTCCCGCATATATACCAATTGTAGAG
AAGAGGAAGGATATGCCCTACACAGACCATCACAAGGCATGGCAACAACTAAGACGGGGG
CGCTACGTAGAATTCAACTTGGTTTATGACCGTGGAACAACATTTGGACTAAAGACTGGA
GGTCGGATAGAGAGTATTCTTGTTTCTCTTCCATTAACTGCGCGATGGGAGTACGACCAT
CAACCCCAAGAGGGGACTGAAGAATGGCGGCTCTTGGATGCTTGTATCAACCCAAAGGAA
TGGATCTGAGTTCTCCCAACTTGTTAAGTCCACTATGTTAGATATATGTACTTGTTTTGA
TTCGGTATTTGTTGAGTTCGGAATATTTTGTCAATGGTGTATTAAACCTAGGGCTGATAG
ATCTATTGGTCAAGGCCCTTTGTCTTGGTGGTGAGGTGAGGTGAGTTCGATAGCTTTTTT
ACACTAGTTTTTCTCACCGCCACTCAACAAAGTGCTTCTTAAGTGTAATTCTTCATTTGC
TATGTTTGGATTCAAATGTAATTTATTTTGGGATTGATTGTAAATTTTTAAGATTAATTC
CACCAAAGGGAGTCAACTTCTAAAACCAGACTTCTGGTACACTATGGTGCGAGGCAAAGG
ATTTTAGTAGCCTTTGGTGAAGTACGTTGTAATTTCACTGCAGATTTTTCATCTTACCTT
CTCAATCTTACAGGTAAAACAAATGGAGTAGTG
>Cj_pnp_00094_06647
CCCTTAGGCAATAATTGGACCCTGAGGACTTCGTCCCCCATGTCCTGACCCCTCGAGCCG
CAGAACCCGAAGTTCCTGTGCCCTCCTTGGTCTACTTTTTTTTACCCCTAGAGCTGTAGA
ACCTGAAGTTCCTGCGCCCTCATCGGTCTCTTTTGTTTTTACATATTTTTTCACTTTTCA
CTTTTTACATTTTACATTTTACATCGACTAAAACATATTCTAGAAAAATAATATCCGCTA
GTTGTCCCAAGCGGACCCAACGTCTCGAATCATCTTCTCGGCACTAATTTTGCAAATATT
CTCCGAAAGTAATTGTCGCCGGTAGCCCATTGTTCCGACTCTTGCAAAAATGGGATTAAA
TATCTCAACAATCTTCTCGGTGTCAATCTCGTAATTTGTTCTTCGGTTGCCAACCGGTCT
TCCGAGATGTGACTTTCAAAAATTTCCATATTTCCTTTGAAAGTGCATGTCAACATGGCC
ATAATGCCACACTTCCCAGGAAAAAAGAAGAAGCTCGCCACCTTCTCCAAACAAAAAGAA
GAGCATGTTGTCACCCTTTCAATCTCCAAATAGTGTAGGCTGGTCAAAAAGTTAACCCTT
CCCGCAATTGCAGCATAAAATTATCTTTTTAACTGCAAAATAATGTACCATCAACTTCTC
ATTTATTGATGATGGGTCCCATTAAAAAACTTCCCTGCTCATATACTCCCAAAATTTGTC
AGTCCATTATCAGCAAGGTGGCGGGTTCTATGCACTGTACTGAAACGACAATCAATGTGT
ATTCTCATTCAATGAGTTGTCACATCATCTTAGGTCCTCCCCACTTTGTCAGCTTGGTCT
TCTTCCCCATCTGATAAAAGCTGAAGCTCTTTCCCTTCCAAGCAAATTTACAGGGACACA
GGGAAAAGTTCACTGCCACTTTCTCAAAAAGAATTTTGTTAGGATCTTCTTTCCATGGTT
CTACCTCAGTCGACGGAAACCCACTGCCCTGAGCCGGCAACACTGACTCTCTCTCTCCCT
GCAAATATAGTGACTTGACCCTTTCAAAGTATTTGTCTTCATGCGTTGAAATTTAACCAT
TTGTCCTTATGCTCACGAATAAAAGTTCTGCAATTTCTGGAAAACAATTTCCCGATCTGA
TTTTCGGGTACACCAAGACGACGCTGACAGCTTCGGTCCCCACCCAGCGGTAGTAGCGCT
CAGCTTTCCGCGGTGGTCCCGGCTCCCATGAACTCGCCAGCGGCCTTACACTCTCCACCC
AGCGTGGCGGAACTGGCCGTCCGCATGGCCCATCTTTCTTCCATCTGGAAACAGCAGCTC
TCTCCTGGGCACGAAAGCAACATTCATGCAACAGTCGTGCAACCTTCAGTTCCTTCTACC
GGACGCGGCGGCCACCCTTGTAGCAGATCCACGATCAGCGCCCCTTGCCGGCCATTAGCC
GATGGCGGCTCCTCCCTCTGGCGGTTCACGGGCGGCGTTCGGATACCTCCACAGCTGGTG
CGGTGGCGGCGGCTCTCCCCAGAAAGTGAGATCCCAGCGGCCTCACCTTCTTGACTGATG
TGATGACGGCCTACGTGGTGGCTCCACCTCTTTGACAGCACTGTGGTGGTTTCAGCTTTT
CAGTGGCATCGTTTCCTCGTCGCGATGCGAGTTCTCTGGTCAATAGCCCGATGGCCTCCA
CCTTCGTGTTTAGCGGCACATCGTACAGTAGCCACGCGACCTTTGGCTCCTCCAGTCAAC
GGTGGGATGGAGTCGTTCTTCTACAAAAATACACTACACAGTGGCATGCTGGAGCCTGTC
TCCCTAAACAACCATGACTTCCTCCTCTCTCCTTCTTTGACCGGTGACCAATAGCATCTC
CAGTGGTCTCCTTCTTCACACAGTAACATAGAGTGATGGAAAAGGAACACAACTTCTTGT
CCGTTTCCCACAGACGGCGCCAGTGTTGGAGTTTATTATCTCCGTAATGAAGGAATAAAA
TGGGGAAGAAGAGAGACAAAGATTTAACGTGGAAACCCATAACGGGAAAAACCACGGGGC
TGTTTCGGCTGATGCCCAAGCCTAGTGTTATTTCATTAGGGTGGTGGTGACTTTGTACAA
TAGCTTGGAAGCCATCTTACAAGGAATAGCATGTGGTCATACAAGAGAGAGGAATAGAGG
AAGAGAGCTCCCCTAACAAGGTGCCCTAACCCCACTTATATAGTGGTGGGGTAGGGTTTC
CTACACATGGGCCGCCCCAACGGGCCATATATTAACAAATGGCATTGGGCCAAAATAGTT
GGGCCATTAACCCAACACTAGTCCCCCCTCCGACAAGTCTTGGAGGCGCAGCTCGAAAGA
CTCCCGGTATGAACCAACCTCGTCCTCGGGCATCCGTCTCTAACCTCGGGGCATCATGTC
CTGTCTGACCCTCCTTAGGTTCTCAAATCTCGTACCTATCTCGGTCCTTGGGACTTCACG
CTTCACGATCTGCTCTAATTTGTTATTTAGAAAATTGCCTCTGGTCTGCTCGGCCCTAAC
ACGGGACTCTGCTCTCCAACTGGTGCCTTGGGATTCCACGCCCCATGCTTCCATATTGAC
TCCTCAGGTGGCTAGTGCCCGAGACCCCGACAATGCTAATGATGATGTTAATGATGATAA
TGCAAGTGATGATGATGATGATGATCATGATGATGTAATGATGAGGATGATGATGATGAT
GGAATGATGAGGATGATGATGATGATGATGATGGAATGATGAGGATGAAATGATGATGAT
GAGATTATGATATGCAGTTGGGAATCCGGGGCCCGTGCCACTGTCTTTAATCTTCAAGTA
GTTGGATTCTCGGGACTCCACGCCCCCTTGTCAATCTTTGGTCTTCAACGGTTGGACCCT
TGGGACTCCGCGTCCCCCATGTCCTCTTCGATCTTCCCTGTATACGCCAGATCTCTGGCC
CCTACGACTCCATGGCTCTCATGTCCATCATGTCTTCGGGGTTAGACCCTAAGCTTGGGT
GAATGCCTGATCTCTGGCCCCTACGACTCCAGGGCTCTCATGTCCCTCATGTCTTCAGGG
TTAGACCCTTAGGCAATAATCGAACGCCTGATCTCTGGCCCCTTCGACTCTAGGGCTCAT
ATGTCCCTTATGCTAAAGACTCCAGGGCTACATGTTCCTCCTGTCCTCGGGGTTAGACCC
TTAGGCAATAATCGAATGCCTGATCTCTGGCCCCTACGACTCCAGGGCTCTCATGTCCCT
CATGTCTTCGGGGTTAGACCCTTAGGCAATAATCGAACGCCTGATCTCTGGCCCCTTCGG
CTCTAGGGCTCATATGTCCCTTATGCTAAAGACTCCAGGGCTACATGTTCCTCATGTCCT
CGGGGTTAGACCCTTAGGCAATAATTGGACCCTGAGGACTTCGTCCCCCATGTCCTGACC
CCTCGAGCTGTAAAACCCGAAGTTCCGTGCCCTCCTCGGTCTATCTTGTTTTTTGTTGTG
ACCCCTCGAGCCGTAGAACCCGAAGTTCTTGTGCCCTCCTCGGTCTCTTTTTTTTACATA
TTTTTTTTTCACTTTTTACATTTTACATTTTACATCGATTAAAATATAATATAGAAAAAC
AATCTCCGCTAATTGCCCCAAACGGGCCAAATCGTCTTGAATTGCCTTCTCGCCATCAAC
CTTGTAAATATCCTCAGAAAATAATTGTCGTCGGTAGTCCATTGCTCTAGTGTTTCGATT
CTCGTATCGAGGCAGCTCGTGTCTCAAATTGTCTTCCCATCGGCGATCTCGTATTATTAT
CTGATCGCTCTATCATCTTCCGTGCTAAAAAACTTGCGTGAAAGACTCTCTCTTTATCAC
ACTTATTTTTTCTATCAAATAGTTCCAAAATGCAAGCAAGCATCATTCGTACAGCTAATG
CATCCAAAACTTGGGCCCCACTTTGAAAATTGTTGAAATCACTTATGCCCAGCACGGTTG
TCCCATCTCTGCAAAAAGCAATGTACCAACCTGATAAATTCTTTAAATGAAGTGGGCCCT
TCCTGGCATGTGAAGACAAGATTTTCTCAAGATGTACATTCACGTGGTGAGACTATGGCA
ACGCCTTCTGCCAGACATGTAAACAGTGACATGTCCTTTTCACTTTAATTACAATGCTCT
CTCGTGTTCAGAAATTTAGCAGCTTCAACCTTTCAAAGTCATCAACATGGGATTTCGCCG
GCGTCCGCCGCTCCCGTTTCCTCTTACTGCCCTTGACCTTTGAAGGAGTGTTACCTTGGA
GGTGGGCCCTCCCACTTTACCAGTTGCCATCCTCTTTTTCTGCAGGCTCACAAGTAACGT
GCCTGCTTCAAAATGATACAATAAAACAAAAACAAAAATATACTTTCAAAAAGAAAGTCA
AACATGGTGCTGCATTATCATCTTCATTGGCAGTGTGTTGTCCCTTTCCTATCACTGTTT
GCAGTTCCTGTCCCTCATGTAATGCCAAAATAAGCCTATTCAATGAGAAGAAAGGTTCTA
CAATCCATCCAACCACACGCCGGTCCCAACACAGCCGCGTAACGGCGGCGCTTCCACAGC
TTGCCACAGCTTCTCTAGCAGCACCCGGCTTCCCGTGAGGGCGTGTTTAACCTTCAGCGA
TGTTGACTCCGCCCGGCCTGACGGCACCCCAAGCGCCCCACAATTCACTGGCAGCACCTG
GCACAGAAAATGCCCCCTCCGCCTAGTTCAACGGTCATTAGCCCCTACGCGGTCTCCTCA
CCCCTCGACTTGATACAGCGACCACAAGCGCTGCCTCGGTGCCCAAGTGCCTGCAGTCGC
CCAATGGCTAGGCCAACGACCTGATCTTCATCTCTAACGCAGTGGCGCCAATGGCCCCGA
TGGCTCCATGGCTATCCTACGGTGGTTCCATGCAGTTCTTAGCTTGAACGGCGGACAACC
AGGACCTTCAGCAAACCTTAATGACGGCATCTTCTCTTACAATTTTCCGGTGGGTAGCGG
TGGCTTCAGGTGGCTGCGGTAGGTACAGCAACCTAACAGCTCCTCCTCCAGCATGGTGGT
TACTATGAGCGTGGCCCTTCGCTTCTTGCATCATTCTAGCAGCTCTCGACCCGGCTGCCA
AGGGTTTGGCTTCCCGCATGGCAGACCCAGCTCTTCATGCAACTTTCCGGTGAGTTGTTC
CAATTAGCTCCATTAAGCGACTAAGGTGGTGGATCTGGTCAGCCAGAGGTCGTTGGCCCC
TCTAGTCAACGGTTGCACAAGACAGTTCTTTCTTTCTTTGAAGAATCAGTGGCCACTTTC
TTCCCAAACAGCCTCTACTGTTCATATTCTTGGTTTCTTCTTTGACAGGAAAACCGAGAG
CATCTCCCGTGTCTCCCTATTCACACAGTAACATGGTGTAATGGAAACGGAACATAGCTT
CTTGTCCATTTCCCACATACGGCGCCAATGTTGGGGTTTATTTTTGCAACCCTCAAATGT
ATAAAATATGATAGGGAGAAGAAGAATAGGGTGACAAGTCATTTAGCGTCGAAACACAAC
TGGGTGAAAACCACGGGGCTTTTTCAGCTAATGCCCGAGCCAAAGGGGATGGTTTCACTA
TATGAATGGTGTACAATAGCTTGGAAGCCATTAATGGCTTCCCAAGCTTACAAGAGAATA
TAGTCATTCTATGAAGAAGAGGAGAGGAGAGCTCCCCTAACACGATGCCCTAACCCCACT
TATATAGTGGTGGGGTAGGGTTTCTACACATGGGCCGCCCCAACGGGCCATATATTAACA
AATGACATTGGGCCAAAATAGTTGGGTCATTAACCGAACAGGATCCTTCCCCTAGCTTCC
TTTGATAGCTCATGCCAACCAATCTATATTAGCAGCCAAAATATCAGACACTCCATTGGA
CTTCTTGTAAGCATATTGGGATTTCAAGCTTCTGCCAACAATAGGGCTTCTTATCAGCAA
AGCCAGCCTGCTAGTCTCCATCCTTCTTGTCATTCTCAACCATATCTATTTCAATAATGA
TATTGTCCAACCATTATTTTCAAGGGCCAAGTGGCCAACCTACATTCAGTTAGCACAACC
TGCAACTCCAATTCAAGCACATTGCTCTCATCTATTCTCTGAGAGAATGTTGTTGAAAAA
TCCCCATGAGTTGAATACAGCTTTCTGCTGTCAAGACCTTATTCTTAAATTTGGCCTCAT
TTCTCTTTTTCCAAAGAGCCCAACAACCAATGAGAGGAACAATATGAATCAATTGGGAGG
CTTTAGATTGGATCCACTAGTTAGTGTGCATTGCAGTAGGATGATCACATACTCTCAGCC
TAATACCAAAATAAATGCACAAATTTGTGGTTAAATTGCTACCGGTTTGGCCTCTCTTTT
CTTTGCCAACTCATCTACCTAAGATGGATACACCACCGAAATTTTGTGTTCTGTTGGTAA
ATCCATTGACCTAGACTGCATATGTTAGTTTTTTTAACTTCTCTTAATTTCTTACTAAGA
CGACCAATTATATTCCTTCATATATGCATGCATCTTTTTGAAGCTTTTTTATATTACGGG
TTGCATTTTAATCTGAGAATTAAGATCTTTAGCTCGATCTGACCACCTGTGTATAACTGC
AAATTGGGTGGGCTGTTCTTGGAATTGGATAAGCTGTTTAGTTGGCT
>Cj_pnp_00095_01416
TATCATACAATGGCTTCGGTTTAGAGATTCTTGGGTGAATCTATAAGCTGTTGATGCATC
TGGATGCGTCCAGGTTCTCAAGGGTAGTTTGCAAACGTTCTAATGGCGTTGATCTTAGCA
ATCCTAATCTAAGCGTTGGATTTAAAACCAACATAGACGATCAATAATGTTGGTGCTGAT
ATTACAATACTGAGTATAAAAAACACTTATACAAGTAATATTGGGCACAATAAATATCTC
TCATTATCTTCAAGGAATGAGGCACTATATAAGACACACCATCTATTTATTCAACTGAGA
GATGAAAACTTTGAGCTGATAAAAGTTCTTCAAGGCCATCTGAATGCAGAAACTAATGAG
GTTTCAGAGAGATGGATTATGGCCATCTAATGTCAAAAGCACCTTATATAAATCTGGACG
TCGATCACGAAATACCCCCCAGCTTTGTCTTTTGCTTTTGATCATGGCCAGATCAAATTC
GGCTACAAGAACAGCTTCTTCCTTATCATCTGCAAGTGCCACTATTTCTCCTGTTGGGCC
TGCTATAAAGGAGTTGCCATAGAATGTGATCTCACTCTTCCCGTGTTCTGTCTGAATTAT
CTCCTTCCCTATGCGGTTTGAGGCTACTAGAGGTACCACGTTTGCCCCAGCATGACCCTG
CATCACTCGTTTCCAATGCTCTCGGGAATCAAGTCCCCCATCTTGAGGCTCCGAACCGAT
TGCAGTTGGGTAAAACAGTATTTCTGCACCTTGAAGGGCCATGGCTCGAGCTGCCTCGGG
AAACCACTGATCCCAGCAAATAGCGACTCCAATTTTTGCAAATTTAGTCTGGAAGACCTT
AAAGCCAGTGTCACCTGGGTTGAAGTAGAATTTTTCTTGGTAACCTGGACCATCTGGAAT
ATGGGACTTTCTGTAAAGTCCAAGATCGGTCCCATCGGCATCAATAACAGCTACTGAATT
GTAATGGGCATTATTTGCCTCCTCAAAGAAGCTAACTGGAATTACTACTCCTAAATCTTT
TGCAAGCTCCTGCATCCTGAGAATTGTAGAATGGCCCTTGTATGGTTTTGCACGCTGAAA
GAAGTCTTGCCTTTGCGCTTGACAAAAGTAATAGCCCTCAAACAACTCCTGTATGAGAAT
GATATTTGCGCCCTTCTCATGAGCTGCTCTAACCAACCTTTCGGCGGTGGCGACGTTGGT
GGCGACGTCGTCAGTGCAGGCGAATTGTAGGGCTGCGACGGTAACTAGTCTCTTGTCGTT
GGCCATTCTCCGCCGTTAAACTCTCGTGCTTGGAGGATCTCTTGCCGCTCGGGCAGCTAA
GTCAACGGTAGAGATGGAATTCTGATGACAATAATTGACGCCTGCAGAGCGAATCAATAT
ATGCTTGCGGAAAAAAAAAGTAAAAAACTACTCCTT
>Cj_pnp_00096_01363
GTACTCTCTCCGTCTCTCTCTCTCTCTCGTGCTTTCTCTCTCTATGCCTCTCTCTCTCTC
AGAAGTTAGATCAGATCTCTAGCGAAAATGGCGAAGGAACCGGTTCGAGTCCTAGTTACT
GGTGCCGCGGGTCAAATTGGGTATGCTCTGGTCCCCATGATTGCTAGGGGTGTAATGTTG
GGTCCTGACCAGCCTGTAATTCTCCACATGCTCGATATCGAATTTGCTGCAGAGGCATTG
AATGGAGTGAAAATGGAATTAGTGGATGCTGCCTTCCCTCTTCTTAAAGGTGTTGTTGCT
ACAACTGATGCTGTTGAGGCATGTACCGGCGTCAATGTTGCTGTCATGGTTGGTGGTTTC
CCAAGGAAAGAAGGAATGGAGAGAAAAGATGTGATGTCCAAGAATGTCTCTATTTACAAG
TCCCAGGCCTCTGCTCTTGAGCAGCATGCTGCTGCTAACTGCAAAGTGTTGGTTGTTGCT
AACCCTGCAAACACCAATGCATTGATATTGAAGGAGTTTGCACCCTCTATTCCCAAGGAA
AATATTACTTGTTTGACAAGATTGGACCATAACAGAGCCCTTGGCCAAATCTCAGAGAGG
TTGAAGGTTCATGTAAGTGAGGTTAAAAATGTCATCATCTGGGGAAACCACTCGTCCGCA
CAGTATCCTGATGTTAATCATGCTACCGTCAAAACACCAAGCTGGAGAAAAGCCTGTCCG
TGAGCTTGTTAAAAATGATGGAATGGTTAAACGGTGAGTTCATAACCACTGTCCAGCAGC
GTGGTGCTGCCATTATCAAGGCTAGAAAGTTCTCGAGTGCTCTCTCTGCTGCTAGTGCAG
CTTGCGACCACATACGCGATTGGGTGCTTGGAACTCCAGAGGGAACTTGGGTATCAATGG
GCGTATACTCCGATGGCTCTTACAATGTCCCCGCTGGGCTAATCTATTCCTTCCCTGTTA
CTTGCAAAAATGGAGAATGGTCCATTGTCCAAGGTCTTTGCATTGACGAGCTCTCAAGAA
AGAAGATGGACGCAACTGCTGAAGAACTTGCTGAGGAAAAAACTTTGGCATACTCATGCC
TCTCTTAGAGTCTTATTGCATGGATCTTGTTAATGAGATCTATCGGTTGCGTACTTTGGT
TTTGAATAAAGTGCTGAGATGCCCCTCCCCTCCCCCTATAAATGTTGGAACCTGATTACT
TATTATATCTGAAACTGTTGTGTTTTGCTTGAGTAGATCCAAAATCCACAAGTTACTTTT
TATAGTTTCTTCAAAATTATGTGTGTAAATGTCACAACCAAACGAATGCAGCCATATTAG
ACAACATCACAACAGAACCAAATGAGATAATGATGAATCTTTT
>Cj_pnp_00097_00630
TAATACCTTATTCATTCAAGCTTAATTCTCCCATATCTAGCCCCGTTTGAATTAATGCCA
TCGAGGACGGAGGGAGTATAAATTATTAGTTGCACAACCTCTCTAATCTCTATAATAGTT
AATGGTGGGTTTGACATTTTATTTCTAATACGAATAAGAAACGAAACATATGAATTATGG
AGCACTTTTGCTTATATCATTCCATTTCCATTTAAAAAGCTTTATTTACCGAACACCATC
CTCTCCTGGAAATATAAAAAAAAGTACACATATATTTGTTGATGCCCATGACTTAGTTTC
GTCTAATGAATTTGTGGTTCAAAAGAACCTCTCTCATCTCCGCCGCGTCCATCTCCTTGC
TGATATTCTCCGGCCGGTAGTACCCGGTGACGGGGTCGGGCACCCACGAAATTTCCTTTC
TCGGCACTTCTCCGGCTTTCTTCTTCATCGTCGCGCTTCTTCCACTGCCGGACACAGCTG
CCTGCGACCCCGCTGCCGCGTATGCCCTGCTGAAAACGGCGGAGACCCGGTCAGCGACGA
AGGCGGATACGAGGTTGGCGTTGGAGAAAGAGCGCGCCATGGGATGGAAAGCCCGAAAGG
GACAGACCGCGAGAGCCATCTTGCTTGTTC
>Cj_pnp_00098_02176
TTTAAATTGAACTCAATTTTTATTAATCATCAATAAAATCAAATCAACATAATTATTTGA
ATATCGTAAAGTAAATTACAATATTAATATAGAAATTAAATAAATAAATCACAGTTCACA
AGATGCCCTGAAGATAGAGTTTTACTCCATTACTACACAAGATACCTTTGGGATTTTGTC
ATTTAACATTTGGTCTCTAAAAGGTAAATTCTTGACAAGTATAACACGCTAGTTTCCAAT
GTAATGGTCGTCGGCAACAGTTTGACCCTCTGCCTCTTGTGCTGTGAGTGTAATTTCATC
CCAAAATGCCACATAGCAAACCTTCTTGAGAGATGATTGTGACATCCCAACAGTTGGTAA
TGATCATCTCCACCACCAAATGCGCTTGTCGCCCAAACTCGAACCTCCAGGGCTCCCAAT
TATGCCGCTGAGCTAAAAAATCACTAAAAGTTGAAATTACAATGTATAGATGAAAATAGC
AGCATAAGCTAATGTTGAAACTTGAAAACTACCAGCCTTAAATCCAAAATTGCATATTAT
ACATCAAACGTCAATTCTAGCCCTTGACAAACAGATCTTGAAAATTTATCAACATTAACC
ACCAAACAACAAATCTATAGCAATTTCCTCTAAGTTTTTTTTCCATAATTCTCATATTGT
TCTTTTCATTAATAATAGAAAAACACATTGAGACACCAAATAGGTGAACTCCCCCGCATA
TTATGTCGATAAATACACTCTCAATAATAGAAAAACACATTCAGATCCCAAACAATCCTC
TCTATGTAGATTTGCGGCCAAATAGTGTCTTAAAAGGTTAAAATGACATAACTTGGTGTG
TGCACCACATTTCACAAAACAAACAAAACCAGCATGTACCTAAGGAGGCAAATAACATAT
GGAGATAGGATAACAAAAGCCACTCAGGTAGAAAAACCTCTATTCAAAGGCGACATCCTC
ATCATCATCAGGAAGTGGCATATTGGCTGCTTCCTCTAGCTCCTTTTCTTGTAATTTCTG
TGTAGCAACGTCAATTTCTACTTCTGGAGGAAGCAGAGCAGGGGCTGCCGTAAATTGAAT
ATCATTATTCCCGGCAAGCTTCCTGGCAAGGTACAAGAAAGGCTTCTCAAAATTATAGTT
GCTCTTTGCAGAGATCTCATAGTACTGCAAATTTTTCTTCCTGTGGAACGTAACCTGCTT
CGCTTTCACCTGCCTGTTCTTGACGTCAACTTTATTTCCACAAAGAACAATGGGTATACC
TTCGCAAACCCTTATCAATTATTCTTAAACAAAAATTACTTCATGTATCCAATCTGAAAC
ATCTGAAACAGCAAGGGTATGTTCTTTGTGCCTTTGGTACTTGAATTCTTTTTCTATGAC
ATATTGAGAAACATTCTTGTGTCGTTTGTGGCTTACATGTAGATGCTATCAGATTAAGAT
TACAATTAGAAACAAGGATGACAATTATGATTCAGTTGGAACGCCATTAAAAGTTGTTAA
GTATGCAGGAAATTTAAATGGGCAATATCAATTTAATAATGAATTCAAGTATTGCACCAT
CTGGACGCCACTGCCGAGGATGACCGTGGAATCCTCCTACAAGAGTCCGAGCTTCGCCGT
GCTCTATCCATGCGAGAGAAGAGTTTGGCTTCTTCATTCAAAAAACCGGAATCACAGCCC
CCGAAGATCTGCCGCCGCCACTTGAAGTCCGATTGACACCCAGATCGCTCTGCCGCCACC
ACATCTGGTGCACAACATCCATCCACGCCTGTTGCTGAGGACGAAAATCGAAACCCCCAC
CCATCCGTTCCCAATGTCTGCTCCACGCCTAACACGCCAATTGTCGTCCCTCTACGAATA
GATCAGCGAGGAAGAATGTCGCTGCCTGTGTCGCCCATCCTAGTGATTTACCCCCACTTC
GACAATCAAATCTGCAGTCTCTAGAGACGAAAACCCTGCTTCAATAACCCCTTCTTCGAT
AGTCCCTGCTTCCATAATCAAATCTGCAAATGAAAGGCTTGCTTCGGTAATCAACTCTCG
GATCATTGCGAAGAGGACATCGTGCACCTGGATCCACCCACATAGGTCGCGGTGTAGTTT
GTGCATTGCGATCTGAAATCTCCACGGACCACCAGAGGAAATCACGAACTGAATTTGCCA
TCCACGCTCGGAAAAT
>Cj_pnp_00099_01901
CAAGTAGCGCACTTGAGGGAAGTTACAGCGACTCACAAGACAAAAAAGAAAAGTGCATAA
AAACTGTAAAAGCACTCTTTACTAGTAATATTTGTTTGGTGCATGATCAAGGTATTACAT
AAGAAGTTGAGAATGGAATGAAATAAGAATTTATTACTTCAGGTAACTAAATTAAGAATG
AATCCAATTTGTAAATGGTACAACAACAAACAGGCTATGCCATTATCTTCATACGCCCCA
CAAAACTTGTCAAATCTCTCAGGCTTCATCTCCACCACCAGCTGTGTAGTAGCCACAATT
CCTGTCCTGAGATAGCATCCTTTGCTTGTTAAGATACAGAGTCCTTGCCTTGTTAAGCGC
CGAGTTCGGTGACTTGAATAACCTCTTTTCAGTTCCAGATATGCGATGTTCAGCACCAGA
AAACATCTTTTTCTTTGGTGTAAAGCTGAAAACATCTTGAAGAAATTCATTTTCCTGCAT
GTGCTTCACAAATCCACCCCCAAGGAAATGTCTCATGAAGTTAAGCTGAATGAATTCACC
CCATGTGCTTGTGTCTAATGAGTCTCCACCAATCTTCATAGTGGTCTCTGGACTATATCC
ATACTCAAGAAACTCAAGAATATCCCGAAATGTGTTTCTTTGACTGTTGAGATCTTTCTT
GGCAGACCCTTTACCTCCTGCCTCTATTGAGAGGCTTCTGACTTGGTTCACAACTTTAGA
TCTTAATCCCTGTATATGTATCAATTCTCGAGATTTGGTCCCTACATCTAAGGAACTGTC
ACTCGATCCTTTAACTTCACCAAAACTCTTCTCCAAGTTTCCTACTTCAAAAACCAAAGC
AAGTGCTTCCCCAGCTGCAATGCGTACAGATCTATCGTCTTTGTCTAGTAGAGTGGAGAA
GTGAGTGATTGACTCTTGCCAACTTTTGGGATTACGTGTCCATCCATCCATAGTAGTGAT
AAGGAGAGACCATGCAGACACTACTGCTGATATAATTGGTGATGAAGGTTTAACAGCAGA
AACATTAGAGCCCAGTTTTGGATGAATGACTTGCCACATCAATTCCATTGACTTTTCAGT
CTCTTCAGGTGCTTCACCCCCAACAAAGGTGATAATGGCCAAGCACTCCAATAGCGATGA
CATCTTAAGTGCATCAATACGGGATTTGAGAGCTTCTGAAATAGGAGACACTGACTCTTC
CAAGATCTCCCGGGCTTTATCACCAGAGCCAGTAGTCAAAGCCAATAGTCCAATAAAATG
AGATGCCAATGCTATCTCCTTTGAGGATCCCTTCTTAATAGAATTAAGAGATTGATGCAG
CAGTGTTGCAAACTTCTTTTCAACAAATTCATGCTGCACACTGCTATTAAAGGCTTCTAT
CATTGACGCCAATGCCTTCTCTCTAGTAGATCCCCTTTTCTCGTAAAGGGCATCTAAGCA
TTGATCAAGAAAAGTCTCCTTATCTAGCTGAACTTCCTCCCCACTATACACTAACATATC
TGACTGAGCAGTTGATGATGAACTCCGACTGTCTGTATCGTCGCTGTCTAACATGGCAGC
ATTCTTCCGTGAACTCCTTTTACCCATGGTGAAGAGATCCAGAAAGCAATGGTTAGAAGG
AAATACAAGGTTGACTTATGATCGGGAAAAGGAAACCGGAGGGCTGATGTTGAATTAAAT
AGAGAAAAACTAAACAGGGCAGCAGATTGTTATTCTTCTTCTCCTTGATTGAATCGGAAA
ACAACGTATCCATAAAAGAGCTTTGAGATAAACAAGGAGAGAATCTAGAGAACAGAGAGG
GGTTTCCTCTTATAGATCGTAATCGAAGCAGGAAATAAATTTACGAGAGAGAAGGGAGGA
GGACGTCCGAGAGATATTCAGATTAGTGGTTTGGAATATTC
>Cj_pnp_00100_00924
CAGGAAACACAGCACAGGCGCTGCGCATCCTATCACCGCCGCACTGCCTCTTCCCTGTGG
ACGACAATGCATCGACGTCAACAGGGAAGAGGCAGTGCGGCGGTGATAGGATGCGCAGCG
CCTGTGCTGTGTTTCCTGCTGCTTCTTCAGTCTGAGATGGCCCAGGCCGCGGCCGTTTAC
AATGTTCCCTGGACCTTCAACATGAACGGCGCCGCCTTGTTCAAGGGCAAGATCCCTAGA
GCCGGGGATGTGCTCGTGTTCAACTACAGCCTGGGAACCCATAACGTGGTGGTGGTGGAT
AAGACAAGCTACCCCAAATGTAGTACGCCGCCGAGGGCGAAGATATATACGTCGCCGACG
AAGGATAGGATCACACTGGTGAAGGGACAGAATTACTTCATTTGCAATTTCCCAGGCCAC
TGCCAGGGCGGAATGAAGATCACTGTTAACGCTGTGTGATCCACATATACGCAGTACTTA
CTTAAATAAAGTAAATGCAGGGTTCGCTGCTGTGAAAAGGCCGAATCGAATGCTTAAGTT
TTAATTCTTGCTAGCTCTTACTGCATGCGGATGTACTATACACAAATATGTGTGTTCTAT
TTTCATTGTTCTCTTTTGAAGGGTTTCTATTTATTATTACAAATAATAAGAGAAAATTAT
GTATGTAGTACTGTAGCAGCAGTATGTATGACTTGTTACTGTGTTGAGATCCGTAGAATC
ACAGAATTAGCTTATTGAAGCAGTAACAAAATCTCACCCCTTCTAAAGATGAAGCCAAAA
CGTAAGGGCAATACACAGAAGGAAATCTCTGCATCAATGGCATTGAGAAAAACCCAGGAC
AGTGAAGATATGTGGAAGATGAATGTGTCTAGTGAAATATTCACCTCAAGTCATCTAAGA
TGAACTCCACATTGTGAATTTTCG
>Cj_pnp_00101_07753
CTGAGTAATTAGGTCTTTTGCAGCTGATGAGACTATGGGCTTGGGTGGGAACTTGAGATC
AACTTGAATTATCCTTCTGTAAGTGTCCGAGTTTTCCTTTGCTTCAAACGGTGGCACGCC
ATACAGGAACTCATAGCAGAGGACACCAAGGCTCCATATGTCAACTTGAGATCAACTTGA
ATTACTTGTTGTGTTACTGACAGGGATGACACCACAACCACACTCCCCTAGAGAAGACCT
CATTCATGATCCATAAGAACCTGCAATATCTTCTTAGTTTTCATTAGTCATATTAAAAAT
CAACACAAGAATCAGAATCTGATACACCTAGACAAGAATGAAGAATCTCACTCTATACCA
CATGCTCATATAGCTAAAGAACTTGAAGTCAATCTAAGAGTTCTGCTAGAGCCAGAAAAA
GTTAAACAATATACAAAATTCAAGAGTAAGCCAAATCCTAGAATCAAACCTATTTATTCA
AGAGTAAGCCACATTTCTTATTTCTGCTGCACTCATTTCATTCATCTGCTTGTATCGGTA
AACAATTCCCAAGATATTCAAGAGTTGCCTCTTGTATTCATGAATGCGTTTTACCTGAAA
TTACACTTTTACTCTCTATTTTGACAACGGTTTAACAATTTGGCTAACGGAAGACTACAT
TAACAAAGAAACAATAGCCAGAGGTCGACTCTTAGTAACTTTTAAAGTCTAAGAAGAACA
TAAGAGTCTAGAGTGCTAGAGTCTTGCACTGCAATGACTACTGTAGAACCCAATCTCCGT
GAAATTGATAATACACTGTGATAGTGCTGCTGCAAGCATTCTTAGATCATCCAAAGTGTG
AGTTGCACTCAGTGTTATCCCTACCCTACACGAGTTTAAGGGCACTGTGGGGGGCCTGAT
TGCAGTAACATTGAAGCCTAACTCAAGAAAATGCCTGCTAGCTTGCAAGGCCATGGCTTC
ACTCCCTACTATTAAGAAATTATGTGGCTTGTGATTGAAATCCCAGTGAGATCACGAAAA
GTAATCCTAGGGAAAACTATTCTTTTAAAGTTCTTTTTGGTACATCAAAGAGGAAAGAGG
GATTTTAAATGTTACTCTCTAGAAGCCTACAACCAAATTATTTGAACATTAAACCATGTA
ACTTTCCTTTTTGCTGAGTAACACATTCAAAAATAATTTGAGGTTGTTTTGTATCCCAGG
GAAAACATAAAAACAAATGGGACATACACCATCCGAAGAAAAGGGGTTTACCATTATATC
ACTGAAATGATATTGGTGATAGCAAATTGGTATAAGCCTCATCATCATCATCATCAACAT
ACCCAATTATTCCCAATCAAATTGGGGTCTTGGGGGGTCAGATGTACGCAACCTTACCCT
TGTAACTCTACAAAGAATTACAAAGAGGTTGTTTCCGTTGCGACCCAAGGTACATTGCGT
CATACGATGTATTAAATTTCAGTAACTTCATTAATAGAAGAAGCACTGGAATTTTATATA
TGCATTTTGATGTAGTCCATTATAGCATAAAGCTAAAAGAATAGTCAATGATGACTCTTC
TAGCTAAAAAAGGCAGTGCCTGATACGGGACATAATTACAAGGTTACAATACAGCCCGAA
ATTGGCACGCTTACCTGGAGTCTCACTCCTTGTTACGAGACCGATCCTTCCTGTGCCCGC
CGAGGATACGTGAAATCTGGAGACCTCTGCTAAATGCTTGGTTGAACAGCATCCGAGTCT
GAAATTCAGAAACGAATGGAAACCACGCCAGAAAAGCAACAGGAGTGAACAGGAGCAGTC
CCATCACTATCTCATACCCACGTGCGAGTGCCAGAACAGATCCCCACACTCCAGCCTTTT
GCAAAACAGGCTTGCATGCTTGTGCAATCAGAAGTAAACCCCAGCCAGTTGGTAAGAAGG
CAAGAATGCACACGACAATGTCCTGTGGTGTCATGTGAGGTAGTGCAATCAAAATTGCAA
TAATAGTGACAAATGCTATAAATATCAACCCTTTGATTAGACGAAACACAAGTTGAAAAC
TTGCACTGAATTTTCTCCTTCCAATAGAAACAGTCTTCATTATACAAAGCATCAGAAAGA
TAACGAGCCATGATGCGCCATAAACCAAAAAACTTTGAGTTTTCTTTGTGATGTTCAAGT
GATAGACAAGCCCGTACTGGTATATGAAGAATCGTAGGGATAGTATAATCTCAGTGATGA
TGCCGCGCAATCCAGAGTGGCGAAGATGCTCTTGCTCCTCTTCCCACCACGACTCCCAGC
TTCTCTCTGGGAGGACACCTATACCCCCGGTGTTGCTTATCCACTTGTTCCAGTCAGTCC
AATCGTCAACTATCTTCTGCCACTCAAAACCAGAGGGATTGAAGAGGAATGGAGCAAACA
GCCATGTTCCCACCATGAACCAAATTGACACAGTAATTAAGATATATGCAACTGATCCTC
TGTAAGCTTGTCCAAATATTTGATAAACAAGTAGTAGTATCAAAAGCTCGAGGCCCTTAA
CAAAGTGGCTACGGGAGTAAAACCGGTAATTATCAGCAAATCTAGCATGAAACACGACAA
AACCACGACCCGTGGGCCTATATTTTGCTCCACCGTGAAGTAGTGTCCTTCCATAATAAT
GGGTCTTAGTTCCAAGTGAAAAGGTGAAGAACACGGGAGCTAATTGCAATTGCATAAGTA
CAAATTCACTAAGTGCAGTGCGGAACCCCCTTTCTAAGCCAATTTCCATCATCATAGGAA
GGGCCATTAGAAACCCAATCTGAACAAACGACTGAGAAGCAAGAGCCACTTGAAGAGGCT
TATTGTCGCGAATTGCTGCCTGTTTAATAAGTCCTTCTTCAAGTCCACTAAGGACAAGAT
AAAGCCGTCCATAAAGGAAGATATAAACAATAAGGACAGTAACCAATGTGCTGAAGTAGA
ACCCTATAGTAGTGAAGTAACATGAGAGCATTCGGAAAAAGTCAAAGCGGTGCCCAAGCC
TGTATAAATCACGACTCAGTGTTTGTTCTCCGTTACCATTGGCTATCTTGGCTTCAAATA
GAGAAATTTGATTGAGGCCCACATCCCTCCCTTTACCAACTTGAATATATTCATGGTGAG
TTACATTGCCTTCACGAAGTGTAGAATTGAAGCCAGCAAATATGTCCTCACTTAGATTGA
TAATTTTAGAAGCTTTACTGACTCCACCTCTTGTTAGATGGAATAATCTATCAAAAACAT
CAGGATGGCCATAATGGAATCGAACCCTAAGCGGATTAGCTAACAGTCTCTGACCGATAG
TGACAAAGCTGGTCTCTTGATTAGACATAAACCAAGCAAGTGAGGAAACACTTCCAGTAA
ATATGTGCTCTCTCAACCCGAGTATTGAAGGATATCTCACACCATCATGCTTTTTCAAAA
ACTCTTGAAGCAAGTTTCTCATTTTCAATGCTTCTTCCATATAATTATCCTGATTCATAT
CAATCGTTTGCAAACCTTCTCCACGTGTAAATATAATTGCATGATTTTGATTTTCAGGCT
TTCCTTCGCCCAATATAGCAGGACCTGGTAATTTTATTCGATATATAATCTGGTCCAGAT
TTTGGCATGGCTCGGAGGAATTTGACTTCGGCAGTGCAGCCTTCACAAGAGTAGAGTAGT
AAACCTTTTGATTCACCTTCTTCGGCCCGACTTTACTTGGTTCTTCAACCTCATCGATAT
AAGCAACACGGAGAGATGGGTACGTTGTCATCAGTCGTAAAATATCTTGTGCACGCTGAT
CACCAGATCTCTTGTGAATACCATACAACTGGCACGATACAACATATGTAAATTTCATAT
CAGCAACTGCTTGACATTGTGTCCACAAGGTCCTGTCTCCCTTCAATTGATCCTCATTTA
ATTCAATGGCTTTATACCCTTCCATCAAGTCTTCATCCTGGGCCATATCAAGGAATGCTT
GAAGTTCTAGAGCCTTGCGGTAATACATCATCCCTCTCACAGTTCTAGTCAAAGTCTGGC
CTCTATAGGATACCCAAAGACGTAGTTGTTCACTTGCTTGCTCATCTTGGTCCATTAATA
TTTTTAGCGCATCTTCAGTATCGCACTTCATACGCTCAAGGAAGTTGTTCCATTCATCTG
GGAAAATTTTCTGCAAATAAAATAGGATAGACACCCCATCTTCATTTGGCTCTTCAAGGT
CTTTCGATGAGAAAAGGACCTCCTCGGTGTAGTATGGAGTCAAAACAGAGAAGGAAAGCA
TGTTGCGGACTTTTGGAGCGGAAGGCATGTCCATAAACAAAGAATTGGAGAAAAACGATA
TACGCCTCCTAGCTTCTAGATTGGATGGTACATCCATCGCAGACTCTTTTACTGTAAGGA
GTAAATACAGTCTCTTAATCTTCTCTTTCCAAGCTTCTGTTTCTGGTGCTGGAAATGCAA
TGGCTCCAGCAGATGCAAATAATTGATACTGCTGATGTTCAAAAGGGATCATTCCTTCAT
GTCCAGCGGCCCCATGGATTGATTCTAACAAGTTGGATATATGTTCTTCATTCATTATAT
CTCGTGTCACAACTTCTAGCATGTCTTGGAAAAGAATAACAACTTGATCTCTATCTTCCT
GCTTATTGTCACGCAAATAATTGATAAGCTTCACAAAGAGCTCATAAAGAGTGGGAAGCG
CACTCAATTTGAAATCGCCCTCATCTTTATGATTGTTGTCATTTTCAGAAAAATGCTTGT
CAACTTGGGTAAAGATATACTCAATAACCTCCTTTTCACGATCACCGCGGACCAAACTTC
TAATAATATTCCGAAATGAAGCGTAGCATTCAGAAACAGCAGGCGACATGTAATCATCAA
CACCCGCAATCCTCTTTTTCAGTTCATGGACCTTGCCATTGCTATCCTTAGCCATATCAA
CTGCTATGGGAATCTTGCTAGCAAGTAAAAACGGAGGCCACTGTACAAGATCCAACTCAC
GGTCTGCCCAATATGGTACAAGCAAGAGGTCCATTTCTCGGTCGCTAATAAGATCCTCCT
CTCTGAAGCTGGAGATAATTTTATTCCACAGCTGAGCAAATCTTGCTGCCTTTTTTTCGG
CGTTGGATGGTACCTCAGCAAAGTTTCGGGAAAAGGTGGCCTTCAATCCCTTCTTTTTTG
GTGGTTCATTCTTATCTTCTGGTATTAGACATGCATTGAAAGCAGCCGGCAAAGTCTGAA
ACCGGGACCTCAGCATTCCTAAAGTCCGGATCTCTCCAAGTCGACGGAATGCCCCATAAA
TGCCACCAAACAGTGTTGAGAATATGGCATACCAGATCTGAGTATCCATGAAATATACAA
GGATGATTGGGGCCCAAAGTGCTACCACAACACCAATATTGTTTCTAGCGTGTGGAAAAA
ATTCATGCCACTGATAAGTGGTTATTCTGACACTCATGATAGATTTTGTTGGACCTACTA
AAGGTTTGATCTCTAAATAGTAACTGAAAGCTAGCTTTGTCGCAATGAGTAGAACCCAAA
ACATTGTGTACTTGAAAAGTGAAAATGCGCTCTCATGCATCCCTCTGCCAACATAGAGTC
GAGGCTGTGACCACCACATCATGAGCATCACAATTTTGTAGTTTGATCTTTCAAGGAATC
TACGAATAAGTGGGAAAAGGAAAAGCACTGCTGCAAGCATATTTGGTGATAGGTACATTA
CAACCGCAAGGATGAACAGTGAGGGAGAATTTGAATTGTTGCCAAACAAATTTTTGATGG
CTTGAGCAAACGATGGAGGATTTTGCCATGTATAAGCATAAGTAACAGCTAGGACTATCA
CCCAAGCAGCAGCTGAAATGACTTTTAGGATATATCTTAGCTTTACATAGAATGACATGC
TTTGCCTGGCTTTCACACTAAGAATCACATCAAGAATGGCTTGTCCGAGCTTCAGTATTG
CAGCAGTTATAAAGATGCTAAGTACTTTTTTAAAAATGCCAGAATCAAATATTCCACTAG
GTTCTCCGGTACCATTCCAAGCAACAATTATCATAGCCTGTAAACACAATATGAAGAAAC
TCCACATTCGGTCGAAGCTTCTAAAGATGTGCCAAAATGATCGTATCTCAACGAAATTAA
CTTTTCCCACCCAGCGGTCTCTAGCATGCTCCTTTTTCTGAGGCCAAAGCTCTCCAGCAG
GTAGGCAAAAGAAATCAGCATCAGCACGCATAGGCCAACCTAATCTGAAGCAATCTACTG
ACCAAAAGTATTCATTTATATCATCATAGTTCCTCCACTGGGAATGCTTTGATCTTCCTC
TTTTGCTCCTTGAAGCTTCTTGTGCAATCACTTCATAGATCGGAGTAACAACTTTTCTCA
AGAAAGCTTCCTCTTCTCCTCCATAGGCAGGCTTCACATTTTCACCAGTCATGGGACTGA
CATTGCCAGCTAGCATGCCATAGAGTTCAAAAGCCATATGATGATATATATAGCATAAGC
ATTCTGGCATGAATCTCAAATTGGCAGCTTCACCCCATATAAGAAGATACAAGCCCATGT
ATAATAGTTTACGCTGTTGCACTTCCTGTTGTATGGTTGGCAGCCATAGACTACTTTTGC
GATCCAAGTACTTGCACCATTTCTTGTAGTTTTTGAAAAGCTTCTTCATTACATGATTCA
GTGCACGTTCATCCAACTTGGGCTGTTGGTCGGGCTTTGGATATTGTCGTATGTGTACAT
TAGCTAGCAATAAGATAAGATGCTCTCTTTGATTTGCAACATTGTCTTTCTGAAAACCAA
ACATCGACTGAAGCCAATCAAGAATATCTTCATCTTTCTTCTTCTTATAATCCTTAGGCC
ATGGAAGACCTCTGGTATTTCGAAGAGCATAGACAGCTGCTTGAATCTCCGGATATTTCA
TGATAGCCTGATTCACACTATCTGGATCAAGAGGAAGTATATTATATGGGACATATATTT
CTGTCTTCTCAGCAACTTTATCATGAGTTTCTAAAACCTCACGATCCACTTCTACAGATT
GTGTCTGATTGACTGCTTTCAACACCTCAAAGAGGACATTTGCAGTTTGGTATGCTTTTG
TGAGTTGCGCACGATCAGCTTTATCAGCAGCATTTTGCAAAGCTTGGATGTATTTTTTGT
AGTAATGCTGATAAAAGCTCTGCATTTCACGAGCATCACTTTTTTTTACCCTGCCCATCA
AGGTGGGATCGTTCTCCCTTTCAAGCCGTTGCAGAAGTGCGGTTTTAAATTGGCGTACAC
CACGACCACTTGAGGTTGGATCCAGACGATGAGCTTTCTCAAAGGCATAAAATCGACAGA
GATAAGCAACACGGGGGTTGCTGGGCTCGACTTCATTAGCAACACGAAGAATGGGGGCAA
TCTCAACCAGTGATGACGGCACCACTTCACTATCGAACTCTCCTATGTTCCCCACTGTCT
GAGTCCTTGTTATCCGCCGCTGCAGCGACGGTTCAGCTCCTCCTCTAGACGCCATTTCTT
AGCTTCACCTCACCCTGCCTTCACAAACAGGAAGCTGAACTCGAGCTTCAGCAATGAAAG
ATGATACTTGAATTTCACATTGAAGACAGCGCAATTGAAACTTGAGACGTTGAAGGATTG
AGCTCAAGCGTATAAACCCTAGGAGAGAGAAAATCAGAGGAGAGAAGTGTGAGGAATGGA
TGGGGGCACTGCGGCTATAAGCAACTTAGCAGTAAAGTAAGGAGGAGAGAAGAGTGAGTG
GGGGTCTGTAAAG
>Cj_pnp_00102_03382
AAGATACATAGGCTAGTTACCCCACTAAATTTTTAGGGGAAGAGAGGTAGAATTGCTCAA
AAGAAGCATAGGATTGCAAAGGCCAAGACTGATGCGGCTGAATACCAGAAACTGCTTGCA
TCCAGACTGAAGGAGAAACGTGACAGACGCATTGAGAGTTTGGCCAAGAAACAGCCTAGA
CTTTCTACTGCTTCAAAGCCATCTCTTGCTGCTTGAGAAAAGCCACAATTGTTGCTACCC
TAGGGAGGATGACAAGATCAAGAATGACAAGTTGATGTTATTATCTCAAGATCAAGAATG
ACATGTTGGGTAGTGTAGGGAGGATGAGTTCCAATAGCTCCACCGAATAGAATTTGATAA
TTTGCACTGAATTTTGTCTTGGGAACAGGAACAGAAAGTCATGAAGTGGAGGAAAATTAT
ATGAATTCGCCTGAGGCATCACCATGTGTATTTGGAAGTTGGATTCAGGCGCCCTCCCCC
CACGACTATAACTGGCCAAGTTTAATGCTAGTGACCCTAATGTGAAAGCCGCAGAAAAAC
CTACTATTACTACTAGAAAAAACGTATTATGTGAACAGTACTATAGTTCTAATGGGTGTC
TAAATGGTGAGATTCTGGCATACTCCTGCGATCATATCCTTTTGCAGTCTATCTTGTTTA
TTCGTGCGACTTGAACCTTTTAAGGGATTTGCTATTAATAAATTTCATGTCCTCGCACTG
ATTGTGTAACATACCATGTTGTGAAGTGGCGCAAACCAGTTTTTTCTTGGATAACTTTTA
TTGTATCATCTACGGCCTTCGTATCCATTTAGGGTTTTTAAACCGGAAAGTTCACACCCA
TAGGTGGGGTAAGGGTCGGGTCTCCTTACCACCTTCATTTAGGGTTTCAATTCAGGTATT
TATATGTATATATTTCAGATCCGCTAGCTATATGAGATGAGTACCCTCTATTGTATCATC
TACGGCCTTCGTATCCATACAGATTGTGGCTTGTGTGTTTCTCTACTAGAACTGCTTCTA
ATGTGTCTTCCTTCAATAACCAAGTATGTGGGGACCAATCTTCAAATTTAGCAGACTCTT
CAGAAGAATCCATATTGGAAGGATCCTGAAGCTTAATTCTGGATCATGTTATTTCCATCA
CCCCGACAAAGAAGAGACTGGTGGAGAGGATGCTCATCTCATTTGTGGTGATGAACAAGC
AATTGGTGTTGCTGATGGTGTTGGTGGGTGGGCTGATCATGGCATTGATGCATGAGAGTA
CACACGAGAGATAATGTCTAACTCGGTCTCAGTTGTTGGGGAGGAACCAAAGGGCTCAAT
TGACCCTGCCAGGGTCTTGGAGAAAGCTCACATGTCAACAAAAGCAAAAGGGCGGATGTA
TGGGTTCCCTCACGGCCTCCACGGCGGCGGCGGCGACTGCCTCCTTCAGCAAGTTCAGCA
GCGTCAAGACCGTCACCATCTTCTCCCTGAAGAAGAAAGTTGATGCTCCAAAGAAGCCCA
AGCCTTCTGTTATCTCCCCTTTAAATGAAGAGCTTGCCAATTGGTATGGACCTGACAGAA
GAGTCTTTTTGCCCGAGGGCCTTTTGGATAAATATGAAATCCCTGAGTACTTGACTGGTG
AAGTCCCTAGAGATTATGGTTATGACCCGTTTGGCCTTAGCAAGAAACCAGAAGACTTTG
CCAAATATCAAGCATTCGAGTTTATCCATGCGTGGTGGGCCATGCTTGGCGCTGCTGGTT
TCATTATCCCAGAAGCCTTCAACAAGTTTGGAGCCAACTGTGGTCCTGAAGCCGTCTGGT
TTAAGACGGGGGCTCTGCTCCTTGATGGAAACACATTGAATTACTTTGGTAAAAACATTC
CCATCAACCTAGTCGTTGCTGTCCTTGCTGAGGTTGTCCTTCTTGGTGGCGCTGAATACT
ACAGAATCACCAATGGCCTGGATCTAGAAGACAAGCTCTACCCCGGGGGTCCCTTTTGAC
CCCTTAGGGCTGGCGAAGGACCCTGACCAGGCGGCGATCTTGAAGGTGAAGGAGATCAAG
AATGGAAGACTAGCCATGTTTTCCATGTTGGGATTTTTCATCCAAGCTTATGTGACGGGT
CAGGGTCCTGTGGAGAACCTTGCAGCTCACTTGAGTGATCCTTTTGGCAACAATCTGCTC
ACTGTCATTGCTGGATCAGCTGAAAGAACTCCAACCCTGTAATCTCTCCTTTGTTCTTTC
TATTGCTGTGTTTGTACAATTGGGAAAAAGTCACATTTTGAGTCTGAGGCAGATCTTGTT
GGACCCTGTAATCTCTCCTTTGTTCTTTCTATTGCTGTGTTTGTACAATTGGGAAACTCC
AACCCTGTAATTTCTCCTTTGTTCTTTCTATTGCTTTGTTTGTACAATTGGAAAAAAGTC
ACATTTGGAGCCTGAGGCAGATCTTGTTGGACCTTGTTTCTTAAACATCCTAATTTCATC
TGTGCAAAATAGGGTAATCAAGATGCATATCCATGAGGAACAATGAATAAACACTGAGCT
AACAAACAACAAATCCTATACAATGGTACAATAACTTACCACATTGATGGCACATACACT
TGCTCTTTCAAATTCTGTGTAGCACTTTCAGTAGGGAACTATTTTTCATTTCTAAGTGTG
GCGATGCATCTTGGCAATTTACATGGCTTTTCTATTTCCATAATCTGATCATTTGAAAGT
TGAGAAGAAGTTTATTGCACTTTGAGGCTCTTATTTAATTGCAAACATGATTGCACATGG
TTGGCTTTCTTATGTTTGAACGGAGCAGGTTCATGAAGGAAGAAATCATGAAGTTCGGGA
GCTTGTAAAAACGCTGGACTCAAGATTCATGTGCTAAAGCGTGTGAGAATCAGTGGATTC
AGACTTCCATCTGATCTTGCGCTTAGGAAGTGTGTTGAACTAAAAACAGTGAACCTGAGG
ATGTTGGGGTGGAACAAATAGGACGTGCGATTTAGTATCAAATTTACCTGAGATCTCTAT
TTTGATGGTTTATACTGTGCAAACATTGAGAATCTAATGAAGTATGCCTACTACCATGGC
ATGTCTTCTTTGGATTTTACATATATGCCCTTGCGGTTGCTACTTGCACTACTGGGCTTC
TAGAAAAGGTTACCGTTCTTCAAACGAATCATATGATATCGCGATATTCCACAGGCATTG
CTAGTGAATTCTCTTGGCATGTGAATTGTCATTTTGGGCGGTTTGGCCACTTTTGCTGTT
GCATCTCCATTGAATCGACATGGCAACATTCTCCGCAAACAGTAGGATACCTGACTTCAT
GTATTCAATATTTGGACGGTTAATTCTTTTGATAAAACAGCTCATTTTTGTTTTGGAAGC
TTCAGTTGCAATAAACTCTTTT
>Cj_pnp_00103_00999
GCCAAACACTTCCCAAACTATTGCTTTGCTTTTTCCTATCAATAAATTTGCTCTCTCTTT
CTCAACTCTGCAAGTGTGGTGGGGAAGAAGAAAGAAAAATGAGCTGCAATGGTTGCAGGG
TGCTTCGAAGAGGGTGCGGGGTCAATTGCATCCTCAGGCCCTGTTTGGATGAGATGGATT
CCGCTCAAGCCCAAGCCAACGCCACTCTTTTCGTCTCCAAATTCTTCGGCCGCAGCGACC
TCTTGTCCTTCATCTCCTCTGTTCCCGTCAACAGAAGACCTGGTACATCCAAACATGCCC
TTATTACCCCTCCTTTCAGCTCTCTGTATAATTTGTAATTGATGTTTCTGGTTTTTGGCC
AAAAATATTAAAGCAGCTCTGTTTAAATCCTTGCTGTACGAAGCATGTGGCCGGACGGTG
AATCCGGTGAGCGGTGCGGTGGGGCTGTTGTCGACCGGGAACTGGCACGTGTGCGTCCAA
GCTGTCGAAACTGTCCTCTCCGGCGGAGCTCTGCACCCGATCGCCGCCGATTTTCTGAAC
CCTCCCAGCTCCCGCGAAGCTTCGAGAACGTTCCACAGCAAGATTCTCGAACAGTCCGTG
GTGACTCAATCTCAGCCGTCCGATCTCCGGAGCCGTCCAATGGTCGCGCAGAAGAATAAG
GAGAAGAGCATCGTGACGGGGACAGCGACTTCGTCGGAGGTGTACGGGAGTTACGAGGGT
GGGTGCCGGAGTGTGAGAGACGTCGGCGGGAAAGAGCCAAAGCTACTCAACCTTTTTGTT
TGATTAAACAAGTCGCCGGAATCATGGTCATCAGTTTTGGTTTTGGAGTTTAATTTTCGG
GACTCAGTGAGTCGGAATCGGCAATTATGATCTGAGTTCCTTCGTCTCTAACTATGTCCA
TCGGATGCAACTTATCTTTTTCGATGAGTCTACAAATAAACAGTATAAATTTTACTGGTT
GTGTGTGTGTGTGTTCTTCACAAGAACAATGACTTAGAG
>Cj_pnp_00104_02449
TTTTGATTGAAAAGTGCATGTGAGATTCTTGATTGTTATAGAACTTGTGTGTACACTTAA
AAGTAGCCAAGTTCTGATAAAGTCGGGTGAATGAATATATGAATATTTTTAGTGAAGATC
TCTTGGACAAAACTAACTGGCCAAGTTCAAGATTTCTTGAACTTCAGAACATGAATATGA
ACATTTCTGAAATTTTGTGGTAGTCTGCTCACCACACCAAGAGAAAACAAAAAGACAACA
GCAGCATTACAGATTTGGTGTATAGTCCAGAAGAGAGGGTTGCTTCCGATGGAGGAGGAG
GAGGAGGAGTATGACCTTGTGTACTAGGAACAGCAGTAGTGTTTTCCTTTGAGCAACTAT
ACTTGCACAGACTAGGAGGAACAACCCTATAAACACCGGTGCTGGCTAACACATAAACGT
CCTTATTGTTATCTTCTCCAAATGAAAAAATGTAGCCCAGTGCAGGGTGTGAGCTTCCTG
GAACAAAGCTACAATTTAATGGCGAATCACGAGAACACGTGAAAGAAATCATTGTGCTGT
TAAAAACCCCACTGTTCTCGGGGGTTTCAGTCCCTGCCCAGATAGCACCTCCATACAGAT
CAGCAAACAAATACCTTCCATACAAGCAAGGATCGGTCATGGACCGATAGAAGTATCCTC
CTATGATCGACGCAGACCCTTCATTCTTGTTTACATCAGAGTGATTGTATCCCATTACTG
GTAAAATCAGGTTCATGGAATCTGCAGATGTGTTCCCTCCACGCAACGTTGAAGGAGTAA
ACAGAAAGGGGCCCTCGTATACACTCCAGCCGTAGTTCCCACCCTTTGTGATTATATCTA
CCTCTTCATAATGATCCTTCCCAACATCCCCACACAACAAATAGGATGGCCTTGCAGAAT
CAAAACTGCACCGCCAGGGATTTTGTAATCCAAGAGCCCATATTTCTGGCTGCAGTTGTT
TATCTTCAATGTAAGGATTATCAATGGGGATAGAGTAGTTTCCCCATAGGCCTTTCTTGG
CGACTTCTGTTTCACTTGGGATGTTATCAATATCAAGCCTCAGAATCTTTCCCAGCAGCG
ATTTTTTGTTTTGTGCGAAATTATAAGGATCCGAGGAAGATGAACCTCCACCATCTCCCA
TCATGAAGTACAAATATCCATCTGCAGGTCCAAAAAGAATCTGGCCAGCATGATGAGCAG
TGAATGGAAGACCCATAGTAAATATCCTTCTAACTTCTTGTGCACTGGCGCTTTTTGCCT
CAGAAGGCCGGGAGGCTGTGGCATTAGCGGTAAATTCAGCTACTACAGCTTGATATTGGC
ATGGTTGGGCACCACTATCAGGAGGCAGCTTTGAAGGGTCACATTTAACATCCGAGTTAC
AAGCACACCTTCCAGCACATCCAGGCCACTGCTGCTTATCACAATTGAACGAAGCAAAGA
ACCGACCGTTCTGTGTAAACTTGGGATGAAACGCAATGCTCATCAGTCCAAATTGAGTGT
CAAAGTGAACTTCATCGCTTAGATCCACAAAAGGACTGCTTTCGTCGAGCTCCAACGATC
CTCCAGTGCCAACCTCAGGTATGGTTCCTAACCAAATTTTGCCTTGCTGGTTTGAGAAAA
AGGCACGGCTAGAGCCATCAGGATGAGCAGCCATACTTAGGTAGGCACCATTTGCTATTC
TCTCAAGGCACAGACCAGCTGGAGGACTTACTGGAACAGAGCTGTTTAGGGTGATAGGTT
CACCGTCAAAGCATACTGATCCATCCACAGATGACCCACCAAACACATGACAGAAATCTG
CTTCTGACTGCCAGAGATCTGCCAGTTTTGTAATTTTGGACTTTGCAGGGGCTGGAACTT
TCCCTTTTAAGGAAGCAGCAAAGGGTGAGTTTGCTATAGATGCATCTTGGCAAGTTCTCC
ACACTTTTGAACAGAAGTGGTTTGAGATTGAAGAAGTTGTAGAGTTGCATAGCACAGGAA
GTTTCCGAGGAGGAACAGAACTAATTCTGTAAAGCTCTGCTGAAAATTTATCACATTCAG
CACAAAGAAGAGATTTGACAAGAGCAGCACAAGCAGAATCCGAGATGTTCATGAGTTGAA
ACTGCTTCTGGATGCGCGAGTCATCAGCAAAGTTGCAGCATGAAGTTCCATTGTAAGGGC
AGAATTTCAAAGGATCTTTATGAGGTAACGGGGCTTCAGAATTTGTGCATAAAGGAAGTG
AAAATGCAGGACCAAGAAGGTGGAAAAAGTTCAGCAAGAGATAGAAGAAGATGGAGTAAC
TTCCCTCCATTACAACAAACTGAGAAACTAAGTCCAAGGGGGCAGCAGCAAGAAAGACCT
CATAAATCTCTATTGAGCTTTAAAACGCTTCCCACGGGCACAAGATTGAACATCATGTAC
CTTTCTTCTTTTTCATTTCTCTGTCCATGTCATGATTGAACTGTTCTTG
>Cj_pnp_00105_01862
GGGATGACATGTTTGCTGAAATATATATGAAATGGAGGAGGAGACGTTGAGAGTAGGGAG
GTCATTGGAGGGAACTCCCACTTGGTCAGTGGCTTCTGTCATCACACTCATGGTTTTCCT
CTGCTTCTTTGTGGAACGCTCTATTTTCCGTTTTGGAAGGTGGTTGGAGAAGACTAGGAG
GAAGGCTCTTTATGCTTCATTGGAGAAGATTAAGGAAGAGTTGATGTTGCTAGGGCTGAT
TTCTTTGTTGTTGGGGCAATGGGCAAGGTGGATCACTCATATTTGTGTGAGCTCCTCCCT
CTTCACCAACACTAAATTCTACATTTGCTCAGAGGAGGATTATGGGTATGGGTCCTCCCA
AAGATTTCATCAACTCCCAGAATCACCTTTCTTGTTATCAAACAACACTGGTGTTCATGA
TCAATGTGGAGAGGGTCGGGAGCCTTTTGTATCTGCGGAAGGTCTGGAACAGCTTCATAG
GCTGTTGTTTGTTCTTGGCATCACTCATGTTCTGTATAGTTGCATAGCTGTGGGCTTGTC
TATGACCAAGATATACAGTTGGAGGAAATGGGAAAATCAACTCACCAGTGGGGCTGACAC
TAGCTTCCAAATGAGGAGACAGTCCACTTTTGCTCTGCATCACACATCGCATCCATGGAG
TAGAAATCCAGTTCTCATCTGGATGCTGTGCTTTTTAAGGCAATTCAGTTCCATTCAGAA
GTCGGATTACTTAGCACTGCGCTTGGGTTTCATCAATAATCAACAACTTCCGCTCTCTTA
TAATTTCCACAAATACATCATCCGAAGCATGGAAGACGAGTTTTATGAAATTGTAGGGAT
CAGCTGGCCACTATGGGGTTATGCTATCATTTGCATCTTCGTAAACATTCATGGTGTTAA
TATCTACTTCTGGCTTTCTTTTATACCAGTCATTCTTGTGGTGGCAGTGGGGACAAAACT
TCAACATGTTATGTCCTTGTTAGCACTTGAAGTTTCAGAACCAGTGATTGGAAGAAGTCA
GGTGAAGCCGCGTGATGACTTGTTTTGGTTTGGAAACCCAGAAATCCTGTTGCGCTTACT
TCAGTTCATATCATTCCAGAATGCTTTTGAGATGGCCACATTCATCTGGTCCTTGGTTAG
AAATTCTTCTGTCTCTAGTCTATCTACATACTTCATTTTCAAGAATCCAAAAATGTCCTA
AATGTTCATTTGGCAGTGGGGATTCCAGCATCAATCATGCTTCATGAAAAATCGGGCAAT
GGTTTTCGTCCGATTGACTTCAGGGGTGGTTGTCCAACTATGGTGTAGCTACAGCACTGT
TCCATCGAATGTTATCATCTCACAGATGGGTACTCGGTGCAGAAAGGCTCTGATAGCTGA
GAGTGTGCGTGAATCGCTTCATATCTGGTGCAAGAGAGTTAAACAGAAATCCAAGCGGAG
CACCTTGACCGTTAGATCACAAAGGGATGAGATCACCACAGTTGCATCTGTGGCATTATC
TCCCTGTTCCTCTTCACGGTCCCCGGATGTGGATGGCGACCCAAGTGAACATATGCAGAC
ACCAGGATAAGATATGAGGATTCATTAGTTTGTTTGGAAGATGTAAAATGGAAATATCAC
ACATGAACCAGACAAGCAATGGCAATTAGGTAGACGAGTTTGGCTGGCATATATGACTAG
ACTGCCCCTCATTAATGCCTTATAGACATACAAAGTATTGTGGTGCATTAAGAGATGGAG
AAGGACAATTGTGGAACATGACCAACTAATTATCTCTTGATATTGGAGAATGATGGTTAT
TTTGAAAAAAAAAAAAAAAAACTCAAATGTGACTTATTCTTAATTCTTTCAATTCAAACA
CA
>Cj_pnp_00106_04720
CTCCAATCCGCTTGTGTCTTCAAACTTAGATTTATTTATTTCATCTCAAATTAATCTCTC
TTCTGCTGCTTTCGGGCGCTCAGCTGGTTTTCTAGGGTTCCGCGATACATCTGAATAGGT
CTCCCCCCCCTTACTCTCGCGCGCGCTCTCTCTCACTCCTTTGAAACGGCAGCAAGTAAC
ACGAAACTGCGGTTTTTCTGTTACTCGGAGGAGGGTGAGGGTTCACAAGGTTTCTTTAGA
TGGTCTGAATTGGATTCGGTAGGTTCGCGACGGGGATCTTGAGAAGATGGCGACGTCCTC
AGAGCTGGAAGATCAGTTAGTGGAAGCTGGAAACAAGCTTCTCAAGCCTCCTTCTTCGGT
CGAGGAACTTCTGTTTTTACTTGATGAAGCTGTGTCTTTCCTCAACAAAGTGGAGCAGTC
ACCTGCTAAACCAACACATGATGCACTTTCTCCATTGATCAAGGCACTTGTTGAAGATGT
GCTTATGAGTCATTCCAATGTTGATGTGAAGGTTGCACTTGCGTCTTGCTTAAGTGAGAT
TACGAGAATTACTGCACCAGATGCCCCATACGACGACGAGAAGATGAAGGCTATCTTCGA
AATAATAGTCTCATCTTTTGAAAATTTATATGATGAGTCAAGCAGATCGTTTAAGAAGAG
AGTCATGATTCTTGAGACCGCATCAAAGGTCCGGTTATGTGTTGTTATGTTGGATCTGGA
GTGTGATGAGCTTATCTCCAAGATGTTTCAGTACTTTCTTAAGGCCATTAGAGAATATCA
TCCCAACAACATCTTCTCATCCATGGAGGGCATTATGACAGTTGTTCTTGAAGAAAGTGA
AGATATTTCCATGGATCTGGTTACTATTCTATTGGCTAGTGTTAAAAAGGAGAATGAGGA
GATAAAGCCAATTGGTAAGAGGTTGGCTGAGTGTGTATTTATAAATTGTGCTGTCAAGCT
TAAGCCTTATGTAAGACATGCTGTAAAATCTCGGAGCTTATCATTGGATGAGTACAGTAA
AGTTGTAACTTCTGTTATGCAAGGGATTCCTGTATCTGTTGAGCATATTGATGATACATC
GAAAGACCCAACGTGTGCTGAGAGCAAGTTGGCTGGTTCTGACGAGACAGCTCAGGCCCC
CAAGAATAAAGCATCTACTGTCTCTTCAAGTGAGTTGGGTCAGATGACTGAGGGGACAAA
ACAAGAGGCACGTTCTAAAGATGTCAATCAAGATGTGAATACATCTCCCAAGTCAGTTGT
GGGCAGTGATGTAACAGATGTTAATGGAGGGAATACAATAGACACACAATCTTTAGCAAA
GTTGGGGGGTGTTGGTCCTCCTGAACAACCTGATATTGCATATCTGACACCTAAATCTGC
CTCTGATGATTCACAGGTTAAAGGCTCAATGAAAGCAGAGTCGGATATGTCTGAGAAAAG
TGGTAAGGAACAAGGGAGGAAGTCTAACTCACAAGTGAAATTGAAAGATTCTTTGGACCA
GGATCCTGTTAATAATGAAAAAGTCGCCGAGAAACTTCCAGGAAGTCAAATAAGTGGCTC
ACCCGCAGAAAATTCAACTGATGAACAAAAAAGTAAGGGTGAAGGTATTAACAATTTGCG
TGCTGATGACACAAGTGTTGAGAGAGCTAAACTTTTGGATGAAAATGACACAAGTGCTCG
GCTTTCTTTGCACAAAAAATCTGAGGATGAAGCTGAGAATGTTGCTTCCTCGAACCCTAG
TCAATTCCTGCCCGATGAAATTCGTAAGGGGACTACTCAGCTAAATGAGGATGATGGCTT
TGTTCGGAAAGAGTATTTGTCTGCTGAAATTGCATCTAAGAAGCTATCTGAAGAAACAAT
TGATTCAGAATCACAGCCACAGGGCCCTGGTACCAGGGTGCAGACAGAGACTTCTCAAGA
GGAAGAAGCTGACTCCATGAGTGATGCAAATGTGAAATTCCTGAACCAGCGAGATGAGAA
GGCTATATCTAATAAGAGAAAGAGTGTTTCCTCAAAGAAAAAAGACAAGGGTATTCTGCC
AAAGGAGGATGATTGCTTGGTTCCAGAAGAGCCCGTGTCTGCTGAAATTGCATCTAAGAA
GCCATCTGAAGGAACAAGTGATTCAGAATCACGGCCACTGGACCCTGGCACCAGGGTGCA
GACAGAGACTTCTCAAGAGGAAGAAGCTCACTCCATGAGTGATGCAGGTGTGAAAGGCTC
TCAACAGAGAGGTGAGAAGGCTATATCTAATAAGAAAAAGGGTGTTTCTTCAAATAAAAA
AGACAAGGGGACTATTCGGCCAAAGGAGGATGATAGCCTAGTTCTAGAAGAGTCTGTGTC
TGCTGAAATTGCATCTAAGAAGCCATCTGAAGTAATAAGTGACTCAGAATCGCAGCCACA
GGACCCCGGTACCAGGGTGCAGACAGAGACTTATCATGAGGAAGAAGCTCACACCATGAG
TGATGCAGAGGCGAAAGGTCTGGAACAGCAAGGTGAGAAGGCTAAAGCTAATAAGAGAAA
GGCTGTTCCCTCAAAGAAGAAAGAGAAGGGCACTATTCAGCCAAAGGAGGATGATAGCTT
GGTTCAGGAAGATTCTGTGTCTACTCAAATTGCACCTAAGAAGCCATCTGAAGGAACAAG
TGATTCGGAATCACAGCCACAGGATCCTGGTACCAGGGTGCACACAGAGACTTCTCATGA
GGAAGAAGCTGACTCCAGGAATGATGCAGTCGTGAAAGGCCTGAAAAAGCGAGGCGAGAA
GGCCAATGCTAACAAGAGAAAGGGTGTTTCCTCAAAGAAAAAAAGCAAGGAGACTACTCA
TCCAAAGGAGGACAATAGCTTTGTTCAGGAAGAGTCTGTGTCCACTGAAGTTGCTTCTCA
GAAGCCATACGAAGAAACAAGTGATTCAGAATCACTGCCACAGGACCCTGGTACCAGGGT
GCAGAGAGAGACTTCTCATGAGGAAGAAGCGGGCTCCATGAGTGATGCAGATGCGAAAGG
CCTGAAACAGCAAGGTGAGAAGGATAAAGGTAATAAGAGACAGGGTGCTTCCTCAAAGAA
AAAAGATAAACGGTCTATTCAGCCAAAGGAGGATGATAGTTTGGTTCTGGAAGACTCTGT
GTCTACTGAAATTGATTCTAGGAAGCCATACGAAGGAACAAGTGATACAGAATCACAGAG
ACATGACCCCGGTACCAGGGTTCAGAGAGAGGCTTCCCGCGAGGAAGAAGCGGACTCCAT
GAGCAATGCAGACGTGAAAGGCCCGAAACAGCGAGGTGAGAAGGCTAAATCTAATAAGAG
AACAGGTGGTTCCTCAAAGAAAAAAGATAAATCAAAAAGACGTCGACAAAGCAAGGCTAG
TATGGAGATTGATGCGTCAAAGTCCTCTGCAAAAGATGAAAACACTAGGACCTTGTTTTC
GGAAGAGTCTCCTCTGAAGTCTGCTGAAGATGATGGTAAAGAAGCAAACCAAAAGAAGAG
CACAAAGAGAAAACGTTCTTTGGGCAAGGAGAAAGTACCGGGGAATCCAAATATAACATA
TGATGAAAGCCTTGTTGGTTCCAAGGTTGAAGTTTGGTGGCCATTGGATAATATATTTTA
CGAAGGTGTAATAGAATCTTTTGATCGTGCTAAAAAGAAGCACAGGGTTTTATACACTGA
TGGAGAAGTAGAAGATCTGAATCTTAGGAAGGAAAAATGGCACATTGTTAGAGAAAATTT
GACGGAAAAGATGGATTTGGGCGAGCCTTCTAGCCCTGATGATGCCTCTGCGGAAATGCA
CAGGCAGAAGAAGAAAAAGACCGGAGCACATGCTGAAACATCGTCTAAGCATGACAAGTT
GGATGTTTCACCTAAGAGTAGCGGGTCCAAGTCCAAAAGCACAGCTCCAAAACCCGGTCG
TAAATCCAAAGATGAAGCCAGTGTGGAGCCCAAACCCAAAGACCGGCCGTTGAAATCCTT
TGTTAGTAAATCCAAGGATGTGACCGATGATTCTGATGATGGATCTGAGAAACTGAAAGA
CGTTATTTGCAGTCCTCCGAGGACCAAGTCCAAACCAGATCCCTCCCCAAAGATCACCTT
CAAATCCCTGCAAGACACTGCGTCAAAATCATCAATCCCGAAGCCAAGAACTAAAACTCC
TCACAGCGGAGGCAAGCACAGTGCCAACGGCAGCACAGGCAAACCAAAGCCTATGATGTC
AAAGGGGAAAGAAATCGAGGACGTGAAGGAGAGGCCGACTGAGGTACCGGCAAAAACATC
GGATTCCATCAAGGGGAAAGGGGCGGGAGCATTCAAGGAACATGAAACTGAGTTCAAGAG
CGGGAAAAAGGGATCATCATCGAAGGAACAAGACGTTGAGAGCAAGAGTGGGAAGAAGCG
AAGAAGGAAGTAAAAAATAACCCCCCTAATGCAATCATCTCATGACTACTCTAGGTTTCC
CATTCTTATTCATTTAGAAATAATTTGCGGTTTTATTTCTTTTTCTTAAATTAATTAGAT
GTATAATACTTCTATCGGGAGAGTCAGCCAATAGCATAGTGTGAATGATGCCTGTTTATT
AGTTGAATAGGAGCGTGTGAATTATGCTTGTTTATTAGTTGAATAGAAGCGTCATGTGGA
TATCTGCATGTTGGGATAATACTGGGACATTTGCTATTGTGGCATTGTACTTCTTATTAG
AACACCTTGATTGTTAGTGATGTGTGTTTTTTGGAGAATA
>Cj_pnp_00107_03879
ATGTTTGGATTGATTTCTTATGGCTTTGGGCTGATGACTGATCGATTTCTTCCGCAATTA
GGTCTTGTCTGAGTAGGTATGTTCTTAACCTCTTCCACAATTAACACCGCTAAAATTCCC
TAGGTATTATCTAATTATTGGCTATAGTTCACTAAAATGGCCTATCTGAGCAGAATTTGA
CACCTAATTTACTGGGGCTAAGACCAGATTTTATGTATTTTAAATTTATAAATGTCTGAT
TAGAAATCTGGAGGCTAAGAGCAAAAATTAAAATGCCCTATCTGATGATCTTGTGTTAAT
TTGTACTTTATCTGTTTATTGGTTAAAATACCCTAGTAGAAATTAAATTTTCTATCTGAT
TATCTGGTGTTAATTTTAGTGCCTATTTCAAGCATGGTTCCTCTTCACGAACAATAGTTC
TCCCCATGCCTCAGCGGTTCTTTGCAATTCCTCTCCACGATGAGCCCATGTTGCAGTGAA
ATCTCCGCCACGGCCAGCATGACCTGAAGCTACACAAAGCCTCAACCGGAGAAGCTGGTG
TTGTTCTAGTTTTTCGTTTTCTATAAGTAGTGTATATATATATTCTAGATCTGATTAGGT
TTTAGTTAAGTGATTGATGATGAAGTTTTAAGAACATAGCATGATGCTTGTTTAAAACAC
AACTCATGTGTTATATCGGGTTGAATTCGAGGGGATGTAATGGTTTGATTCTTGTTCTTT
ATCCTTCCAATTTCGTGCCTTAGTGATTAGGGTTCGAAGTTGGGAATATTTATGTCTTTG
TTCGTTAATTCATGTTTGTATCGTTTTTCTCGTTTCGTTGTTAATTTCAGTTTCTTGAGT
CTTTGTTCTTGTTAATTTTGTAGTGTCTTTGTCTGTGTTGGATTTGTATGTTCTTTTCTC
TGCAATTAACGAAGAAGAGAATTCAAGTTTTACACCTATATTGGTTCTGTGCCTCTGTTC
GAGTGGTTTGTAACTAGGAAAATGAACTTCCTTGGCTTGCATTTTTTTGTTTAATTCCAG
TTTTTTTGTTCAATTACTATTCGAACCAGTAGAAGAGGATTAAACAAAAAAAAAGTTGAG
TCAAATGCTTTCCACTCATTTTGCCTGTAGCTTGCTTTCTAGAAACCAACCAAATTGTTA
AATAAAAAATTACAGTAATTCATGCTTTCCACTCATTTTGCCTGTACCCTGGCCACTCCC
TCCCCTCCAAAATCCAGAAAAACAAATTCCTCATCCTCAGGTTTATATGACCAGAAAAAT
GGGAATGTTCTTACAGGCTAGTTTAGAACATTCCTGCTTTTACCACATCTGAAACAGGAG
TAGACCGGCAGACGATTAACAATTAAACCAACAGGTTCTGGAACACGCGCCTTTTCACAG
TCCCCCTCTTCTACTTCTACTATCCACTTCTGCTTCAATGGAAAATCAAGCTTCCAGCAG
TGGAACTTTACCTAGCTCTCAACCGCCTCAGCAACCTTCGCTTGACGATTGTCTGAATCT
CCTTAGAGGAGGGAGAGACGAGCAGCGGTTGGCAGGCCTGCTTCTGGTAACAAAGTTCTG
CAGTAAGGATGACCACACTGCCATTCGCAAGGTTTACGACGCCGTTGGGCCGGAATTCCT
GCATCGCCTCTTACAGACGGGGATGGGGAAAGGAAGATCAAGCGGTGGTGGAGACGAGAA
CCGAGATGCTTACTTACAGTTATCTGTAACTGTGTTATCATCATTTTGTAGGGTTCCGGA
GATTGCAGCATCAGAGGATGTGGTTTCGAAGATACCTCTCATTGTGGAGGTTATGTCCAA
AGAATTAGCATCAGCTCTCCTAGAAGAGTGCTATGAAATTTTATTTTTAGTGTCATCAGC
TCATGAAGGAACAGTCATGACCTTATATACTTCTGGCATCCTGGAGGTTCTATCTTCTCA
AATGCTTGTTTTCCCTGATGGTTCGCATTTGACAGAGCTTGCCATGTTACTCACTCAATT
GATTGTTAGCAAGCTGCCCGAGGGAAGAGTTTATTCTGAACATGCAAGAGAACTGTCATT
ATTGGTGGTTGTATTATCAAAGCAATTTGCCATACTACAAAATGCCCTGAAATTTGAAGC
ACTTAACCTGCTATCATCAATCATGTCAAATAAGTATTCTGCGCCAGTTCATGATGCTCT
TCGATTAATACCTAATGATGCATGGACAACTAACTTCCGAATTGGCATTGTGGATATTTT
GCAAAACCGAGTTGCACCTTCGTCGAAGTTTCAGGCACTTGTCTTGGCTGAGTGTGTCAT
GTCTATTGTCGGTGAAGGGTGGCTTATTGGAGAGATGAGTTTACCTGATGCTAACTATTC
TCTCCCTTCAAATAGGTAACTCTGAATCTCCTGGTGTTGAACTAGTACTTGGTTTTCTTT
TTTCAATCTACTTCCTATCAAGTATTCCTTAGAAAGCTTGATTTGCACATACATTTTCTG
CTCTTCAGATGTCTATTGCTTGTTTTGGAGTCGGCTCGGGTTGAAATTGATGTTATCCTA
AATGAGCTTGGATATTTGAAATATGAAGCCCCCAAGGGTTCTTCATCAACAGCTGATAAC
ATTCTAGTAAAGCAAAGGAATCTTGGCGTTACTTTCTCTTTGTTGGAAAAAGTAATCAAA
CTTGTTTCATCTTTTGCTGAAGCTGAAGAGCCACATGAGAATTCCATTATTAGCGAGGGT
ACTTTCTCAAAGATTATTTTTGGTCTCAACAAGACAACTGATGTTGTTTTGGACTACCTG
AAAGATGCCAAGGTGCATGGGCTAAGGAAAGGAGATGATCTTTTAGCATCAGTGCGAATT
ATTGGAAGTTATCTTGCAGAGGCTCCTGATGCATGCAGAGAAAAAGTGATGGACCTTTTA
GATTTCATGCTTTCAGTTGAAGGGGAAATGGAGCATAGCCCATTCTACTCCATCTGCTTC
TTGCTTCCAATGCTGTGTCAATTAACAGTCAAGACTGCGGGGTGTAAATTTTTAGCTTCT
TCTGGAACATTTAGAGCGATTGTTGTATGCCTCATTGATTTGATTAGTCAAAAAGGTTAC
AAGAATGTTGGTGATGCCAATGGTTCTATACTATTGGCATGCGATACCATTTTAAATTTT
CTCCTAAAGAGAGAGAAATTTCACTTTCCACTAGATGATCCCAGCTTTGTCAAACTATTG
GGAGTTTTGCCATATTGGACAGAGGATAGAGATGACCACTCTATAATTATGATGGCTTCA
AGCATCTGTTCGCTTATACTTGGTGCAACATCGGAGGCAGCTCTTCTTAATCATCCAGAC
TTCGACAGGGGCATACTGAGTAGTCTCTCAAAGCTCATCAAAAGAAGTTTGACTCTATGT
GGGCAGGATCTGACAGCTGACAATGCTATAACAGAAACAGATCTTCAACAGATCATTAGT
TCAGGGTATTCACAATGGGCTGATCGCTTTCCACAAATTAGAGAAGCTGTGGAGGGATGA
ATGAATGATCTCACTTTTTTTCAGATGGTTTCTTTTGTGCCATTCCCAATGTTCAACCGC
AAAATACAATCTTCAGCACCAGTGAAGAAACTCAAGCGTTTGTAAATCATGAGCAATTCT
AGTAGCTGATCGGCGATCACGGGTAAACATTTGTCATATTAAGTGGTGGGGTAGCTTTCT
TTTGCTCTTTATTTATTTTGATGACTGAGTTTCTGTAACTACTCTTTCTTGACTATATTT
TGTGTAAGGTGTTTATCTGAAATATATGTATGTTTATTATTGTGATAATTCTAGGCAAAT
TTTATGGGTGGGTATGTTTGGATTACAGAAAATATTAGTGAAAGGAAACAAATGCTAGAC
AAACTTATTTTTGTGTTGGATTTCACCACGAAAAATGTG
>Cj_pnp_00108_03867
TTCCGGTCCAGTTCTTACAACGTAGAGATAAGCAACTATCACCTCTTGAGCGAAATTTTG
AAGGTCACTGTCAACCCATCAAAGGGGCAATGTACAACTACCAAACATGTATGCATTCTT
GGTACGAACTTAGCGAAAAAGCTTTTCCATTTCGCATTTCGCAAAACATATGCCTACTTT
TTGTGGTGAAATCCACGAATGGTATAGAGTGACCAAAATACCCTTCTTTTATGCTGAAAT
CCACAAATGCTCCAAACTGACCAAAATCCCTTCTTTTATGCTGAAATCCACAAATGCTCC
AAACTGACCAAAATACCCTTGGAAATGAGAGGTCCAGAAAAGTTTTACCCTATGGTGCGG
CACACATGAAAATGATTGATGGTTCTTTGACCGTAAGTAGTCGATGGCCCATTTTACCCT
TGGCTTTTTATCATGTAACTTCATTTCAACAAAAAGTAAATATTGTACAATTCTTTTGGG
CATGGCAAATACTAAGGTAATAATGATGAGTGAAATTGAAAGAGATGCATGTACAGTGGC
ATATTACGTAAGCATCATAGGACCACTAAGTGATTAATCCTCGACACATCGTTTGTAGTA
CTCTATAAGCTTTGTCGGACGATAATATAATATTGGCTTGATATTTATTGCATGTTATGT
CATACCCTGGCTAACTGGGTACGTGCAGAAATGGACTCACCCGGCGGCCATGGTCAAGCT
AACAAATCTCCCGTTCCACTTCTCCCCCGAGATTCTCGCGGCTCTCTCGAAGTCTTCAAC
CCATCCACCTATTCTTCTCGGACCAATAACCCGGTTTTCCAGTCGTGGAAGGCCTGGGAT
GAGCCGACGCCGGCGGTCGGGGGAGTCAGTGCCAGTCTTGCAGATGAACCAAAACTCCGG
TCTTCACCGGAGATCGCCTCGTGGATGGCGCTAAAGGAGCCAATCCTTCCGCCTGAGACC
GCCCTCAGGTCTCCGGCTGCTAAGGCTGAAGTTGGCGCCGCCGCACAAAGGGCCGCAGAG
TGGGGACTGGTTCTCAAAACTGACGACGAGACTGGTAAGCCTCAAGGGGTTAAAGTTAGA
ACTTCCAGCGAGGAGGTTTCCAAAAGAGTCTCCGGCAACTCTGTCCGAAGTTCCGGCGAT
TCATACGATGAAGGAACCGGGAAAGAAAGAGGGATTCCAAGAATCTCAGAGGATTTGAGA
GATGCGTTATCCACATTTCAGCAGACATTTGTGGTGTCGGATGCAACCAAACCCGATTAC
CCGATTATGTATGCCAGTGCTGGGTTCTTCAAGATGACGGGTTACACATCCAAGGAAGTC
ATAGGCAGGAACTGTCGGTTCTTGCAGGGTTCGGATACGGATCCGAATGATGTGGCGAAG
ATCCGGGAAACATTACAATCGGGTTCAAGTTATTGCGGGAGGTTACTGAATTACAAGAAA
GACGGCACGCCCTTTTGGAATCTCCTCACCATAGCACCTATTAAGGATGAAACTGGCAAA
ACACTTAAATTTATTGGGATGCAAGTAGAGGTTAGCAAGCACACAGAAGGCTTAAAGGAA
AAAATGGTCCGTCCAAATGGACTTCCTGAATCATTGATCCGTTACGATGCTCGTCAGAAA
GAAGCAGCGACCAGCACAGTGGTTGATATAGTGGAAGCAGTGAAGAAACCTTCCCGAGCA
AGGGCGCTTAGCGAATCCACTTATCATCCAGCATCTATCAGGAAGTCCAGTGACCAAGAA
TCTTCCGACGCCAATAAAGGAAATCGCCCAAAATCCTCCGAGAACAAAGCTCCGGCGCCG
CCTAGACGCCACTCCCATTCCGGCACCAGAACAGCGTCGACTATGGAGAAAATCAGTGAA
GTTCCCGAGAAGAAACCCAAGAAACCTCGCCGTCTTTCCTTCATGGGAAAGCTAAAGAAA
TCACGCTATAGTACTGATGTTGAGGATGACGAATTCGACGCGTCAAACGCTGCCATATAC
GAAGACTACGACGACGATGATGACGAGAGCGACGACGATGCCCGACCAGACAGTGTTGAC
GACAAAGTAAGGAAGAAGGAGATGAGAAAGGTATTGACTTAGCCACCACGCTTGAACGTA
TTGAGAAGAACTTCGTCATTACTGATCCTAGGCTGCCTGATAATCCCATTATATTTGCGT
CGGATAGCTTCTTGGAGCTTACAGAGTACAGTCGTGAAGAAATATTGGGAAGAAACTGCA
GGTTTCTTCAAGGACCCGAAACCGACCCGGCAACGGTCCGGAAAATCAGAGAAGCCATCG
ATACCCAGACCGACGTCACCGTCCAGCTCATCAACTACACTAAGACTGGGAAGAAGTTCT
GGAACTTGTTCCATCTGCAGCCTATGCGTGATCAAAGGGGGGAGGTGCAGTACTTTATTG
GAGTGCAGCTTGATGGAAGCCAGCACGTAGAACCCCTTCACAACTGTATTCCTCAAGACA
AGGCCACAGCTGGGGCTCAGCTGGTGAAAAAAGCAGCTGAGAATATTGATGAAGCAGTGA
GAGAGCTACCAGATGCCAACCTGAAACCAGAGGATTTGTGGATCAATCATTCAAAGGTGG
TTCACCCAAAGCCTCACAGGAAGGACACTCCATCTTGGAATGCTATTCAAAAGATTCTTG
CTACTGGAGAACAAATAAGTCTGAAGCATTTCAGACCAGTAAAGCCATTGGGATCTGGGG
ACACTGGCAGTGTACACTTAGTCGAACTGAGTGAGACTGGTCATTTTTTTGCAATGAAAA
CAATGGATAAGAATGTGATGCTCAACCGTAACAAGGTTCATGGGCTTGTGCAGAAAGAGA
AATCCTTGATATGTTAGACCATCCTTTTCTTCCTGCACTTTATGCTTCATTTCAGACCAA
AACTCATGTTTGTCTAATAAGTGATTACTGCCCCGGTGGTGAGCTCTTCCTCCTCTTGGA
CAGACAACCAACAAAAGTGCTGAAGGAGGATTCCGTAAGATTCTATGCTGCAGAAGTAGT
AGTGGCACTAGAATACCTTCACTGTCAAGGTATAATCTACAGAGATTTGAAGCCTGAAAA
TGTGTTGCTTCAGAGTAATGGACACATATCCTTGACGGATTTCGACTTGTCCTGCTTAAC
ATCTTGCAAGCCACAGCTTCTACTCCCTGACCCCAATGAGAAAAAAACATCACAAAGGCC
AACAGAATCCAATATTCATGGCCGAGCCAATGCGTGCTTCAAATTCTTTTGTTGGAACAG
AAGAATACATAGCTCCGGAAATCATAACTGGAGCAGGTCATACTAGTGCAGTGGACTGGT
GGGCTCTTGGCATTCTTCTATATGAAATGCTTTATGGATACACGCCATTCAGGGGCAAGA
CTAGACAGAAGACATTTGCCAACATTCTGCACAAGGATCTGAAATTCCCAGGAAGTATAC
AGGTTAGTCTCCAAGCAAAGCAGCTAATGTACAGATTGCTGCACAGAGATCCTAAAAACA
GGCTGGGATCTCGCGAAGGAGCAAATGAGATCAAACGGCACCCCTTCTTCAAAGGTTTAA
ATTGGGCTTTAGTCCGATGCATGAGCCCTCCAAAACTGGAAGCTCCTCTTTTTGAAGCAA
CTGCAGATGGGAAAGAAGCCAAAACTGACCCTGCAATGGACGACTTACAAGCAAATATTT
TCTGAAATGGCAATTCCAAGGCCCTTTTGGGCTGCTGCAGAAATGAAATTAAATGTTTCA
TGATCAATGCCAGGCTCTTGATGATTTGTAAAGGCAATCATGATTCTTGAAATTAAGTGT
ATTTCCCTTTTTATTTCCATGAACAGTTTGATATTTTATTGTTTATATTCAGGTATTTAA
ATACCTGAATATAAACAATAAAATATC
>Cj_pnp_00109_00776
GAAATGATAGAGAAGCTATGGGACGAGGTAATGGCGGGACCCCACCCTGAAGAGAAGCAG
GCGCTTGGGAAGAGCCTTTCCGTCGCGGTGGAAGGATCCAGCAGTAGCAGCAAGTACTAA
AGGACGCCGCCAGCAAGCCCGACGACTCCATCTCCCACAGCGGCGCGTAAGGAGAAACTC
CATCTCCCACAGCGGCGCGTAAGGGGACGTGTGGAGGAGCGTGTTTCACCCCGGGAGTAA
CCCTTGCCACCGGGAGAATTGGTGCTGCAGTTTTGACAAGCCTTCCCCCCCAACTCCCCC
ACTTTTACGACTGGTATGGTATATATATATACACACACTCCTGTATTTCTCTCTCTCTCT
ATGCATTTTGTACTGATTCTGGAAATTGCATGCAGGATGTACAGTGGAGAAACCAGATCC
AAGCATCATCGTTGAAGGGAGGAAAGCTATATGTACAGTGGAGAAACCAGATCCAAGCAT
CATCGTTGGAAGGGAGGAAAGCTATGAGATGAGATGATGAGCAACGGCTCACGGAATTTA
AAATATAATAAATATAATATATATTATGATGGTGCATGTAAAATGTAAATATGTGTTAAT
TGCCTTTTGCTTGGGTGTATGACTTACTATATGTTGCCTTTGTTTATCATTTTGTGTGAA
ATGTATTCCCACCTTTTGTATATATGTTTTTCATTAATGTACCTCATTTTGTGTGAAATG
TTAATTGCTTTTGCTTGGGTGTATGACTTACTATATGTTGCCTTTGTTTATCATTT
>Cj_pnp_00110_01836
AACATGAATTCAACGACCCGTTTATTCTTTGAAGGGCGGTGGAAACCCCTCACATTCCGC
CAACACCAGTAGTACCACTTTGACCATCCAAATAGACCGTTGCAGTAGGCTAATCAGACC
CAAGGGAATCTGGCCGAGTCTTCCCCAAAGCAGTTGGCTTAGCCTTGTTTGCTGATAAAA
CAACCGCAGGCTCTTTGGTCGTTCTCGTTGTAGGGACTACAGGACTGGCCTTAGCAGGAT
GCCCCCGAGGTACTAGCAGCCTCTTTACCCTTCGCTACAGCGGCCTCTTTACCCGTCGCG
CTAGCCCCCGACGATAGTTTCAATGATGACCGAGTCAACTACACCAATCTTTTCATGAGC
GGTCTCTACACATCTTCTGAGAGCAAAATCCAATCCCCATCCATGCACCAGGTCATTCTG
AATCATATGCCAAACACACCGCCATGCGTCTCGATTGCAGCTATTTTTTCTCATTTTTCG
ATTGCACCAATTTCTTGTTGTAAGCTTTCACCTCTTTCTCATAGTCCTGCTTCCGTTTCT
CAGCTTCATCAACAAATGGAGCTTTCTCCTTTTCAGACATGGATTTCCATTTATCTCCAG
CAGCTTTTCCGACATTAGAAACTAATTTGTTCTTTGGGTGTTTTATTTTGTAATCTTTCC
TGAACTCTTCCATGAAAACGAAGAAAGCACTGGGAGATCTTTTAGGTTTGTTGGGATCCT
TCACCATTTACATTTTACATTTTGAAAAGATGAGTTCAAAGGCAGTTCTTCTCATTGGCC
TTTCTTTGGCCGCTTTCCTCATGATCGCTTCCGAGGTCACGGGCCAAGGAAGTCAGAGAC
CACCACAGCTTCATTGGACACAAGTGGAGCTGAGAAAGCAAATGAGGCGGTGGAAGATCA
CAAGCCCATAGATGGATATGGCGGGGGAGGCTATGACAACGGTGGCTATGGGCACGGTGG
GTCTGCTGTCATTTGGCCGCTTTCCTCATGATCGCTTCCGAGGTCACAGCCAGGGAGCTG
TCAGAGACCACCACTGCCTTCATTGGACACAGTTGAAGCTGGAAATGCAACTGGAGGTGG
TCGGAAGATCCACAAGCACATAGAATGNNNNNNGTGGGCCATGGGCAGCAACTGAAGTGG
CGGAAGATTACAAGCACATAGATGGATATGGGGGGGGGGCTATGACAAAGGGGGCTATTG
GGCACGGTGGGTCTGGGGGCGGCAGCTATGGACACGGTGGCTCAGGGGGTGGTGGCTGGG
GACACGGCGGTGGTGACTGGGGACACGGCGGTGGTCACGGTGGAGGTTGCAGATACGGTT
GCTGCGGTTACCGCGGAAGTTGTGCAAAGGTGCTGCACATATAAGGGGGAGGCCGTTGAT
GCGGCGGAGCCTTAAGCAGCCTCCCTTCATCACGACTGAATTATGCCTTTAAAATATAAT
ATGGACTCATGGTGTATTGTGTGCATGCGTATGAGAAAAATCCTTTTAAATAATAGGCAA
TGTGTAATAATAATGCAGTGAAGTTGTACGTACTTCCTGCAATGTATTTACTATGAATAA
AAGATTTGGTTGCCACAATATTGACCTAGTAAATGAAAGAAATTTCTAGCTGCCCTCTCT
TTCTTTCACTTTGGAAATAAACAACAAAAAATATTTAGGTGAATTCCTTCTTGAGTTTGC
AGCAAATCATCCAAAATTGTTTTTGGTGGAAATTTTCTTTTGCTCAAGTTGTAAGCCAAA
CTCTTGTAACTATGAGCAAGATAAGGCTCTTATCATCATCATCAAAGTAGCAACAAATAA
TTAGTGAGTTAGAAGCTCTTTGAGAGAGCAAAAAAG
>Cj_pnp_00111_01039
AGGGGGGTTTGTTTAAAACTGCAACCGAGCACAAGGAACAAATCTGTTACTTTAGTAGAG
TGGATCTACAGGAGCTATTTAGCATACCTAAACAGGGGCTTGATGTCTCTTTGACTCAAC
AACATATGCATGAAGAGCATGATCGCCACCACAAAATGGAAGGGTTCCTAAAAGCTGAAA
TGGATTATCTGGGTACTATGGATTATTCCATGCCATCATATTCTATGATATTTGCAGTTG
ATTTTAAGGCATGCATCCTTTCACCCCTTCCCCATTATGTGTTTAACTATGGTCATTTGT
TTGTAGGGAAGGGTTCCTAAAAGCTGAAATGGATTATCTGGGTACTATGGATATAACAGG
AGTTAGTCAATACAGTCTGCTATGGATATAACAGGAGTTAGTCAACACAGTCTGCTATCT
GGGTACTATGGGTACTATTGGTGTTAAATATGCATGTTATTAGCAATTGAATCTATTAGA
TTGGTTTTAAGTATGGTGTTAACCCCTTTTCTACTTTTATTCTTGCTAATGAGCCAGTGG
TTGTATGGAGAGGCCAACACATTGTAGAGGTCAAACTTCAGGTTTGATGAGTTGCATAAA
CTAGAGCATTCAGTATCTGTCTTTATAGGATAATCAAATGGTTTCTTTATAATTGGTTGT
GGTCAATTGCAGGATATAAGCAAAGGTTTAGTTGTCAAGGATATCATGGATGCCATGAAA
ATCAACGGGAAGCCAGCTGATTTTGTGTTATGCATTGGTGATGACAGATCAGACGAAGAC
ATGTTTGAGAGTGTTGCATCTTCTGTAGCCAACCATTCCTTGCCCGAAATGGCACAAGTA
TTTTCTTGCATCGTTGGCCAGAAGCTAAGCATGGCTAAATACTACCTTGACGATACTGTC
AAAGTCTTGAAAATTCTTCATTGTTAGAAGCCAAGCATGGCTAAATACTACTTTTGTGTG
TTGTTTTTTATTTTATGGTATTTAAGTGATCATGTTGACTTGATTTTATCGATTAATAAA
AATTGAGTTTAATTTAAAA
>Cj_pnp_00112_02095
TATTTAGGGTCTATTTGGATGAAGGGGAAGCCTTTGGAGGGCTTAGTCTATAACTTGGTA
AATAGAATGTTTCTAAAAAGGAATTGAAGGTGGTTGAAATGTTATACAATCAAATATACA
TTAAGCCTCTGGTGTTGTTGTGCAGGAGTCTCATTTCCAACAATGTCAGACCTTGAGGCT
CCCCTTCGCCCGAAGAGAAAGAGTCTCATTTCCAACAATGTCAGACCTTGAGGCTCCCCT
TCGCCCGAAGAGAAAGAAGGGTGTGGTGGACTTCCTTGTGCAGTTCCGATGGATCCTTGT
TATCTTTGTTGTCCTTCCAATCTCCTTCTTGTATTACTTTGCCATCTATCTCGGGGATGT
GAAATCTGAGTGCAAATCTTTCAAGCGGCGCCAGAAGGACCACGATGAAAATGTCAAGAA
GGTTGTGAAGCGTCTGAAAGAAAGGAATGCATCTAAGGACGGTCTTGTCTGCACTGCTCG
AAAGCCGTGGGTTGCTGTTGGAATGCGAAACGTGGATTACAAGCGAGCTCGCCATTTCGA
AGTTGATCTTTCTGCATTCAGGAACATCCTTGATATTGACAAGGAAAGAATGGTGGCTAG
GGTTGAGCCTCTGGTGAATATGGGCCAGATAAGTAGGGCAACTGTCCCGTTGAATGTTTC
CCTTGCAGTTGTGGCTGAGCTTGATGATCTCACTGTTGGTGGTCTGATTAATGGCTATGG
CATTGAGGGCAGCTCACACTTATATGGACTGTTCTCTGACACTGTTGTTGCTTATGAGGT
CATTTTAGCTGATGGAGAGTTAGTTCGGGCTACAAAGGACAATGAATATTCTGACCTTTT
CTATGGCATTCCATGGTCTCAGGGTACTCTAGGGCTTCTTGTTGCAGCTGAGATTAAGCT
GATACCAATCAAGGAGTATATGAGAGTGACTTACAAGCCCGTGGTTGGTAATCTGAGAGA
GATTGCACAGGCTTATATAGATTCATTTGCACCGCGAGATGGCGACCAAGACAACCCTGC
TAAGGTTCCAGACTTTGTGGAAACCATGATATACACTCCTACAGAAGCTGTATGCATGAC
TGGTAGATACGCGTCTAAAGAAGAGGCAAAAAAGAAGGGTAATAAGATCAACAGTGTTGG
TTGGTGGTTCAAGACTTGGTTTTACCAGCATGCACAAACAGCCCTAAAGAAAGGAGAGTT
TGTGGAGTATATACCGACCAGGCAATATTACCATAGGCACACAAGATGCTTGTATTGGGA
AGGTAAACTCATCCTCCCGTTCGCTGATCAGTGGTGGTTTAGGTTTCTTCTTGGCTGGTT
GATGCCCCCGAAAGTCTCTCTACTTAAGGCTACTCAAGGTGAGGCCGTGAGGAACTATTA
CCATGAGATGCATGTCATCCAGGATTTGCTCATTCCTCTTTACAAGGTTGGAGATGCTCT
CGAGTGGGTTCACCGCGAGATGGAGGTATACCCCATCTGGCTTTGCCCACACAAACTTTA
CAGGCTGCCAGTGAAAACCATGGTGTATCCTGAGCCAGGATTTGAGCTGCACCGAAGGCA
GGGTGATACGAGTTATGCCCAAATGTACACTGATGTTGGGGTTTACTATGCACCTGGACC
TGTCCTGAGGGGTGAGGTGTTTGATGGTTCGTTGGCAGTGCAGCGGTTGGAGGATTGGTT
GATTGAAAACCATGGGTTTCAACCACAATATGCTGTGTCTGAGTTGTCAGAGAAGAACTT
CTGGAGGATGTTTGATGGTGGGCTTTATGAGCACTGCAGACGCAAGTATAAAGCAGTGGG
AACCTTCATGAGTGTGTACTATAAATCGAAGAAGGGAAGGAAGACGGAGAAGGAAGTGCA
GGATGCTGAACAGGAGAAAGCTGAAGTTGAGACCCCTGATGTTGATTAACCTTGGACTGC
TGCTGCTGCATATTGATTCTAGGGGTTGGGTTTGTTGTTTCATTAGCTTTCTGTTTATTT
GACTTTGGTACTCTGGTTTTATATCTCCCAGTGTGTGGGAGGGGGTGGTTTTTCAGTTTT
CATTAGCTTTCTGTTTATTTGACTTTGGTACTCTGGTTTTATATCTCCCAGTGTG
>Cj_pnp_00113_05814
GTTTCACCAAAGCATGTCCCCTCTTTTTATCATAAAATGTGAACAATAATATTTACAAAT
GAATTTCAAAAGTAAGTAACAATGAAACATATACAGAAAGAAGGAAAATTGAATAGACAA
ATTGGGACTGTGTAAAAAAGATTAGAAAACTTGACTGCAACTCTCATTTCCGCAATGGAA
CGCGGGGATTCGAGAAATAAGTTTTCGTGCATCTACAAACCTCCGTGTAATTTTACATTT
TTACCCGTCTTCCAAGTTGATTCCTTCATCGCAATAATCAAAGTTAAAATAAAGGGATAT
AAGAAACCATCTCGTCGTGTTCGCTTTTTTTCCCATTTTCAGCTGCTTTTGATTTCCTGG
AAGTTTCCATTGCAAAACAATGCCTCAGACTCCGCCCTGGTGCGTGCCATAAAGAGTTGT
TAGTAGGATCAGCGACCAAACTGAGTGTTTGGCAATGTTATTACTGTACAGATTGCACAA
GGACAGTGAAAAGATGAACGCTCCAGTTGATACTTTAGCGGTTGATCTCTTCCATTGCAA
TACGAACAAGGCGCAATAATCCATCCATATCCTGGAAGTTGAAATCAAGTGCCCTTTTGA
CAGATGAAATGCCATCTTTACTTTTGTCCTCTCCTGTTTTTGAATTTGCTGCTGCAAAAG
CCGCCCTTGATTTCTTCGAGGCTTCCATTGCAAAACTAACCTCTTGGGCAAAGTTCAGTA
ACCGTGTGAAATTGAAACGGTTTCTCGATGTCATAACATGAGCTCCAGTCACTTGAGGAG
AGCCAACACTTTTGGCTAAGCCACCATTTTCTACAGCTGACGGATTGTTCAAATTGTCAA
TGTCAGAGGCAGAAGAGGAAGGGGATTCACCTGGGGGAAAGATTTGCAGAGCTGCCTGTA
ACTCATTTCTATATCTATTTGCATTGGAATGCGAGGAATAAATTACACGCATGTATGCAA
CCTCCATGCATTTGTAGGCAAGAGAAGCAGCAGCCATGTCCTTGGATCTTTCATATTCAT
GAGCACAAAATTCGCAGAGTTTTGCAGTGCTACTATAAATTTGCCTCGACTGAGTCATCT
CATTATGCTTCAAACTATCAGTGTTGCATGACTCAAACAAAGCTGCCCCTGTCAGAAACT
TTAATGCAGCCTGGAAATAGAAACCTGTGCTGTCACTTGAACCAGAATTCTTTAGACGAT
CAGCCAGGTGTTTAAGGTTTGTCGCTTCTTTTACAGCATTTGCAGCAGCTTGATTGGGGG
GATCCTTACGAACGGGAGATGGAGCATCAAGATCGCGGGCCTTGTTTTGCATTTGAGTGG
AGTGTTGTAAAGTACTAGGTTGGTCCCTACTCTGGCTCTGATCTTTCTTACCATGCCTAG
CCCTTGAAGCATTATCTTCAAATTCATCTACTGCCAACAAACTCGCAGGTTCCTTTTGTG
ACCTAGGAATTGACTGTAGACATGTTGCTGTTTCATTTTGGCTTCTACTAGGTAATGGTA
AAAGTGTTTTCCCTTTTCCAGAGGGAGGAACCTCATTTGTTCTGTCAGAAATGGGATTCT
TACAAGATCTTTCATCTTCTCTATTTGGAGGTAGAGCCTGCCCCTTGTCCAGTCCAGAAA
TAATGTCTACCTTAACATCTCTACCATTATTGTCAGCAAGCTTTGAATGAACTTCTTCTT
TAGCGCTTTCATTCCAGAATGTTTCACTGTGATCTTTCACCAAAGTGTTATCTGAATTAT
TAGCACTTCTCCCGTGAAATTTATTTTTTCCAGCCTTTATTTTTTCCCCAGAAGATGGCA
TTTGATCAGAAGAATCATTGACAGTACATCTATCAAATTCATGTTTGTAACTCCTATTCT
TGTCTTTAGATTTAGAGGAGGATCCCTTCCCAGACTTCTTCTTCTTGGTGATTCCACTGT
TATCATGTACACCATCATTCCTTCTTCCCTCTCCTCCGTCTTGCTCCAATTTCTGTGTTC
TGAAAGCATGCTGGTTACATTGACGCAAGGTTTCTACAGCTTCATGTTCATCATCTGCTG
CAATAACAGAAGAAGGTAAAGTGTCTGGGGTCACTTTAACAGATGGTACATGACCCAAAA
GCGCTTCTTGGCAATCACGAGAGCCATTAAGTCCGTCATTCCCAGCTCCACCCTTCTTAG
CCATCCCAGATTGATAACTGCCTCCATTTTCTCCATCTGAAGACCTTCGAGGACTAAGCG
CAGATAAAGTTCCAGCAACCTGACAATCATTTCTTGTTGAGGGGAATTTATCAACAGTAT
GAATCCTCAGAGGAGATGAAGATACTGATTCTACAGGGGAAGCCCTCAGTTCCTGGAGAT
TGCAATTGTTTCTCTGTGACCCAGAAACTTTAGAAGAACTTGAAGTGGTAGCCATGGAAG
GCTGCAGCGTGCCCAAATGCCTTTTTGAAGAATCCATAACTTGACACTGCCCATTTTGCT
GGTCCTTATTTCGGCTCCTTCCATCTTTTCCTTCATTGGATTTGTTTCCGCAAGAATCTT
TTACCTCAGATTTGGAAACTCTTGCTACTTTTTCTTTTCTTTGACCATTTTCACAAGTTT
CTTCAAGTAAGGCAACAGAATCCTGAAATTTGCCTCCTAAACCAGGAACTGGCTTGCTAT
AGGTCTCTGAATAGTGATGCCCGTTCCATTTCCTCTTCTTAGAAGAGTCCTTACTGTCAC
ACTTGCCCGCATGCAGTGATCCATCACTTGAATTAACTGGATTATTATGGATCCGAGGAC
TTTTGTCTGAAGTTTTTGAATCTTTATATTTAAATATATGCTGATCCTTCATTGATGAAG
TCTGTGCCATACCATTGCTAGAGCTATGCCCTCCATTTTCCCCAGAAGTGTTGACAGCCC
AATTTTCATCATCATAATATAAGTCATCTCTTTTCACCTTCTTAGAGGGTCTAGAATTAA
CCAAATCAGTCTCAACCCTGTTCTTTGTCTTTGCATTTTTTGCACCTCCATCAGAAGAGC
TGCTGTCAAGAAACTGTTTTCTCTCTTCCAGCTTATTTATTTGCTTCTCCATAACTGGAG
TACTTGAACGTCTGGAATTTTTTTTATACCCATTTTCAGCTGCAGGGGAGTGGATGCTGT
CATTTAAACTTCCGTTTGAAATTTCCTGACAGTTATTGGTTTTGCTTGAAGACTGCATAA
GGCCTGCTTGTTTGCTTTCATTTGAAGAATCTTTTGATCCACGTTTCTTCTTACCACTAG
CATCTGCAACTTGTCTGCCAAAATTTCTGTTCTGCAGACCTGAATGAAACGCATCAGCTG
AAGCAACTCCTAAAAGCTTCCTATTTGGATATTCATTCTGATTATTTGTCCGTGTCTCAG
AAGCAGATGTAGTAATGACAGCATTAGGAAACTGGTACAAGGCTCTCAAAGCCTTTGTCG
TCTCTTCCTCACTGATACCACAGCGGTTAAGCCCAGGCAGCCAGTGAAGCATTTTACAAT
GCCATTTCTTGGGGAGGCTTTCAGGATCTGTTCCAAGTGGAAGTAGACGCCATGTCTGAC
ACTTGTCACACAGAACCCAATCTTCTTTAAGTACTGGAGCCTCAGCTATTGGAGCATTAG
TAGGATTCTGTTCAGTTCTGGTGATAGTCTCCATGTTTGAGATTAAGCTAGGATTCTCTG
TCAGTGCAGATCGCTTCTCAACTTCTGAAGATTTAGACCTCACTCTCACTGCATCATTAC
ATTCTACCAGGTTATTCTCATGAATACCATCAGAATCCTTCACCATTCCCAGTGAATGTG
TTTTTCCTGAACCAATTTTATCATCTTCTTGTTCAGCTTCTAGGTTCCCAAATAATTCAG
CGTATGCATCTCTAGCTTTAACATGGTTCTTGAAACCTTTTGAGTCACTTTTGGATGTAC
TTATGTCCCCAGAAGAGCTCTTTTTAGTCTTATGTGGCAAAGAAGAAACAGTTCCCAACC
CATCATTCAGCATTTCTCCCCCATGGGAATCATGACTCCGAGTCCCTTTAAGTTTCTTTT
TGCCTCCGGATGACACTTGTTTTTTAACCAACCTCATCCCAGCCTCATTTTTTGATGAGA
CCTTTGGAGCAATTGATGGTCTTGAAACACCAACTGTCTCAGTATTTAAAGCCTTTCTAT
CTTTGTTACGCTCAGTATTGGCTGAAACATCAGCTGGTTCCACACCTCCGTTACCTTCTT
TCCTTGGAAATCCTGCACCACAGTCAAAATTGTTTGTTTTTTCACTTCCTGAAACCCCTA
AAGAAGAACGAATTATTCCATTGGATTTTTCAATCGTATCATTCTCTGTAGCAGAAACAG
GCTTTAAATCTTCCTTGGTTGTAATATGAATGGATTCTTCCTTCACTATACCTTGAGCAT
TGGTTGTCAAATCATCATTTGTCTTGGAATCAATTGCAGGCCAAGAAACATTACTAAATG
AATTAGACAAAAGAGGGGGCTTCAAAGTTTTAGATGCAAGTTCTTCACAGGCCAAGTTAT
CAGCATTGTTTTCCATATTCCGTTTTCTCTCACCCAAGATTTTCTTACTTCCCCTAGTGC
TATCAGAACCATTTAGCATCACCCCAGAATTTTCTGCATTAGTCTTATGCACAGGTTTAG
ATCCACTCTTTCCCCAGTGCCGATCTTTTTCCATCAGATGAATCAAATCATCAGAAAGAG
GCGATAGCAATAAGCTTCCATGCATGGGAAATGAGGTCATTATCTGAAGGATGCTCGTAG
GTGATTCATCCGGGGCATCCCGAAGGTCATGAGATAAACCTTCGCTGTCTGTGGGGCTAT
TATCCAAGGATGAGGATGGAGAAACATCAAGGCCAAGTCCACTGTAGAGCTCCGCATTTT
TTGTAGTCGACAGATTTTCAGACCCAACTCTGATGCGCACCTTCAGACTTTTCTGGTCAG
ACTGTTCAGCGGGCTTCTTAAGAGTTTTAAATATTGAAGCAGGCTCTTCAGCCTGGGCAG
GAGGTATGCATAAGTTGATTTCTGGATTCGAAGTAGGAACCCTAGTCGCAGGTGCCAATA
GATGATTTGTGGCAGTTGCACCAGACCTTGTTGGTATAAAAGTGCTTGATGAAACAAATG
GTTTTTGTCTACCGCCCTCAAAGTGTGTAATGTTGGGGGATCTTGGTCTGGCATTGCTGT
GGACTTCTGGTGCAGTCTTCAGATTAGGTACATGAGGAGACCGCTGATAAGTGGGTAAAA
ATGAGCCATAGCCACCAAATTTTGACCCCAGATTCTCAGCCGAAACTCCCCCTTCAAAAT
CCTTTTGAAAATGTCCTAACACATGCTGAAGTCTCTCATCTATGTAGGAGAGAGCAATAT
CAGGATCGACGATTGAATCATCGTGACAGCCATTAGTATTTGCATAATAGCAAGCCTCTC
CTTCTTCAAGGTCAAGTTCTTCCATCTCTCTTCGGACACTTATCCCCTTCCTCCCATCCC
CCTCTCTGACATGAATCATCAAAAAAACACCTCCAACCACTTCACCAGTTACCGAAACAC
AACAAAATATCCGAGAACAGCTTTCCGAAATTCAAACGCAACCAGACCAGATAAAAAATT
GTCCTGAATCAATCAGGATCCAGAAAAAAATAACCAATCAAATATTTTAATGGAAACAAG
CGAGAAACAATTCTTCTGAATTGTTAATATTACGAGGAAACTGGTAAGACGATCCTGCAA
TGAATAATAATAACAATAACAGAACTCGAATTGGAGCTCACGGCAAATGATAAGAGAGCG
AAGCGGGTACGATGAGATGAGAGACAAGAGACCGGAGAATGAGAGAGACTCTGG
>Cj_pnp_00114_04443
AAAAAAAGGGGCTTAAACAGAGGACAATCCTTTTCTTCCCTCTTGTCAACCGCCGACGAG
ACAGTCCCACCTTTGCTCCCGTCGCCGCCATCCTCTGACCCACCATAAATCCTAGCGGCT
CTGTCCAATTAGGAATAACAGTATCCGGATATGCAAGTCTCATCAGTTATATTCAATACT
AAGCCTGTATTGGCTCCTATCCAAGTCAAGTCGTTGCACAACGATCCATCTTCACCACCA
TGCTGCTCTTCTTCTCGGGTACTTTCAACTCGTCCCAATTGGTCTCAGGGGAGGAGTATG
GTTCGATCCTCGAATCGGCATCTCCAGCATCGAGCTTGTCTCCTTAACAATAAGGATTCC
GTGAGAAAATATCTATCTAAATCCAAGGGACTTTCATCACAAACAAGTTGTCTAAGTGGA
TGTCAACATGTGTCATGTTTCCCTTACATGCAAAGAAAGCGTTTTGTTATCAACAGATTG
GCAACTAGATCTTTTCTTGATGTATCAACTTTTCATTTGTCTACACTGAAGCCCGATAAT
GTATCTCTGAAACAGCCCCGCGTCCTACGCGCATCTGCTGGCCCAGATGAGCCACATGCA
GCAAGTACTGCCTGGCCGGATGGTGTACTAGAAAAACAATGTTTGGAACAGCTTGACCCT
GAGGTGGAAAGAGCCCAATTGGAGCGCTTTTTGAGTTCTGAACTTCCATCTCACCCAAAG
TTGTATCGAGGACAACTCAAAAATGGACTGCGTTACCTTATTCTACCTAATAAGGTTCCT
CCAAATAGATTTGAAGCACACATGGAAGTTCATGTGGGATCCATTGATGAGGAAGATGAT
GAGCAAGGAATTGCACACATGATTGAGCATGTTGCATTTCTTGGGAGCAAGAAACGAGAG
AAACTTCTTGGAACAGGGGCACGCTCAAATGCGTATACAGATTTTCATCATACAGTGTTC
CATATTCATTCACCCAGGAGCACAAAGGATTCTGAAGGTGATTTACTACCAGTTGTCTTG
GATGCTCTGAACGAGATAGCCTTCCACCCTAAATTTCTTGCTTCTCGGATTGAGAAAGAA
AGGCGAGCAATATTGTCAGAACTGCAAATGATGAATACAATTGAGTACCGTGTTGATTGC
CAGTTGTTACAACACTTGCATTCTGAGAACAAGCTTAGTGAAAGATTCCCGATTGGACTG
GAAGAACAGATTAAGAAATGGGATGCTGATAAAATCAGAAAATTCCATGAGCGTTGGTAT
TTTCCTGCAAATGCCACACTGTACATTGTGGGAGATATAGACAACATTTCGAAGACAGTT
GACCATATTGAAGCTGTTTTTGGGCAGAGTGGTGGGCAGAATGGCATGGAAAATGGGGCT
GGTGCTGCACCATCACCAAGTGCATTTGGTGCAATGGCAAGTTTCCTTGTCCCAAAAATG
TCAGTAGGTTTGGCTGGAAATACATCTCATGAAAGGTCCTTGGTCTCAATCGAGCAATCA
AAATCTATTAGGAAGGAGAGGCATGCAGTTCGGCCTCCTGTACAACATAATTGGTGCCTT
TCTTGTAATAATGATGATGTAAAGCCTCCACAAATATTCCAGCATGAGTTGCTTCAGAAT
TTTTCTATCAATATGTTCTGTAAGATCCCTGTGAAGAAGGTCCGAACATATGCTGATCTG
AGGAATGTGCTGATGAAGAGGATATTTCTTTCCGCTTTGCATTTTCGCATTAACACAAGA
TACAAGAGTTCAAACCCCCCATTCACATCGGTTGAACTGGATCATAGTGATTCTGGAAGG
GAAGGATGCACCGTGACAACTCTCACAGTGACCTCTGAGCCCCAAAGTTGGCAGAATGCA
ATTAAAGTTGCTGTGCAGGAGGTCCGGAGGCTCAAAAAATTTGGTGTCACCAAAGGTGAA
TTAGCCCGTTATATGGATGCACTAGTTAAAGATAGTGAACAGTTGGCAGCTATGATTGAT
AATGTTTCATCTGTGGATAATTTGGATTTCATTATGGAGAGTGATGCACTTGGCCATACT
GTGATGGATCAAAGGCAAGGTCATGATAGTTTAATTGCCATTGCTGGAACAGTTACTCTC
GAGGAGGTTAATTCTACTGGTGCGAAGGTATTGGAATTCATATCTGATTTTGGAAAACCA
TCTGCACCCATTCCCGCTGCTATTGTTGCTTGTGTCCCAAAGAAGGTGCATGTTGATGGA
GCAGGAGAAATGAAATTCCAGATAACAGCAGACGAGATAACAGCTGCTATTGAAGACGGT
CTGAAGGGAGACATAGAACATGAGCCAGAGCTTGAAGTACCACGAGAATTGATCACCTCA
AGACAGCTACAAGAACTTAACTTGAATTCAAAACCATCCTTTGTAACTATTGGTCCAGAT
GAAAATGCTATTAAACTGTATGACAAGGAAACAGGTATCATTCAACGACGTCTTTCAAAT
GGAATTCCTGTAAATTACAAGGTATCCAAAAATGAAGCCAATTGTGGAGTTATGAGGCTC
ATTGTTGGTGGTGGGCGCGCAGCTGAAACTCCAGATTCTAAGGGAGCTGTTATTGTGGGT
GTCCGGACTCTAAGCGAGGGTGGTCGTGTGGGAAACTTCTCGCGTGAACAGGTGGAACTT
TTCTGTGTAAACCATATGATAAATTGTTCGCTGGAATCAACAGAAGAATTTATCTGCATG
GAATTTCGATTCTCTTTGAGAGATGATGGGATGCGTGCTGCCTTCCAGTTACTTCATATG
GTACTAGAGCACAGCGTTTGGCTAGATGATGCATTTGATAGAGCACGGCAGTTATATTTG
TCATATTATCGATCCATTCCAAAAAGTTTAGAACGTGCAACTGCTCATAAGCTCATGCTA
GCTATGCTGAATGGAGATGAGCGTTTTGTTGAGCCAACACCTCATTCATTGCAAAACTTG
ACTTTAGAAAGTGTAAAAGATGCTGTGATGAATCAGTTCGTCTGTGACAATATGGAGGTG
TCTATTGTTGGGGACTTCTCCGAGGAGGATATTGAGTCCTGTATTCTTGACTATCTGGGA
ACAGTTAGAGCAACAAGAGGTTTCCAGAGAGCACAGATATACAACCCGATCGTATTTAGA
CCATCTCCTGAGTTGCAGCATCAACAAGTATTCTTGAAGGACACAGATGAGAGAGCATGT
GCTTATATTGCAGGTCCTGCCCCTAACCGCTGGGGATTTACTTTTGAAGGGAAGGATCTT
TTCGAATCTGTCAGTGATGCTTCTGCTTATGGCGGTAAGCAACTAAAATATGAGCAACAC
CCCAACAAACCGGACAATGTGGAAATGGGTCTGCAAGGAAGATTTCACACGCATCCATTG
TTTTTTGCCATCACAATGAGTTTGTTAGCTGAAGTAATAAACTCCAGGCTTTTTACAACA
GTCAGGGATTCTCTTGGATTAACATATGATGTCTCATTCGAACTAAACCTGTTTGATCGT
CTGTGGCTTGGGTGGTATGTGATTTCAGTGACATCCACTCCCACCAAGGTCCATAAAGCT
GTTGATGCTTGCAAAAATGTCCTCAGAGGTTTGCATAGCAACATGATAACACTGAGGGAG
CTTGATAGGGCAAGGCGAACATTGCTCATGAGACATGAAGCTGAGATAAAATCAAATGCT
TATTGGCTTGGATTGTTGGCTCATTTGCAAGCTGCATCGGTACCCAGGAAGGACATCTCG
TGTATTAAAGAGCTGACTTCACTGTATGAAGCTGCCACGGTTAAAGACATATATGTTGCC
TATGAACAGTTGAAAATAGATGAAGATTCTTTGTTCTCTTGCATTGGAATTGCTGGTGGA
AATGCTGGAGAAGACATTTCAGCTCCTATTGAAGTGGAAGAATCAATTGAGGGCCTTCCG
AATGTTATTCCCATGGGACGTGGTTCGTCTACAATGACACGGCCTACAGTATGATGGGTT
ATAGAAATTATTTGAAAGAGACTTTATAAGATCTCGTTAGTAGCTGTATGTATTAATACA
CGCCCAATCCAACTGTAGGCCATGGCAAAGGAGAAGGTGCTGGACAGCAAGCTGTGGGCC
ATTATTATAGTACCCTTTACAGAAACAAGCTTCATTGATTTTGGTGTTGAATGGACAAAA
ACATGGTCAGCGTAGGTGCAGCTATCTTTGGTGAAACTGAAAAGTACAATTTCATACAAA
TCCAAGTAGCTGTACTTAACTCACTCAAATGTGATAGCTTAATTTTTGGGGCTAACTTTA
ATATTGAAGCCCATGTTTACTTCATTGATTCTTCCCCATGTTTTAAAGTTGTATTATGCG
TGTTTGTATAAAAAAGATGAATTATGCATGCGACTTCGGGTTGCTTATAATGCATGCGAC
TTCGGGTTGCTTATAACCCACGCAAGGTGCTGAATGTTTTATAAAGCTTGTACCATATAT
TAA
>Cj_pnp_00115_04812
TTCCACTCGGCACCGTCGGATCACTAAGGCCGACTTTCGTCCCTGCTCGACGGGTGGGGC
TTGCAGTCAAGCTCCCTTCTGCCTTTGCACTCGAGGGCCAATCTCCGTCCGGCCCGAGGA
AACCTTTGCACGCCTCCGTTACCTTTTGGGAGGCCTACGCCCCATAGAAACTGTCTACCT
GAAACTGTCCCTTGGCCCGTAGGTCCTGGCACAAGGTTAGAATTATAGCCCTTCCAGAGT
GGTATCTCACTGATGGCTAGGGCCCCCCCGGAAGGAGACCTTCTTCGCCTTCCACCTAAG
CTGCGCAGGAAAGGCCCTAAGCCAATCCCAGGGAACAGTGAAGCTTCATAGGGTCTTTCT
GTCCAGGTGCAGGTAGTCCGCATCTTCACAGACATGTCTATTTCACCGAGCCTCTCTCCG
AGACAGTACCCAGATCGTTACGCCTTTCGTGCGGGTCGGAACTTACCCGACAAGGAATTT
CGCTACCTTAGGACCGTTATAGTTACGGCCGCCGTTCACCGGGGCTTCGGTCGCCGGCTC
CCCTGTCATCAGGTCACCAACTTCCTTAACCTTCCGGCACTGGGCAGGCGTCAGCCCCCA
TACATGGTCTTACGACTTTGCGGAGACCTGTGTTTTTGGTAAACAGTCGCCCGGGCCTGG
TCACTGCGACCCCCTTCCCTTTGTGAGGGGGCACCCCTTCTCCCGAAGTTACGGGGCTAT
TTTGCCGAGTTCCTTAGAGAGAGTTGTCTCGCGCCCCTAGGTATTCTCTACCTACCCACC
TGTGTCGGTTTCGGGTACAGGTACACTTTTGTTTACGGTCGTTCGAGCTTTTCCTGGGAG
TATGGCATGGGTTACTTCAGCGCCGTAGCGCCTGGTACTCGAACATTGGCTCGGGGCATT
TTCTCTACCCCTTCTTACCCTGAAAGGGCACCTTACGTTCTTGAACCGAAAACCATCTTT
CGGCTAACCTAGCCTCCTCCGTCCCTCGGGACCAACAAGAGGTAGTACAGGAATATTCAC
CTGTTGTCCATCGACTACGCCTTTCGGCCTGATCTTAGGCCCTGACTCACCCTCCGTGGA
CGAACCTTGCGGAGGAACCCTTAGGTTTTCGGGGCATTGGATTCTCACCAATGTTTGCGT
TACTCAAGCCGACATTCTCGCTTCCGCTTCGTCCACCCCTGCTCGCGCGGAGGCTTCCCA
CTAAGGCGGAACGCTCCCCTACCGATGTATTTTTACATCCCACAGCTTCGGCAGATCGCT
TAGCCCCGTGCATCTTCGGCGCAAGAGCGCTCGATCAGTGAGCTATTACGCGCTCTTTCA
AGGGTGGCTGCTTCTAGGCAAACCTACTGGCTGTCTCTGCACCCCTACCTCCTTTAGCAC
TGAGCGGTCATTTAGGGGCCTTAGCTGGTGATCCGGGCTGTTTCCCTCTCGACGATGAAG
CTTATCCCCCATCGTCTCACTGGCCGACCTTGACCCCTGTTATTTTGGGGTCCTATCTAG
TATTCAGAGTTTGCCTCAATTTGGTACCGCTCTCGCGGCCCGCACCGAAACAGTGCTTTA
CCCCTAGATGTCCAGTCAACTGCTGCGCCTCAACGCATTTCGGGGAGAACCAGCTAGCTC
TGGGTTCGAGTGGCATTTCACCCCTAACCACAACTCATCCGCTGATTCTTCAACATCAGT
CGGTTCGGACCTCCACTTAGTTTCACCCAAGCTTCATCCTGGTCATGGATAGATCACCCA
GGTTCGGGTCCATAAGCAGTGACAATTGCCCTTTGAAGACTCGCTTTCGCTACGGCTCCG
GTGGGTTTCCCTTAACCAAGCCACTGCCTATGAGTCGCCGGCTCATTCTTCAACAGGCAC
GCGGTCAGAGCCCGGGCTCCTCCCACTGCTTGGGAGCTTACGGTTTCTTGTTCTATTTCA
CTCCCCGCTGGGGGTTCTTTTCACCCTTCCCTCACGGTACTACTTCGCTATCGGTCACCC
AGGAGTATTTAGCCTTGCAAGGTGGTCCTTGCTGATTCACACGGGATTCCACGTGCCCCA
TGCTACTCGGGTCAGAGCGTAAGCTAGTGATGCTTTCGGCTACTGGACTTTCACCATCTA
GGGTGCAGTATTCTGGCTGCTTCGCCTAGCAGCACGACGCTTGTATTGCTCTCCCACAAC
CCCGTTTTCACGGTTTAGGCTGCTCCCATTTCGCTCGCCGCTACTACGGGAATCGCTTTT
GCTTTCTTTTCCTCTGGCTACTAAGATGTTTCAGTTCGCCAGGTTGTCTCTTGCCTGCCC
ATGGATTCAGCAGCAGTTCGAAAGGTTGCCCTATTCGGGAATCTCCGGATCTACGCTTAT
TTTCAACTCCCCGAAGCATTTCGTCGATTACTACGCCCTTCCTCGTCTCTGGGTGCCTAG
GTATCCACCGTAAGCCTTTCCTCGTTTGAACCTCGCCCTTCACTTTGAAGGCTATGCCAT
CCTAAGGTGCTGCTAAATGGATGGATCTTATCAACGTCCATGAATGAGAGAACCGCCGAA
TCGGAAAAATTGGTTCCTATCATATAAAGCTTTGGATCGGCTAAGTTCAGGAGTTGGAGA
TAAGCGGACTCGAACCGCTGACATCCGCCGCAGGGTAAACCACCGCCTCTCAGGTCCCCG
ACTGATTCTACCATAGAGGCCAACGATAGACAATAACTCCCCCCCGAACACAGCTTACAA
CTTTCATCGTACTGTGCTCTCCAAAGAGCAACTCTTCTCAAAATCTCACGCAAAAGGTGC
TGAGTTGAAATCCCATTCTAACTAAGGATTCTTGTGGTTCCGGAGGATCCAACTACAGGA
GAACCAGGAACGGAGAGCTTTAGAACGCTGGTTTTCAGAATGAGTGATTGCCCTTCTCCG
ACCCTTACTGCCCAACCTGAGAGCGGACAGCTAATGCGTTCCACTTATTGAACAGGGTTA
TATGGTCGGTCCGTGACCCCTGGATGCCGAAGGCGTCCTTGGGGTGATCTCGTAGTTCCT
ACGGGGTGGAGATGATGGGGTCGGTCCATGGATTTTCCTTCCTTTTCTTTTGCCGCATTT
CGCTCAAAGGGTTGAAGGGAGATAGTGCATCAAGCTGTTCGCAAGGGCCAGCTTGATCCT
CTTCCCCAGAGATCTCAGATGGGGGAATCCTGGGAGAGCCGCCGACTCCAACTACCGTCC
ACGTACGATCCATACTAGATCTGACCAACTGCCCATCCTACCTCCTCTACGTTCTTGACA
GCCCATATTTGTCTCAGTAGAGTGTTTTGGTGGCATGTTTCGGTCCTCTTCCCCATTACT
TAGAAAAAGTGAGCCACCGGTTCAGGTACAAGATACTATCCTTACCGCCTGGACAATTAG
ACATCCAACCCGTAATCGCAACGACCCAATTGCAAGAGCGGAGCTCTACCAACTGAGCTA
TATCCCCCCGAGCCAAGTGGAGCATGCATGAAGTAGTCAGATACTTCTTCGATTATTTTC
CCTGGCGCAGCTGGGCCATCCTGGACTTGAACCAGAGACCTCGCCCGTGAAGTAAATCAT
CGCACCTACGGTCCAACCAATTGGGAGAGAATCAGTAGATTCGTTTTCGGGAGCGATTCA
TCCTTCCCGAACGCAGCATACAACTCTCCGCTGTACTGCGCTCTCCAAGTGTGCTTTTTC
ACCCCTTCTTCCTTTACCCTGGCAAGTTTTTGTGAAAGAACTCCAATGAAAAAAAGAAGG
CGTTAAGAGACCAGACCCTCCTGGCCCAGCCCTATACACTCTAAGATCCTTTTTCAAACC
TGCTCCCATTTCGAGTCAAGAGATAGAGAAATAGACACATCCCATTGCACTGATGTAGTG
ACTGAGGGGGTCAAAGAAAAGACCAAGAAGTGAGTTATCTATACCAATATACCAAGCATT
CTTCTTACGGCTAGATCAAATCTCCTGGTCCCTGCGGAAAGGAAAAAGAATTTCACGCCC
TCCCTTTCGGGAAGGGAGGATTGGGGAAATCCTATTGTTTGCAGCTTTCTCCAGACCTCC
GGGAAAAGCAGGAAAAAAATGGCTCGAATGGTACGATCCTTCCGTCACCCCAGAATGAAA
GGGTTGATCTCGTAGTTCTTGGTCTGTGAAGATGCGTTGTTAGGTGCTCCATTTTATTTT
CCCATTGAGGCCGAACCTAAACCTGTGCTCGAGAGAAAGCTGTCCATAGACTGATAAGGG
ATGTATGGATTCTCGAGAAGAGAGGAGCCATGGTGGTCCCTCCCGGACCGCCCGGATCCC
ACGAGTGATCGAAAGTTGGATCTACATTGGATCTCACCCGAATCGCCCCATCTATCCTCC
TGAGGAGGAGTTTGGTTTCAAACCCCGGTTCGAACAGGAGGAGTACGCCATGCTAATGTG
CCTTGGATGATCCACATCTCAGGGTCAGGCGCCGATGAGCACATTGAACTATCCATGTGG
CTGAGAGCCCTCACAGCCCAGGCACAACGACGCAATTATCAGGGGCGCGCTCTACCACTG
AGCTAATAGCCCTTAGTGCGAGCCTCCCACTGGGGGCTCGCAATGCCAAAAGTGAGAGAA
ACCCCATCCCTCTCTTTCCTTTTTTTGCCCCCATGTCGCCACACGGGGGGCATGGGGACG
TAAAAAAGGGGATCCTATCAACTTGTTCCGACCTAGGATAATAAATAATAAGCTCATGAG
CTTGGTCTTACTTCACCGTCGAGAAACGAAAGAAGACTTCCATCTCCAAGTTTCACTCAG
GCGTAGCCCCCTTATTTTTTTGGGGTGTGAAGCAGTGTCAAACCAAAATACCCAACAAGC
ATTATCTCTCCC
>Cj_pnp_00116_00816
CAGCAGAACCCTAGCCGCTTTAATTTGCGCGTCTTAAGAAGGTGAAAATCTCTTGCAGCC
TCCACTCTCATCCACCTCCTCCTCCAAGAAGAGAAGAGAAGAGAAGATGAAGTATAACCC
GCGCGTCTCCAGCTCACGCCGGAAGTGCCGGAAGGCGCACTTCACAGCGCCATCGAGCGT
TCGACGTGTTCTGATGAGCGCCGCCCTATCGGCGGACCTACGGAGCAAGTACAATGTCCG
TTCAATCCCGGTCCGAAAGGACGACGAGGTTATGGTGGTGCGCGGCACGTACAAAGGGCG
AGATGGCAAGATCGTGCAGGTTTACCGCAAGAAATGGGTCATCCACATTGAGCGAATCAC
CCGGGAGAAGGTTAATGGATCGACCGTCAACGTCGGCATCCACCCCTCCAAGGTTGTGGT
CACCAAACTGAAGCTGGACAAGGACCGCAAGGCTTTGCTGGACAGGAAGGCGAAAGGAAG
GGCTTCTGGCAAGGAGAAAGGCAAATTCACCGTCGAGGATGTTGCAGCGGCCGCTGGAAC
TTCATCAATTGACTAGATTTTGATCATCCTCCATGGCCAGCAAGGAGTGTTTGTTTTAGT
AATTGGGTAAGTTCTTTTTTTCAAAATTGAAGTCAACTTTTTTGTTCAAGAAACATCAAA
ATTTCGATCTGATGCAATTGGGTACTTTAGTTAATTATTATGCTGATCATATGGATTTCT
TTTACTTGTTGAACCCTAGCAAAAACCCTAATCTTGATTGTGAGTGCTATATACTTTTCG
CTGGGTTACAAATATGCATTTTTTATTACATAAAAA
>Cj_pnp_00117_01970
CCAATGTGACTAGATTCTGCAGTGACAAGCTTCAGATCTTTACCCTGAGAATCAATCAAA
GCGTTAATGAAATCTACAGGTGATTGGCTAAAACCAAGAAAGAATGCCCTTCTCCTTCGG
TGTTCATGTATCTTCCTGATAGCAGCACAAATTGCTTCATCACAGGCCTCAATCTCTTTA
GTTTTTTCTGTATTCGCAAGCAACACATTCAATTCCCGCTGTATAGGGAAGGGAACATCA
ACCAAAACATCATAGCAAGCACTTCCAGCAGGGTTATCACCAGAAAGTTTAACCCTGTGT
TCTAAATGAATTGGCTGTGGAGGAGACAAATGTGGTGTAATCTTCTGTGCAACTGTTGTG
AACTTAACCTTTCCTTCTCCAAACACTTTTTGAAGAGGTGGTTCACAGGTGAAATAAAAA
TCATCATTAGGACACTGCAACTTCCTAGCTTTAACATAGTGCCAGATTGCATCTATAATC
CTTGCACGACTATCAACCTTGACCCCTAACACTTCCATTAGAGAGTGTGATAGTTTATAT
TTCTCATGTGAGTAATTCAACTCTAGTTTAATATTCACATTGAATTCTTGATCGCCATTC
CTTTTTACATCAAAACCCTCATGAGAAACAGGGAGATCTAGCACTGTCCCATATAATAAT
ATGGTTATTAGCATATAGCTTCTGGTATAGGGAAATGGTGACCCATTTGAAGAATGTGGA
AAATTTGGGTACATGAAGTTTTATTTCAGTAACATAGCAGCTTGATTAGGATCCATTCCT
TCCTCTAAAATCCTCCCTACTATTTTTAGAGTCCACGTAGGAGGCTCGGAATTCGGCTTC
TTAGGAGTAGTCCGTATCTGATTAGCAAAAGTGTTAAATACATAAATCCTAAGTGTTTTC
TGAATAGATGGAGGGGTCCTTAATGCATCCTGGATATCAATTTTCTTTCTTACAAGTGCA
GCATCCACGCGAGACTCAAACTCAAGTAGCTGAGTGTAGAGAGCAGATTCGGGCAAAATT
GCTGCCACTCTTTCATGTAACTGTTTTTCAGGAAGCTTCTGTTTTTTCTTGCGAGCAGAA
GCAGAAAGGTCCATGGGTCTCATTGGAGACATTGTGTTAGTAGTCGGCAAGCCAGGAGGG
CGCACAGGTGGTTTTTGTGGAAACCTTTTGGCACTGGCATTTCCCATCCCCTGAAGAGAA
GGAGAAGAGCCTAAATTTGCAATCCCAGCAGGATGGGCCTGGCTAAGGGCCAGACCCTGA
GCTTGTAACTGTGCCTGAAACTGAGCATGTGCAGCTTGCACTTGAGCTTGAGCATGAGCC
TGAGCCTGAGCCTGAGCCTGAGCCTTCGACTGAGCTTGTGCCTGAGCAATGGCTTGGACA
TGAGCAGCAGAGAATTGGGACAACTGAAACTGATTTGGAAAGCCAGATGGCAACCGCTGT
TGGGGCGGAGACTGAAGGTGAGCTGCAGGATTGACAGACATAGAATTTCCAAAGGGAGAG
GAAACCCCAATGTTCTTTGGCAGGTTATTGTTGTTGGTGGACATAGGGCACACACAGGCA
CAAACTATTCTAGGTACTAGTATATCTCCCCAAGAAAACTCGATTAGGGACCAAACAGAA
GTTACCCTTCTAAACACAAGCCAGTAATCTTGGGAGAATTATGATAACGGACACAGGGGA
AGCTCCACGTGGAGTATCGTTGATAGGAGATACGCAGAGGGTTCCTGGTGTTAGATATTA
GAAAAGAAAGGAGCGAAGCTCGGAGTTGATTTTTTTCCGGCAACGGCGAGAATTTGAGAT
GAATCCGGTGATGATCGGTTGTAGTAGCTGGTTGCGGTGAGAGATGAAAGGATTTTGGAG
AGAGAAGCTCGACACTCCACAGGGCAGCTGTGAAGTGTGGCGTAGTAGACACTGGACAGA
TCTGTATGGAGCGGAGCTTGTTTTTCAACTTCCTAGAATTAGGGTTGCTT
>Cj_pnp_00118_01429
GCAACTCACTTCATGACTGCATTCCTCATTTTCATAATGCCATTCCTCCATTCCACAGGT
ATTTTCTTTTGTCCATCAATTTATTTGATATGGATTTTCTTTGAAGTAATTTCATGACCT
CCTATTCGAGCTTGTTTATGTGCAGCTGGTCAGATCGGAGTTTTCTACGGAAGAAATGGC
GACAATTTGCCGTCTCCCTCAGCGGTGGTGGGTTTATACAAGCAATACAACATCCAAAGA
ATGCGAATCTACGAACCATACCATCCTACACTGGATGCTCTCAGAGGCACAACATCGAGC
TCACCATGAACGTTCCCAAACATCAACGACCTCGCGTACGTCGCTTCAAGCCAAGACAAC
GCAAACAGATGGATCCAGGACAACGTCAGAAACTACATCCCCAGCGTCAACTTCAAACAC
ATCGTCGTCGGCAACGAGATCTCCCCCATCAGGAACAGAGAGTATGTCCAGTACGTCCTC
CCCGCTATCCAAAATATACAGGCCGCCATTTCCGCCGCGGGCCTCTCCCAACAGATCAAA
GTCACCACGTCCGTCGACACCGCCGTGCTCGGCAACGCTTCTCCTCCCCAAGACGCCGTG
TTTCAAGACGCCGTTGTGGGATATCTCACACCCATTGTGCAATTCCTGGCCAACTCCTGC
GCCCCTCTGTTCGTCAGCATATATCCTTACTTCTCTTACGTTTACAGTTCCGGGAAGGTT
AATCTCCAGTATGCTCTCTTGCAACCCAACAGCGGCGTGGTCGCCGGAGGAGTGTATTAC
GCCAATCTCTATTACGCGATTGTGGATGCCATGTATGCAGCAATGGAGAAGATTCTTGCT
GCTGCTGCGGAAGGAGCAGTGTCGTTAGACGGTAAAGGCGGTGGCCGCGTGGTGTACCCA
CCGGAAGTGAAGGGAGGAGAGTCCGGCTGGCCGAGCAAAGGCGATGGAGGACCATCCGCG
GCAGATTTTGAAGATGCGAGAATATACAACAATAGCTTGGTTGGGGGCGTTGCAAATGTT
GAAAATGCAAGAATATACAACAATAACTTGGTTCAGGTTGTGAAGAACGGAACGCCCAAA
TATACAACAATAACTTGGTTCAGGTTGTGAAGAAAGGAACGCCCAAGAGACCTAACCAGC
CTATAGAGACGTATATATTTGCTATGTTTGATGAAGATCAAAAGCAGCCTCCTGGGATTG
AGCAGAACTTTGGTGTCTTTCTGCCAAATGGTCAACCCAAATACCAGGTCAACTTTAACT
AGCCTCGCTGTTTAATTTGATTATTAAACAAACTTGTACCTGTATCTTCATTGGAATAAT
GAAGGAGTGTGAGAGTGTGTAGCCCTCCTACATATGGTTGGTAGTATGTGATCATCTCAA
TTTCAACAATGAATAAGAGTTTGTGCAAGCCCCACAATGTGAAAAAAAA
>Cj_pnp_00119_01843
GTTCAGACTCTCCGGTGTGTTTGCCATGTCATCAACTTGGGTGCAGATATGATACCGGTG
AAGAAGAAATTCTGATGTTTGTTGCGTTGATCATCTGATGTCAGAATCCTTCTCTGTCCC
AGTCTTCGTTGAGTGCGCTTGAGGATGGTTTGATCATTTCGGTTGCCTTGACTCACAAGT
CATCCTATGCTTCTGACAGTCCAAGTGTTGTTCAACAATCTCCCTCAAAGAATAACAGTC
TACCCCTTGATGTGACAGTTATTTCTTTTTGGCTGGGAGTTCGGTAAAGATCGCAGAATG
TTCTGTGTTCCCCTTGATGTTATGATGAGTGTGCCACAGATTTTGATCAATTCAGCTCCT
TCGATCTGTTCCAACAACCTGCAAGTAAAGAGACTTGCAGTTATCACGACACTGGTGATG
AGCACCGATGTGTGGCCTGCTAAACAAAGATGTTAATCTTTAAAGTGCATACAGGACTTC
TGACCGTCATAGACGTATCTCAGGTTGTTGAGGTAACTAGTCCTGAAAGACTAGGAACTG
TGTAAGTTTAAAGTGCCCTAGAAAGATATAAAACATTTTGGATCAGGGACACTAGACTCG
ATGTGTTTTCATGATGGGTTTATCTGGTGAAGTTCTTGAAACACGAGTCTTTTGAGAGAC
AGGTGAGTAAGCGGGATGAGTGTTTGGTGTGCTATTGGACTGAGATGTAGCGTCTTCTAC
CCGGGAACTAAAAAATTTCAGAACCTGTACCTATGGGTTCAGTCCGGCTAGTGGTTGTGG
ATTGCAAGCTTTGAAGTTCACACTTAGTTACCTTGAGTGCAAAACACAACTGTTCTTTAC
ACAAATCACTCAAACACCTTTTTTCAAAGAAGGTGCATAAACCCTTACATCTCTCGGCTA
CGTTCCCGGGGTAGGTTCAGGGGGGGTGGATCTGAACCATAGGAACGATTTGAAAACCTG
TCTGTTATTTTTGAAAAATTTGATGAGAACCGTGTGCCACACATCACACTTAAGCTTTTC
TTCTCCCCCTTGATGTGTGCGGCTCACCTAAAATGTAAAATAACAGACAGAAGATGGTGT
TTCTTTTTGTATTTTTCATTTTTCAATTTTTTTTTATGTCCCAATTTCATGTGCCGTTCA
TTTCTTTTCAGGCATCTTTCGGGATCTTTTCTGTTTTTCAATTTTTTTAGCTGATTTTTT
GAAGACATAAAGTAAAAGACAATATTTGAAAGACAGTACTGAAATACATTTACAATCAAA
AGAAGAGAGTCTTAACGTTGACGAACATTTCTCTGGCTCCCCCTCAACAAGAATGGGTTT
GACTTTGAAGGACCATTTCAGCGAGTTGAGGTGTGGGACCATGAATGAAGAGCTCCCCCT
CGATTGATGCAATGCTTTTATTCTGGAGGGTTTTGTGACAAGGTACCCATGGACCATCTT
GAAGTGCGGGTTCTAGACTGAGGTATCTAGAAGCCATCTGTTGAAGTGCGGGTCCTGAAC
TGAAGTATCCAGGAGCCATCTGTTGCTTGAATGCTCTGCTGCTCAATAACCGTCATATGT
GTGGAGCAAACAAGACTTCAGTTGCCACACATGACAGACCTTTTACGGATTGAGTGCGGA
AGCTTTTCGGTATGGTTTCTTCTCCTAGAATATTCAAGAACGAGTAGCACAATCTCTATC
CCAAAGTGTAGACTTTATTCCACTAATATTGGATGAAGAACAAAATGTGTTTACAAACTA
GAAAAACTCTCTCTCTATGAATATACAAGATTACCCGAGAGAGTTTTTCCTCACAAGAGC
TTAATCTCTAAATATTACAATAAAATTTCTATGGACTCTCTCT
>Cj_pnp_00120_03345
GGGAGAGCGGTGGAGGAGATATGGAAGATGAAGTTAGAAAGAGAGATTGGAGAAGACAAA
GAAATCAACTCATCTTCCTTTCCATTCAAACCCTTAATAAACATTTCTGCGTCTTTCTAT
CTCTCTATCGAACTATTCGTACGCGTTTCTATGTTTATAGTCTTCTGTAAATTGTTATCC
ATATTGTATTCATATGCGGACCAATAATGTTTGATCATTCATTCGCAATTGTCCGCTAAG
TTTGGTTCAATTGAAGATTTTTCCATTGCATTTGGCTATAATTTTTAGATTTTCCCTGCT
TCCGAGGGGGATTCGGGGCCAGATCTACCGCAAATTGAACAGTCTCTGCAATGGAGGAGC
TGGACGTATTGGCGCGAGACTTCGGCATCCGACCCGGTGGCAAATCAGCACCCATGAGAT
CAGACGCGGGAGATCGTCTGTCCTCATCTGCTCGGTCATCGTTGTCCTCTCCGTTCATTG
ATGATCGGGACGGTCCAGTGTTCAACGATGTCTTTGGTGGCCCACCCAAGTATGCGAGTT
CTAATGCTAACAATAAGGCCTCATCAATGAATGATTTTGATTACGATTCCATTTTCAAAT
CTGGAAACGTTTCGAAGAGCAACAACAACACCAATAGCAGCAAGAGTTCACCTTTGCCAG
TATACGATAAGCCAGTCTATGATGATGATATACTTGAAGGAATGCCAGGACCCAAGAGAA
AATCAGAGTCTTCCTCAATGGCTAGGTTTGAGGATGATATGTTTGGCTCAGTGGCTTCAC
AGTCAATAAAGAATCACAATACTGACCATTTTGATGATCTGCTAGGGAATTTGGGGAAGA
ATGAGAATGTGACTGAAGCAAAGAGTAGTAAGGGTTCAAGAGAGTTTGATGATTTCCTAG
CTGGTTTTAGCAGTGGTAATCCTGCCAGTACGAACAGGCCATTTGCCGAGTCAAATCAAA
CCTCTAAACAATCCGGACACCCCAATCAAACTTCAAACATGGCAGATGACCCTTTTGGAG
TTTTAGAAACATCTTCAGCCCCTTCCACAGGGGTATTCTCTGATACATTGGAAGGCATCA
CAATCGCTGGTAAATCTGCTAGTGCAAAAGTTGATTCTTCATCTGTTTTGGGGAGTGAAT
TTGGTGAATTGGATCCGCCCAATAGTTTTGGTGGATCAGTACCTCAATTTTCTCCTGAAA
GGAACAAGAAAAGGAGCAATAAGAGCCCTTCTAAGGACAAATCAGGGAGAAATGAGAAGC
AAATGTCTACTTTCAGAGAAAATGATGAGGAATATTCCTTCCGAAATTCTAAGAGCCATC
CCCACAAAGTCGTTCATGGGGATGGATTTCCGGAGTCTTTGTTTGACACACCTATAACAG
ATTCTTATAAATCCTTTTGCCAAGATGCTGCTTCTACCCCTCATCCTCAATATTCAAGTG
TAAATCATAATGAGAGAAGTTTCCATGTAGATATGCCTCCCAGATCAGAGGATCAGGTGC
AAGCTTCAGAAGATATTTGGATTTCAGTATCAGAGGTTCCCCTTTTCACTCAACCTACAA
GTGCTCCACCTCCATCACGCCCCCCTCCTCCAATTCCACGACAGACCTCTAAGCCTGGGA
CAGGTTTCTTTGCCTCACATCCACGGAGAGGTGATACGTATTCATCATCCCCGAGGTACA
GTCAATACTCTCAGAGTCCTAAGACTTCCCGTGCTGTAGCTAAGAGCTCTATAGGTTCAG
AAGTGGATGAACTTGATGAATTTGCCATCGGTAGGACTCGGAACGGTGTTGATGGAACTG
CAAGTGCTCTTTCTGGTGAACAAATGAATGCAAACTCTATAGCTGCTGCATCTGCTGCTG
CGATGAAGGAGGCTATGGACAGAGCTGAGGCTAAGTTTAAGCGTGCTAGGGAAGTTCGGG
AAAGAGAACATGCGAAAGCTGCTAGATGTAATGTGCAGTTGGAGAAGGATGAACAGAACA
TGCACGAGGTGCAAGACAGAGAATTCAAGGAAGACCAAGAGATATTAGAGCGTGAGCGGC
GCCAGCATTTGAAGGAAAATGAAGAACAGAGGAGACTTGAAAGGGAGAGGGAAATGGCTA
GGCAGGCTGTAGAAAGGGCCACAAGGGAAGCACGTGAAAGGGCAGCTGCTGAGGCACGTG
AAAGAGCTGCTGCTGAAGCTCGTATAAAAGCTGAAAGAGCTACTGTGGATAAGGCAGCTG
CTGAAGCTCGAGAGCGAGCTGAAAGGGCCGCAGTTCAGAGAGCACAAGCAGAAGCCCGCG
AAAGAGCTGCTACAGAAGCAAGGCAAAGAGAAGCACGGGAGAAAGCTGCTGGTGCAAAAG
CTGAGTTTGAGGCACGTCGACAGACAGAACGAGCTGCTGTAGAAAGGGTTTCTGCTGAGG
CTCGAGAAAGGGCAGCTGCTGCTGCTGCGGCGGCGGCAAGAGTGAACCAACAAAAGAATG
ATAATGATCTTGAATCCTTTTTTAGTATGGGTTCTCGAGCAAGCAGTGCTCCAAGGCCAA
GGGCAAGTTATCCTGAGACTATGTTTGATACACAATTCCAGAATAAAGGAAGCCCTGAAG
GGTCCAAGGCAACATCTTCTTTTGGTGTAACCTCCTCCAACCTGAGGAAAGCATCATCAA
CTACTAATATTGTGGATGATCTATCTTCAATTTTTGGAGTTGCTCCATCATCTGGGGACT
TTCAGGAGGTTGAAGGTGAAAGTGAGGAAAGAAGAAGATCTAGATTGGAGCGGCATCAAC
GCACCCAGGAGAGGACGGCTAAAGCGTTGGCTGAAAAGAACCAACGCGATCTTCAAGTCC
AAAAGGATCAGGAAGAAAGACATAGATTTGCAGAGACTTTGGATACTGAAATCAAGCGCT
GGGCTGCTGGGAAGGAAGGAAACCTGCGTGCACTTCTGTCAACAATGCAATATGTGCTTT
GGCCTGAATGTGGTTGGCAGCCTGTTTCTTTGACAGACTTGATTACTGGTGCATCTGTCA
AAAAGGCATATAGAAAGGCAACCCTTTGTATCCATCCTGATAAGGTGCAGCAAAAAGGCG
CCACTCTCCAGCAAAAATATGTTGCTGAGAAGGTGTTTGACCTTCTTAAGGAAGCATGGA
ACAAATTCAATTCAGAGGAGCTTTTTTAGGCAGCCCATTCATATCATTAGCTTTGAGGGA
CTTTTTGGGCTACTGGTAGACGTTATGAGGTGACGCATGCACAATTGTGAGATGCTCGTT
GCTCATTCATATTCATCTGTGTTTCTAATTGGTGTTGGATTACCCCTATAGCCGCTGAGC
TGCGCAGTAAAGTAAAAAAGCATGGGTGCATCTCAGATGAAGTGA
>Cj_pnp_00121_00766
TTTTGGTCTGTAATCAGTACTTTTTACTTCTCATCCAAAAAACATAAGAACACAAGCTCG
TTCATTATTCTTAACAAACAAGCTTTTAAAGAACTGATATGTGACTAGTGTTATTTACTT
CTCATTTAAAGAAGATAAAACACTTAAAATTTATTGAAATACGAGAAGAAGGCAAAAGGT
ATGCAAGTCGAAACAAAACATAACTAATCCAAAAGGAATGTCATGTTCACCAAAAGAGCA
AAGAAAAATTTATTTTCCGAGAGAAGGCTTCAATAATTCTAAAAGTAAAGTAAATTCAAA
GCATCGTTGCAATACAGCAAGCAGCCATTGTTGAGCCTTCATTCCTTCTTTCCAATGCCA
TGTGACATATTGTAGATCCCTCTACCAATCATATAGATTGATGAAGCTGCTAAAGCAAGT
GGAATGGCAACTGAGGTGATCTTGTCCATAGGGCCCTTCAAATGAGTGTGCCTGTGAATG
TTCTGAAAAAACCTCTGCTTCTCAACAAGCTTCTCTCTAGGCCTGAAGGGTGTTTCAGTT
ATTGACATGGTTGAAAGGGAGAGAGACGACGGCAAGGGCGGCGGGTGACAGGGAATCTGA
GGCCGGCTTGATAAGACTGATGGAGAAAAAGAAGTGCTTGTTCTTGATAATTGAGAGAAG
CGCTCTCTCCTAGGGCGCCAGAGCGGCGGAGATTAGCGATGACCGAGTGAGGTGGGATCC
ACTACATCTGGAACATGGTATGGTGCGTGTGCCACTAACCTAGTCC
>Cj_pnp_00122_02374
CGCCAACCACCAACTCTGTAACCTCATACATCGTTCCCATCGATCTTCAATCTCATTATC
TTCTTCGTCTGTCACATTAAATCGTAAAAACTAGAGGTAGAAGGACCAAGAAACATGGCC
GCTGCTTCATCAGTCTCAGCTGTATTTAAGCCCGAAATGAAATCCATTACCAAAGTTCTG
CCGACTCCAACGTCACTACCCACCACGCAAAATTCGTTCCAGAAGCCGCCATCCTCTCTT
TCTTTTTGCAATCACAAGCTCCGATTTCGGGCGCATTCTGTAGCGCGGGAGGTTACCGCG
GGGCTTTCGTCAGCCTCCAACAACAACGATGCCTTTCCGAAGTCAAAGGCCGTCGGGTTG
CAGAAGGACCCGCGAGAGCTGTGGAATCGGTACTTGGCTTGGCTGTACAGGCACAAGGAG
CTAGGTCTGTACCTGGACATCAGCCGGGTCGGGTTCAGCGACGAGTTCATGTCGCAAATG
GAGCCCCGACTTCAGAAGGCCTTCAAAGACATGGAGGAGCTCGAGAAAGGCGCGATTGCT
AATCCTGATGAGGGGCGTATGGTAGGACACTATTGGCTCCGGAGCCCGCACCTCGCTCCG
AACTCTTCCCTTCGCTTGCAGGTTGAGAACACCCTTGATGCTGTCTGTAAGTTCGCGGAC
GACGTCGTCAGCGGTAAGATCAAGACTCCTTCAGGTGGACGATTTACACAAATTCTTTCT
GTTGGTATTGGGGGTTCGGCCCTTGGGCCACAGTTTGTTGCTGAGGCTTTGGCTCCTGAT
AACCCTCCTCTTAAGATTAGATTCATTGACAATACTGATCCAGCCGGCATTGATCATCAA
ATAGCACAACTTGGGCCAGAGCTTGCATCTACACTTGTTATAGTGACCTCAAAGAGTGGA
GGCACACCTGAAACTAGAAATGGTCTACTAGAAGTGCAGAAGGCCTTCCGTGAAGCTGGA
TTAGAATTTGCAAAACAGGTTTTGATCTCAGGGAGTTGCCATTACACAAGAGGATTCATT
GCTTGACAAAACTGCCAGAACTGAGGGATGGGTTGCCAGATTTCCGATGTTTGATTGGGT
GGGTGGTAGAACTTCTGAAATGTCTGCTGTTGGTTTGCTTCCAGCGGCTCTTCAGGGAAT
TGATATAAGAGAAATGCTTTCCGGTGCTGCATTGATGGATGAAGCAAACAGGACTACTGT
GGTCCGTGATAACCCTGCAGCACTTCTTGCTCTATGTTGGTACTGGGCAACTGATGGGAT
AGGATACAAGGATATGGTTATTCTTCCTTACAAGGACAGCATGTTATTGTTCAGTAGGTA
TTTACAACAGCTGGTCATGGAGTCACTTGGCAAAGAATTCGATTTGGATGGTAATAAGGT
GAATCAAGGGATCACAGTCTATGGAAACAAAGGAAGCACAGATCAGCATGCTTACATCCA
ACAGCTGAGAGAGGGTGTGCACAATTTCTTTGTCACATTTATTGAAGTACTGCGTGATAG
GCCCCGTGGCCATGATTGGGAGCTTGAGCCTGGCGTCACCTGTGGTGACTACCTTTTTGG
AATGTTACAGGGAACAAGGTCAGCTCTGTATGGCAATAATCGGGAGTCTATTACTGTAAC
TGTACAAGACGTCACACCTAGATCTGTTGGTGCACTGATAGCACTATATGAACGAGCGGT
TGGGATTTATGCTTCACTTGTCAACGTTAATGCCTACCATCAACCGGGTGTAGAAGCAGG
GAAGAAAGCTGCAGGAGAAGTTTTAGCCCTTCAACAGCGTGTTCTTGCAGTACTTAATGA
AGCCAGCTGCAAAGAGCCTACTGAGCCATTAACACTTGAAGAAATAGCTGATCGATGCAA
TGCTCTTGAAGATATTGAAATGATCTATAAGATAGTTGAACACATGGCTGCAAATGACAG
AGCTCTGATTGCTGAAGGTAGCTGTGGTTCGCCTCGAAGCATTAAAGTTTTTTTGGGCGA
ATGTAATGTTGATGAGTTGTATGCCTAATTTGCTACCTGAGGTTGCCCAGAAAAAGAAAA
ACTCTTTAGAGAAACACGATTATGCTCGTCCTTCATTTTTTTATTGCCTCTCCCATGAGA
TTTTTCTACAGAAAGATTCACTCCATTATAGAGAGTAATGTGTGATATGGAGTGCCATGG
AGGACTTGTGGGGGAAAATTCTTACTTCCTTTTTTTTGTAAGATTAAATTTGGTATGGTA
AACTATACGATAATGTAATAATTATACATGGATTGAGAAACACCTGGATTCATGTTAATG
AACCACGTGGATTCATGTTAATAAACCCTTCTTTGCCTCTTCTTGACTGAGATTCTTGAG
AGATCTCTTTATGTTTTTCTATGTTTTTTTCAAG
>Cj_pnp_00123_01297
GTAAAATCGTGAATGAGTCCCTTGAAAAGTCTCACATAAGAGTAACGGTTACAAGTCTGG
TTTTTCTATAATCCAATTAGTTCAGGACAAGTGCTTGAAATCTGTAACAGCAATCAGATT
TTGCTATTGACAAAATTCAAAGAAAACAATACACAAATTTGAAACTTCTCATGTATCCAT
TAATGATGATACGAATTCAGACTACAAATAAACGTCTGAATCCAAAATCGTAAATAAAAA
CTTGATATACTGAGTTTTAGAATGAATTCTGTACAAGTATTGAGATCTGCAGAGCTACCA
GCATTGATCCGTCTCCCATTTCATATGAGTTGATTTACGGACGGAATATCCTCTATGCGA
CGCCGCAACAAGCCGGGATCGGAACAACGCCCGGTCGTAATTGGCTCGCTTTTCCGGATC
GGAGAGAGTGGAATACGCCGCGTGAACTCTGATGAAATCCTCGGCGGAGGATTCCCGCAT
CACGCTGCCAGGCGCGACGTCGGGGTGCAAAACCCTAGCCAATCTCCGGTACGCCTCTTT
GATTTCCTGACCGGTGGCGCCGGAGCGGATCCCTAGAACGTCGTACAGAGAAGCCTTCGA
AGCAGGATTAGCGGTCCTCTCGGCGGTAGCGCATGAGGCTGAGACGGAAAGCGGCCGGCG
GTATGAAACGCGAGTAGGTCGTGAAGGCTCCGCCGCAGAGATCGGGGAGCAGAGGAATTG
GGATGATGAGGAGTTCAAGGGCGGTAGTAACAAGTGTGGTATTGTTGGTTGGGTTGGCGA
TGTTGGCCACCAATCCCCAACTCACTCATGCTATTCGCCCAGGCCATCCTCTGAAAGGGA
TATTCATGGTTAACTGAAGAGGGGGTTGGGTGGTGGAATGGTGTCAATGGCAAGGACAAA
GTTGCTATTGGTCTCAAACTTGTTGTCAAGGATACTGCAGTGCCTATACAGACGGTACAT
GCATATGTGTACCAGAAGGCGCCCCTTGTGGCTTGCAACACGGCTGTTGCGCTTAACTAT
CAATGCACCGGCTATAATTTCCGGCACCTGCAATTTCACGCAAATCTTATGCTGTAGCTT
CTCTTCAACAACATCAACATATTCCCTGTCTACTAGGTGTAGTAAGGGAGCACGGTTTTA
CCTATCCTTCCCTAAATAAAACGGAATAAAAGCTTTGGGGGGTTTTCACTTTTCAATTGC
TATGCTGTTGTTTCTATCTAAAATATGTACGTTGGCTTTGAATAGAAACAACAGCATAGC
AATTGAAAAGTGAAAACCCCCCAAAGCTTATTATTCG
>Cj_pnp_00124_00458
TTGTAACCCTGCTTTATGGTCTATTACTTCTTCCAATAATACTACAACTTCTCCAATTAA
TGCTGGTAATAGCAATTCACTTTCCCAAAATGGCGTCGGAAATGGCGATTCTGCCTCGGA
TGGAGTTGCTGCTCGTCACTTTGATGTAACCGGCTCCGGTGGTTATGGTTCTAGTTCTGG
TCCAGGTAATGGAGCTCTCGACGAAGCTCGATTTCGGTATAAAAATTCTATAGCTGCTCT
CCGCGATGTACTTACTGCCATTACGAATTCTTATGAGGCAAAAGCATTTGAAACGAGTTC
AGAATCTCCTGTAGATGAAGGTGATGCTGAGAAATTGGAAGAGCAGTTCTCCAATCTGAA
AAAGGAACTTTTCAAGAAGAATGCATATATTAAGCTTCTAATTGATCAATTACGAAATCT
TATCTCCGATTTATCTACATGGCAAAGTCCTTGCTCTG
>Cj_pnp_00125_02625
AAAGAGGTTTTCAATAGAGATACTGCCTTTTGATTTTTGAACCACTCCTCTTCCGGTGAA
AGCTGAGAGGTAAAGAAATTGGAATTTGGGATTTCATCAGCTCCACCACTGATTCCCTAA
AAAGAAACACCCCTGGTCCCGTCAAGCGAGTGTGCTCTGCTTCCTACGCCTACGGATCTG
TCGCCGCTAGTAAGATTGGCGACGCCTGTGGAGCCGTTGACATTCACCGCCTCAACCCGG
TTCGCTATGTTCCGGACGATGAAACTCGCTATGTTCTGTTACGTTATCTACGAGTTCTGC
AAAAGCTTCACTGGTGTAAAGGCAATTACCACCATTTATTCCCAAACTCTCCGCGACGTG
GAATCTCGAGATAGTAAAGACTAAAAGGCAGAGTCTTGAAACATGTTTTTGGTTCTTCAT
CTAAGGAAACCGATCCAGTGGACCTGAGAAATCTATTGATGTTGACCCATTTGAGCTCCG
AAAGCCAGAAGGTGAGTTAAGAACCTTCATTCCAGTGAAGGAACTTGTGTCCAGTCGTTT
CTTCAACGAATTGATTATTCAAGACATACTTAGCGCAGCAAGTAAGGATCTCACAATACC
TAAATAAGCATCTCCCACCAACGAAGATTCATGGGGTGGTATGGGCAGAGGTTTGTGGGA
AATGCTTGTGTTTAGTTTAAATTAGCTGCATTTCAATGTCTGAAAATGTTTGATTTCATC
CTGTGATGTGTGTCTCTGCTTTGAATCAAGCACATTGAAGCACTTGAACAAAATTCTATG
CTCCCTTAATTACTTGAAGAGACTAGGAAGTGCTTAGATAAAAAATAGAGATACATGATG
AGAGTTGGGATTCAGCTATTGATTTCACCATTGAAGAATGTTGTTGGGATTCAGCTATTG
ATTTCAAAAATGCAGAAAAGTGTCATTGCATGGGTGTTTCTTTCGATTCGAATTCGGCGG
GTCAAGGGCAGGACATCAATTTCACTAGGAGCAGAGGCAGCGATGTGGCTTCGCAATCAG
ATTTTAGACTTCCTCTCTTCTAACTACCCCCATTTATGGATGTGCACAAGATTTGTCAAG
AAAGGCAGAAATTAAGAGATGCTGACCTATTTGCACCAGATTCTCCTCTTTCAGAATTTT
ACTTTGGAATTGAGAGTAAATCATTCCAATTCATAATCTTCAATGGAGAATTGCAGATCA
CCGAATCTAAGAACGGACTTGCTTCCTTGATTCTGCTGGACCTTGAAGTAGTCCGTTGGC
TTCGGGATGCTATTCGTGATATCACAATTGGACAACGAGCTTTAGTGAGAGAGCAAAAGA
AGAAAGGCTGGGGTTTTTTGTTCATTCCCGTTTTTGAAGACACTCCTCCGTTGTTTTGCC
ATTTCCCAGAGTTCTACGGGTCCGTTTGCCTTCCTTTTTGGACAAAAGCTTCCTAACATC
CAAGGCAACATTTCCACCGGTCAGAATTTGTTTTGCTGCTCCGGAGGCTCGGGAATCGCT
GTTTCTGTGCTGCTGTCCAGCTGCCCCTGTTTTGGTGAAATCTTCATCTTTCTCTTTGTT
ATTTGATTCCAAACACTTGATGTGCTTTGTTCGAAGTGTTTGATGATTATTGTATTCCTC
TAGTACATCTAGATAAGACTTTGTATTGCTCTAATTTTGGTGGTAGTGGATTTGAAGCGG
CTCTGGTAGTCCCGTGGTTTTACTCTCCTTTTTGAGAGGTTTCCACGCTAAACTTCTTGT
GTCTTGTTTTGATTGATTACCTACTGTTTTGGGGCTGTTTTGGATTGGATTTGGTATTCC
CTATTTGTTTGCTTCATCGTAGGTTCATTCAAGTCAGGAAGCTTAGCCTAACGAAGACTA
ATTCCGCATTTGTATTACTGTTTGTGGCTGCGTTTTTCCCATCAAGTATTGCTTCATCAT
TATGGGTTGAAGGCTCTGTTCCCTACTGCCCAGTTGCTGCTTCCGTAATAAATGGGATGA
GCTCAAATGACAAGGGAAGGTAGTTGAAATGGGTAACCATGACAAACTGGTGGCAAATCC
GGGGCCTATTCTTCCCTTATCAGATTCCAGGAAATGGTAGACAACTGAGACCTCTCCAAC
CCATCAACACAGTGGTCACGTTCATCACAGCTCACACACTTACTGTCATCAAAGTCTCTG
AATCTCCGTTTAGGCAGTTGGAGAAACTTGAGCTACTCTTACAGCACCAGAGCCGATGGG
CGCTTAGAGATGACATCAAAAGCAGAAACCGAGAAGAAGACTCGTGCTCCAGACGGATAC
CCCTATGTTGTTGCTGCTCAGGATCCAAATATGTTTTATGGAGGGTATGGAAATTATGCA
CTGCTCCACAGCAACATTACCAGCAGCTTCAGATCTCATCAACGGACATCCTCTCACACT
GGAGTCGACAAAGCTGCTCAGATTTACTATGAATTGATCAACATCGGGGCCAACATGAAA
GTCATACACATCGGAGGTGGGCTCAAAATTGACTACGATGTCTCAAAATCAATAGATTCT
GATTTGTCCATCGGGTACACATACACTTCAAGAATATGCTTCCGCCCTTGTAAAAGTTGT
GTGTTCTAGTTCTTTGACACTAATGCTGGTATGAATTTAAGGGTC
>Cj_pnp_00126_03674
GATGATTAAATAAACGGTGGCCCGTTGCTTTCTTCTCAGTTCTCACTATAAGACATAAAG
ACAATCTTTTTGTCCTTCACTTTTCTGATCTCTTCACATGCCGCCAATGCATCGATGCTC
ACATTCTTCTCAACACTAAAAATATCTACTCTAGATATTTATTTACAAGCCTTCCCATTT
TCTCAGGAAATCTTGAACCAGAGCTGCAATCTTCATTGTGTCAAGCGATTCTAAGAATCA
TATTTGAATATAATTGGTTTCTTGTTAAGAAGATGGTGAACTTGGGACTATTATCTGGGA
ACACATCTCGGAAGTCGGTGAGGGTGTGCTTCAGAATACCATATTATACGCAATGGGGGC
ATCACCTTATTGTTTGTGGTTCGGAGGCTTTGTTTGGTTCTTGGAATGTGAAAAGGGGTC
TTCTGTTAAGACCTTTTCACCAGGGAGATGAGCTCATCTGGTCTGCAACTGTACATGTTC
CTCTTGGATTCAAATGTGAGTACACTTATTATGTAGTGGATGACGAAAGGAATATTGTGA
GATGGGAAGTTGGAAAAAGGAGGAAACTATTGCTTCCCGAAGGACTTGAGGAAGGTCCAT
TGGTCGAGCTTCGTGACCTTTGGCAGACTGGTTCTGATAGTATTCCTTTTAGAAGTGCGT
TTAAAGATGTCATCTTTGGTAGAAGTTGCAGTTTGGAGATTCAAAGGCCCATTCAGACTA
AGTTGGGACAGGAAGATTCAATCACCGTACGGTTCAAAATATGCTGCCCAAACGTAAATG
AAGGGATATCAATTTATGTGACTGGCAGCTCCTTGAATATGGGGCAGTGGAAGGCTCGGG
ATGGAGTTAAGCTAAGCTACACTGGTGATTCATTTTGGGAAGCAGACTGTGTGATGACTA
AGGATGACTTTCCTTTAAAGTACAAATACTGCAAATATGGCGAATCCGGAGTCTGTTCTG
TGGAATATGGTGTGGGCCGAGAGCTTATGATTGACTTCAAAACCAGCCAGCCAAAATTCT
TGGTTCTTTCAGATGGCATGATGCGGGAAAGTCCTTGGCGTGGTGCTGGTGTTGCAATCC
CCATGTTTTCTGTGAGATCGGAGGTTGATTTGGGAGTTGGAGAATTTCTTGACCTCAAAT
TGCTAGTTGATTGGGCTGTTGAATCTGGTTTTCATTTAGTTCAACTTTTACCAATCAACG
ATACATCGGTACACGGGATGTGGTGGGATTCGTACCCATATAGCTCGCTATCAGTATTTG
CATTGCACCCATTGTATCTGAGAGTTGATGCACTTTCAGCAAATATTCCAGAAGACATCA
AGCAAGAGATAAAGCAAGCAAGAGTTCAGTTGGATAAAAAGGTATTTATGTATACATTAT
AAAGGACAAGAATGATTGAACAAAAGATTTATCTGAGTTCAATCAATCTTGTTCTTTTGC
TTTAATTGCCAATCAAGAAAGGAATATCAAGCATATGCTCAAGTTAATCCCCTTATTGCC
AATGAGGTTTGGTTCAACTCGCTTCCCTCTCCGACTTCCCCCATCCCCACCAGAGATCAA
ACTCCATTGACACCAAACTTCCACGGAGTTATCTGGATAGGTACTCAGGTGGGAGATTTT
GAACAATGACCAAGGTGTGGCAACACCAGTTTCATGGCCTCTCACCCAACTACCCAAGAG
GTCGCTCAGTACCATGATTTGGCTCCTCTCCACACACCAATATCACCTTTGGAACAATGA
TAATTCCCTTATTCATTTGATTGTTTTGCATAAATGCAGGATGTGGATTATGAAGCTACC
ATGGCTACAAAACTTTCAATTGCCAAGAAAATTTTCACTAGAGAGAAGGAAAAGATATTA
AATTCAAGTTCCTTCCAACAATATTTTTTGGAAAATGAGAATTGGTTGAAACCCTACGCT
GCATTTTGTTTCCTACGCGACTTCTTTGAAACATCGGATCACAGCCAGTGGGGCCGCTTT
TCTCAATTTTCAGAAGAAAAGCTTGAGAAACTTGTCTCAAAGGACAGCTTGCACTATCAA
GTTATTTGCTTTCATTACTACATCCAATTCCATTTGCACATGCAATTATCAGAAGCTGCT
GAATATGCAAGAAAGAAAGGAGTGGTATTGAAAGGCGACATCCCTATTGGCGTCGACCGG
AATAGTGTGGATACTTGGGTCTACCCTAATTTGTTCCGCATGAACACTTCCACCGGAGCA
CCGCCGGACTATTTTGATAAAAATGGGCAGAATTGGGGATTTCCCACTTACAACTGGGAA
GAGATGTCCAAGGACAACTATGCTTGGTGGCGTGCTCGTTTTACACAGATGGGGAAGTAC
TTTACAGCTTATAGGATTGACCATATACTTGGTTTCTTTAGAATTTGGGAGCTCCCAGAT
CATGCCATGACTGGGTTATGCGGGAAATTCCGACCATCTATACCCATTAGTCAGGAAGAG
CTGGAGTCTGAAGGGATATGGGATTTTGACCGCTTAAGCCGTCCATATATTCGATCTGAA
TTTCTGCAGGAAACATTTGGAGCTTCATGGACTATTGTTGCCTCAAACTTTTTACTCGAA
TATAAGAAGGGCTTTTATGAGTTCAAGGAGGATTGCAATACGGAGAAGAAAGTTGCATCC
AAACTAAAGCTATTCTTGGAGAAAAGCACGTTTGGAGAGAGTGAAGAGAATTTGCGACGT
AAACTCTTTGATCTCCTGCAGGACATAGTCCTTATAAGGGATCCAGAACAACCAAGAAAG
TTTTACCCTCGTTTCAATCTCGAAGACACTTCTAATTTCAAGGATTTAGATCAGCACAGT
AAAAATGTGTTGAAGAGATTATACTATGATTACTACTTTCACCGCCAAGAAAGCCTTTGG
CGTCAAAATGCACTTAAGACACTACCGGTTCTTTTGAACTCATCTGATATGTTGGCTTGT
GGGGAAGATCTTGGCATGATTCCTGCCTGTGTTCATCCTGTCATGCAAGAGTTGGGTTTA
ATCGGCTTACGGATTCAACGCATGCCGTGTGAACCCGGAGCGGAATTTGGCATTCCTTCT
CAGTACCCCTATATGACGGTATGTGCTCCATCTTGCCACGATTGCTCTACTCTGCGGGCG
TGGTGGGAAGAAGATGAAGAAAGAAGGCACCGCTTTTTTCAAACAATTGTGGGATCCGAT
GAGTTGCCTCCTCCTCATTGCACTCCTGAAATTGTCCACTTCATCTTGAATCAGCATTTT
GAGTCCCCATCAATGTGGTCCATCTTTCCTCTCCAGGATTTGCTTGCACTCAAGGAAGAT
TACACAACTCGCCCTCCACCGGAGGAGACAATAAATGACCCCACAAATCCAAAACACTAT
TGGCGATACCGCGTGCATGTGACAATGGAGTCCTTGATCAAAGATAAAGAGCTGACAAGC
ACCATCAAAGACCTCGTCCATGGCAGCGGAAGATGTTATCCAGGAAAGCAGCGTGAAGGA
GAAAGTGTTCCCTTAGGAGCAGTGCATACAAATGGAACTTCCCAACAAGAAGCAGCAGTG
TAATGAGTTTATATGCTTTTGGACAGTGCTACTTCCACATTCCTACATTGTTGTAATAAT
AATAATAATGATAACATACAGTACATTTGTTTTGCTGGGAAAGTTCATAGTAAAAAGTGC
ATCTTTCCCTCTTC
>Cj_pnp_00127_00717
TCAAGTTATCAGCTGCCACACCGTAGACCAATGGACTGAAAGCTTGAACAAAGGCAAACG
CAACTCTAGGATTAGCTTCGAAGAAACGCTGGGAGGAGATGGCGGCGCCACCAACTGCGG
AGGAGGGTCAAGTTATCAGCTGCCACACCGTAGACCAATGGACTGAAAGCTTGAACAAAG
GCAAAGCCAGCAACAAACTGGTGGTGGTAGATTTTACTGCTTCTTGGTGTGGGCCTTGCC
GCTTTTATCGCGCCCAATACTGGCTGAATATGCAAAGAAGATGCCGCATGTGTTGTTCCT
CAAGGGGGATGTGGAGAGCCCGGGGATATTTCTAAGGAATTCATGTGGAGGCCATGCCAA
CTTTTGTCTTCCTGAAAGATGGAAATGTGGTGCATAAGGTTGTGGGCGCGGGATAAAGGT
TTGCTACACCAAGGCTTAGTGACGCACGCTGGAGAAGCTTCTACTGCCTAATTAAGCTAA
GCCTTTCCATTTGAAGTCTTGCCTTTGGTTTGCTATCTTAATTCTAAGTAGTAATAATTA
TGATAAGAGGTGTGGTTTGAATGTTTTCTGGTTCTGGGGATTGCAACATTGCATGATTTG
GATTTGAGTTGTGTGCTTTACTTTTTCTTTGTGGATCAATAAATGGTTGTATAATTGTTG
TGTGGTTTGAATGTTTTCTGGTTCTGGGGATTGCAACATTGCATGATTTGGATTTGA
>Cj_pnp_00128_00914
TCTCGAAGGGGATGGCATCGCCACAGGTTCCGTCCGATTGATAAACTACGGAGAAGGTAT
ATATACTATCATTAAGAATAATGTTGAGCCTAACTGGATCATATGAAATAATGTAGTTTA
TTGTGTATAGGAGGTTCTGAGCTTGTTAAAGTATCAAAAGAGAGGATCGAGGTGGTGGAT
CCACCAAGGTTCTGAGCTTGTTAAAGTATCAAAAAGAGGATCGAGGTGGTGGATCCCACC
CAAACGGAAAGCTTAGTGTAGAAGTTGAAGTGAAAGCCAACGCTGATAAGATCTGGGAAG
CCCTTAGGGACCTCATCTTCATTTTCCCTAAAGCCTTTCCCAATGACTACAAAAAGCGTT
GAAGTTCTCGAAGGGGATGGATCGCCACAGTTTCCGTCCGATTGATAAACTACGGTGGAA
GGTTCTGAGCTTGTTAAAGTATCAAAAGAGAGGATCGAGGTGGTGGATCCACCAAACAAA
GACAATTTGCTTACAACATCATGGCGGTGATCTGCTCAAGTTCTACAAGAGTTTCAAGGC
TCACATTACTGTGGTGCCAAAGGAGGGAGGGAGCTTGGTGAAATGGGGAGTGTGTGTATG
AGAAGGTGAGTGATGAGATCCCTGATCCCAGTGGCATTAAGGAATTTGCTGAGAAGAACT
TCAAAGAGCTCGATGAGTACCTTGCCAAACAGGCCTAATTATCACCCCTGCCGCAGGAAT
ATGTGGAAGCTTCACTTGGTGTGTTCTTTAAAATACAGTAATAAATAAATAAAGTATGTA
TGAATTTGATGTGATGTTACTTTTAGTGCTGTCTTTTGAATAGAACAAGTCTTGTTTAGT
ATGATCAATATTCATTCAACACCTGCATGAACTTGTCTTACCTTTGTTTGGATGAAAGGA
AAATGAAAGTTGGC
>Cj_pnp_00129_02213
AGGCGTTAGGGGAATTGTCCCTGCCACCATTCTTGCTTTTCTTGAAGCTCAACTCCAGGT
ATACATACATTGACATGAATGCATATGCTCTATTATATTTAGATGTGTGATGTGATATAT
ATCTGTATGAACAGAAACTGGAGGGTCCAAATGCAAGGATTGCAGACTACTTTGATATCA
TAGCAGGAACCAGCACCGGAGGTCTGGTGACTGCCATGCTCACCACACCTGGAGATGACG
GTCGTCCCATCTTTTCTGCAGCTGACATTCCAGACTTTTACGTAAACGAGTCCCCCAAAA
TCTTCAAGAAAACAGGAACAGAAATGTCCACATTCTTAGCATCAACTGCCATGCTCAACA
CAAACAATACTGCCACTGTTGCTGTCGAAAACCCCAACAATCGGCGTCTTCCTCTATTTT
CCGAAACAGATATCCCTGAGTTTTATAAGCAAGATCCTCACCTCTTTCCTGATGTTCAGC
AAATCCAAATGTTTGCATTTCCTGACATCCGGGGTTGGATCAAGAGTTTAGGTTCTGCAA
TTTGGACTCTCATTGAGTTTGTCAATAAGATGGGTTTTCGTCCTATGTATGATGGGACTT
ACCCCCAACACCTTCAAACAGAGAATAAGTGCAATCTCCTCCATGCATCTCTCCAGTTGA
TATAAGTTTGTGAGCTCTGTCGAGTAGAAAGCATGCAAAGGCTTTGGCTCTGTATAAGTA
CTCCGCATTCCCTGTCAGCCGATAAAGAGAAAGAAACACGTAGGCATTGCCGCTGATGCC
GTGGCAAATCCCAACACGCTTTAGAAGACCACGGTTCCATACTACCTCCGCAGCATCTAC
TGCAGCTTTAAGAAACTCTTCTTCCCTGAAAACCTCTGCCGCTTTGACTAGTGTGAGTGA
AATTCCAGGAGCACCATGACACCAATGCATAAGAACATCTCTCCTATCTTCTTCACTCGC
AGGGTAATTGCCACTCGGGAACTTATTCTCAATCATGTACTTCAAAGTACCCTTTACGTG
TTCTAGTTCATCGTGTTCAAGTTCAAAGTCCATCAAAACGTGCATGATCCCAGCCAAGCC
ATGGGCTGAACCCCAGTACATCTCTCCATACCATTCATACATTAGAGGACTTCTTCCTCC
CCTTCCACCCAATATCTTTCCATTCTTGATAACCTCATCAACCACGGCACGCGTATAGGT
GGAAGGGATTGTTCCCTTCCCGAGGTGTTTGTTTATGAATAGGCAAGCCCATAAGAACCC
AACTCTACCATACAGTAACTCATCCGGGAGATCTTTAGTAATCTTAATCTGCTCTCAAAA
TGGAAATGGTCACTGACCTATTTACTTAAACTACAGAATATACATAATACATGAATCTAA
TCATCATCTCATGAACACCAAGAATAATTCCACAACTCACTTCTTGAAACTGGGTTAAAT
AGTAATTAACCAACTGGTCATTGCCCATTCACTTTGCAACTACAGCACCAACTGCACATA
CACCAGCTCTCCCACATTTAAATCTAATATCCCTAAAACCATTGATTGCCAAATGCAGAT
TATTATCCAGATTCCAGAAATTCAATTTTCTCCCCTTTTCTTTCAATACTTTCAATCTAG
TTCCAAAATCCATCAGAATATACTTCCAATAATGTTACATGTAATTGAAAAAAAAACGTT
TCCACAATGTTCAATCTCTTATCTTATGTCTCCTATTATATGAAGAGATATATATATAAA
AAGTCATCAAAATTCAGAGTATAGGAGTGGGTACGTGGAGCCTAGAGCAGCAGAGTCACA
AGCCTGAACAATGTTGGAGCAGAGATTCAGATCATTTGGATTCTTGGTGACTTGATAGGA
CTTGAAGAGCAAAAGCGCAGTCCCAAGTGTCCCACTGTAAAGTGTAAAATCTGATACTTG
TTGCCTTGTGAGACCCCACGTCTGCACCACTATAGTTTCTTTAAGGTCAAGAGCGGCCCG
TTTGAGCTCCTGGGCAAGAGAGTGGAACGGCGTAGAGAGAAGCTTCAACAGAGACTCATT
GGTGCCTTGTGGAATCGGGCGTTGATTTTCTCCTCCTTCATCAATGTTTTTATTTTCTGC
TATAAAATCCGGCATCAGATTCGGGTAAAAGCGGTCCGCCATTTCTGCAATTTCATCCGT
CACAAGATTCAGCAGAGACTCCAGAAATTTGCGACCATTTATCCACTCTTTCT
>Cj_pnp_00130_01041
ACAATGGCTTACTGTAGACTTGCTCCTTTGGCTGTCCTCTTCCTTGCCACTTCCTGCTGT
ATGTATCATAGCTTCCATTCATTCTTTCTCCTTTCTTTTGTTCTATTATTTCTTTCTCAT
ATTTATGTTTTGTTTTTAGTAATGTTGCCAATGATGAAGATGGGAGAGGCATCCTGTAAT
GGTCGTGATGTTTGTTCAAAGCAGTGATAGAAATCAATCAGATTAGTATTGTACCCCAAA
ACAATGGCTTACTGTAGACTTGCTCCTTTGGCTGTCCTCTTCCTCGCCACTTCCTGCTTA
ATGTTGCCAATGATGAAGATGGGAGAGGCATCCTGTAACGATCGTGATATTTGTTCTCCG
TTTGAGATGCCACCATGTGCCTCGCAGAGCTGTCGTTGTGTCCCTTGTTCGCCATTCGAG
ATGCCACCATGCGCCTCGCAGAACTGTCGTTGTGTCCCTTGGGGACTATTTGCGGGTCAG
TGCATAAATCCAACTGGACTTGCATCTATTACAAAGAAGATCGAGGAGCACCCCAACTTG
TGTAAATCTCATGAAGAATGCATGAACAAAGGAAGTGGAAACTTCTGCGCTCCATACCCC
TAACCCTCAGATTGAGTATGGGTGGTGTATTCACAACTCTTCTGCTGCTGCTTATGATTT
CTTGAAGATGGTGACAACCCAGTGATAATTATGATCATATCCATGGAATGGTGTATTGAC
AGCTCTGTTGCTGCTACTCGTGATTTCTTGAAGATGGTGACAACCCAGTGATATTTATAA
TCATATCCATGCATGCATGCATGGTGGTGCATGTATGCGTCTCCTTGGTACTCTGAATAA
ATGCAATGCAAGCTTAGAGCTTATCAGCTGCTGTGCTGCCTAATTTAGATTAATGAGTGT
TTAAGTGATTAGTATGTTTGTTTAGCTGCTGAGCTTTGTTAAACTGTTGCTTCATGTTTT
CAATTTAAATAAATGCTGCCTACTTTAGATTAATGAGTGTTTAAGTGATTAGTATGTTTG
TTTAGCTGCTGAGCTTTGTTA
>Cj_pnp_00131_00695
TTATCTTCTTTATAATGATTTCTATATATATTTGTGGGTGAACTTTATGATTAATTAAAC
ACCACTACGTGATTAATTAATCATAAAGTTCACCCACAAATATATATAGAAATCATTATA
AAGAAGATAATCATGCATAGAAGCATCAAGGCCTGCCATATACATAGATGGAGGATAATA
TATGGCATTATTTAGCACACAGCAGCGCTTAATTATTATTCTATAATTATTATTTTGGAA
ATAAATTCAGTTAAATGTGGTGGTGATGGTGGTGTTTTCCGGCGGCTTCGTCGTGTTCTT
TTCGCTTCCTTCCTTGGCGTCTTTCTTCTCATGTGCTCATGGAAGGCCAATCCCCACCTG
CACCCACCGCCGCCGCCGCCGCCACTTCCTCCGCTATCTTGTGCCTGTGCCCGTGCTCCG
TGTCTTCTTCCTTTTCTTCATGCTTTTCATGCAAGGCGTAGGCTCCGGCGGCGGCAACGC
CGAGCTCGGCGACGTGCTCAAGATGTTTGTGGTGTTTCTCTTCCTTCCTTGTAGTCGACC
GGACCCTCTTCCTCCTTGTGGTGGTGGTGGGAGAGGTGGTGGTGGTGGGGTGTCCCTCCT
CGGCCATGGTGGGTCAAAGTTTGATTGATATGTATAAACGGCAACTATGGACACGGTGGC
TCAGGAGGCGGCAGCTATGGAGGCGGCAATTATGG
>Cj_pnp_00132_01829
CCAATATTGGGGCATGCACTAAAAGGATACACGAGAAGCGTTGTTTACTGGAATTGTGGG
CAAGAGTAACAACACATGGCTTACTAGGAGTCAAATGAATCGTAGTTTACGGAAATTGAA
ATAAACATACAAGCCAAAGCCCTAACAGATACATGACTTACTAGAATTGAAATAAATCAT
AACAACAAAAGCAATGGTCATACAACAAGCTACATCACATCCATGATTTCTTAAAGCATT
GAATTATTGATCATGTGCACTTCATCTCTTCCATTCTAGTTAAGAGCCTCAACTTCACTT
CCATGATTTGAATCCATCACATCCTTCCAAATAAAGAACTCATATCCACCTTCCTCCTAC
AAAATTTGAAATACTCATATTAGAAACTAAAGTAAATCAAAATCGCATTCCTATAAAATG
AACATATAGCTACCTTACCTTTCATTGTTGACAACTTCCGTCCACTTTGCGGTGTTGTGC
AAATATAAGATTTCAATCCATAATGATAATAAAAACTAAGATTATAGTTTAGGATACATA
GATTGCTTGTTCGCATCGATGAAGCTGAGTCAAACATTTAGGATTTTATGTTTTCTTCCA
ATGAAGAAGACTCCTATGTTCTTATCATTTTTCGGTCCCCTTCAAATGAAGATGACTTAT
GATTTAAGGTTTGTTTTATTTTTAAACACTATGACTCAAAAGTAAAATGATTTGTGGACT
ATATTGAACATTATTCTAATGGGGCTACTCTTTTTTAACAAGAAAAATAGCATGCAATTA
AGGCAAGGAATTTGATGAGTAAAGCGTAAACCAAATTACGTACATAAAACGGCAAATGTA
TTCATGCATCATCATTATTACAGTTGTGATGGGAATCCAGACATGCTGTAGATGTGAACG
AGTGCATTAAAAAAGAAATCAAAGGGCCGGCGGGGGTTTGTAGGCGATGACCATGACGCA
CTGCGTGCGCTGGTTGTCGAACCCGATAATTCGAATCCAAGCATTAAGGGTACTGCTTCT
TGCACTCCTCCAGCTCCCCCAGCACCTGCGCCGCGTCCGTGCACCCGAACATCGGCAGCT
TCCACATCGTCCAGTATCTTCCGTCGTAGTATCCCGGCGTCCTCCCGTTTTCGCGGTGCA
CGAATCCCTTCTGCTCCATCCATCCTCGTTTATCAATTTATTTTATTTTAATCAAAAACT
CTAAAATAAATGAAATAATTAACCTCCAATTCGAATTCCAAGCAAGGGATCCATCCATTC
CTGATCAGGTACTCCACTTGGGCAGGTATGACAGCGTCTCGAACTTCTTGTTTCCCGCCG
GTGGCCACACCTGTCCAGTCCATATTTACTCCATAATTTCATTTTATTTGTTCAACACAA
TGAACTAAAAAGAACTGTATATACCTGCATGCAATTTACTCTGCTACCGTTTGTGGCGAT
GGAGGTAATGTCGGCGGACCAATTCGAATTCCAAGCAAGGGATCCATCCATTCCTGATCA
GGTACTCCACTTGTTTATACAACTGCTCGTTTGTCAAGGCCGGCAGGTAATGACAGCGTC
TCGAACTTCTTGTTTCCCGCCGGTGGCCACACCTGCATGCAATTTACTCTGCTCCGTTTG
TGGCGATGGAGGTAATGTCGGCGGACTTCTTGGTGATGGGGAAGGTGGTGGACGACTTGA
GTCCGGTGAAGGGTGGCACCATGCTGCTTTGGGCAGCGCTGGCGGCTCGGCCGCCAACAG
CGGCGGAGGAGAACACTGAAGAAGCCATCGCCATGGTGCCACCCTTCACCGGACTCAAGT
CGTCCACCACCTTCCCCATCACCAAGAAG
>Cj_pnp_00133_06006
AAAGAAAATCCCTTCCTTCTCCTTGGTTTTCCTTTCTTTCATTTCAATTGTTCCCATTCT
CTTATCGCCCCAACAGCACAAGACTGGGCCTCCTTTAGAGATAGAGAGAGACAGAGAGAG
CTCTTTTAGAGGGAGAAAGAGGAATTTCATCTACTTTGAGCACATAGCTAACCCTAACCC
TAGTTTTGTTGGTAGGTTGCGGCCCGCACTAGTGGATTTTATTGGCTCCCATTGGCCTTG
CTTTTTTGGTGGAGTGGGGGATGCGATTGAAAGGAAGGAGGACAGGAGGATTAGGTTTGA
GGAAATTTATTGATGCCGCCGGAGCCTTCGCCTTGGGATCGGAAGGACTTCTTCAGGGAG
AGGAAGCACGAACGCTCGGAATTGCTCGGGGGAGGCGGCTCCAGTGGTTTTGGAGGTGGG
GCCAGATGGAGGGAGCATCCGTTGAACCACCACCACTATAGTTCCTCTCGCTGGGCACCC
GATTTCCGCTCTAGATATCCCCCTGGTCATAGTAAGCAGGGTGGTTGGCACATGTATCCA
GATGAATCGACACATGGCTTCATGGTGACAAGATCCAGTGAGAGGATTCCAGAAGAAGAT
AATGGCCGCTATGCTGGTTCCCGGGGTGAGGGGAAGTACATCAGAAATGGCAGGGAAAAT
AGGGGGTCATTTAGTCAAAGGGACTGGAGATGCCATTCTTGGGAGACCTCTTCGCCTAAT
GGCCCTGGAAGAATGAGTGAGACAAGTGATCAGAGGTTGGGGGATGGAATAATGAACTAC
TATTCTTCTCAACCTCATTCTGAGCATCCCAATTCACGGGATCAATCTCACCCCAGAGAT
CAGCACAACAAGAGCAGTGCTAATGGACTAGGAAGCACTGGGCAAAGGTTTGAGAGGGAG
AATTCGATGGGATCAGTAGAATGGAAGCCTCTCAAGTGGATCCGCTCAGGAAGTTTGTCT
TCACGAGGTTCCTTTAGTCATTCAAGCAGTTCTAAGAGCATAGGACAAGAATCAAATGAT
ACAAAGACTGAAATGCATCCTCGAAATCTGACACCTATCCAGTCCCCTTCTGGGGATGCA
ATTGCTTGTGTGACTTCTTCTTCTCCTTTGGAAGAGAGTAATTCACGCAAGAAGCCACGC
CTTGGTTGGGGTGAGGGGCTTGCCAAGTTTGAGAAGAAGAAGGTTGAAGACCCTGAGGAC
AGTCCTATTAAGATGGGTACTGTTAATTCTGGTTGCAATTTGGAAGCTACTCATTTTAAT
CCTGTAGTCCTGGCAGATAAGAATCCTCAAGTCGCAGGTTCCTCCGACTGTGCATCACCT
ACTACTCCTTTATCAGTTGCGTGTAGTTCCTCGCCAGGGCTTGAGGAGAAGCAGCTTTCG
AAAGAAACAAACGCCGATCAAAATTTGTCTGATATAATTGGATCGCCAAGTGCTGCCCTT
GTTATTCATCATGAGGATGCAGTGTTTGACCTAGAGAATTTGGATGCCACTAAAATTTCC
AAGTTGAATGCTAAAATTAATGACTTGCTACAATCAGATGATCCAAGTTTTACAGATAAT
GGGCTCATAAGATCCTCCACTGAACTTAACAAGTTGCTATTATGGAAAAAGGATGTGTCG
AAGGCTTTGGAGAAAACTGAATTAGAAATTGATATGCTTGAAAATGAACTGAAGTCGTTG
ATTTCTGGAACTGAAAATAGGCGGTCTGGTCTATCTGCCGCCAGATCTCTGCCAAAGGAG
CTTGAGTCCAAACCTTTTGAAGGTCAAGGTTGTACCCTCAATGCATCTCGTAGACATGTT
TCTTTGGAAATCAGCTCCTTTGAAGACACAAATGTGGACGTGATAAATAATGCACATGCA
TCTACTGATGTGAAAGTTAAAAACGTGGATATTGATAGTCCTGGTAGTGCAACATCAGAA
CTTGTTGAAGTGCCCCCCACTGGAAAGGATGCATCACTCTCAGAGCCCAAACACGATGAA
TCTTTATTAAAGTCAGATGCTACACACTGTAGAAATTTGGAAATGGAAACTGCATTACGT
AGTTCTGAAGAGGAAGTTGCAAACAATGCAGCTGTATGTGAAGAGGCTTCTCAAATGTTT
GCTGTTGACCGCCAATGTCTTTTTGATTGCAATCTAAATTGTAGTGGAGACGTTTTGTAT
AATTTAATATATGCTGCCAATCGGGAGTCTGCAAATAGAGTTGCTGAAGTATTTAGTAGA
TTATTGCCAGCAAATGACTGTAGTTATGACATTTCAAAAGCTTCTAGTTCTTTGTTGGTA
GTTGATCCTGGAATTAAAGAGAGAATTATAAAGAAGAAGAGGCAACAGCAATTTAAGGAG
AAAGTTCTTGCACTCAAGTTTAGGATCTTTCATCATCTATGGAAGGAAGATATCAACATG
CTTTCTTTAAGAAAATTTCGCACAAAGTCTCAGAGAAAGTTTGAACTGAGCATGCGGCCC
GTGCAGATAGGTCATCAAAAGCACCGCTTCTCTTCTCGCACACGACCTTCTGCTGTTGGG
AATTTGAACTTGGTACCTTCACCAGAGCTGTTAAATCTTACAAGCAGATTGCTCTCAGAT
TCCAAGGTGAAGTTGTATAGGAGTACGGAACGAATGCCAGCTCTTATTTTAGATAAGAAG
GAAAAGATTCTTTCAAGATTTATTTCAAATAATGCTTTGGTGGAAGACCCCTGCTCTACT
GAAAAAGAGAGGTTAATGATAAATCCTTGGACATCAGAGGAGAGGGAGATTTTTATGGAT
AAACTTGCTACATTTGGGAAAGACTTTGGAAAAATTGCTTCTTTTCTTGATCACAAAACA
ATAGCTGACTGCATTGAATTTTACTATAAGAATCACAAGTCAGACTGTTTTGTGAAAATC
AAGAGAAAACCCGGTTACGTAAAACAAGGGAAATCTACCTATCTTGTTGCATCAGGGAAA
AGATGGAATCCTGAAGCTAATGCTGCTTCCCTTGACCTATTAGGTGCAGCCACAGCAATT
GCAGCCAATGCTGATGGTGACATTGGGTTTCAGAAGTGTACCTCTAAATACCTTCTTGGA
GCCATAAATGCAAATAAACTGTCAAGACGTGATGAATTGGACAGGTCAAACAGTGTTGAT
GTATGTAACAGCGATAGAGAGACCGTGGCTGCTGACGTGTTGGCTGGAATATGCGGTTCC
TTATCATCTGAAGCTATGAGTTCCTGTATTACAAGTTGTGTTGACACTGGTGATGGTTAT
CACGAGTGGAAATACAACAAAGTGGGTGCTTCAACTATAGGGCCTTTGACTCCTGAGGTT
ATGCAGGATGTTGATGATGAAACATGTTCTGATGAAAGTTGTGGGGAGATGGATCCTGGT
GATTGGACTGATGAGGAGAAACTTACCTTCATTCAGGCAGTCTCATCCTACGGGAAGGAT
TTTACCATGATCTCTAGATTTGTCAAAACAAGATCTAGGGATCAGTGTAAGATCTTCTTT
AGCAAGGCTAGGAAGTGTCTTGGACTGAATGTAAGTAATCCTCAACCTGACAATCTGGCT
GGAGATGATGCTAATGGAGGCGGAAGTGATGCTGAGGATGCTTGTCTACGTCAAACAGAC
CCCTCTGTATGTGTTGAGAAATCAGAATCCCCAAATATGAAAATGAATCCTGAACTAGAT
TTAGCAGACGGACTGGATGTTAAGCCCAGCCTCAACAGCTCTGATGATAATGGAGCTGGA
GAGCTGGTTTCTTCTATGGACACTGAACATATATCAAATCATGTTCCCGATGCCTGTGAT
GTTGACAAGCAGGAGCTAGAATCTGGCAGGGATATTGGAAATGGGGTGGAAAAAAGTGTG
ATATCATCATCCTCTTGCAAAGAAAGCGAGAAAGTTGATACTGGTAATGACTGCCTGTCT
GACAAAGATTGTTCTGATGGTGATGTTGGAGCTGTAGATGTCCAGAATTCAACTGAAGAT
TTGAAGGTGCATATAGTTCCACCGCGTTTGAATGATGAGTCTGAGCTCCAGGTAGCCGGG
TATGATGAATCTAATTCCAGAATGCATGATACACCCCAATGTATCACTAATGTTGACTCT
GATGAATCAGTCAATAGACTGAAGTCTGATGTCAGCTCTCTGCAGGTGAATAGTGATAAT
TCAGTTCCTATTCAATCGATGTCTGATGATTCCACTGTCATTGCATCTGATCCTGATGTC
CAACATGTTGGTGATCTGAAGTTTGAGAAATCATCTGCGATCTCCGAGCAGCACATTTCA
GAAGATTACAGATTACCTGGGTCAACCATAAAAGAGAAAGCTGATAAGAGTTACCAGTCA
GACAGGTTCTCAACCGGCAATTGCATTCTTCGAAAGTGTAGCAGCAGTTCAAAGTCTGAG
CATCCATTTCCTAACCAACATCAGACAAGGATTAGTTCTTTGGGGGTGGAAAGAGCATGC
AGGAATGGTGATTTTAAGTTGTTTGGTCAAATACTTTGCAAACCCTCATCTCAAGTGAAG
GAAGGGACCACTAAAGACAAGAACAGCAAGTCATTTGGCAGCGTAAGTCATGTGGCAGAT
GGTGTTTCTTCTCCAGGCTCAAATAACTTTCGGGGTTATGGTTATTGGAATGGGAACAGA
ATACAACCCGGGATTTCCACAGTACCAGAGTCTGCCATTCTGTTGGCGAAGTATCCCGCT
GCTTTTGGAAATTATGCAAGTAAAATGGAAGCAGCAGCAGTTGTAAAAAGTGGTGTACCA
GCTTTTCCTAGAGAAATAAGTAACGGCAATGGAGTAACAGATTTTAAGGTGTACAGAAAC
CAACAAGTCCAGCCTTTTGCGCTAGATATAAAACAAATGCCCGATGTAGTGTCAGGGATT
CAACAGCAGCAGCAAGGGAGGGGCAGGCTAGGTATTAATGTTGCCGGAGGAGGGGGGCAG
TGCAGTGGTATTTCAGATCCTGTGGCCGCCATCAAAATGCACTATGCCAAGGTAGAACAG
GCGAGCATCATCAGGGAAGACGATACATGGAGAGGTAAGGGGGAAATAGGGAGGTAATAG
AGGGTGTGCTTTCATCCTCTCCCTCCACAGCAAACTAAGCATGTCTTGTTACTAAGATGA
CAAACCTCTGGCTAGTCAGTCTCTTGAACCAGTTGTTTTAATGTCAAGTTTGGTTGCCTC
TCAAACAGTTTAAACATGATTTCTTCCATTTCATCACGGCCTCTTCTTGTTCTCTTCAGT
TCTGAACCTTTTGTTGCTCCTTTCTTCTTTTCTGCAGATCCTGAAGGCTTTGAAGGAAAA
AACCCTGGCATAGGCCTCATATGCTTTCCATTGTCATTGTCAATAAACTGTATTTGTCTA
GTTTTTGTCATATACTTGTTTGTCCTTTCACGACATAGTTTCCCATAGCTTTCAATGTTT
TCATTGTGAGGCTTCATATCAAACTTGTGATAGATTTTCCCTTCCACACAAAGCTTTCCT
TCAATAAGTTTCTCCACACAATGGAGCAAACCAAACGTAGACAGAAAGAGTGATGCATCT
ACATTCATTTTAACAGCACCTACTGTAGGTTTGATCTTCAGCATTCTTTCATCAACCCTG
AGCTAGCTCATCAATACCTTTGGGCATTTCATCGAACATCATCTGAGCGTCTTTTGTAGT
CTGGCACTTATAATACATGGCAAATCAAAACCTGGAAGACGTTGCCCTAGCCTCACCACC
AGCCCAGATGCGTAGCCGACCACCAGCACGGATGCGTATCTGACCCCTCGCCTCGCCAGT
ATAAGCCCAGAAGAATCTTCGTTCTTGTTTGGTCGCACCATGCCACTGTCTCCCATCGGT
AAGCCCTCGCGTGCATCGGTAAGCCCTCCCGTTCTTGTTTTGAGGGCCCTAGCGTGCCCC
CCATGGTATGAGGAAGAGAGAGTTCAAATAAGGTAGACAGAGAAGAGGCAGAATGTAGGG
CGTAGACGGGGAGTTGTTGAGAAGTCCGGGCTTGCATAGACGGAGAGTGAATCACCGAAG
AGTAAG
>Cj_pnp_00134_02129
CTCTGTTCAAATCGCAGTTGAACTTGCAGCCTTTTGTATGTTGTGGAGAACAGTCTTGGA
ATGCTAAACAAGCATAAAGAAATACCATATCATTTAATCATTTGGCTCTTTCATCTTCGC
CATCATCTGTTGATTCATCTCTGTTCAAATCGCAGTTGAACTTGCAGCCTTTTGTATGTT
GTGGAGAACAGTCTTGCCGAGGAAATGTGTGTACCATGTAGCGGAGAGCTTGGGAACTCG
ACGCAGCGTCCCGGGTTCAACATAATACAGCCCGAACCTTGTTCCATAACCATCACTCCA
TTCAAATGAATCCAGCAAGCTCCAGATGAAATACCCACGCACATCCGCACCATTGCTGAT
TGCTCGTGCCAGAAATGGAAGGTATGCTTTATGATACTCTATTCTCTTGGTGTCAAGCTC
GATCGCAACAGCCGAGTTAGTCTTGTTTGGCGAAGAGTATCCTGGAATACAGAATAAGCT
GCAGTCTTTTCATAATAGTTGACGCTGGCTCGCATTAAGGTAGCGTTTGGTAAGCCGTAA
TGCAATGCAATGTAATGAAATATATTTTTTGTGTAAATTTACATTACACATACATTTGAT
TACATTGCATTAAGCCTTAACAAGTTATACCTTAGCACATAATTATGCCATCCGGATGAT
ATATAAAGAGAAAGTGAGCATATCTACTCACCATTTTCAAATATGAACATGGGCTTATTG
TAATATCTCTTCTTCACATAATCCACAAATTTTCAAATATGAACATGGGCTTATTGTAAT
ATCTCTTCTTCACATAATCCACAATCTTTTCGATCCCTCTAGGAACAATAAAAAACCGAG
GGTTGCCTGTCGGTTCTCCAATCAAAATGCCATCTTTCTCTCCGGTATTATATAAGAATC
CTTGTATAGCTCGGTCTCCGCCTTCGCTACAACTAGATCCTGTGCAATTGCACCTTGAAT
AAAGGCAATCTTTTGCATACAAAGTGCCATAATGATTTATGCCGATGAAGTCGACACTGT
CTTTTATAAGGCCTTTTTCCTCTGAGGTGAAGTGTGGCAATTCACTCCCGTGATAGAAAC
GCATTTCTTGAGGATAATCACCAAATATTAATGGATCATAAGTCCATGCCGCATTAAACG
CTAATGCCCTTTTTGCAGCTTCTTGATCATGCACATCATCAGAGAAAGGCTCATACATGA
ATATGTGTGCGGTTATTCCTATCAATCCGCCTTGTTTAGGCTGAAACTTCTCACGGTACA
CCGTCACGGCCTTGCCGTGAGCCAATAACATGTTGTGCATCGCAAGAAGAGGCTCAACAT
CAGAGTTTCCCGCGGTGCAGTCCCCAAAAGGGGGTGAACAACGTGCAGGCGGATACTGTC
CCCTCTCGTACGCCATTTCAGCAAATAAGTTTGGCTCATTGATAGTAATCCAATACTTCA
CTCTATCTCCAAAACTGCCAAAGCATATTTCAGCAAAGTACACAAAGTCTTCCTGCATCT
CGGAACTGAGCCAACCTCCATATCTGTCCTCAAGTTCCTGGGGATAGTCATGGTGATGTA
TAGTTACAAAAGGTTTTATTCCTTTGGATATGAGATCATCTATAACATTGTTGTAAAATT
CTATACCAGCTTGGTTTACACCACCAAATCTCCCCTTGGGTAAGATTCTGGCCCATGAGA
TGGAAAATCTATAAGCATCCAACCCAATGGATTGCATCAGATCAATGTCTTCCGAATAGC
GGTGGTAGTGATCGTCTGCAACATCACCATTTTCCCCATTGTGTGTTCTTCCTTTGATAG
TACAAAAGACATCCCAATTACTAAGCCCTTTACCATCATCAAGATAGGCCCCCTCAATCT
GGTAAGCAGAGGTAGTGGCTCCGAAAAGAAATTCATTGGGGAAATTCAATCTTTTGAGGT
CGGAGATTTCAGATTCACCAGATGAATATGCAGAGACTAGAAGCAGAAGGTGGAGCAGAA
AGGACACTCCTGCTTTCATCTTACTCCCAATATTCTTGGAATTGAATTTGCTACTTTCAG
GTTTGAGATATAATCTTAGCTCAATTTATATTTTTCTCAAATTATGATTAGGACATGTAT
GAACTCTGTCTCTCCAACGCTCAAAGTGG
>Cj_pnp_00135_00763
AATTTTATCAGCTCCCATTGAAGGCATCCTCTCAAAGCTTCAACACAAACCATGGACGCG
CAAGTATATCTGTAGCTGGCATACTGCATGGTCAGGGTCATGTTGGAGTGATATCAAGTA
GAAACATCTATAATGGAATTAGGTCATTTTGTACCAATGAAGATTTGACAATCAAGAAAT
GTGTGCCATGTGATGCAAGGGACTTGAGGCCTATGGCTGAAGGTTCTGCAAATATATTGA
TTAAACAGGTACCTAAATGGAATTTGGTGAATGAGGGTGGAACGTTGAAGCTGCACAGGT
CCTGGAAAGTGAAAACATTCTTGAAAGGAATGGAGTTTTTAAAACTGGTTGCCAATCTTG
CGGAGATGGAAGGTCATCATCCAGATCTCCATCTTGTTGGATGGAACAATGTGGAACTTG
ACATATGGACACATGCTATCGGTGGGCTGACAGAAAATGATTTCATACTTGCTGCCAAGA
TTGATAGGCTGAATGTGCTAGATCTTTTGAGGGTGGTAGTTCCTAAACCTGGAGGATCCC
ATTCCAACCCGTAGTTGGTTTTTGAAATCATTAAATAAGGTGTTGTGTTTATTCTCTGAT
AATAAAGAGTGACCTAGAAAAGTGAAGCTTAAATTGTTGGGATTTTTAAAAATATTTTTA
AATAATAAGTTTCTTCCTTTTTCTGCACTGCTATACTTAGTAAACTGGCTTTCTAACCCA
TGTAAAACTTCAAAGATACTGAAAGACAGTTTGTTTATATGAA
>Cj_pnp_00136_01799
TTTTTTTTAAGAAGAGAAGTGGAAGCCTTTTACTGCCAAGGTTCAAGTTTTAATCTATTT
ACATAAAACGTTAGGCAAGGGAGACGGTGAAATTGAACTTTTAAGAGAGGATCTTCCTCA
TCACAAACTAAATAGGTTTATTCCACAACAGTCAAACGTTGCATTTTACATCAAAGAATT
AAATCAGTGCTTCACCTTTTCAAAGATTAGCTAGCTGGGCAGCAGTTCAACAAGAGGAAG
CAGGTTCCATGTGTGCATCCAATGGAGCCAAACTTTTCGCTCGTAGATGGACACTGCCTC
CTCTCATAGATATTGTGGGTCCCCTCAACGAGCTCGCCCTACTTACAAGATTTGAATCTA
GAAATACGACAACGGTGGTGATGTCATCATGAAAATGCCTCCTCACGCCTCGTTCAATCT
TCTTCAGATCACAGTACCTCATCTCTCTTTTCTTAGCTGCTTCTTGTAATGCAGCTTTCA
CAAGCCTCCGAGCGCTTCCATTTCGACGGCTGTTTTGTACAATATTGACTGCCTCTTGAT
TACTGAGGTGTTCCCAAAGGCCATCAGAAGCAAATATGAGAAACCGATCATGTGATTCGA
TGTCGTGTACTAAAATTGAGGGCTCTGAGCTCAATATGGGGCTTTTAAAGGGCTCCCGCA
GGCGAAATTTAGCATACAAAGGCTCTTTATTGTATTCAGCCTTTTTAAGATACACATCTC
CGATGGATCTGGAAATCTGTATCAAACCCTTTACCCTCCATACATTATGCTTCAAAACAA
CAATCTGTGAGTCATCAGGATGCATAGAATGGAGCTCCTGTCTCACAGATTCTATGCTGG
CATTATGCTCAGTTGAAAGCTGGATGCCAAGAACCTCTCCAGTTTCCTTAGCCGTCCTCC
CCAAAACTGCACGGGAATCACCTAGATTGGCAATATAGAGGGTCCCATGGCAAATTATAC
CAACAAGGCAGCAAGACCCAACAGCAGCAATTTGTGGGTTCATTGGCCATTGTTTAGCAA
CTAGAGACAAGAATCCTTCTTCTGTTGCCTGAAATGCTTTCCTTATCACATCCAGAGACA
TGGAGTTTTGCTCTGTTGTGAACCTCTTGAGATTCTGAAAGAGGTGATCGTTGATAAACC
GCGAGGTCTCTGGCCCACCATGACCATCATATACTCCAATAAAAGTTCCATAAGGACCAG
AATTGAGCAAGCTCAAAGATCCAGACTCAACCTGACTTTGATCCTCAAGCAAATTGTTGG
CCTGCACAACAGCCATTGAGAAATCACCAAACAAGTGTTTCCCGCTGTCCTTATACCAAT
GAAGCCCATCTTGACGGAAAGAAGTATCAGAACCAGTACGAGTGTGACTGTTGGATGATG
GGCGCCAACAGGTTCTCAGGAAATTTATCAACCTTGATAACATCCCTCATTTCACCCCAG
CTTACCACCACATCCACAACATCCAAAATGGATGCAAGAGCACTCCAAGTCTCAAACAAA
AACCCTGTACCACGAACCTATCTTATCTTTGGTGTTATGAGGTGCTTTTATGCTATGTTT
GCCGGTCACTGACTGAACCTTGCTAACTAATAAAGCGATTGAGATCAGCAACCCATGGGA
ATATGTGATTATCAAAGCGTTAGATCTATGAAGCCTTCAAATCACCTCTTCATATACATT
CGTGAAAAATAGTAAAAGTTTGGCTTGTTTTCAGGTCTTTCGTTCTCTCGCTCTAAAATT
CTTGTTTTGCCTAAAAACAAGAAGGGGTGTTCGAAAAAGTTTCACGAATACTGTGTGCG
>Cj_pnp_00137_05421
CACATATCGTAAAAAATAAAGGGTTTAGACATCATGAAAGTAGGATCAAATAAGGAGACC
AAGACCCGAAAATGGTCTAAAATAGAATTGAAATCGAAACTTTTTGCATTACACGCAAAC
CCATTAGCCTTTCAGGATGAGTTCATTAGTACCGTATCGATCTTTGACGACATGGAGTAG
TTGTTCCAAGTGAGGAATTGACCAGCCGTTGGTGCGTCAATAAAATTGACCTCCACCAAG
CATTTCGGTAAATCTTTCAAGTTGCTAGGTGACGGTGTCTTTCTCCATATACTTTCTTGC
CTGGAAAGGACTGTGTTGAAGTCACTAAGAACAAGCCAAGGGTCATTCAGATAGGGGCCA
AAATGTTAGAGTTTATCCCACAACAGACGCCTTGCCGTCACATTGTAAAGGCTGTAATCA
AAAGACCAGAAGAACATGTGCTGAGAAACCATGGAAAGAACCTTCATATGTACAAACTGA
GGGTGAAAATCCAAAACAGCGCAATCTGTTGTAGCCAGGTTCCAAATCATCGCAATACAT
CCACCCTGATTCGTGTGAAAGTTTGTTGCAAAAATCCACGAGGGGAAGTAAATATCCATA
CTTTTATTCATTTTCACTAATATAATCTTTGTCTCTAAAAACAAAATAGGTCCACCTTGT
AGAAACGAATAAGATTATCCACCCGCTCATTTTTTTAGGGCGGTGGACGCCTCTCACATT
CCAACATCCTATCTTCAATTAAAAACAAAGGAGGGTTGGTGTGTCCCTCTGCACCCCTTT
ACATAGCTGGCGTGGATAGTGTCTTGAGACCCACCCTTTCAATCATTTAAAGAGGTAGTA
TCTTATCCACACGATTGTTGACCTGGGGGAGCCGAAGCAGTGTTCCTAATACCTTGAAAG
CCATTCTTGGATTGAGTAGATTGTTAGTCACCCTTGTCGTGTAGGGAGGTTGCCCATCTA
GGATGTTGTAAATGAAATTGTGCATCTTGGCCTTCTCCACTTTTGAGAGCCTTACATTTT
GTAGCTCCCTTAACCTTGGCATTATAATTACATTTGGGATCAGAATGAGAACCAACGGTA
GCCTTATTAGTCGGGAGCCCTGAAGATTCCTTAACAGGTGAAGTTCTAGCAGTAGCTTGG
CCCTGAGTCTCGTTAGCAGCCTTATCAGACGGGCATTCAGTAGAATCCTTGACATCCGAA
GTCTCAGAAGTAACTTGACCTCGAGCATCATCAGTCTGCAGTATTTTCAAGATAGTTGAT
TGCTCACCTTCTTTAGTAGATTCCAATTCTTCAGCAAGGACCTTACTAGTAAATGGGTTG
TGGCCACCCCTTTTAATTGATAGTGGCTTGCATTGGCGATTCATATGTGGTTTATGTGTT
TCTCGAGCTGATGTATGTCATCTTCTATAAAACAATAGAAGCTTAGTAGAGGTTGTTAGA
GATGATAATAAAACATCCCTAATATGACTAAAGACCACCCGGGCAGCCGTTCAATGCTAC
CTCTTGTAACTTAGTACCAACATGCATATAGTTTAAAAACAAAGATTAGCTAAACACCTG
CTGGATTTAGAAAAAATATTAGCAGTAGTTAGAGGTGCCAAAAAAATAAAACAAGCAGAA
TAGAAGAATAAAAGTAGCATCCAAAACAACCTAAAAAATAAATGGGCATCCCTCGGCCAC
CGCTCGCTTCGTAGCTTCAAGCTCCTCACAGCAAGCGCCTCTTTCTCCGATGCTTGTAGC
GTGGGTCCCTAGCAAATTTCCGGATAATGAAGTATGCATCCCTCGGCCGTCGCTCGCTCC
ATAGCTTCAACCTCCTCACTGCAAGCGCCTCGGATTCAATGAATTGCACATATAATGGGT
AGCATATTTGGAACCCAGCACTAAAAATGATTGGTGGAAGAAGATAGACGAAGAAAAGAT
CTTCGTTGAACACTAAAATATGCGAGCTTGTCCCTCCACTAGTAAGTAGACTCATAACAC
CAGTGCATACTCCAATCATGAGAGCAGTAATGAATTTGTTCATCCAGCGGCTTTCCTCCA
AGAGATGGCCAATCACAAAACACGCACAGATAAGATCCAAAAACAAGTTCACTGACACCA
CTGAGGCATTATCAGAGGCAGAGGAATTGGACTCAGAAGAGCATTGGAACTGAGCTAGAA
AAACACCCCTGTATCCAACGAGATCTGAAATTGAGGAAAACGTTAAAATTCAGGTGACAC
AAAGGCTAATTCTCTCCACAAATCACTTCCAGAGAAATAATTGGCTACTCGATGTTCTTC
AACGTTGCCTCGCTCCTTGCTGCACATAAGCCATTAGAAAACTCGCCAGAAATAATTTGT
GTTACCTGAGGCCAAACATGCGGAATGTATGTTTGGTGCCAGGAATAAGACGTCTTGCTC
CTGATTAGGAATCGCCTCTTCAGCTACTCCAAAATAGCTACAGCCCAGCCGATCGCCATT
CCAAAGTGACGCAACAATTACTTATTCCAACCAAATATTGTTTCCACATCAAGCGTTTCG
TTTCGCCCTTACATTCACCACTGACGAACGACAATACCTCGGGCCATTGATGAGTCCGCC
CTAGCACATTCCGCACTGACGAATTGGTATTCCATTTTCTCTACTGTCGCCGCTCGCTCC
GTAGCTTCAAGCTCCTCACTGCAAGCGCCTCCAGTATTAAAAATGATTGGTGGAAGAAGA
TAGATGAAGAAAAGATCTTCGTTGAACACTAAATATGCGAGCTTGCCCCTCCACTAGTAA
GTATAATCACAACACCAGTGCATACTCCCTGCAATCCACAACAACCAAATACACAAAAAA
TGAACTTAAACGTATTAACTTATTTTAAAAAGGAATTTGTGTGTGTACATATGAGTACAA
TTTGTAACTCAAAATCATGCTAGCAGTAATGAATTTGTTCATCTAACAGCTTTCCTCCAA
GAGATGGCCAATCACAATACACGCACATATAAGAGCCACAAACAAGTTCATGGACACCAC
TGAGGCATGATCAGAGGCTGCTAAGTTTGACAACAATGTACCCAAGTCAACTCCCATTTT
AACACCTCCTTTTACAAGATTGTTAGCAATTCACCACCAAAAACACAAGCTCTCTCTGTC
GTCCAATACCAAATTTTCGTGATTTCATACTGCACTGAATCCATAGGAATTGGACTCAGA
AAAGCATTGGAGCTGAGCTAGAAAACACTGCGGTGTCCAACGAGATCTCAAATTGAGGAA
AGCTTTAAAATTCAAGTGACACAAAGGCGAATTCGCTCCACAAATCACTTCCAGGGAAAT
AATTGTCTACTTGATGTTCTTCAATGATGTCTCGCTCCTTGCTGCACATAAGCAATCAGA
AAACTCTCCAGAATGAATTTTTTTACCTGAGGCCAAACATGCGGAATGTATGTTTGGTGC
CAGGAAGAAGATGCATTGCTCTTGATTAGGAATCGCCTCTTCAGCTACTCTAAAATAGCT
ACAGCCCATCCGATCATCATTCTAAAGCGACACAGCAATTACTTCTTCCAGCCAAATATT
GTTAACTTCTTTTTATAAAGCATTTGTGTGTGTACATATGAGTACAATTTATAACTCACA
ATCACGAGAACAGTAATGGATTTGTTCATCCAACGGATTTCCTCCAAGAGATGGACAATT
ACAATACACGCACAGATAAGAGCCACAAACAATTTCATGGACACCACTGAGGCATGATCA
GAGGCTGCTAAGTTTGAAAACAATGGCCCCAAGTCAACTCCCATTTTAACACCTCCTTTT
ACAAGATCGTTAGCAATTCACCACCAAAATGACAAGCTCTCTCTGTCGTCCAATACAAAA
TTTGTGTGCTTTCATACTGCACTGAATCCAGAGGAATTGGACTCAGAAAAGCGTTGGAGC
TGAGCTAGAAAAACACAGCGGCGTCCAAAAAGATCTCAAATTGAGGAAAATGTTAAAATT
CAAGTGACACAAAGGCGAATTCACTCCACAAATCACTTCCAGAGAAATAATTGGCTACTC
GATGTTCTTCAACGCTGCCTCGCTCCTTGCTGCACATAAGCCATCAGAAAACTCACTACA
AAGAATTGTTGTTACATGAGGCCAAACATGCGGAATGTATGTTGGGTGCTAGGAAGAAGA
CGCCTTGCTCCTGATTAGGAATTTCCTCTTCAGCTACTCAAAAACGTCTACAGCCTAGCC
GGTCGCCATTCCAAAGAGAAGCAGCAATTACTTCTTCCAACCAAATATTGTTTCCACAAG
AGGCGTTTCGTTTCGCCCTTACATTAACCACGGACGAACGACAATAGCTCAGGACGTTGA
TGAGTCCTCCCTAGCATATTCCGCACTGATGAATTGGTATTCCATTTTCTCTATTGACGC
CGCTCGCTTCGTAGCTTCAAGCTCCTCACTGCAAGCGCCCAGCATTAAAAATGATTGGTG
GAAGAAGATAGATGAAGAATAGATCTTCGTTGAACACTAAAATATGTGAGCTTGTCCCTC
CAATAGTAAGTAGAATCCCAACACCAGTGCATACTCCAATCATGAGAGCAGTAATGGATT
CGTTCATCCAACAGCTTTCCTCCAAGACATGGCCAATCACAATACACGCACAGATAAGAG
CGAAAAACAAGTTCATGGACACCACTAGGGCAGGATCAAAGGCTGCTATGTTTGACAACA
ATGTCCCCGAGTCAACTCCCATTTTAACACCTCCTTTTACAAGATTGTTAGCAAATCACC
ACCAAAAACACAAGCTATCTCTATTGTCCAATACCAAATTTTCATGATTTCATAATGCAC
TGAATCATTAGAGAATTCACAATTGAAGCGTGTGTACACGTACAAAACACAGATTCGTAC
GATTTACCAGAGGAATTGGACTCAGAAAAGCGTTGGAGCTGAGCTAGAAAAACACCGCGA
CATCCAACGAGATATCAAATTGGGGAAAATGTTAAAATTCAAGTGACATAAAGGCGATTT
TGCTCCACAAATCACTTCCAGAGAAATAATTGGCTACTCGGTGTTCTTCAATGCTGCCTC
GGTCCTTGTTGCACATAAGCCATCAAAAAACTCTCCAGAAAGAATTTTTGTTACCTGAGG
CCAAACATGCGGAATGTATGTTTGGTGCCAGGAAGAAGACGTGTAGCTCCTGATTAGGAA
TCACCTCTTTAGCTACTCCAAAACGGCTACAGCCCAGTCGATTGCCATTCCAAAGTGATG
CATCAATTACTTCTTCCAGCAAAATATTGTTTCCACAAGAGGCGTTTCGTTTCGTCCTTA
CATTCACCACAGACAAACGACAATACCTTGGGCCGTTGCTGAGTCCGCCCTAGCACATTC
CACACTGATGAATTGGAATTCCATTTTCTCTACTGACGTTGCCTCCAACATTTCCTCTCC
AACGTAGATGTAGGGTTTTTT
>Cj_pnp_00138_02602
ATTTTGGTCAAATTGATTGCAAAGAATTATATAATCACTTTGCAATTTGCAAAGCAAGCT
CTGGGTGCCAGTTCTGACTTGACATTTGGATCAAAGAAGAGGTAGATGGACAAGACATTA
CAGAGTAGATTAAAAAATTACAAGCAAACAACAATGAAGAACTAAGCCATTACAAAATAC
AAATTACATTACCATAGAGCAAATATTTGTTTTTTATGTTGCATGTACACAGCATGCTTT
GCCAATGCCTTGTTATAGTCTAAGACACCCTAGTATATAACACACACAAAGATCAGGAGC
TCTACCTCGCTTGCATCTTCTCAGTCAGCAGTTCAAAATTTGTCCATGTCTGCTCAGGGG
CCATCTTCTTGAGTGCTCAAAATAAATCCTTGAAGCAAGCTCTGAGCTCTTTCAGATTGA
TCTGGAGTGCCCGATATTTGGATAATCTTCTCTGTTACTTCTGGTCTATCTTCGATCAAT
TTGACGGTGGCTCCTGACAACTCACTGATCTGAGCAAGCTTGTTTCTAGATTTGGTTATC
AGTTTTGGCGCTGCGTGTGCTGGAATGACAACTTCCAATGTGCTTCTAGTGACCAATGGC
ACAGCTATTCTATTCAACACACTTGGCATATCTTTAAGACGCTCACTGTCGTTCTGCTTC
AATGTGTCACTGACAGGGACCCCGGCATCCTTTAATGGTATATTTGATCCATTTTGAAGA
GATGAAGCAGCTGAATCAGTTAAAACATGGTTTTCTTGAGACATAGAGGTGTTGTTGGCA
GAAGCTGTCTCTGCTCCACTAGGGCTGGGAGCAGATATTGGAGGTGGAGGCGTATTTCTC
AGGAAGGGCTCTCGATAAATGTAACTCCTTAGCCTTGCTGTAACCTCGATAAGTGCTTCT
CTAGCAGCTTTTATCTCACCAACAATCTGCACAATCTCATCAGCATCTGATACACAGGAA
GGGAGTTCTTCTTTTGGAAGAATCTGCACATCTGCACCACTCGTTCTCTGCATCTCAGAC
AAGCAACCGGCTTCATCAGATTGCACAACTAACCGAGTTTTGACAATGTTTTCCTTTTCT
GGAACAAGATTAACAATGGCAGTTTGTATATGCAACAGAGCTTCTTGAGCAGGGAAGAGC
TCATCATCAGGGCCCTCATCAGATGATATGATAATAATCTGTTCATTTGATCCAGCCACA
GGATCGGTGATCTCAACATCCACCTCAATATCATTCTGAAGCAAGTCTATAATGCCATCT
GACTCCCCAATAATAGTATCAACCTTTTCAACTGGACAGAGAATTCGAAACACCAGAAGT
TCACTAGCAACCAACAGCCCATTGTCACTGAAAGGAGCACCACCTGATTCGATGGAATAC
CCACCAGAAGAGCGACCTCTAGAACTGAATCTTAACCCATAGTTAGGCCCGTCGACAGAT
TCTCTGTGTCCCAAATCATTCGCGTGAGGAACAAAATCATCACTTGGAGGAAATAATCTT
TCAGGTGAATGCAACCTGCCATGAAAATGACTGCGATCTCGGTGCTGGCTCTCCCTCAAG
CGCGAGGAAATGATTCCTAAAGCGTTTTTTACATTGTTCATTTCACCCGTAACCTGAACA
ATCTCTTCAGACATTGCTACACACCGCGGTAAAGTGTGATCTCTGGGCAAAACCCTAATA
TGGGTCTTAGTCTCATTCCTCATTTGCTCAATAATTTTCCCTCCTTTCCCAAGTAAACTT
CCCACATGCATTCTCGAAACCACCAGCCTAGTAACCACCCTGTTAGCAGCCCCTCCGCCC
CTCACCCCGTACTCTTCCACATCCTCTCCACCACCGCCAAACCCCACATTGAAAGCAGCG
TCACTCTCCAGAATCCGTTCGTGTATCAAGAGCAATGCCTCCTGGGACGGTGAGAACGCC
GGCATTCGACCATCCGGGTCCCGCCTCCGAGTGTCGGAAATCTCAATGATTCGCTCCTCG
TCCCCCTGCACCAACTCATGCACGTTAATCCAAGCTCCGGTGTGCTGCCTAATCGCCTTA
ATAATGCTACCGGACTTTCCAATCACACCCCCGGCCTTCACATCGTGACACAAGATCCTA
TAAGTGGTAGTCACCATGAGCGAAGGGTCCTGCATTTTGCGACCACCCCCGCCGGCCCCA
GCAGAAGCCAACCGGCGGTGGTGGTTAGACTGCGGCGCATAATGGTTGTTGCTATGTGGA
TTATATCTCTGTTTTGTCCTGGGTAGGTTATCGGAATCATAGTCTTGGTCGTAGTAATAC
CTCTTCGATCTTGATCTGTCCATGTCCTTATCTCCAAATCGGGGTATAAGAGTGTTCGAT
AAGTCCTCTCAAATTCTCAATCCAAGCTCACAAATTCCACAATTACATATCTCCAAGTTT
AGGGTTTCCATAAATCGAACATCCGTGAGAAAAGATGAGATTGTGTTCTTCCTAAACTTC
AGCAAATCTCCTGAGAAATTCCGAGAGACAATGCTCAAACCCTACACAAGGAAGATTGAG
CTAACCATACCATTTTGTGTAGAAAACAGTTGAGAAATTTGTGGACAACTGGAGATGTCT
TCTTATTAGTGATAGTTCTATA
>Cj_pnp_00139_01007
TTTTGACTCATTAATTTGATTGACTCAAATCATTCTTCTTTGAATAGTGTTACAATGATA
TTAAGTTTAACTTATATTTTTAACTAGAAGAGAAGAAAAAAGTTTGATTACATTTTTTAG
TGAATCAGATAAGAATATACTACATGGAGCTATTTAAATATATACTTAAGTAAATTGAAC
TTGTAATCAATGATGTAAACAGGCAGGCAGAAGGTTTTGAGACTACCAGCTAGCTGAAGA
ACATGTCTGGAGAGGATGTTGCTGTTGCTGTTGAGGCTCCTGCCCCAGCTCTCGGGGAAC
CAATGGACCTGATGACCGCATTGCAATTGGTACTGAAGAAGTCCAAGGCCCACGGCGGCC
TTCTTCGTGGGGTCCGTCAATGTTCCAAGGCTATTGGGAAGAATAGAGCCCAGCTTTGTG
TTTTGGCAGATGATTGTGACCAACCTGATTACGTCAAATTGGTGAAGGCACTCTGCTCTG
AAAACAATGTAAAATTGATTTCAGTGCCCAGTGCCAAGACTCTTGGCGAGTGGTCCGGGC
TGTGCAAGATTGATTCTGAAGGCAAGGCAAGGAAGGTTGTTGGCTCATCTTGTGTTGTTG
TGGAGGATTACGGGGAAGACCATGAAGGCTTTCACATAATTAAGAATTTTGAGAAATCCC
TTTAGAGGTAGCTGAGGATGGGAATGGATTAATGCCATTTGAAGCATTCAAACGCTGCTT
TTCTTTGTAAGTAGTTTGGGGTTAAAATTTAATTTTACTGCTGTGAAGTTTAAGTTGTGT
GATTTTGAATTTCTCTTGTTTTGCAGCTGTGCAAGATTGATTCTGAAGGCAAGGCAAGGA
AGGTTGTTGGCTCATCTTGTGTTTTGTGGAGGTATAAATATCCCAACTCCTATAAACCCA
TAGTATGTAAAATGGGGAGATGAAATGTAAAATGTGCTATGTTTTTTGCAGGATTACGGG
GAAGACCATGAAGGCTTTCACATAATTAAGAATTTTGAGAAATCCCT
>Cj_pnp_00140_00995
TCTACAATTATCTAAAAGTCTATATTCAAACTCTAAAAATACACTTTAAAATATTATTGT
TCATAAACAAATTCAAAGTAAAAATACAAAACATGTCTTTATGTGTGACTCTCATCTTCA
AGTCCTAGATTGAAAAGGGATAATAACATTAAATTGTTTCACAAGCATATCTTGAAACAT
CTTTACTGTGACTAAAATGAACTCTTACAACTCTTAAGTTGATAGTTCTCTTCAAGCACT
CCCTCCACGCTTCCTCCATGCGATTCTGATGAACTTCATTTTCCTTTTTTGCATTATTAA
ACTCTTCTTTCCTTCTAGCACTTCCTCCCTTACGTTCATATTTTAAGTTGTATTGCTTTC
TCCCAAAACTACAACCTGATCTTGAGATTTGAATTTAAAAACTTTTTGTACCACCTTGAA
GATCCCATGGCAAATTTCACATGTCAAAAGTGTAAGATACAAGTGTCAATTGAGAAGCAG
CTTTTGTTGGAAGAGATCCCTCTACTTGCTACCATTCATTTGAAGAGATTCAAAACTGAT
AGTTCTCACTTGACCATAATGCCATATGAAAGAATCCTTCAAGTTATGTAAGCAAGAACC
ATCAAATAAGGGAAAATCAGAATCGGTGGTGTTCACCCTAGGATCAGATCCGTGGCGTTT
CCCTAGGATTAGAATCGGAATGGGCGGCACTCGACTGTGATCCCCATTTCTGTTGCAATA
ATCGCCATCTGCTACTGCCACGATGAGGGCCCCTTTAATCTTTGGAATGCTGGAATAACC
CCTCTCTCTAGATCTAATTGTCGTACTGCTGCCGCCATAGACGTCGTCCTCCGTCTCTAT
TGCGATGGTAATCGCCGTTTGGATGGCCGCCTCTGCTATAGAAGTAGACTCTTTGGCGAT
CGCTACATTCCCATATCCAAGCCGCATCGGCCCTCAGCAGACCAAAGGGTTTACCCTCAA
TTGCTTAGAAAGCTTAATTTTTTATTTATCATTTT
>Cj_pnp_00141_02743
CTCATTTTGAACCTTAACTTTGTTTCGGATTGAAGATCTAATTCAACTCCTTTCTAAATC
TTCTTCATTCCACTAACAGCTTACAATCGGTTCTTCCACGCACTTTACCTTCTTCGTCCC
TCCTTCTGTCCCTCAAATTAGTAGCTTACAATAGCTTCCACAGACGGCTGAAGGAGGTTC
TCTCCGTCATCCGTCTCCACTTACCTACTCAGAGCGAGAAGAATGTGAATATCCATTCCA
TGCTCCATCCCCAGTTTCTCCTGGTCTGAACCATTCCAAGGTATGAATAACATCGCACCC
TCAATATTTTTTGTACTCAAATTGTTTTTGTTTTTTCACCCATCTAGTGGATCATTGGGA
AAGACAGAGCACTATGTTAATTATACAAGATGGATAGGGTCTTGAGGGTTTCTCCGTGTT
CCATTTGTGAACAATGAAAAGAATGATGTTTCTGCGGCCACTCGGGAGCCCGCATCTCTT
AATACTTGTAATTCATGCAGAAGTGGTGGGTAAAAGTTGAAGATTGGATACTCAGGTGGC
ATATGACATATTGATGTGTTGATAGTGTGGTTCTAAAGTATGATAAGGAGGTGTCTCACG
ATCACATACCTTTGCTCTCAAACGGAATAGATGTTTCATGAGGATTATCTGCAGCATCAC
CAGCATCACCTGAATGTTTTTCCATTGCATCTCCCGGTCTCGGCATTGGGGTGAAAAATA
TATCCCATTCAACTAATGTAAATCAATCAACAGGGTAATATTTCTTGGAAATAAAGAGTT
AATGGCTGGAAGATGAAACAATAGACGAATGATGCTCTGTATATATGATTTATAGCAAAA
AAATCTATGTGAACAACGAGAAGGATACTGATCAGTACCCGAATCTGCTGCTGAATAAGA
AGAGCCTCTTCAAGATTGATCTTGGCTTAGATTTAGCTACACTTTGAGCATTTATGACAA
TTTCGGAAGCAGTGATAGTGAGGATTACGAGAGGGGGAGCTGGAAAGGAATATACAGGAT
CTGGTGAATTGTATGGACCGTGCAGAGGACTGGGAAAGTGGATTTTAAAGAACATAAAGT
TATAACAGTAAGAGAGCTGTGACGAATTCACATAGGGAAAATAGGGGGTTTGGTTGTGTT
GCTTCTCTGGAGTGCTTGTTGGATGTAGCCAGGACCCTCCATATGGGGTCCTGCTTGTCT
TCTGAAAGCAGGAGCCCTCTCCCTTCTCCCACCCCTTCAATTGGGAGGAAGAGGAAGAGC
TCTAAGAAGAGCCAATCTTCATTTGACTATAGGAAGGAAGAACAACTGCATAGGATTCGA
GGGCGCAGGTTCTTGAATGGCTCCAGTGAGGTGGCCTCTCTCTTTACTCAGCAGGGCAAG
AAAGGCACCAATCAAGATGCAATGATCGTTTGGGAGAACTTTAGTTCAAGGCCTGATACT
GTTTTCTGTGGAGTGTTTGATGGGCATGGCCCCCATGGGCATATGGTTGCAAAAAGAGTG
AGGGATTCCCTTCCCTTGAAATTAAGTGCGCTCTGGGATGTTAATACTAAAAGCGATGGT
GTCCTTTTAGACATAGGCAGCATAAATTCTGAGAGTGCTTCCTTTTTATCTACTATTGAT
GATGAAGAAGTTGATAAAAACCAGGATATCTTCGAGACATTGAAGGAATCCTTTTTAACA
GCTTTTAATGTCATGGATCGAGAACTGAGTGCTGCAAGTATTGATTGCTTTTGCAGTGGG
ACAACTGCAGTGACTCTGGTGAAACAGGGGCAGGATCTTGTAATTGGGAATGTTGGAGAC
TCTAGAGCCATATTGGGTACCAGAAATAAAGACAACTCTCTTACTGCTGTCCAGTTGACT
GTGGATCTCAAGCCTAATCTTCCAGCTGAAGCGGAGAGGATTCGTAAGTGTAAAGGACGT
GTGTTTGCTCTTCGTGATGAGCCTGAGATTGCAAGAGTATGGCTACCAAATACAGATTCT
CCAGGGCTTGCCATGGCACGTGCGTTTGGAGATTTTTGCCTCAAGGATTTTGGTCTCATC
TCTGTACCAGAAGTTTCATACAGGCGTTTGACCGATAGAGACGAATTCGTTATCTTGGCA
ACAGATGGGGTTTGGGATGTGCTTTCAAATGAGGAGGTGGTGGAGATTGTGGCTTCAGCC
CCGGCACGTTCATCTGCAGCTAAAGAGCTGGTCGAAACAGCAGTTCGATCGTGGAGGATC
AAATACCCTACTTCCAGAGTTGATGACTGTGCTGTTGTCTGCCTCTTCCTTGATTCACAC
ACACACGCCACATATTCTGCCTCCAATGACAAGATCACCCCCATTGAGCTGAACGGAGTT
AACAATCAGAAGAAGGTAAATGGTGAAATGGGACAGGATGAGGAAGCTGGGGAAGAGGGG
TCTGTCACTGAAGGGGAAAAGGAGGACCAAACTGCCTGAGGGGACAAATGCCGAAGGTCT
GGATTTGTTAATTTTAAACCATGTGTCTTCTGTATATTTTTTTTTTATATATTTATATTA
TTAGGGTATTGTTGTTTCTTCAAGTGGGAAGTTGTAGTGCTATTGGTGTTCATTCTGGAC
TGGAGAGGTGTGCCCCAGTATTATTAGTGTCTGGGCATCATACTTCTCTCTTTCTCTCTT
TGCCTTAGTGTGGTTAGGGTTGGGATTTTGTAATAATAATAATAATTATCATTGATTTTG
ATTCGGATTTAGGAATAAATTTAGTATTGATTTTGATTCCAAT
>Cj_pnp_00142_02346
ACTTCCCTATTAACATAAATAAATAAGCTAAAAATAAACTGTATAAACCATCAAAAAACA
TGCAGTGTAGTAAAACAAGTGCAGCATAGCAATTCATAAATGGCATAGTTTTTGTATATT
CGCAACAGATTACACTCAGAATCATAGCAATACAGGAAATACCCTCGCTTCAATATCAAT
CATCAACCTCGGCCCGAATTTCCCTTTGCAGCTCTTCCTTGTACTCATCAAAGGTCCCGG
GGAAGGGCGTCACAGTCCCATTCTCCACCACCCAAATTTCGCTCACCTCCTCATCGTCAC
AGACCCGCGATATCAGCCTCGAGTCGTGGCTGACCAGCACAACCCCGCCAGTGAACTCGT
CGAGGGCGTCAGCCAGGGCGTCGATACTCTGCATATCCAAATGGTTCGTAGGCTCGTCCA
ACAGCAAGATGTGAGGGTTCGACATTGAAATTGAGGTGAAAACAACCCTTGATTTTTGCC
CTCCCGATAACTTTGCGATGGGGGTCAGGTGATTGTGGCTCGGGAGACCGAACTTCCCGA
GCTTTGCCCGGACCGCCTCTTGCTTGCTGGGCCCTGATTGGTCGGGATGGAGACGGAGAA
GGTACTGGACCGGGGTCTCGTCCATCGTAAGCAGATCAACAAAGTGTTGTGAATACCGTC
CGATCCTCAGCTTCTGACTCCTCCGGACCTCGCCCTCGGTGGGAACCAAGTCGCCGGCAA
GAAGGTTGAGCAGAGTGGATTTTCCAGCACCGTTGGGGCCCACGATGGCAACGCGGGTCC
CCATATCAATGCCCACATCAACATTAGAGAGTCTGAAGTCCTCTCGGTTTGGATAAGAAA
AGCTGACTTCGATCAACTGCAGAAGTGGAGGGGTAAGTTCGGTGGGCTCAGGGAAGTGAA
ACTCCACGGTATAGTCCCTCCATTTGTGTGGGACCTCCGTCGGAGGCTCGTCCTCGTCAA
CCCTATCCTTTGCCTTCTTCTTCGACTCTTTCACGGCCGCAAATTTCGCACGGTCCCGGA
CCTTCTCCTGCTGGACACGGCTCCCAGATCTCTTGGCATTTTTCAGCTGCTTATCATATA
CCTCAAACTTCTTGTTCATCTCTTTCCGGCGCTGCTCGTAGCCACTTTCAAAGTCGTCAA
AGTTTCCCCGGTAAAAGTGGAGCTTCATGTCGTGGAGGTGAATAATCTCGGAGCAAACGG
TGTTGAGGAAATCACGATCGTGGGAAACGACAACGAGAGTTTTCTTCCATCTACACAAGT
ACTCTTCAAGCCATAGGACAGCCCGAAGGTCGAGATGATTGGTGGGTTCGTCGAGAAGCA
GTAGGGTAGGCTGAACAAAGAGTGCCCTAGCCAGTGAGATTCTCATCCTCCAGCCCCCGC
TAAATGACCGTGTTGGACGCCCCTGCATTTCCTTGGTAAAACCGAGTCCCGCAAGGATTT
TAGACGCTTGGGCCTCAGCAGCATCTGACCCCATTAGCTGCAATTTATCATACAGCTCGG
CTAGCTTCTCCCCCACGTCACCCCCATCGGCGCCATCGTCTTCTTCGTTGTCCCCGGCAG
AGGGAGTAAAATCCTGGAGAGACGCAACCTCTTGGCGAGTCTTGATGAGTTCTTCATTAG
CTGAAACGACAGCTTCGAGGGCAGTTTTGTCATCGCCGACAACCTCCTGTTCAACCAAGA
GAACGTCGATGTTTTTCGGGACGGGAATTTTCCGCCACGCAAGTAGCTTCAAAAGGGTGG
ACTTCCCCTTCCCGTTGGGTCCCACCAGTCCGTATCTCTTTCCGTGAGAGATCTTCACAG
ATGTGTTCTTTAAAAGCTCTTTTCCCCGAGCTGAAACAGAGAAGCTGTCTACAGTGATAT
CCTTAACATTAGCATCTGCATCGTCTTGACCGTCAAGAACGGAAGTACGGCTTCCGATAA
CGACAGTGAAGGCATCGTGATCGTCCTTGAGAGCTTCCCGCTTTGCCAGCTCAGCAGCGT
GGGCAGCAAGCATGTCTTTCTTTTCCCGTTTCTTCAACTCTTTATCGGTTACCATGATGT
CAAGAGTATCAGTCTCGTTTCTGGAACGCCTAGCAGCCTGCTTCTGATTACCATTTTGCC
CTTCAACTTCTGCAGGATCCAAATCCCCGTCATCATCATCAGAAGGGGGGAGATCAATGT
CATCAGTGTATGACGAAGCTTTCGGGGCTGGTTTGGTTCTGGAAGAAGAAACTTTCTTGG
GCTTATCGGGTTTCTGGTCCATACTAGCAAGCATTGCAGAAACCGAAATCTTCTCTTTCT
TTCCTTCTTTTGAAGAATCTTTGCCACTGCCCTTACTCTTACTGGCTCCAACAACTTCAT
CAGATT
>Cj_pnp_00143_02531
TTCTAATCCAAAACAAAAGTTTAATATTCACAATCCATTTCCAATAAATTAAACAATAAA
TCCTCAAATATCATCAAGAAATAAATTATCTGTATGGCTCTCATGACTCATCGACCTCAT
TATCACCAATGTCATGACTAGGAGTAGGTCGCTTTTGGCCATAATCATTTTCAACAACTT
CATCATCATTTGGAAAATGATTAACTTCCAATTCTTCTCCATAAATAAACGAGAATGAAG
AAAGAAGAAAAGAAAAAGAAAAAAAGAAAAAAAAAAGGAATCCATACCGCTGCTGTCACT
TCAGGACGATAAAAAAGAAAAAAAGAAAAAACAAATGAAAATAATGTGAAGTGTTGTACA
GAATGTATGTCATTCATGCATTTAAAAAACCAGAACGAAAAAAAAAAAATTACACCAGGA
CCTTTTTCTTTCTCACGTTTACATTTTTCTCTCAATATGATGTGACTCTTTTAATTAGAA
AAAAACATGTCAGGGTCAGGTCAAAATCGATTTGGTGAGAAAAACGAGTCCGGGCATCAC
CAAAATCGCCTAGTTGATACCTAAGGAATGCCCATCAACGTTTTGGTTTCTTCACATGAG
GCGACCTGCCATGGCGAATGAAATCCACTGTCTGGATGCCTAGTCATCACCTAGTTGTCG
CCTAGACAACGGCATGACAACAATGATCTTAATTTCCTTCTACATTGTAAGTCAGCGCCT
ATTAAAGGTTGCACCGCCCATTTTTATATTAATGACAAAAACAGGAGCACTTTTGAAAGA
AGGCACGTAGAAAATACTGAAAATAAGGCAATATGTGAATGTTATTAGCTAAATTAGAGA
CACAAAGAGGATTTTTATGGGCTCTTTTGTAGGCAAGAATTATTATTACATCACATAACG
GTAGGAGTGACCGCGCAGTGTGGTAATCCCTATCTTGTACTTATCTCTTTTAATATATTA
ATAATTAATTATTCATTCATAGTAAAGTTGATTTAGGACTTTACGTAATAGTTGGATTAG
TATTGAAATTCTTTTCAAATATAGCATTATAGCAGTACTATAAATATGTAATCATTCCAC
AATACAAGGGTACTGAAGGATTAAATCGAATCAGACTTTGACAAAATCAATTCAATTCTC
CCTTCTATCATGATGTTGCACCCAATTATACTGGCCATTATTTGCATGGTTGAAGATTGT
AGGGATCCGGAGATGGCATTCGATGAAATCTCCAGGACATCTGCCTCTGCAATATCCTAT
GGATCTTCATCATCAACATCTATCCAGAAAAAGAGTTTGCAATGATGTGTAGCTAACCAA
ACTTCATCACAATTAAAACACAACCCTTAGGCGCATCGGTATGCTCTCTCTGCCAAGTGA
TGAAGTGAATTTCTTATCTCTTTAAAAAATGGTCATAATTCCTTTTGAGTATTAGGTAGT
GAAGCATGTGGTAGGTTCTGTGTTAGAAGGTACAGACTGTTCTGGGTGTTTAGCAGTGGC
CGATCTGAGACTTGGGTTGTTAGTTGATGGGGCATGACACAAATTTTGGTTTTTCTGAGC
TATTCACATGGCTAGGTTGAATGTCACATCCAGGTTCCCCAGTTTGAGCAATTCCAATTC
CATCCTAATATCATCTCTTAATCCTTTCATAAAAAGTTTTACTTGGAGTTGGTTGTCTAC
GGTCTGGACCTTATCAGAAAAAGATACCATAAGAAGAAGATTGCAGTTCGTAATGTTTCT
TCCGACCTATGGTGGAAGAATAGAAAAACAGCATGACCTTGTGAAAGTCTAATTTGGTTT
TATCATTTGATGCTCTTATATCAAGGAATGATTACATATTTGTAGCAGTGCCATACTCGA
AAAAGAATGTCAATCAAAACTTTATAGAGCGATAAGCACACAAAAGATGGTGTTGGGCTT
TGCTTTAAAGCGAAAACGCAAAGTGAAGAGTTGCTTTCTCACAAAAATTGACACATAAAA
AACAAAAAATAATTATATTTGATGCAAATATAAGACAAAACACTTAAAAGTCATAATAAT
CATATGAGTCATAAATAGATATGGCATTGTGTATGTGTGTGTGGAAATCTATCAATCCAT
AACCTGAAAGTTTAGTATTCAGGACCCAAAAGATATTTTTTATCAATCCAGAACTCAAAA
CTATCAATACAGGATCTGAAAATTATCGGTCTAGGACCCAGAAGTTAAGTTTTGGGTCAT
AGACTGATAAAATTCATAAACTACCGGTGCTAAGTTTTGGAGTCTTGTATTGATAATTTT
GAATCTTTCAGATCCCGCGAATTGATAAAATATCTTTCGTGTCCTGAATCAATACATACG
TACATATACATACATACATACATACATACATACATACATACATATATGTGTGTATATATA
TATAGGTATATATAATATACATACATATACATATATACATATACATACATACATACATAC
ATATATATATGTGTGTGTGTGTGTGTGTGTGTGTGTGTGTATATGCAAGCCATCACAAAA
GAAAAATTAAC
>Cj_pnp_00144_02724
GGCATCTTCCTTAAGTGTCTCAAATGATCTTTTAAGATCCTCAATCTTCGATTGTGTGTC
TTGCTCGACATCTAATCCAGTGCCTGAGACATTGATCTAACTGTCTACCGGCTGTCTAAT
TAACTTGGTCAGCTCACTAGTCAAACACGTTCACCATTTGGAAATAATCGACTTGCTATG
CATCTGAACAATGGCATAACAAAACAGGCACTGCTTGACTTTCCCCAAGTCGTAGGGCCC
AAAGTAAAGCTATCATCCTCGTGTATGATTACTAAAAAACATATGATTACTATTGCTTAG
TGAAATCCCTTCTCTCTCATTTTTATTCTAGTACTGCACATACCCAAACATCCATCCCGA
AACCAATATTCCAAAATTGACAAAAGACAATCAACAAGCACAACATCTTGGTTAGAAACA
GAGGGATAGTTCTTACCTGAACAATGGCATAACAAAACAGGCACTGCTTGACTTTCCCTA
GTAGTCTTAGTCTTTTATGGTTTGGATTGTTTTCAGCATCAGAATTGTGTCTACTGCTAC
TTTCTTTGGCTAATGAAAGAAGTTGTTTATGTCGACTACCAATTGCAACAGATGACTCTT
TCTTCGATTCAGCCACTATTCCATTTTCTGCCTCCTCCAACTTTCCAACCTTGCTTTCAA
CTCTAATACTTTTGGATCCGATGTTTCTTCGTTCTCTGCATTTGTTGATGCTTCTTCCAT
TTCTTATGCTTTTGCTTCTTATTTAGCTTTCTTTTTCAATTCTACTTCCTATTACCACCA
TTCTCCCAATGAAAATGGTAAATCCAACCAATCATTCTCTATCATAACTATGCATTGTTT
CTGTCCCGCCAGTTCTCACCCCAAACTTTTTTCTACAGCAACAGCATATTTCCTATTTTA
GTAACACTATTACCAATGTTTGGGGGGCTGCCCCTTTGTGAATCTAGTTTCAATGTGCGG
GCCTGCATTACAATCTCTTTTCCTGCAATTTGGAGAATTATTATGGGTGGATGGGCTGCC
ATAATTGACACCAGTTCCATGTTCTACTGCTTCATCCATGTCCCATGTATAGTATCATTC
TTCCTCCTCATAGGTGCAGATGCCCCAACTCTGCTACTTCTGTAGCTGGCACCACTGCTG
TCATAAGTTTGAGACGGAAGATATATCAAAGAATCCACAACATCCCTAATTAAAGGCCAT
GCGGCAGCTTGTTCATGTACACACAACAATGCCACTTTTAGTGCTCGATAAAATCCTCTA
GCTGGATAACTGCCTTGCAACAAGGAATCAGCCATTTTCTTTATCATCATTTTGTCTTTG
AAAAGGAGCCTAGCCAAAGCCACAATATTTTGTTCGTCTGGAGTCAATGGGCATTCGACG
GCTTTGCGCCCAAGAAGTATTTTTGAAGATTTAAAATCTCTATATATAACAGGGGGGTTG
GCTTTGTCATGTAAGTATTCCAATCCCTTTGCTGCACCAACTGCAATCTTCATTCTTGTA
TTCCAGTCCAAATTCTCTCTATCTGGTGGAAGATCTGCTAAGTGTATCACACTCAGTCAC
TAATAAAGCTCAAACAACGTATTTCATTGATAATCGGTGAAAAAAGAGGTAATATCAAAG
TTCACTATTTTCAAAGAAAACATGGATTCATCTAGGGACTAAACAATTATAAATGGCATG
CAAAAATGAATGGGAGCACAATAATAATCTCTGAAAGGTGGAAGCAGCTAACCATGCAGA
TGATCCTCGATAGAACCCAATGGCATAAACTAGTAAACAAGGAGCCTTTGATCCCCATCT
GCATAATAACCTATCAAGTTGACAGGATTTGGATGATGCAAGAGGCTAAGCCTCAGAACC
TCCACCAAAAACACTTTGTCCCCTTGAATACCATTCTGGTCAAGTTGCTTCACAGAAACT
ACCTGTTTAGTACTTCCTATCACACTGCCAATCAAACACTCAGGACTAAAGTTATTTGTC
GCTGCAACAAGCTCACGAAATTTCAAGATTTGTGCCCTTGTTTTAGCAGGTGAACCATCT
GGTGTCTCTTTGTTGTAAACGTTACCACTACACAAATGTGACGTTTCTGTGGTAGATTGC
TCCAAGTTTTGTATGGACTCCTTACTTGACGACCCAAAGCATGAAAAACACCTGGCTTTT
GTACAGAATTGCGGCAATATAGAGTATCAGCTGAGTGTTGACAGAAAGGCGGAAATATAG
AGTATCACCTGGCTTAGCTACAATCCTCATGGCAAATTCCCTTTGGAAAATAATAATTGC
AGCCCTGAATAGCATTATGAACAGCCGAATCGAAGCGGAAAATCCCCTACCCACTCCATC
CCTCTAGAATGATTAGGGTAGTATTACACACATCCCTCAATTCCACTAATTGAAAGAAAA
TCCCAAAACGATTGGATTGAAAGAACAGCTTAAGAGTGCGTCCTGATTCGTACCTCGTAT
AAGGAAGAACATGCGTGGAAGAAAGAATCGTGTGTAAAGATTCTCGAAGCCAAATCGTTG
CCTCAAGGCCCAAACAAATTTAATCACAGCGGCACCCTTTGAATTGAGTAATATGTAAAT
TGTGTGAATGAAGACGAAAGCGAAAGAACTTATCTTCGATTTCAAATTCTTCAAGGAAGG
TAATATCTAGATTGCTCACTATAGTCCTAGACCGCATTTGTGGTTGATCCCAAACGGAGC
GGTGGCTTTCTCGATTGAAAGAAC
>Cj_pnp_00145_01834
TTCTCCCAAAAAATATTTCTTCCGACGAAAAGATTCTTTTACAAGAGAATCATTCCACTT
CGACACTAGGCACGAAGCCACGAACAAAACTAATTAAAACAAGTCCAATTCTAAAACTAG
TACTGTGTTCAAGAGTGGAGGCTCACAAAACACAGCAATTCATTTCGTCAGCCTCCGCAG
TTCCGGTCTATCAGCAGATTCACGCAACCATACCTTCATTTCTTCCACCACTCTCATCAA
TTTTTCTCTCCTGAGTTTCTTCAATCATGCATTCCAATCACTTGCTGCTCGAAGAACCCA
TCAGGATGGCCTCCATCTTGGAGCCATCCAAAGCCAATTTCTTCCCGGCAATGACGAAGA
TCGTGGGGACACTGGGTCCCAAGTCTCGTTCTGTAGACGCTATTTCTGGCTGCCTCAACG
CTGGGATGTCTGTTGCGAGATTTGATTTTTCATGGGGAGATGCGGATTATCACCAGGAGA
CTCTGGAGAATTTGAGGACTGCTATTAAGAAAACTAAGAAGCTATGTGCTGTTATGTTAG
ATACAGTGGGTGCAGAGTTGCAGGTGGTTAATAAAAGTGAGAAGGCTATTTCTCTTAAGG
CAGATGAGATTGTTACTCTCACACCTGATCAGGGCCAAGAAGCCTCTTCTGAAGTGTTGC
CCATCAATTTTGCTGGCTTGTCTCAGGCAGTGAAGAAGGGAGACACCATTTTCATTGGCC
ATTATCTCTTTACAGGAAGTGAGACTACCTCTGTTTGGCTAGAGGTAGATAAAGTGAAGG
ACCAGGACGTGCTTTGTGTGATTAAGAACTCTGCAACTTTGGCTGGGTCGTTATTCACTC
TACACGCATCTCAAATCCATATCAACTTGCCTACACTATCTGACAGAGATAAAGAGGTTA
TCAGCACATGGGGTGTACAAAACAAGATTGATTTCCTTTCACTATCCTATACAAGGCATG
CCGAGGACGTTCGTGAGGCTCGTGAGTTTCTTTCTAAGCTGGGTGACTTAAGCCAGACTC
ATATCTTCGCTAAAATTGAAAATGTAGAGGGTTTGACTCATTTTGATGAGATCCTTCAAG
AAGCTGATGGTATAATTCTTTCTCGTGGAAACCTTGGGGTGGATCTCCCGCCCGAGAAGG
TCTTTCTGTTTCAGAAGGCTGCTATGCATAAGTGTAATATGGCTGGAAAGCCGGGAGTCA
TAACGCGTGTTGTTGATAGTATGACAGACAACCTTAGACCTACACGTGCTGAGGCAACTG
ATGTTGCCAATGCTGTCTTAGATGGAACGGATGCCATCCTTCTTGGTGCCGAGACTTTGC
GTGGATTATACCCTGTTGAGTGCATTTCCATTGTGGGCAAAATTTGTGCTGAGGCAGAGA
AGGTCTTTAATCAAGATATGTACTTCAAGAAGACGGTAAAATTTGTCGGGGAGCCTATGT
CGCACTTGGAGTCGATTGCCTCCTCTGCGGTACGTGCCGCCATCAAGGTGAAAGCTTCTG
TGATTATATGCTTCACTTCATCTGGAAGGGCTGCAAGATTAATAGCAAAATATCGCCCGA
CAATGCCAGTGCTATCAGTTGTGATTCCTCGCCTCAAGACAAATCAACTTAAGTGGAGTT
TTAGCGGCGCGTTTGAGGCAAGGCAATCCCTTATTGTTCGTGGTCTTTTCCCGATGCTTG
CCGATCCTCGACATCCTGCGGAGTCTACAAATGCAACAAACGAGTCAGTGCTAAAAGTTG
CACTTGACCACGGCAAGGTGTCGGGGGTTGTGAAGTCACGACCGTGTTGTGGTGTGCCAA
AAAGTCGGAGATGCATCGGTGGTCAAGATTATCG
>Cj_pnp_00146_00695
ATCGGACCCTGGACTTGAGTTGCATTTGCAAGTTCCTCCGGTGTCGAATCACCATCCTGC
AAACAAGACAAAACAATCAGCCTTCTATGTAGGCAGCAGCCTATGAAGATAAACAGATTT
CAAGCTTACCTTGAATTTCTTAGAACGCCTTGGGAAGATGACTAGCTTGGCTTTGTATGT
CTTGAGTTGCATTTGCAAGTTCCTCCGGTGTCGAATCACCATCCTTGAATTTCTTAGAAC
GCCTTGGGAAGATGACTAGCTTGGCTTTGTATGTCTTGAGCCTCTGCACATTGGATTGAA
GCCCTTCTAGAGATTTGTTCCTTCGCCGATGATCAACTGAAATGCCAATGGTTGGGGCCA
ACTTCTTAGGAATACCAGCAGCTTTAAGCTCCTCAAGAGAGAACCCCTTGCCTGCTCTGA
CTTTCATATTGTACTTGAGTGTTTGCCCATGAACAATTGGCCGAAGAGGACCAGCTGTGG
GCCTAGGGAAAATCTTAACAGCTTTCTTTTGTCTAGCAATACGTCTCCTTGTTTTCCTGG
CAGGTTGGTTAAACCATGTTCTCACATAGTTTTGCCAGTGCTTCTTGAAGTGACTACTCG
GCACAACATTGTTATGCTTAACCATGTCTTCTTACCTGGATATAGAAGAACACTGGTGAG
TCGTCGAACAGGAGGCCACAGCAGAAGAGGTAAGG
>Cj_pnp_00147_01827
TTTCACCCACAATGTAAGCAAATTCAACCATTGCATCAATTCAGCAAAATTTTACCCATT
CAGCCACAAATCCCACAATGTTTCACCAAATTCAATCAATTTCAGCCTCAAATTTTACCT
TAACAAACGTTTTTCTTGCCAAAACCAAAAACTACTACAAATCTCCTCCAAATACACCCG
ACGAAAACCTTAACATTAGTGATCCTAACTTACTATATATCTACTGTTTCTCAAACCTCT
TCGACGCAAATTGTCGAAGAGAGAAAACCGCAAGTCGTCAGCCACGGGAGAAGGTTTTTC
TTAATGGACAGAGATATCTGAACTAGTGATCGGCATCGATCATATCTTTATCATTCATTC
CATCAAAGAAACCCCTCGTCTTAGAGTTTTCCTTGGGTGTTGCATTGGAATCAGAACTCC
TTCGCAGACGAGGCTTCTCATCTTCCTCGCCTTCAGAGAAACAATCATTGCCATTCCAAA
TCCGAGGATTAGGTCTTCGATCCATGTCTTCTTCTCTCTCTTCTGGAACGTCAATGGTGG
AAGGCGTCGTCTGGAATGGCACGCTGGGTGCGTGTGGCAATTCGGAAATTTGTTCGAGCA
GCATATTCCTGATCTTCTCCAAATCTCGTGGCGTGTTCTGATTCTCCATGGATCTTGGTT
CAACATGGAGTGTGTAATCGGGGCCAAAATATTCATAGTACTCATTGTAAGGCAACTTAT
TGTCCGGTTCAACCCCCACCGCTACTGCTGTCTCATAGCACCAGCACCGGGCAACATTTC
TAATGGTATACCCTCCACCGCCCAAAACCATGAGAGGAACATTAAAAGACCTAAGAAAAC
GGAGACAGTCGGCGTGACCTTTGACAGACAAGTTGAAGCACCCTAGTCTGTCTCCCGCCA
ACGAGTCTGCTCCACACTGAAGAACAACCGCATCCGGTTGGTACACCTCCATGACTTTTT
GGATGATCGGACGAAACAAACTACGAAAACTATCATCATCCATTCCATCGTTCAATGGGA
CATTGACAGCATAGTATTTCCCGGGACCCACACCGATGTCTTTGATGTGGCCAGTACCGG
GAAAAAAGTCCCCAAATTTGTGGAAAGAGACCGTCATTACCCTGTCAGTTGTGAAAAATG
CCTCCTCGACACCATCCCCATGGTGAATATCAATATCTATGTATAGCACACGCCTGTGAT
ACTTCAAAAGCTCGAGAATGCCCAAAACGATGTCGTTAACGTAGCAGAAGCCGGAGGCCT
CGCTCTTCTTCGCATGGTGCAAGCCACCCGCCCAATTGATGGCTATATCAGCGTCCTGTC
TGTTAAGCTTCACGGCGGCGCCCATAGATCCGCCGGCTGAAGCTTGGCAGAAATTGAAAA
TCCCGTCGAAGACCGGGCAGTCCTCACCGACGTTGAAGCGCTTGAGATGGCGAGCGTGAG
TGTGGTCATGGAGTGTCTCGGGGCTGACGGAAGCTAGAAAGTCCACGTATTCCGGAGAGT
GAAAGCGGCGAATGTCGATCGCATCTGCAGGAAAAGGGCGACTGATCTCCATGCGGCGGT
GGAGGGAGTAATGGACGACGAGGTTGTGGGCCATACGGATGCGGTGAGGTTTCATGGGAT
GGCCCTGTCCATAGTAGTAGTCTCCGATTGTCGGCTCATAGAAATACGACACGCGCCGCT
TCTTGGCATCAGTTCCAGTTGAGGGGAGCGACGCGCCGCCGCTCTCTGCGGTGGAAAATT
CCATCGGACGGACTGGAGCTTTGACTTAGGGCGAATTTGTAAATACCTAAAAGACGAAGG
AGCTTGTTATTGTTTTTTTAGTTCTTG
>Cj_pnp_00148_06153
TTAGTTGCCCATCGTTTATGATCAGTTGATTGATGCTGATGTTTGGTGGAGGAAATTGGT
AGCAGGGTTTGGAATTTTTATGTTTTTTCTTTTCATTTAGTTCATCTTTTGGTTTATTTA
GGGTTCTCGTTACCTTGGGTTACGGGTTCTTCATCACGGTTACCGGCAATCGGTTTGAGT
AAACCGTGATACTGACACAATGTTCTTTCTGTGTCAATCGTCTACATATAATTATTACGG
CTCTTATGTTGGTTGTTTTAATCTTTGGATTTAGGGTTCGTCTACCTGGATTGCGGGTTG
TTCAAATGTGATCTGCCATGTGTTTGACTATTTTTTGCTTGGACGTTATCAGATCTTGTA
ATAATGATGGTGTTGCTAGGATATCCGACTTTGAAATATTTTTAGATAACCTATCTAAGC
GAAACCAAATGCGATTTCTTATATCTAGATGCCGCCCAATCTTTTTTCACTTATGCTTGT
GTGAGTATTTTGCATAGACAGGTTTGTGGGTATATTCGAAAATGGGGTGATGATAATGTT
TTGAACCATAACTGCAGGGAGACTCATGTTTGTACTCTATGGAACAAGTTTGGAGAGTTT
TATGCTCAGAAGACTGGGAAAAATAAAGTGTTCTTGATTAAGCAAATGATTAGATTAAAG
TATCATGATGGGACTCCTATTATAGATCACATAAATGCATTTCAGGGTATTCTAAATCAG
CTTGCAGGAATGAGTATCAAGTTTGAAAATGAGATTCAAGGTTTATGGCTACTTGGTACA
TTACCAGATTCTTGGAAGACTTTTAGGACATCTTTGTCCAACTCTGCACGAGATGGCATT
ATCACTGTGGAATTGGCTAAGGGCAGTATTTTGAATGAAGAGATGAGAAGAAAGTCATAG
GATTCCTTAGTCTAAAGGAAAGTTTGCTAATTTTGAGTGCTATCATTGTGGTAGAAAAGG
GCACACAGTACGATTCTGCAGACATTTAAAAAAGGAGAACAAGAAGGCTAATTACAGCAA
TCAAAATAACAATCACAAGAAGGATGATGGTGATAACGACACTGCTGAAGTTAATGCTGC
TGCTGAAGAGTTCTTTATTTGTTGTGATTATGATATGGTCAACTTTGCACATGATGATTT
GATTTGGGTTGTTGGCAGCGGTGCTACTTGTCATGTGACATCATAAAGGGATTTTATACT
TCTTACACTCCCGGTGACTTTAAGAATGTTAAGATGGGTAACAATGGGCTATCAAAGATT
GTTGGTGTTGGGGATTTTTATTTAAGTTTCAGACTGGGATGGAGTTACACAATGTAAAAC
ATGTTCCAAATATTTGACTTAATTTGATCTCGGCTGGCGTTCAAAGTTATACATGACACA
CTTGAAGATTTCCAATGACTCGGTCCATGCTTCAATGCATTCTGATGTGACTTATTTGTG
GCATAAGAGACTTGGCCACATGAGTGAAAATGGGATGTCTTTATTATTGAAGAAAAAGGT
GTTGACCAGTGTGCATTATGTTAATTTGAAGAGGTGTTCTCATTGTCTGGCAGGTAAGTA
AACAAAAGTTTCATTTAAGAGTCACCCTCCTTTCAGGAAGGAAGGTATACTTGATTTGGT
GCATTCTGATGTATGTGGTCATATGAAGACTCGTTCACTTGGGGTTGTCTATATTTTGTC
ACATTCGTCGATGACCATCTAAGGAAGGTAGGGTTTATACGTTGAAGACTAAAGATCAAG
TATTGGAGGTGTTTAAGCAGTTTTATGCCTTGGTTGAGAGACATACGGGGAAGAAGCTTA
AGTGCACTCAGACAGATAATGGAGGTGAATACATTGGTCTTTTTGATGCTTATTGTAGAG
AGCGAGGTATTCAGCACCAAAAGATTCCTCCAAAGACACCACAATTGAATGGTTTAGCAG
AACGAATGAACATAACCTTGAAAGAAAGAGTTAGATGTTTGCTTTCACATGCAGGGTAGC
CTAATTCATTCTGGGGTGAAGCTTTGAATACAACGATACATGTTATTTATCTAACCTTTG
CATTTTGATGTTCCTGACAGGGTTTAGAGTGGCAAAGATTTTTCTTATCGTCACTTACGA
GTTTTTGGATGCAAGGCTTTTGTGCATATTCCCAAAGATGAGAGGTCAAATATTGATGCG
AAGTTTAAGCCATGCGTGTTCACTCGGTTATGGCCAAGATGAGCTTGGGTACAAGTTTTA
TGATCCGGTTCATAAGAAACTTGTTCAGAGCTGAGATGTTGTGTTTTATTGAAAATTAGA
CTTTGAATGATGTTGAGAAGATAGAGACAGAGAAAATTCCTCAATACAGTGATGATTTTA
TTGATCCGGACCCTGTTCCACCACAGCATGTTGAACCACAGCTTGGAGATGATTTCCAGA
TTGATAACCAACAGGATGCTGATGATGTTGATGCTCAAGAGCAAGATGAGTTAGATGAAG
GTGTTCATCCAGAGTTACCAGTACCAGATGTGCCACCATTTGTTCCACTTAAGCATTCTG
TCACTGTCATCCTTCGAGCCGATATTCTGCTCATGAGTATGTCTTAGTTACTGATGGGGG
CGAGCCTGAGTGTTATGTAAAATCTATGGAAGATGAGCACATGAAAGAGTGGTTTGAATC
CATGCAAGATGAGATGATTTCCTTGTATGAGAACAACACTTTTGAGTTTGTGAAATTGCC
AAAAGGCAAGAGAGCATTGAAAAACAAAATGGGTCTACAAATTGAAGACTGAAGAGCATA
CTTCTCAACCTAGATACAAACCCAGGTTAGTGATTAAAGGCATTTTCTCTCTAGTAGTGA
AGATGGGTTGTATTAAGGTGATTCTTAGTTTAGCTGCTAGTCATGATCTTGAGGCTGAGC
AGATAGATGTCAAGACAACTTTCCTTCACGATGACTTAGATAAATAAATCTATATGGAGC
AACCAGAAGACTTTCAGGTTAAGGGCAAAGAAGACTATGTGTGTAGAAAAGTCTATATGG
GTTGAAGCAAGCACCAAGACAGTGATACAAGAAATTCGAGACCGTCATGGGTAAGCAAGG
CTACCGAAATACTACTTCAGGTCATTGTGTTTTCTTTCAGAGGTTTGGTGATGATGTTTT
CATCATTTTATTTCTTTATGTTGATGATATGTTGATTGCGGGCAAGAATGAAAAGAATTA
TCCAGCTCAAGAAGTAATTGAGAAAGTTTTTTGCTATGAAAGACTTGGGGCCATTAAAAC
AGATTCTTGGCATTCAGATTACTAGAGATAGAGCTTCAAAGAAGTTACACATGTCATAAG
AGCAATACATTGAGAAGGTGTTTTCCAGGTTCAACATGGATAAAGCTAAAGTGGTTAATT
CACCTCTAATTATCAACTTTAAGCTGACTAATAGAGATTTGCCCTTCTTCAAAGAAGGGT
GCTAAAGAGATGGATAGAGTTCTATATGTCTCAGCAGTTGGAAGCTTGATGTATGTTATG
TTATGTATAAGGCATGACCTTCACATGTAGTCGGTGTTATTAGCCGATTTATGTCAAATC
CGGGTAAGAAGCATTGAGAGCAGTGAGAAGTAGTTAAATGGATTTTCAGATATCTGTGAG
GTACCTCTAAATTGGGTATCACATTTGGAGTTGGGAAGCTGATGTTAGTTGCATGGTTTT
CAAAGGCGTTCGGGGCGTGCGCCTTCAAGGCGCAAAGGCGCTGAGGCTGCCGAAAATAGC
ACCCGGTGCTTAGGCCCCCTTCCCCGGACACGAGTCGTGCGCCCTCAACCAGTTGAGGCG
CCAAGGCGTAGGCAAGGCGTGAGGCGTTGGCTAGGCGTAAGCCCCGGAAAACCCCAAGTC
CTGCTGAGCGAGTGAGCGACTTCGTCTTCTCCGGGCGACTGCTGAGCGAGTGATGGCTTC
CGTTGTCTTCTCCGGGCGAGTGCTGAGCGGCAATCGCAGATCCGCTGTCTTCTCTAGGCG
ACAAGCTCTGCTTCGTTCTTTTGACTTCTTTGACAGGGGGAGTGGTTTCATAGCGGTCAA
GACCTCAAAAGTGTGTTGCCTTGTCCACTACCGAGGCTGAGTATATGGCAGCAACATAAG
CGTGCAAAGAATTATTGCGGCTAAAGAGATTTATGCAAGAGCTTGGTTTTATGCAACAAC
ACTATGTGGTTCTTTGTGACAATCAAAGTGCTATTCACCTTGCTAAGAATTCCATGTTTC
ATAAAAGAGCGAAGCATATCAATGTGAGGTATTATTGGATTAGAGATGGTCTTGAAGACA
AGTTGTTTGGACTTAAAAAAGTTCATATCGATGATAATTGTTTCGATATGTTGACTAAAG
CTTTGGCAAGGGAGAAGTTGAAGAAATGTTGCTCGATTGCCGGGATGACAAATTCTTCTT
CATAATAAGAAAAGGTGAGATTTGTTGGGCTTTTATATGGGTTTCCAATTATGAGGAAAC
ATAATGACCCAATGATTTTTTTTGGCCCAAATACAAGATGCTTTAATCCGCTGTAGGTTG
GGGTATTTTTGCAGAGTGGTGTAGCCATTTTTCTTGGACAAGAGAGGGAAGCAAAAAAAG
TTTTCTTCATTCCCGTTCTTTTATGACAGCAGCTCAGAAAATCGCTCATCCCCGGAGATT
GAACGGTCAGATTGTCCTCATTTTTGGACAGCGTCTTGACAACATCAAGGCCTTCATTCT
GTACCGTTGGATGAGAAGATCAGTTTCTGAGGCTCAGTAGATGCTGCTGGACAGCAGCCC
CTGTGTTGGTGTTTTTTCTTCCTTTCTCCTTGTTGTTTTGATTTCAAACAATTGAAGTGC
TTTGTTCCAAGTGTTTGATGGTTATTGTATGCCACTACTACATCCAGAGAAGACCTGTTT
GTATTGCTCTCTTGCTGGTGGTAGTGGATTTTATGCGGCCTAAGGGACCCGTGGTTTTAC
TCTCGTCTTAGAGATTTCCACGCCAAAAGCTTTTTGTGTTTTGTGTGTGATTGATTGTTG
TTCCATCGTTGTTTTCTTGGGGGCTGATTTGGTCTGCAATTTGAGAATTCTGTTTGTTTG
CATCCTCATAGGTTCATTGGGGTTTGGTAAGTTTTCAGTATACCGTTGTGGTGTATTTTT
TCCGTCGTCAGATAGATCTATGAATGGTAGTTGTTAGGTTGTGGTTCTTACTTCCTACTC
CAAGTTTTTGGTTCCTATTTCCTACTCTTCTTGATGCTTTTGTTCATGTGCTAGGCAGAG
GGAGACAATGGTTGGGTGTTGTGAAGCATTAAGGAGTGAAAATTGCCTGTCGTAAGTTGT
AATTCTTTCTACAACACTGGAGCAGTTCTACCAGTTGATGGATGTGGTATCAGTTTATTT
GCAAGCTCTTTCTACTGGATGCCTGGTTTGTGACCAGTTGATGAGTTTGGAATTTTTATG
GTTTTTTTTCATCCATTTTTTTGGTATATTTAGGGTTCATGCAACCTGGATTGCCAATCT
ATGAAGCTCAGAATTGTCAAAATACTCACGCATCCCGCGCTGGGGGACGGCAACGAAGCG
GTGCTCGCTGGCTCTGAAATGGTTCTGAATTCAAGAATTGCAGCGCCTCGTCCGAGCAGC
AGATGAGGGGCGTTTCTGGCTCGCCCAGGGAAGATTGACCGTGGTTCCCTATGTTTCTCT
TTAATCTCACTCTATCACTCTTTAGGGTTCATGCAACCTGGTTTACGGGTTCTTCATCAT
GGTTACTGACCTTCGGACAATTTTCTTTTTGTGTCAATCATCTACAAATAATTATTATGG
CTCTTATGTTGGTTGTTTTGATCTCTGGATTTAGCTACCTGGATTGCCAATCTATGAAGC
ACAGAATCGTCAAAATACTCACGCATCCTGCGCTGGAGACGGCGATGGAAACGGTGCTCG
CCAGTTATGAATTCAAGAATTGCATCGCCTCGCCCGAGCAACTTGATGAAGGGTGTTTGT
GGCTCATCCGGGGAAGATTGACCGTGGTTCCCTAAGTTTCTCTTGAATCTCACTCTTTCA
CTCTTCCACTTCTTTCTCTCAAGTCCAATCATCATCCTGCGTCTATTTTGAGGCAAGCAA
TGATCGGGCAATGGGTGACTCAACCAGCAAACCATCGCCCATGAGAATGCAAAATATGTT
AGTGAGTATGCCGACTATGCACCGCCACTAAAG
>Cj_pnp_00149_01368
AAAAACCCTAGACAAGTTCTCCGTTCACCAAGATGTTGCTCAGAATCTTAAGAAACTGGT
TACAGAACAAGATTGCCCGCATTTACTGTTTTACGGGCCATCCGGCTCGGGTAAGAAAAC
CCTAATCATGGCCCTTCTACGGCAGATATTTGGACCCAGTGCCGATAAAGTGAAAGCTGA
GAACAAAGCTTGGAAAATTGATGCTGGAAGTAGGACCATTGATGTAGAGCTCACTACACT
GTCAAGTACTAACCATGTGGAATTGAGTCCTGGTGATGCTGGATTTCAAGACCGATATGT
TGTTCAAGAGGTAATCAAGGAAATGGCAAAGAATAGACCCATTGATGCCAAAGGAAAGAA
GGGATTCAAAGTGCTAGTACTGAATGAAGTTGACAAGCTATCAAGAGAAGCACAACATTC
TCTTCGAAGAACAATGGAGAAATACAGCACATCATGCCGTCTGATCCTTTGCTGCAGCAG
TTCTTCAAAAGTCACAGAAGCTGTCCGTTCTCGATGCCTCAATGTGCGAATAAATGCACC
TAAGGAAGAAGAGATTGTAAAGGTTTTGGAATTTATTGGTAAGAAAGAAGGGCTTCAACT
CCCACCAGGATTTGCTGCTCGTATAGCAGAAAAGTCAAACAGAAGTCTGAGAAGAGCAAT
CCTTTCATTTGAGACTTGTCGTGTTCAACAGTATCCCTTTACGAACAACCAAGCAATAGC
TCCAATGGACTGGGAGGAATATGTTGCAGAGATAGCATCAGACATAATGAAGGAACAGAG
CCCTAAAAGGTTGAGTTCCAGGCTGTTTCAGGTTCGGGGAAAGTTGTATGAACTACTTTC
TAACTGTATTCCACCTGACGTTATTTTAAAGAGGCTTCTTTTTGAGCTGCTGAAGAAATT
GGATTCTGAGTTGAAGCATGAAGTCTGCCATTGGGCTGCATATTATGAGCATAGGATGCG
CTTAGGACAGAAGGCTATATTTCACCTTGAAGCATTTGTGGCCAAATTTATGAGCATTTA
CAAAAACTTCCTCATTGCAACCTTTGGATGAAGTTCAACATTCTTGAGGCCTGCAATTTT
ACATTATGCATTTTACTAGTTGGAGCACATTTTGTGAACAATGATGCTGATGCCCTAATT
TCTGGATTCCTTTCAGCTCCCTAGCTTTTTTGTTTTTGTTTTCAACTTGAATTTGTTGCC
TCTTGTTTTTGCTTTCCTTCGACTATTTTTACTCTTATCAACCCAATGGTATATGATTAT
AACAATTTATACGCCCCTTAATCTGATGGTTTGTGGATTACCCATCTCCCCCTCATTGAT
CTGAGCATCAACTTGATCAACATACAAATTAGCACATGAATTATCCAG
>Cj_pnp_00150_02745
AAGGCTCTCAAATGATTAAAAATCTCAAAGGAATACGAATTGAAGAGTTTACGAATTTGT
AAAGCCTCTAGTAGAAATGTCCATAAATAGATATATTTACTTGCAAGACTCGCCTCGAGC
ATTATTATATTACTCGGTATCATGTATATACCTCTAAAAACCCTTTGCTGGTCTCAAAAT
TTCAGCTCTGCAAGGTTAAGAGTAGCTTCAGTTAATCCATGGCCATATTCTTCACTTCAA
GAAATGAATAAGCAAATGCCTTTTGTTCCTCATCCAACCCTTACTAAGATAATTAAAATC
AGTATGGCAAAAGATAGAGTGTGAACAAGTGCCCCATTAGTGTAATTTTTGTAATCACTT
GGGACATAATGAGAAGCAATGTTTCTGGAAGATGCAAACAAGGTAAGTTGCTAAAGGCAA
AGCAGTGAGAATTGTTGATCAGCAGAATTTAACATCTAAAAAGAGAGTGGAGAGTGCAGC
AAGTAATGTTGAAATGTTTGATGATTGACCAACCTTAGAAATTATAGGCTAAACAGAACA
TGATGCCTTGTTGGAATATACAAAGGGTCACCCTTCTATATTATTTATTTGTGGCACATG
TTTCATATTTGTAGATGGTTCCTAGGTTACTAGTTGAAGGGTCATGTGTGTGTGTGTGTG
TCAAATCAAAATCCCAAAGATCATGAGCATATTGGAAGGGAGAAAAAGTATCTGTGATTA
CCAATAGTGCATTGCAACATCAGTTTTGTTTCCTTGAAAACATGCTTGAGAAAACACCCA
TAGAAGCTAAAAAAGAATGTGGGACTATAAATAAGAAATGGAAATAGAATGATATGTGCC
AATCAATGAATTACAATTACTTCCATGCATAGCAACATAATCGGAACTTCAAAATAGTTG
AAAGTTCATTACCTGTCCCCCATGGCTCCAAAAGTAATTGTTGTGTGTGATTTTCTCCAG
GTGTGTGGATTTATGTAGACGGGAAGTAAACCATCATCAGGTGCCATTAAGCAGTTTGAT
CTTGTGCCATTAGCTCAAATACTCCGTATTAGCCCTGGATAGACATATATAGATCCTAAC
AATTTCATCATATTCTTTAAGACTTGCTAATAACACATTTTTCTGTTTTCAAGATTTGGG
TAACATCCATCCCGTGCAGGCAAAAGCCTGTCTGCAATATCTTGAGCTTTTTTTTACGAA
ATCATATCCCCTGAGAAGTCATATGCACTAAGAAGAAGTCCACCAAAACAATGATCACAA
AGCTGATGAAATCCATGAAATGACTTAGCAATTAGAGTCACAACTAACAACAAAAATATA
CAGAACACAAAAACACAATTGCCAGTTAGTAGCACGATACAAATAAAATATTACTCAAGT
TAACATGTGCAATTTAACAATTTTAATTGTGTATCTGCTTCTCACTGAAAAAGTCTTACA
TAGCCAGTAGTCAAACAAGTAAGGAACCATGGTTTTTGTATTTTTTATTTTATTTATGCC
CAAGGACAATTCATTGAGTACAATATGTCACCACTTTGGGAGTATACTATGATTAAAGAA
ATTTGTATAAAGAATTAGCAAGTAGTTGCAATAGATTGTCTGCCATTATATCTTATAGAA
CATTTTATTAGCAGTTAATGTCTATTTGAAACAACAAAAGGAAGATTAGATATCAAATAA
TGAACATGACAAATAGCATGAGTAACAAACAGAAGCAAATAATAATTACAAATTAAAGGG
ACCGGGATTAATGCTAGAGAAGCCCTCACTTCAAAAAATAGAGAAATATCTTCAAGTACA
ACAGGTAGACAGGCATAAGATATTTCATATTTTAATGAAGAACATCATACAATGAAATAG
AAACTTCACTTGAAGTTCATCATGACCCCATGCATATATCGCTGAGCATCAGCTGGGACA
AATTTATCTCATGTGGAACAACTCGACCACTCTTAATTCACCAATTTTCAACATTTAATG
AAGTTGATGCCTGGGATTAAACTGGTAAATGAAAATAAACATAAGCAGGCTTTCTAGATG
AGGGCAAAACTCTATCAAAATTTTGAGCCAGAACTATCGAGGGAGATCATGTATTTGCAG
CCATTTGGGAAATAAAAGGGAAAGCAACAAGCATTTTTTTGAATCATACGAGTATCATTC
ATAAAAAGATGGAAGGAATTATTAGAATCTTGTAGCTTGATGCGAAGTCAATAAATATAC
TTAAAACCCTTACAAGGTCTTATGATAAAGCTAGTTAGAAGTTGGATGAACTATTAGTAC
CGCGAGCGTTTCAATAATCTTAAAGCTAAAATAACAGGGCAGGTTAAGGGAAACCAGACA
CTGGATAGCTATGTGGGCTTTCATCAGCATTATTCACAAAAATGATGAGCATTTATTTCA
GCTTAAATGAAAAAATTAATAATGAGCACTTAAATGATTAAGAAGACTGAACAGTAAAAG
TCTATAGGGCATGGCTACATGCTTGGTTAGCTGGGTGCTCAAGGCATAATTAGCTGCATT
CAGGTTGCAAAACTGAAGAATTATATCCAGGTGCCTGAAGTGGTATGTGAAACATACGAG
GGTCCGAGAGTGCTGGATACCGAAACACATGATGAACATCAGCATATTAAGGAAGAGGTG
ACCTGCATCTTTCTCTAGGATGTAAGAAGTGTGACCAACAAGGAACCAGACGATTAATCT
GCCATTGTTGATCCCAAACCAACTTGGTATAATCTCAGAATGCCT
>Cj_pnp_00151_03304
TTTTTATCTGAAAGGACTCTAACCATAAATGAAACAACTATTTAAAATAAAAATAATATA
TTCCCTTACAACAAGAAATTGATCAACTAACTAAATAATACAACCAAAATGAGTGTCGTG
TAGAAAAATCTTGACAAAAGAATCTGGTTCACATCCAGCATTAACTAAAGAAGAAGAGCA
AGGCTCAATTTCAAGAAAAACGTTGTGTAACCAAACAAGAAATGGAATTCTCTCAAGATT
CTGAAACAAACTCACAAAGAATTAAGCAGATAAGTGTCTCAATTTGTTAGGCCTGGTATG
GGTTACTTTGACCTTCATTTGTAGACATGTAAGCAAAGCTACACAGACTTAAGAGTCATT
TTTTCTCCATTGCAGGCTCAGTCCATTTCCAAAGAGCCATTGCCCCCTCTTGGTAACATC
TTCAGAAATCTTGATTCAGGGCTGATTATTTATTTCAACCAACTTGAATACGACCTCAAG
AGCTGCTTGAGCATAGCATCTTTTTATTTAGACCATCCAGTGTTTCCTCATTAAGGTCAT
TGCTTGTTGTGATGCGCATCGTTCCAAAACAGGGCACTACAAACTCTTTTTTGATATCAC
AAAAGATTTTCCTAGCTTCACAAGACTAATATGCAAGGTCACCAGAGTCTAGCCTAATGC
CTACAACTTTGTACCTATAAGTTGCAGTGAAACTCCTGTAAGTTGCCAGTGAATACTCGG
TGTCTTAGAGGATTTGTCACAGAGGAGCACTTTCAGAGGGCGTTCGGTACGATGGGCAGC
CAACGTGATGGGTTTTCTCTACAACTGTACCCAACTTGCCAATTCTCGCCACATCATTTT
CCAAGGCTACCAATACCTGGCAAGCAACAGTGTCAAGCGCTCTAAGAACCAGATAGGAAA
TGCACACCTTAAAATACGAGGACCAACCTGATTGTAGAAGCGCAGAATTTGGAACGTCTT
CTTCTGAGTTCGATTTGTATAATTTTGAATCATCTCTTGCTTTTCCTTCACTGAATGAGA
TGCCCCTGAATCGTCGTTCTAATTGGAAGCTCTGCCTCCTTTGTTCGTTGAATTTAGGTC
ACTGCCCATATCAACCCAGTGTTGCAAGCCCTTTTAGACGATTGTTTGTGTTGAATAGTT
ACCCATATCAACCCTGCTCCAAAGCCAAAGCAGATTCCAAATATAACTCCAATCCTCTGT
CAATAGCACACTTTGCCATGTTTTTTCCAAGCGGTCCTTTATGAGAATTGTGCGCTTGTA
TCTTCCTCACATCGATGCTTTTAAGCCTCCAGTTAATGAGCACTCGTTCCAGCGAAGTTA
CAGCAGTGTTGCAACAAAGTACAGAAGTTAATCAGTAGCCCAGTATCAGCCCGGTTGAAT
CCCAGAATTGAAGACCAAATACAATATAACAACAGCTTATAGAAAGGTAATGTGGAGTTT
AAAGCCTAAGCTTCAGGTAAAATAATCAACATAAGCACCGAGAAGACGAAAATCACCAGA
AACTCACCAGAAACTACAAAATCCTTATTAACAAAATCACTAGAAACGACAGCATCCTCG
AGAACCCATCTGCATTACAGCACCAACTTCTCGCCTCCATTATAGCACGAAAATGTTAGC
AGCCACAAAAATAATAGAATCCCACACCAGTCAGTTACTTTATGAGAATTGTGCGCTTTT
ATCTTCCTCACATCGATGCTTTCAACACTCCAGTTAAAGAGCACAGAAACGACAACCTCC
TTATTAACAAAATCACCAGAAACGACAGCATCCTCGAGAACCCATCAACTACAGGTTTGA
GTTTTTCATCACTCAAGAATACACTCTTTAAATGTGTCCACTTAAGTAGGTGATTTGACT
TCATTATCAGTTATTCCTGTGGAAATATTCCTAAAAAAATAAACAAACCAAAAAAAATTT
GTTATGAATTTGCCATCTGTAAACATTAATGCCCACTTGTCTTGTGTGTTTACAGTAATG
TTGAAAATAATACTCACAGTTATTTTTTATTTAGATTAATCAATTCTGTTTTCCTCTACT
AAAATAGAATGTATATGGGCTTCAACCTTCATTTTTAGGTAAACATAAATTACATAATAA
TACTTTGTTGCCTTTTTTAAAGGATACGAATACGATTTTTCATCTTTTTTCTTCTTCTCT
ATTCCCAGCTCTGGGCTGCTGTGCATATTTCGCCAGATGCCGTATTGAACAGATTGCAAC
GGAAAACACATATCCAGTGCGCCCCCCCGCAGATCTTCTTCACCACAATACATCTGTCTA
CAACACCTCTGGTGTCTATATTCAGTGCAGATTGGCGGAGTTGTTCACTCTGACAAAACG
GACCAGTGCTGCTCACTCTGATGTGTCCAAAATTCCAAAGAGTTTAGCCCTATCTTTGTT
AGAAAAAATAGGGTTCAGCTCTTCTTAGTTTGACCTGCACTACACCACAATCCATCTGTC
TACAACACCTCTGAAGTCTATCTTCAGCGCAAATCAGGGTAGTTGTTCACTCTGACAAAC
GGAGGCCAGTGCTACTCACTCCGACGCCTCCAAAATACCAAAGTGTCTAGCCCTATATTT
GTTAGGAAAAATAGGGTCCAACTCTTCTTAGTTTGACCTACACTAAACCTCTAGTTCTAG
GGATTTCGTGACTGGGGATTTCAAAGATGCTACAAAGGTCCTCACCCCAAAAAGGACGGA
GCCATGCCATGAGTTCCATCAACTCTCACCGCTTCTATTGTAACAGATGAGTTCAAGTAA
TATTCTGTAATGTCAATGCAAACTTAAAAATTGAAATACCTCACTTAAAATACTTAAATA
TTACTCCAACAGAATATTAATCCAACAGTGTTGATAATGATTTGCATCCTTTCAACACAC
TTGATTCACAGAAAGGAAGCAAAGCGCTGTTGGAGTAGACCGTTAGGCAATATAGAAATA
AGTCTAATAAAACATGAATACCTAAACATCCAAAACCTCAAAAAAGGCATCAAACATGAA
AGACAATCAGATTATTGAGCATATTGCATAAAATTCTAGTAAAGGAGAAACCTTTTACAC
ACACATGACGAAGGAAACTATAGGTTAAGATAAACTCACCGCTATTGTCGATTACTTCAT
AGTCCGTTGATCCAACCAGATATTTTGTTCTAGTTTCCCAGACTGATTCTGATTCATATT
CCAATTGCAACAGAAACTCAGCGAAGTTGAAGAATTTCGAAGAGCAATGCTCTGAAGAGA
AGATAACTACTAATTGTGAAATGTAATACCAACAACAATTAGTACTCGCTGAAGGAATCA
GCTG
>Cj_pnp_00152_02439
GTTTTTTAGTTTAAATGTTCAACCAAGACAAATGTTTGAGTGACTGCGAGAGCATGGGAT
GGTTGAGTTGTTTTCTTCATAAATGAGTCTGTTGTGGTTCTTTGTAGAATTCCAGTTGCC
ACTGTTTGCTGAAGCTGAATTCCAGTGACCTTATTGATCATCATTTGTTCTTCTAGTTTT
TATTGGAGATTAATTCTATACTGTGTTGGCAATTTTTTTAGTTTATGGAATCCAGATAAT
TTAATTTAAGCTATTCATGTGACTCAAAGCTTTCATGTTATTGTTAGAACGAAAGAGTAT
ATTAGCTTTAAATGCTAAAGTGGGAAACTTTTATGCCTTTCCTAGTAGCACTTAACTATC
TGGCTTTATTAAAAACTCTTAAGGTAGGGTGTGCAAACTGTCTTCTTTCTTTTTTTTAGC
TGTTATCAATCGTTTGATATGGTTAATGGTTAGTGGATTCTCAATGATCTAAGGAAATCA
GTTTACAATTTGAAGGCTATGGAGGTTTTTTTACCACATACTACTTGAGTACTTGTTTAC
TTACTAGGTTTAGTAGTTTGAGAATGAAAAGAAATTAGACTTAATTTTGTGGCACAGATT
TCCCTTGCAGAATTGAGCGCAGAGATTAGATAAGAATGATAATGGGGCATAACCTTTAGA
CTTCTATTGGTTGATTCTTTTTTATGTTTCTCCTCCTCCTCCTCCTGTATTTTAAACATT
CTTTTTTATAATGGAATCCATTGGTCATCGTCTGGTTAGGTTTTTTATTTGTTATTTTTT
CTTTCTTTTTTTACATATTTTCATTTTGCAGATTGAGCCTATTCCAAGTGGAAATCTGCC
TCCTGGATTTGATCCAAGCACATGTCGTAGTGTGTATGTAGGGAATATTCACCCCCAGGT
GACTGAACCACTTATGCAGGAAGTTTTCTCAAGCACTGGTTTGGTTGAAGGTTGCAAGCT
AATACGAAAGGAAAAGTCGTCGTATGGTTTTGTTCATTATTATGATCGTAGATTTGCTGC
TTTGGCTATATTATCACTTAACGGGAGACAACTGTTTGGTCAAGCGATTAAAGTGAACTG
GGCATATGCCAGCAATCAGAGAGAGGATACTTCAGGTCATTACAATATATTTGTGGGTGA
CCTCAGCCCTGAAGTTACAGATGCCATGTTATTCGCCTGCTTCTCGGTTTACTCAAGCTG
TTCTGACGCAAGGGTCATGTGGGATCAAAAGACTGGGCGCTCTAGGGGTTTTGGATTTGT
CTCTTTCCGAAACCAACAGGATGCCCAAAGCGCCATCAATGATGTAACAGGAAAATGGCT
TGGCAGTCGGCAGATTCGTTGTAATTGGGCTGCAAAAGGCGCTAATTCCAACGATGATGG
AAGAAGCGTCGTTGAACTAACAAACGGTTCATCAGACGATGGAAAAGAAGCGACAAACGC
CGATGCTCCAGAGAACAACCCACAGTACACGTAACGGTGATAACTTGCCCTGTCTGTTTC
TGTTTAATGAGGTGCTCATCTGCAAGCTTTTGCAGACGATGGAAAAGAAGCGACAAACGC
CGATGCTCCAGAGAACAACCCACAGTACACCACTGTGTACGTGGGGAACCTTGCTCCTGA
GGTAACGCAGCTCGACCTTCATCGCCACTTCCATGCCCTTGGCGCAGGGGCGATTGAGGA
GGTGCGTGTCCAGCGTGACAAAGGATTTGGTTTTGTAAGATACAGCACCCATGCAGAGGC
GGCATTGGCTATTCAGGCTGGGAATTGTCCTTCGCTTCTTTGCGGAAAACAGATCAAGTG
CTCGTGGGGGAACAAGCCGACGCTGCCAGGGACAGCGTCAAACCCGCTGCCACCACCAGC
ACCAACACCTCTGTCAGCAGGCGATATGTTGGCTTATGAGCGGCAAGTTGCGATGAGCAA
GATGGGAGGGGTTCATGCCCTGATGCACCATCAACAGGGCCAACATCCTATGAAGCAAGT
AGTGTCGATGGGTATGGGTATGGGTGGCGCAGGAGCAAGCCAGGCCATATACGACGGTGG
CTTCCAGAGTGTCGCGGCTGCACAGCAGCTCATGTACTATCAGTGAGATGCTCCAAGGAT
TTGGCTTTTAAAAAAAAAACCGTTGTGTCCTTAAATTGAGTTTCATTAATATTCCTAGTT
TTGTTTTATGTCTGTCATTAATACAACTTATTAAATTTATTACATAGAGAAGGGGTACCT
ACTTATAGTAAGACTGCCACTTGTATCATTACTTATATATCGGATGTCTCCCTTTGTAGG
TCTAATGGGCAGTAAGCTATTACTGGGAGAAGTTGCACTATTTCCCAGTAACAATTTATT
AGTTATTTAGTAAATTTCCCTTGTATTCTTACTCCTTTTCTCCTGCAAATTGTTAGTGAA
CTTTATACTAGTGTTTTATACTAAATTTCCCCTGTAAAA
>Cj_pnp_00153_02628
TCAAAAGGAAGAGGTGCAAGAACAGGGAGGAGAGAGACGTCGACAGGAGGACAAAAGCTG
TCCAGACGCAACCTTTCTTTGCACACACTAATTAATAAAAGAGTTAATGCAATCCCTATA
TATAGGCATATATAATCCCTGACGCACCGCCATGTCTGCTGACCATTGTGGTCCGTTCTT
TGGTATATAGATATGTACGCATACTATACGGCGCGGGCGCTGTGGACATTTTTGTGAGGT
AAAAGTGTGGATTGGATGCTACGCAAAAATGGAGGAGGCCAAGGCTTTAGCTCAGCAGCA
TCTCCTCCAACAGATCCAACGACAGCAACAGCAAGATGCCGCCATGGCTCGCTTCCCATC
CAGCATCGACGCTCATCTTCGTCCCCAGCCCTTCCTCCACCGCCAGCCGTCCCAGTCTCA
AATTCAACCTCCTAATCCCAATCAACAAAACCCTAACCCTAACTCCGCTCTCCAGATCCC
TATTCAGCAAAACCCCACCACCAATCCTTCCCAACAGCAGAAGGTGAACCGACCGGCACA
GCCCTCGAATCCTTTGGAGCTGCAGATGGCCTACCAAGACGCCTGGCGTGTCTGCCATCC
TGACTTCAAGCGTCCTTTCTCTTCCCTCGAAGATGCCTGCGAGAGGTTCCTTCTTTCATT
TTTTCTTTCTTTTATGCTGCTTTTACTGTATCCAACCATTTGCCATTGGTACTTTTTTAT
AATTTAATCATCATGTGCTCTGATTTCAATCAGCATAGTGTAATTATGCAATCTTGAAGT
CCCTGGTTATAGTGTGTTTGTTGACTATGAACAGATAGGTTTGCTAATAGTGTTCCCTAT
GAAACACATTGATTTCTTGATAGTGTTTCCCATGAACACATGGTTGGTTAGTGCTTTAAA
GGTAAAATAAAGTTAGGGCCAGGTAGAATTGTGATTGGTTCTTGTACAATGGGTAGAAAA
GTTTAAGAAGAGATGATTGCAGTGTGGTAGCAATTTCAAGATTCATGAATATGTGAATTT
GGACAAGGTTTATATGGCATAGCAAAATATTGTCTTCTTTCTTTCATTTCAATGATTAAC
TAATGGTTAGGATGATTTTACAGTTCCTTCTGATTACCATTGTTGTATCACCTCACTCTT
GATTCAGGACACTTATCTATGATTCCATTCTCAACTTTAATCACTCATTTTGGACCTGCA
GTCTCGGCTCACTTGATGTTAACTAGAAAAAAAGAACACAATTCTTATAGCCCGTTTGGA
TCGAGGTGAACTTGGGTTCTTCTACATTTAATTTTAAGTTTACCTCGTTAGTGAATTACT
TAATAAAGAACTTAGGTTTTCAGAGAACCTATGTTTCACCGAATCAGAGATTTTCAGAGG
TTAATTTAGGTTCTTATTACCTTCTTAAAAATCTCCATCCAAACAACTTTTTTATTGCAT
TCACCTAGGTTCACCTAATAGTTATCCAAACATGTACATTCACCTAGGTTCACCCTGAAC
CAAACGGAGCATTAGAATTTGAGCTATATATAAATATGATGAAATCAGCTCAACAATCTC
TAAAATCAGCTGTAAGGTAAAATATTTATATGCACTGGAATTTTGATTTTCTTTTTCTTT
TTTTGCACTATAGGTATTATTTTTATTGTTGTTGTTTTCATTTGTTCTTTCCTCAATTTA
TTTAGGCTTCTTCCCTATCATGTTGTTGCTGACTATGAAGCAGAGGAAGATGACAAAATC
CTTGATTCAGACGCAACAGGCCAAATTCTCTCTCGCTCCCAACAATGGGACCACAACATT
GCTGCAAAAGTTGCTGAATTTACTGCCACTTTCGAGAAACAAGTGCTCGCGTTTAATATC
ATTTCGCGAAAAAGAGAGCAAGGGGAGTTCCGAACAGAGGAGAAGCTGCAAATCGAGCAG
ATGCTAGCGCAAGAAGAGAGGAGAGCTTACATTGAATTGAGGACGGAGATGGAGTCGAGG
AATAAAGCAGGCCGAGAGAGTCACGATGCTAATATGCAAATGGCAGCTATGGTTCAAGCC
GAGCATGCTCGGGCTGAATCTCATGCGCGTGCGGAGATGATGTCTCGGGCACCAATTCGA
GCAAGCGCACTTGGGCCTCAAGGGGGTAATATTGTGATGGGGCATGACGGTGGTGAGCGA
GGGCAGGAAGTCAAAGATGATGAGATGATGAATGGTTGGGGCAACAACACGCAGAGGGAT
GACAGGGAGCCGTCGGACGATTTTCTGAACGATGAAGAGACAGATAACGGAGACGGTGGC
GATCAAAGTGACTGGCGCGGAGGGAGAGAGTTGGATCTCAACACAAGATGAACCTTTAAT
ATAATGTGTTTTATTTTTGTCAGGGATTGTTGTATTGCAGAGAAGCTGTGCCCTTGATTG
TACTAGGCATAATCTTCTTACCCTCTACTTGACATTTGGAATCTTGGATGCCCTTATTTT
GGTGAACAAATTGTATGGGAGGCTTACTGCTGAATTTCCATTGCCATATCTTTAGGCCCA
TTGGGCAATAAGGTTAGAATTGCAAACTAAGAAAAGAAAGCAAATTGTATTGTATATGGA
ATTAGTGACAAATTTAGAAGTGTATGAAACCTAAAAGTTTAAGTGTGT
>Cj_pnp_00154_02531
AGAGCATCCAGAGCGTTGGATTGGATGCTTTTGTGCATACTGGAGCTTCCATCGCCCATT
CCAGTTTCACACTGTATACGACTTTTCTGTACACTACACGTTTATGCTTCTTCTTTTTTA
AGCACAGTCAAGAAGCTTATATCGCGCAATCATTGAAGATGATGAAGTTGGTGCTCCTAT
GGCTTTCATGGTTCATCTGTTTGCAACAATGGTGTTTCCCCATCACACTCTGCCAAGCTA
CTCAGGCACAATACCTCCACAGCTTCATCAACTCTACACTATTCTCACCAGACAACACTA
ATCATGAAGAGTGGCCTGAGCTACATCATGAAGATGGCTCCCGGCCTTTTCTTTCCTCAG
TATATATTGGCCCTCAACAAGGATTGATGAAGGCCGACAAGATCGCCGCCCTGCCGGAGC
AACCTCCCGGAGTGAACTTTAACCAATACTCCGGCTATGTAACAGTTGACCCCAAGGCCG
GAAGAGCACTGTTTTATTACTTCGTTGAATCACCTCAAAACTCCTCTGCCAAACCTCTAG
TCTTATGGCTAACAGGAGGACCAGGATGCTCGTCCCTTGGAAATGGAGCATTTCTGGAAG
TTGGACCTTTCAAAGTTGATAACAATGGCAAAACATTGTACAACAACGATTATGCCTGGA
ACAAAGTGGCAAATGTATTGTTCTTGGAGTCACCTGCTGGTGTGGGATATTCCTATTCAA
ACACAACCTCGGACTATAACACCACGGGTGACAGGAGAACAGCCAAAGACGCACATACTT
TCTTAATAAACTGGCTCGAAAGATTCCCACAGTACAAGACCCGAGATTTTTATATTGTGG
GGGAGAGCTATGGTGGTCATTTTGTGCCTCAACTGGCTTACACCATCATAGCCCATAACA
ACAAGTTCAAGAAGCAGCACATCAACCTCAAAGGCATCGCTGTGAGTTTGTTAAATTTGA
GTCTGACCACGTATAGGTTGATGGAGTTCTATTCTAAATCAATTGGCAATATGTGGAGTT
AGGGGTGTAATCGAGACAATACACTATCAGGCTCGAGCTCGATAACCTCGCGAACATGTT
CGAACCGAGTACATTTAAGCTTGAGTAGTTTTGTCTAGTTTACACCCCTAGGTGGAGTAG
CACACCAACTTATATAGGTGGACTCTAGTTTTTTCTTTCGTTACTGTGGAATTTTACAGC
AATGTTTCTAACGTGATTTGCGGGCAGATTGGGAATGGTTTACTAGATGCTGATTTAACA
GTAAAAGGAAATGCAGAGTATACGTGGGCACACGCAATGACCTCGGATGAATCTCATGCA
GGAATTAACAAGTATTGTGACTTTGTTCATCGCAAATATTCTGCGACGTGCACAAAGTAC
ATATTCCAAGGGTTTCTTGAGAGTGGATCTGTGTCGATAGGTTACATTTTCTCTTCTTAC
TGCAATCCAAATGCAGCAAAACCCAAATCTCCTAGTTTGCAATATGATGAATGCTCGAGC
TTATATGTGCAAGCTTACCTCAACCAGAGGAATGTGCAAAGAGCTTTTCATGCCATCGAT
TCCAATTGGACAAGTTGCAGCCTAAAAGTTGGGCTGAGGAACTGGAATGATGCGCCGACC
ACAGTCGTGCCGATACTCAAACAGCTCATTGCAAATAAATTAAACATATGGCTTTATAGC
GGGGACGCAGATGCATTTGTATCAGTAACATCAACCAGGCTTGTAATAAACTCTATGAAA
CTTCCTGTGGTGACTGCTTGGCGTCCATGGTTTTCTAAGGGTGGCCAGGAGGTTGGAGGA
TATGTGGAAGGGTACAAAGGGTTGACACTGGTCACAATCCGAGCAGCTGGGCATGCACCT
CCTACCTACCAACCAGAACGAGCATTCACTATGATTTCGTCTTTCCTTCAAGGCAAACTG
CCACCCTCAGTTTAGCTGTTATGTGTAATGCAATAACATACTAATTGTATTGTGTTATCA
TCTAAATAAATGAGTGGGATTTATACTGCAAAATAGGGAGCACCAATGTGGCAATGTTGT
AATAATCGTAAATGGAAGCTGAGAAGCCATAGATTAACACCAACAATAGCAATAATAGTC
TAAATGCAGACATCTGAGTAAGCTTAAAGCTAGCAGTTCTTTGATAGATGCACAAAGAAA
CTCGAAATAAATGATGAGTGTGCAATAAAAAGGGGCTATGTGGCAAAAGGGTAATTTAAA
AGCCTCAAATTAGTTTCCAGTAGCCTAGGGAATAAGGATGCTTCTTTCTCGGCGAGATCA
ACGGAGAAGACCATCACACATTACGACACAATTTTCAATGTAATTTTGCTGTGTACTAAG
ATACTGAACAATCATTATTGAGATTTATGAAATTTTAAAAACAAAACTAAAGCAAATTTA
TTTCAAAATACTAAGCTCTCAAATTTTCAACTTTTTTCTGGTTTTTTCTCTCAATAATAT
AATGGATAATTTGCAGGAGGTTGGAGGATATGTGGAAGGGTACAAAGGGTTGACACTGGT
CACAATCCGAG
>Cj_pnp_00155_02040
GTCTTTTTTTGGCTCAAAATACAAGTTTAGTCAAACGAAGATCTTTCTGCAATTTGTGTT
TACCGCTGCACTTTTCCCATCAGTATGTGGATGACACTTTTTATACTACTCAGTTAATAA
TATACAAACAAGTTATTATCTATCTCTACACAAATTACAAGCAAATGTCAAGCTTAGAAA
GGGCATAATAAAGTTGTTATCATAAGTGCGATATGCTTATACACGTTTTGCTTAAAATTA
CATACAGTCTACATATACAGACACATTCACAGGCTTTACACATTGAAGAAGAGAGCGATT
AATGACAGAACATATGTACACGATTCATCCGGGAAACTGATGCCAGAGCTGTTATGTCCA
ATTCCTCTTTGAACGAAGTTGAGTGAGCTTGTCCCTCCACTGAGCTGCATCTTTATAGCG
TTCCTCTACTGCAGCAATGAGCATGTTGCGCAAAAGAATGAACTCCTTTGTCTCAATGCC
TGGCTGCCCAGAAGCTCTGTCCAGCTCACTCATCACTGATGCATCTGAATAACCCTCTGT
GAATGGTGTGACAGACTCGATCACCTTCATGCCATCACTGTATGCCAAATACTTGTTCAC
CTGTATTGGCACCTTGCATCTCACAGCGATGTTGATGGCATCAGAAGGTCGGAGATCAAA
GCTGATGCTCTCATTTTCGTTACCAAATTTCTTGGTGAGATACAATTGAGCAAAATATGC
ATCATTTACTCTCCTTGTAATACGAACAAGTTTTACTTCATAGCCCATCTTCTCGATCAT
GTCCTTCACCACTTGGTACATTGTTGGTCTGGCAATTTGGACATTGCGTACAGCTGCCAT
GAGCAGTATGCTTGGCATCTCCAAAACAATAATGGGGAGAAGAAGGCCAGTCTCATCTTC
CATTTTTAATACTATTGCTGGCTGAAAAGCAGCTAACATATGTCACTTTAAGCATTACAA
AGCTGGGGTAATACAATCAGAAAAGTTGTTAAGTTAGGATTGATCATAAATTCATAATAC
TAATGATAAAACATACAATTTGGACATTGCATGCTTGGCATCTCCACTGTCAAATAGAAC
AGAGAAAAGAAGTGAGATTGTGAAGTTTTGTGTACTGAAGCTCCTAAAAACTCTCACAGA
GGAACATACAAACAATAATGGGGAGAAGAAGGCCAGTCTCATCTTCCATTTTTAATACTA
TTGCTGGATGTGGAGCATAATCAAGTGTGTGACCACCCTGAGGATTGTTATGGACACATC
TCAGATGTCTACCATCTCTCATCTTGATCATGAAACCATCCGCGCCACTCCGTACTTCAA
CAGCTTCAAGCACACTAGAAATCACATAATCAGCATCGTTGTCATTGAAGTTTTCTGCTC
TGCTGCCATTGCCATTCGAAGATGAACTGAAAGTGCATGAAATCAACTTGCTCATTCGCG
GTCGCGGTTTCCAAGCCACATGACCCTGCCTACTATAGATCCCACCGGTCCCCCAGAATC
TGCTTTTAAGAATAGTTGTAGCCTTCTCAATGCGTGAATTTACCGGAATAGGGTATCGGT
CTGTAAGCTTAGCACGAACTACTGGACAAGCAACAGGCCCTTGTAGTGAATTCATTCTTG
ATTCTTCCCCTGAATTGCGGAAAAGTCCAGTTGGAGCTCTCGATCTTCAAAGAAACACAG
CGATCAAGAGCTTTAGATCACCGATCCTAGCTTTAATCAAGCAAAGTATCAACTTTATCC
GCTAACTTCCCTATTTTAGAAAACTAGAATTTGAAGATTCTGGCTTTAGCCTGCACATGA
CATATACAGCTATAAATAAATATAAGGAGACCCGACCCGGAAAAGAAAATCTGATAAGCA
GAAGAAAAAAAACTGGATAATGAAGAGCCGACAGAGAGAATGGATAAAGGAGAAAGAAAA
GGAGAGAGAAGATAAGAGATGCTTCAGGAGTAGTATAGAAGAAGAAATGGAAATGGAGAA
GAGAGATAACTCAATACGACAACGGGCTCAGATTACAGAGTGGTCTGACCATGGGGTTTT
>Cj_pnp_00156_00851
AAATTCTTCCGAGTCGAATCACTTCGGTAATCGGTCGACATGGAAGCCCAGAGCTTAACT
GGTTCCATAGAAAGCCGAGATTGTGGCACACCAGTGATTCATGACTGTACCATCAAGCTG
AGGACGAACCCTCAAATGCGAAAAAATAAAGTTTTTATTGGCTGTGGGGCTGGTTTTGGA
GGTGATCGACCATTGGCAGCCCTAAAGTTGCTTCAGAGGGTAAAGGAATTAGACTATCTT
GTATTGGAGTGTTTGGCGGAACGAACACTTGCTGAGCACTATCGGTCAATGAAGTCTGGT
GGCAAGGGCTATGATCCCCGTATATCTGACTGGATGAAACTGCTCTTACCTTTGGCTGTG
GAGAGAGGAGTTTGCATTATTACCAACATGGGTGCAAAGAATCCTTACGGTGCTCGTGAT
GAGGTTTTAAGAATTGCAAGCAAACTGGGCATAAGTATTACTGTTGGTTTGGCCTATCAG
CATAGAGCCTTGAGATCAGATTTGAACGATGATCTCAGAGATGATGATGTTGATGTTAGT
GTGTATCTGGGAGCAGCTCCCATTGTGGAGTGTCTTGAGAGATATCGCCCAAATCTTGTT
ATTACTTCTCGAGTTGCAGATGCGTCCTTGTTCTTGGGTCCAATGGTTTATGAATTGGGT
TGGAACTGGGATGAAACAAAGCTGTTAGCCCAAGGTTCACTGGCTGGCCACCTGCTAGAG
TGTGGTTGTCAGCTCACAGGAGGATATTATATGCACCCAGGAGACAAATACCGAGACATG
TCTTTCCAAGATCTCCTAGAATTGTCTCTCCCATTTGTAGAAGTTAAATGTGATGGTTCA
GTATGTGTAGC
>Cj_pnp_00157_00203
CTACAATCACATCTGGTGTAATGTATTTTCCAGGATCCCCAACCTCATACAGAAGCTGCT
CAGCACATGTGCTAGAGTTTAGAATCCCACCACTACATTCTGCCTTTGCTACACATACTG
AACCATCACATTTAACTTCTACAAATGGGAGAGACAATTCTAGGAGATCTTGGAAAGACA
TGTCTCGGTATTTGTCTCCTGGG
>Cj_pnp_00158_01729
CAAATTTTTACATTAGAGATGAACTGGATTGTGATCTTTGTTAGTCAGTACATACACATA
ACTATTCAATCATTCAATGTTATAGTTAAAGTTAGTGATTTTAATAAGGACAATTAAGTT
TGTAATCGACCAAAGTTACATTTAAATTTAATGACTTTTTATTTTGCCAATTTTGGCATT
ACCTTTCTTCACTCTTGTTTACATGCCATTGAACATGCTGATTTGCTAGTATGAATTCAA
ATGCCCACTCTGCAACACATTTTTCATGGAGGTCGTTCTTATACCTTGCTGTCAGCATAG
CTTTTGTAAAAAATGTGAGTAGTATCTGTGGAAGTAAGTTGCATGCATGTAGTATATAAG
TAAAAGTTACATACATCATGCCTTTGATGTTTGAGAAGAATCTTGTAGATTCATAATTCC
TTTGGTCTTTCATTTTTTATGCTGAGACTTGAAGAATTTTTTAACATTTGGCAGGGAGAG
ATGCAAATTTTGAGAAAAAGTTAGATGAGAATTGATGTTGATTTACAAATTCTTAACTTA
CATGTATATACATGATGAGAATTGGTTTTATCTGAGCGGTTTTTATTTTCTGTTGCCTTA
GATATGGTCCCCTTAATATGAGGTTATTTAGTGAATGAATTAAATATATTTTCATATTGA
ATGAATTAATTGTGCTACAGGAATTAATATTGAAGTGTTTTCTGACAATGAAAAGCAGAG
AGCAGAGTGTTGGGGGGAGCAGCAGCTTCTTCTTCCTCCTCAAATGGATCTAATTGGATC
TAATTGAGATGTGCCTCAAGAGTCAAAACAAGGAGCTTTCTTTGAGAGCTTTTGATGTGT
TTGCATGGACAAGCCTCTCTTTTCCCGAGTCTAACACAAGGCTATTGGAAGAGTGCTGGA
GAAATGCTACAAATCAGGACGACTGTAAAAACTATATCAAACTTATGTAGCTAAGGGTTG
GGGTGATGGGAAGACTATATCCATTCTCCAAGACACCGTTCTTTTTCAGGCTTCTAGTAG
GTGTTATGGGCCAAATGTGAGAACCTTTGAGGAAAGTTTCAATGAAGTGCTCCCGCTGAG
GCAAGAAAGCTAAGTAGAAAACCGCAAATCACATCCATAAAGTTTCAACTTTGAATCTTT
TTAATCCTAATGGGTGTCCCACACTAGAAGGTCTGGTAACAAGATTCACCAACAGTGACA
GTGTACTGGTGCAATGGCCTAGCAAGAAAAGGAGCAAAGAAACCAGCATGTCACAAACAC
ACTTATCATCAACCTCTTTCAACCATTTGCAGCAAATCGCTTCCTCCGGGGAATGGTGGT
GGCGGTGATGACATCTGTGCCGTCTGTGGCGCCGTCCGAGTGGCACCTAATGTGAAGGGC
TCGGGTTGAGCATAAGAAAAGAACATGCATGTTTAACAAGAGTTACCTGAGATGCACATA
GAGAACCAGCTTGCTTCCTCCAATGGATCTCTGTTATGGCGTAGAGTGAATGGAGGATCA
CAAGAAAGAATAATGCTACTGCTGCTGCTGCTTTCATGTTGGTTGTAATGCCTGCAGGAG
CATGCATAAAAAAAGGGTTTCCAGTAGTTATATATACAAAGAAATTATTAGAAAGATTTT
AGAAGCTGGTTCTGGATTGGGATATGGTTGAATTAATTAGCAGAGCTTATTATTAGGTTA
GTGGTAGAGATAACCCATTGGTTTTGTGTAAATATTTTTTTGGTTTAAG
>Cj_pnp_00159_01571
CAAAGTGTCAGTTCAGTCAGTAAAATGTGAGCCCTAGTTCTACATCACAAGAAAAAAGCT
CAGGCATGCTGTAAAATTGTAGAGAAACTGTCATAATCGCTTTACAGTTTGATGAAATAG
GCCTAAGAGCCAAAACATTTGCACTATACAACTGTATGAATGACATGATTTGTGAATTAT
ACACCAACATGGCAAAATGATGAATATATTTGACGTCAACCCCCAAAAGCGCAGTCACCT
CAGGAGCAGTCACCTCAGGAGCATGCACATTATCAACTCATACCTGGTAGAATCCTCTAA
TCCATCCGGTAAGCCCAGCCATGTTTATCTAAGAATGATTGTACCGCTTCTTTAATAGCC
AAATTTGGTGCCAGCTGAGATGCAGAAAGTGCTTTTCCCGTAACTGGGTCAAATTTGCCC
ACCTTATCCAAATGCTGAAGGATCACAGCCCGCTCGTATGTAACCCCACTTGGAGTTATG
ACAGGATCACGTAAAATGTCAAGTGTGATCTTACAGCATAAGTAATCAGGCACATCAGTT
GGGGTATCGTCTTCTGCAGCTCTCTTGAACACATTATTCAAAGCTTCACTGGAAATTCTT
GGATTGAGAGTTGAGAAAAAAAAACAACAAAAAATCTCCTCTGTATTTGCAAATGGGCAA
GAAATGAAAAGAAAACCGCGGTAAGATACTCACATCAGTTGGGGTATCGTCTTCTGCAGC
TCTCTTGAACACATTATTCAAAGCTTCAAGCTGTTTTGAAACAGTTTTGCCCTTTTCATC
TAAAAACCCTTCCATCTGTGAGATACCACGTAAATGTTTCTCCTGAAGAGCTGTCTCGCA
GGATTCTTGTAGATTATGGAGTTCAGAAGTGCGCTTGGTGGAATCATGCTCCCATTCCAA
ATATTTGGCTTTTGCAAGCTCCTGCCATATCTCCTCAACCATGTAACTCTTAGGATTTGC
ACCTCTTCCAAGATCCAATGCTTTTTCCAATTCTCTGACTCCATCAGAATACTCTTGCTT
CCGTAGCAAAGCAAGACCTAGCATGTAGTGTGCCTTAAAAGAACTACAATCAAGCTGAAT
TGCTCTCCTACAATCCTCTTCCAATCTTGTCCAATCATTCCGCTTGAGATGGCACAGAGC
ACGATTAGTCCAATACACAGGAACATTAGGGCACAAGGTAATCGCCTCGGTATATGCATC
GATGGCGGCGCCAAATCGGTTTTTCTGGAAGTAACTGTTACCATCTTGCCTCAGCACCTC
CGCCGCCGTGGCATCCACCCACGGTGACATTTCCAATCCGAGATACCGCCGTGAAAACCT
TATCGCCTGCCTGTCTCTGAGTCTCGGTCTCCTTCAGTATGCGGAGAGAGAAATTCTGAG
TATAATCTAAGCTTTGAAAATATTTGAAAAACTTTTGGTTTGCAGGCAGGGCCGGGCAAT
GCGTTACCGTCTTTCGAGATTTGGTTCTACTATAAAACCAAGCCAAATGTGGGACGGATA
AGGTGTCTGACCTAACCAGTTAAGGTCTGTTTGGTTGGGAGGGGAGATGAGGGAAAGAAA
AGGGAGAGTTG
>Cj_pnp_00160_02041
CCCGGAGGCACGAAAAAGTCGCTAAGGTCCATCGGAGAGATTGGTTCTCTCTCGATTTTC
ACCTCACGAGTCTGAGCAGAGCAAAGCTTCTCGGCCTCAGTTTCTCAGCCATGGCAATCC
GGCAGCTCCTATGTTTATCCCGCCGGTCCCGGAGGCACGTTTCTTCCCAATTCATAAGAC
CCTTATCCACATCCTCTGCTGCTGCCCTCGCCGCCGATGCAGATTCCACTCAGTCTCTCG
CACCCTCACCGCCGCCACCTACCGCTATGATCTACGACCGTTTAGCAGAAGGCGTTAAGG
AAAAGCTCAAGCGGCTTGAGAATCCAGACCCCCGCTTCCTACAGTACAATTCCCCCCACC
CTGTCTTGACTGATCACACCGACATCCTCCGTGCCCCCGAGACACGCGTCACCACCCTAC
CTAATGGATTGAGAGTAGCCACCGAGTCCAATCTATCATGCCGCACTGCCACTGTCGGTG
TATTCATCGACTCTGGATCGAGATTCGAGACCGAAGACACTAATGGCACCGCTCATTTCC
TCGAGCACATGATCTTCAAGGGTACGGAGAGACGGACTACTCGGGGGTTGGAGGAGGAGA
TCGAGAACATGGGTGGACATTTGAACGCCTACACTTCCAGGGAACAAACTACTTACTACG
CCAAGGTTCTGGACAGAGATATTCCCAGAGCTTTGGATATTTTATCAGATATTATTCAGC
ATTCGAAATTTGATCAGAGTCGCATTGAGCGTGAACGCGATGTCATCCTCAGAGAAATGG
AGGAGGTGGAAGGCCAGACGGAGGAGGTTATTTTTGACCACCTACATGCAACTGCCTTTC
AGTATACTCCTCTGGGTAGGACAATCCTGGGACCTGCTCAGAATATAAAGACTATCACAA
AAACACATCTACAAGAATACATATCAACACACTACACAGCTCCGAGAATGGTGGTTGTTG
CATCTGGTCCCGTTAAACATGAAGATTTTGTTGAACAAGTGAAGAAGATGTTTACACAGC
TGTCATCAGACCCAACCACCGCCTCACAGTTAGTTGCTAAAGAACCCGCTACATTCACAG
GTTCTGAGGTCAGAATGATTGATGATGACATTCCTCTTGCACAATTTGTCGTGGCATTTG
AAGGAGCATCTTGGACAGATCCAGACTCTATTGCACTAATGGTTATGCAATCGATATTGG
GGTCTTGGAATAAGAATGTGGGCGGTGGAAAGCACATGGGTTCCAAGCTTGTACAGAGGA
TTTCCATCAATGGAATTGCAGAAAGCATGATGGCTTTCAACACAAACTACAAAGACACCG
GTCTCTTTGGTGTATATGCTGTTGCCAAGCCCGATTGCTTGGATGATCTAGCGTATTCAA
TTATGTATGAAATTAGTTCGCTGTGCTATCGGGTTTCAGATGAGGATGTGACTCGCGCAC
GTAACCAGTTGAAATCTTCGCTGCTGCTTCACATAGATGGAACCAGTCCTGTTGCTGAAG
ATATTGGCCGCCAGGTAAATGCTTGAGAATTAGCATAAAGGATGGCATTTGATCGTTTCT
GGGAATAAGGCGGCTTTGATGTTGATGTTGTTGTTGTTGTGTTGTAGCTTCTTACATATG
GTAGAAGGGTCCCGTTTGCTGAACTGTTTGCTAGGATTGACGCTGTAGACGCCAGTGCTG
TTAAACGTGTTGCAAACCGATTTATATTCGATCGGGATGTTGCTATTTCAGCTATGGGTC
CCATCCAAGGTTTACCCGACTACAACTGGTTCAGACGCAGAACCTATATGCTTCGTTACT
AGATCATCAATCTGCGGATTACAATAAAAACACGAGGCACTGGTTCAGCACTTGTTTGTT
TTGCACATTGCTTTTGTTTTCAGAGATTGTCTTGCCATAAGAGGTTTCTTAGAGAGTAAA
GTTGAAATGCCTGTATTTTCTACATCTTAAATGGATGTAACTTTTGTCTAATTTTACTTT
TAAAATAATTCATATATTCTTTCTTAAATAAAAGCTCATGTTTTTGGAGCTGTAAAAAAA
A
>Cj_pnp_00161_00631
GCAGACCCATTTTTAGGTACAAATACCACTCTCCTTTCCCAAATACCCAAACATTCCGTT
TAACAAATTCTTCCTTCCTTACTTTAAACTTCACTCGATCATGGCAAGTCAATCTTCATA
CCCGATTCTCTGCGCTTCCTTTAATCAAGACAATAGTTGCTTTGCAATTGGAACGAAGGA
AGGCTTTAAAATATTCGATTCTAATACGGGGAAACTCCTTTATGAAAGAGCTGCAGGAGC
ATTCATTATAGTTGAGATGCTATTTAGTTCAAGTCTTCTTGCAATTGTTGGTGCTGGTGA
ACAGCCATCCTTATCTCCCAGAAGATTATGTCTGTTTAATACAATTACTGAAGTAGCTCT
CCATGAGCTGAATTTCTTAACATCAGTTCTTGCTGTTCGTATGAATAAACAAAGATTGAT
TGTCATATTGCAAGAGAAGGCATTCATATATGACATAAACAGTCTCAAGATATTGGATAC
TATTGATACTGTTCCAAATTCAAGAGGACTCTGTGCATTTTCCCCATGTCTGGATGGTTC
TTTTTTGTCTCTTCCAGCAAGTACGACGAAGGGATTGGTGTTAGTATACAATGTGATGGA
CCTCCACTTGCACTATAGATGCACATCGCTC
>Cj_pnp_00162_00733
AGTCGGTGGAGACGTACAAGATCTACATCTTCAAGGTGCTGAAACAGGTACATCCGGACA
TAGGTATCTCCAGCAAGGCTATGGGGATCATGAACAGCTTCGTAAATGATATCTTTGAGA
AGCTTGCCCAGGAGTCATCTCGTCTAGCCAGGCACAACAAGAAGCCTACCATCACTTCTC
GGGGGGTATCTCCAGCAAGGCCATGGGGATCATGAACAGCTTCGTCAATGTCATTTTCGA
GAAGCTTCGCCCAGAGTCTTCTCCGTCTGTCCAGGTACAATAAGAAGCCCACCATCACTT
CTCGGGAGATTCAGCCGCCGTCAGACTTAAGAAGCCCACCATCACTTCTCGCGAGATTCA
GACCGCCGTCAGACTTGTCCTTCCGGGCGAATTAGCCAAACACGCCGTCTCCGAAGGAAC
CAAGGCGGTTACCAAATTCACCAGCTCTTAGAATCTCGAAAATTAGTGTTTCCAATTTCT
GTTTTCACTAGAATGTTGATAGAATGTCATTCCGATAGACCTTTGAAATCTATTAACGTA
TAATGTTGTGATGCTTCCTAGATCAATGAACTGAATTAATTTAGTTGGCATTGACCATCG
TTCATTGCCGTATTTCTCTAGTTTCACCGTTGGTCAGGAGTGAACCAAGAGCTCACACTC
CGCATATCTGTTGGGTATAAATGACCAATATCGTCCATCTACTGATGCCCATCAATCAAC
CCTTATTGCCAGA
>Cj_pnp_00163_00314
GAAATCGAGAGGTTCTCTGCTCCAGTCGTTGAATCTGTGATCTCTAACTGCCCTAGGACG
ATCTCTCCCCCAACACTCAGATTGTCGATCTCTCCCCCAACGCTCAGATTGACGATCTCT
CCCCCAACGATGAGATTTGTAGTGGCTGTGGGGTTGAAAGTTGTGGTCGCCGAATCATAA
GGAGTCCCTCGACCTGGGAATATCAAGAAGCCCGGCATCGCCCTGTCCAAAGGGCCGACG
AATCAATGTGAATCGTGGACGCCTCCAGCCATAGCCGCCGTATTCACCACCGTAGAAGCC
CCCATCGTCAATGT
>Cj_pnp_00164_00410
AGCTGCCATTCCAGAGACTTGTGAGGGAAATTGCACAGGATTTTAAGACGGATCTCAGGT
TCCAGAGTAGCGCTGTGTCCGCTCTGCAGGAGGCATCTGAGGCATACCTGGTTGGACTCT
TTGAAGACACTAATCTGTGTGCTATTCATGCTAAGAGGGTCACCATTATGCCCAAGGATA
TGCAGTTAGCCAGGAGGATTCGTGGGGAGAGGGCTTAAACCTGCTTCTTTATCAGTTCCA
ATATGATAATCGGTTTACAGCGTTGTTTTAATTGTCTAGGTTGTGTGGGGTTCTTGTATG
GATATGAGTATCCTTGAAAACCAATCACTAATCTGTTTGAACTCCGGTTGATGAAATTTA
ATTTTCATTGTGGTATAGATTCTACAAATTTTTGAACATCTGAAAGGAAA
>Cj_pnp_00165_01696
TATTTATGTCAGCATCAAAAGCAACACAACTGAATTCTCCTCTTGTGTTTTTTTTTTCCA
ACTTACGGTCTGCCCCGCTTCAAGCTGCAAGATGGGCACTTGTACTGCTTTATGCTCTCA
GCTTTCGCAGGCGTTATCTTCACACACTTCCCATGAAACCACTTCTCGCATATGTCGCAC
CCAATCCAAAACTCGTCCGCATTGTAATTTCCATTGCAGAAGCCACACTGTGTTTCCCCG
TGTTCCTCTTCATCTTCTTCATAACTTTCATCAGCCAGCTTTGGGGCGCTTTTCACCTGA
CCATCACTGGTTCTCTTTGTACTGCCCCGTGATCTGCTCCCACTATCTGCACTGGGCTTG
TCTTTCGCAGGCTTTCTTTCTGTCACAACTTCAAAGACGGTGGGAAGATCATTTATTAAG
CTAAACAGACGCTTCCTTTCATTTCGGAAGATTTGTGCTCCGAAGTAGAACGCCACAGAT
AGCAACCAGCAATCACTGTGAACAGCAACCAGCGAAAGCCAATCTCTACGGTTCATACCA
TCCCTTGCGAAATTTATCCCAAGGGCAGGTTCTGGAAGCTCAGGTGGGACTTCCTCAGCA
GGAAGATTGACTTCCCAAGTTTCATTTGAATGGCCATAAAGGCACAAATTCTCCTTCTCT
ACACACAGAGGAAAATGCAGCAAAAGAAACATGTAGAAGTGACAAGGAGAAGAAACAAAA
ATGGAAAGCTTTTTTTAAGCATACAATAAACAGTGTTCAACAAAGGTTCTCACTTTCTTT
TGCCTAAAAGTGGCAATGATATTCAAGGTTTAAATTTTCTTTCTTTGCCCTAATGGGTTA
AGATCTTTAGAAAACAGACCATGGCCAGCACAGCCACAAAGGATCTACAAACTATACAAG
TACACAACATTTATAATATATAAAAGAAATGGATCAAGGATATTTTACAAATTGCATTTT
GCTTTACAAGTATATATCTAAAAGCTGCAGCATCAACTGTGTGCTGGCTCACAAACGGAC
ACCAAAAGAGTGTGCTCTGACAACACAATAACCAGCAAACGTTTCGATTAATATGTTCAT
CAAATCGCATACAATTTAAGAAAGTAGTTAATAGAGTTTGAACCACTAACAACACATAAT
AGTGATTAGTTCATCCTCCTCAACGGAAGAATAGGGAATAAAGTTCTACATTCTAAGATC
CGAAGAACAAAAGAAGAAGAGACAACCCGAGAATCAAATTCCGATCTAAATCAAGAAACG
GTAAATTTTAGTTAAAAATTACCTGGATCACAAAGACCGTAGAACTCATCTACATCCTGA
GTTAAAGCACGAACAATTCCGGCCCGACGAGCGCTGAAATCCTTGAAGATCTCTTCTACA
GTTCGAGGACTTGAAGAGAATGAGGCCATTTCTTTAGCTTATTATGAGATCTAAAACAAT
TTATACAAAAACATAAAAAGAACAAGATTTGCTTTGAATTGATGCAAGAATGTTAAAGCA
TAAGAAATGAAACTTGTGAAAAAAGTACTCCGGTGTATATATACTCCGAATCCGAGAGAG
ACTACAGAGAATACATGGAACGGGAGTATCAATATAAACGGGTGAGAAGAAAGAGGATTG
GAGTTTCGTTCGGCTTTTTGGGCTTTTGGGCACCCAATTTTACTTTTTCCACGCTCTGTA
GTGGTCTGGGCAGTGG
>Cj_pnp_00166_01704
CTGCCCCTCCCCTGATTCTCGCTTCGAAGCTTCCTTGATTTCATCCCCACCTTCATCCTG
AAACAATGGCAACCATCCTAGTGTTTAGTGTTCAATTTCATACAAAGCATGACTAGATAG
ATAGATAGAGATAGAGAGAGAGAGAGAGACCGCGGTATCAGAAGTCCACAATGTCAAATT
GTCTCTGAGAAGCTGCATGATCAGTGTGCTGTCCTTGTAAGATTCTTCCCCCAGAGTATA
TCCAGCTCCGAAATCGCTTCATCAAAGGCCTGCAAAACCAGCAAAGTTTAACCAGTTTCA
TACAAGCAGAGCATATGATAAGAGAGAAGTTAGTATACCTGCTTAGCAAGGTTGCAAGCA
CGGTCAGGCGAGTTGAGGATTTCATAGTAGAACACTTAGCAAGGTTGCAAGCACGGTCAG
GCGAGTTGAGGATTTCATAGTAGAACACAGAGAAGTTAAGTGCGAGTCCAAGCCTAATAG
GGTGTGTGGAAGCCAGTTCAGCCAATGCAATATCCTGAGCAGATTTATATGCCAACAAAG
TGCTCTCAGCAGCTTCTTTCCTCTCAGTCCCGGTCTTAAACTCAGCAAGGTACCTATGGT
AATCACCCTTCATCTTCAAGTAAAAGACCTTCGACTCCGCAGACGAAGCTGCAGGGATGA
GATGGGACTCAAGAAGGCTCAAAATGCCTTCACATATCTTGCTGAGCTCTGCCTCGATTC
TGCCCCTGTAATCCTTAATGGTTTTGACAAGGTCCTCTTTTCCACGGCTCTCCTCCTTTT
GCTCAATCGAAGAGATGATCCTCCATGAGGCCCTCCTTGCACCAATCACATTCTTGTATG
CCACTGAAAGAAGGTTCCTTTCTTCCACAGTTAGTTCATCCACATCCACAGTCTTGGCTA
CCTTCTCCATGAACTCAACCATTTCCTCGTACCTCTCAGCCTGCTCGGCCAACTTCGCCA
TGTACACATTCTCTTCGCGAGATAACTCTGTTGACACCATCTTTGCTGATTCTGCAAGGG
CACTACACATCATGTTCATTCAGCGATCATAAAAGCCTTCATATTTTGATTTATCTTTTG
AGTACATACAAAGATGAGTTATAATTTGAGATTCAGAATGCTCAATTATTGGATTTTATT
TCCTCAAGAGACTCAGAAACTCAAAAAAATCAAAAATCAAAATTCTGAATAAAGCAATCT
ACAACTTGAGTAAACACTGTTTTCAAAACACAACCTTTTCGAAACAGTCTTAAAACAAAA
AGTAAGCTTTCACATAGATTCGCGCTATATCTCATAGAGTCATAGAGAACGCAATCACAA
GACCATTTAAACACACGTGTCTGCATACATATATGCGCAAAGTCTACACACACAAAACAA
AAGTCCGACTTCATAGTCACAGCAGATTCATTCGATCAAAAGCATTTCTAGTCAGCAGAT
TCATTCGATCAAGAGCATTTCTAGTCAGCAGATTCGATCAAAGCAACCGTAAGTACTACT
TCAATATAATAAACAAAGAGCAAACGATTATAAAAATAAACCGTAACTGAGAAGAATCGA
AACATCGAATGAGTAAATGGATCAAAAGGTCTAGGATTTCAGATCTGGAATTCCAGCAAG
AACTTAGAGATCTAAGCCGACTGAAACTTACGGCGATGAAACGAGAGAAAATACCTGATT
CCGATGACGCTGGGCGGTTTTCCG
>Cj_pnp_00167_01843
TAAGAATAAGAACAGAATTACATGATATGGTCCACCACCAACGCGACCGCAACAGCAAAG
AAAAGAAAACACAATTTAGTACGAAATTTAAAATTAAGAATAAGAACAGAATTACATGAT
ATGGTCCACCACCAACGCGACCGCAACAGCAACCTTATTCCTCTTCCTCTGCCTCCTCTA
ACCACTTGACAAAGGGTTCCAGTGACTTGACAAAATTTTGCCTTCCCTTAGGGTTACTTC
CTTTGCGGAACCAATAAAGGATGGTGTCCTCAGCGAGCACATCCTGGTCATAAAGGGACC
TTATTATTTCAGGGAATAACTTCATCAACTTAGCATCCTCGTAGCACTGAACTTGCACTT
TGTATATGAGTTCCAGCTCAAGTTTTCCGGTGGTGCAAAATGTCTTCAACAGTTCTGCCC
ATGTTTTCACCTGCCGGAGACTGAATTAGCATTCCTGCTGTTGGTTCTTCCCGGACCACT
GAACAGCATCCATCAAGACATCCCACAGAATTCGCACAACATCAATGTCTGGCAGCTTGG
CGTCTTTAACGTGCTGTTTTGCTGTTTCTATGACATCAGAAACATCAGCTTCCTCTGATA
TCTGAGTTGTTAGTGCCGTTTTCATTTCATCGAGTTTCACCTCAAATATCTTTTTCTTGT
TGTATTCCACCAGGGGTAAGAGGCCCTCCTTGGTGAAATGATCAGAGAAAGCTTCGGGTG
TCCTCTTTGAAGATGGGAAGAATTCAAGGAGATTTTCTTCAACTTTACCCCGCTTGAGAA
TTGCAATCAAATCATCAAGACTGTTGTCAATCAAGTATTCCTTGAAAAAGTCTGTGATGA
ATGAGAGAACTAGCCCTTTGGCAACAAGGTTGTCCTTGAGCAGTGGTTGGAACACAGTCT
CCGGTGGGAGCCCTGACAATTTCTGTGAAAATGCGAGCGCTGTGAAAATCGCAAGCTTCT
TCCTTTCATTTTCCTCGAAGAGTTCCAACGACTGTAGGAATCTCCGTGTAACATTTTCAA
GATTCTTTATAAGAAATGGCTTTCTTCGTAGGATCTTCTGTATATAGATTACAGATGGCA
GAATGTCTTCACGCTTAGGCACACACTCAATTACAGAATAAGGGTGGCGCTCCCCCTCGT
CAGGTTTAATCGTTCCAGGCTGTGTGCGGCCTCCTGTGAAAACAACCTCAAAAAATGTAT
CGCCGTATCTTGAGAAGTTAAGGTCTGCTGACTCGATGCTCTTAGCAACAAGTTCCAGAT
CACCAGCATTATCCAGATAGATCTGGATCACTACATCTGCAAACGCTGAAGGGTCTAGAG
GCGCTGCAATATTCCGTTTGCGGGTCTTAATCCGCGTGCCACCTAGAGTGGGTTTCTCCT
TTGAGCTTTCATCTATTCTGCTCCAAACCAAGATTTCTTAATGAGAATCCCATGATCTCT
GCTGAAATTGCCCACAGTCACAATTCGTGAAAACCCCCATTTCTGACCTTCTCGAAAGAA
CAACTCATCTCCCACAAAAGCTCTGCTGCCAGCCAAAATCCCATTTCTGACCTCCTCGAA
AGAACTCACAGAGGCATAACCATACTGTTGTGTTGTCAACCACAATCCATATGGGCTAGG
TGTATACACAAGAATGACACCACTTCCAATTAACATCCACTATTACTATACTTGCAGCCA
GCATTGACAAGAGAAACCCAGCATACCACTAGAAATTTACCCCTCTCATAGCCATCGAAG
AACAAGAAACAACTCCGAGAAACCCTAAGCTTCAATTCTCTTCATTTGACAGCAAAACCG
TGTCCTGTCAATCAATTCTGGTGCAACTCCAAATCTGAAAAAG
>Cj_pnp_00168_01727
TCAATTCCCAATTGTCAAACGCCTATTCTCAATCTCGCTCATCAATTCCTCTCTCAAGGT
AACGGGCTCTTCCTCTTCTGATATTCATCTATTTTCAATGCCTTTTGTTTTTGCTTATCA
GCTTATTGTCAATCATGTAAATATATGTCGTCGATCCGGTGCCTAATGTTCATGCTGTTT
TTCTATCGGTTTTGGGGATTTGAATGAATGAACCTGTGTTAATTGACGCCGGTTGTATGC
ATCTTTAATTGATGTTTGAATTTTCAGTTATTAGTGTTTTTTTTGTCAATCATGTGAATA
GATCTTGTCGATCTGGTGCCTCATTATTCAGATTATTCTTCAATCGTTTTGGGGGATTTG
AATGAATGAATCTGTGTCAATTGACGCCGGTTGTATGCGTCTTTAATTGATGTTTGAATT
TTCTGTTGTTAGTTTTTTTGTCAATCCTGTGAATAGATCTTGTCGATCCGGTGCCTTATT
TTCAGATTATTGTTCAATCGGTTTTGGGGATTTGAATGAGTGAATCCGTGTTTACTGAAG
CTGGTTGTCTCCATCTTTAATTGTGGTTTGATTTTTGGTTTTCGAAAATTGCAGATGCAG
ATATTTGTGAAAACCCTAACTGGCAAGACCATAACTCTGGAGGTGGAGAGTTCTGACACC
ATAGACAATGTTAAGACAAAGATTCAGGACAAGGAGGGCATCCCTCCAGATCAGCAGCGG
CTGATCTTTGCGGGGAAGCAGCTTGAAGATGGCAGAACATTGGCAGATTACAACATCCAG
AAAGAATCAACTCTGCACTTGGTGTTGCGTTTGAGGGGAGGTATGCAGATATTTGTGAAG
ACTCTTACCGGCAAGACCATCACCCTTGAGGTTGAAAGCTCAGACACTATTGATAATGTG
AAGACAAAGATCCAGGACAAAGAAGGGAATCCCCCAGATCAGCAGAGGCTTATTTTTGCT
GGAAAGCAGCTGGAGGATGGCCGCACCCTTGCTGATTACAACATTCAAAAGGAATCGACT
CTTCATTTGGTGCTCAGGCTCAGGGGTGGAATGCAGATATTTGTCAAGGCATTGACTGGA
AAAACCATTACATTGGAGGTGGAGAGCTCTGACACCATTGATAATGTCAAGACTAAAATT
CAGGACAAGGAGGGTATCCCACCAGACCAGCAGAGGCTAATACTTTGCAGGAAAGCAGTT
GGAAGATGGACGAACTCTGGCTGATTATAACATCCAGAAAGAGTCCACCTTGCACCTTGT
TCTCCGTCTCCGTGGTGGTTTTTAACCTGCCCCTTTTATGCTTTAGCTGTGTCAAGGTTA
TTTGCTCTTAGTTTATGGGCAATAATAAAGTTTGTGATTTGGAGTGAATGGGTGTTTATG
CTTTGCAACATCTTGCCTATGATTTATTGTTACTGTTGCTCTTTTTGGTCTGTGTTTGTT
GAATAGCCTGTTTTCTTTTTCAACTTCAGTTTTCTTTATTCAAAACATACTACAGTGCTT
TGTTCATCTTTGCTGGAAAGCAGTTTGATGTTCATCTTTGACAGTTTGCCATTATTATGC
TGGCCAGATCTCTTTCGTCCGTAGATGCAAAAGCATTCCTTTAGGTTAATACTTTTGGTG
ATCCCTTGATATCCTAGAGTGTTTAGGTGTTTACTGCTATTGGGTTTTGTATGCACAAAC
TAGAAAGTTGCCCTACAAATTTAATACAGTTAAGTGTAAATCCCAAC
>Cj_pnp_00169_02569
CCCGCGTATGCTCACAATCAACTATATCCTTATGATCAGCTTATCATCACTTTGCCGAAT
TCAACACAAAATTGAATTGCAGTTTTTTTGCCATGTTCACAGCAGTTTTATTGAGTTTCA
TGTGAATTTTTTGGAGGTTTTATTAATTGAAATCTGGTCTTCAGTCACTGTTATAGTGTG
TGAATGAATGAATGAATACCCAGAGAGGCGTGTGAACTGTCTCAAGTAGCTTTGCAGCTG
GGAAGTATAGGTCTATGTTGAATGTCTTACATCTACATCCTATAGCTTAATCAATTTCAT
TAGGGTTGCTCTTTACTAATTGTCACTCTTCTTGTATCTTCTCAAGTATAGGTCTGTGTT
CAATGTCTTACAACTACATACTATACCTTATGGTGGGCAGCAGATGCAAATTGTTATTAC
TAATTTTCCTTTAGAAGGAAATAACCTTGAAAACTATGGAGAAATTTTTATAGGACTAAT
TTTGCTTTTTGTCCCAACACTATTTGTATTTGATGTTGATGTTCCATGTGTTCATCATTA
GCTATGCAATGGATCAAATTTCTAATGTATTAGGCAGTGCTATTCCGTGTATAACATGCT
AAATTGAATTCAGTCTAAATGCTGGCTTTGGAAAAAAGTCGATGATGTTTTTCTCTTGAG
AAATTTGGCCTTGTCAAAATAGGAGTAGAACTACATCCCATTTCTCTTCTTTTGGCAGGA
TATGGGGTGAGCAGGGACAGGCTGCTTTGGAGAAAGCCAGTATATGTTTACTTAATTGTG
GCCCTACTGGTTCTGAAACTTTAAAAAATCTCGTTCTTGGTGGGGTTGGAAGTATCACTG
TTGTTGATGGATCTAAAGTGGAAGTTGGTGACCTTGGAAATAATTTTATGGTGGATGAAT
CAAATGTTGGACAATCAAAGGCAAGATGTGTATGCTCTTTTTTGCAAGAGCTAAATGATG
CTGTTAAAGCCAGATTCATAGAGGAGTATCCGAAGGAACTAATTGAGACGAATCCTTCTT
TCTTTTTGCAATTCACCTTGGTTGTTGCTACACAGTTGAGTGAAGATTTGATGGTGAAAT
TGGATACAATCTGTCGGGAAGCAAATGTCATTTTAGTATTTGCACGGTCCTATGGACTCA
CAGGCCTTGTGAGGATCAGCGTGAAGGAACATACTGTGATTGAATCAAAGCCTGATCATT
TTCTGGATGACCTTCGGCTCAATAACCCATGGCCTGAATTGCAAAGGTTTGCTGAAACAA
TTGATCTTAATACATCTGACCCTGTACTTCATAAGCATTCTCCATATGTTATCATTCTTG
TAAAGTTTGCCGAGGAGTGGGCCAATACTCATGCTGGAAAACTTCCATCAACCAGGGAAG
AGAAAAAGGCATTCAAGGATTTAATTAAATCCCGGATGATTGCAATGGATGAAGACAACT
ACAAAGAAGCAATAGAAGCTTCATTCAAAGTATTTGCTCCTTGTGGAATTAGCTCAAGCG
TTAAGCAAATTATTAATGACAACTTTGCTGAAGTAAATTCTAAATCATCAGAGTTTTGGA
TAATGGTGGCAGCTTTAAAGGAGTTTATAGCTAACGAAGGTAATGGAGAGGCACCTCTTG
AGGGATCAATACCGGATATGACATCTTCCACTGAGCTATATGTAAACCTGCAAAATATCT
ACCAAGCCAAAGCGGAGGCTGATTTTCTTGCTGTGGAGCAACGTGTGAGGGATATACTCA
AGAGAATTGGTAGAGATCCGAGTAGCATATCAAAGGCAATCATAAAGAGCTTCTGCAAAA
ATGCAAGAAAGCTTGTAGTTTGCAGATATCGCTCCGTTGAGGAGGAGTTGAGCTCTCCAG
CCCAACCAGAGTTGCAGAAGTATCTAACAGATGAGGAGTATAGCATTGCTGTGGGTTTCT
ATATATTGCTTCGGGCAGCTGACCGCTTTTCTGCAAACTATAATAAGTTCCCCGGGCAAC
TAGATGGTGAGATGGATGACGATATATCCAGGTTGAAAACTACAGCTGTGAGCCTACTGA
ATGACTTGGGGTGCAATGGGTCCAGTTTGGCGGATGACCTTATTAATGAGATGTGCAGAT
ATGGTGCCGCCGAGCTTCATGCCGTAGCTGCCTTCATTGGAGGAATTGCATCGCAGGAAG
TCATCAAGCTAATCACAAGACAATTTGTTCCAATGCCCGGGACATTCATCTTCAATGGCA
TCGACCACAAGTCTCAGCTTTTGTTCCTCTAGTCGGCTGGTATGCCTTTGGGCTGTTTTT
CGTTACTTCATTCATGTGGTGGAGACCACAATTTTTTGGGCGCACAGCTGTTTTAATAGA
CAACAAATGCTCTTGGGGGGCGTCTGGTATGAGGTGAAGTGAACACTTCATTTTGCAGTG
GATGGTGTAAAACAGTTTACCTGGGAGAGGGTAGCAAAATGCCAAAGTGGCAAATACATG
AGTACGAATAATTAAATAGTAGAGGGGCAAAGACACGAGCACTAAATTATAAACTTTATT
TCATTCAAAAACATAGTAGAAATGACACTTTCACTTGTGTTCCATTAAA
>Cj_pnp_00170_03953
TTCATTGTCGCCTAGATTTGGAATCTGCCACAAGGAGGAAGAGAACGTCGGGAACCATTC
ATTGTCGCCTATATTGGGAATCTGACATTAGCGAGAGAGGAATCTCCATCATCGGCTTTG
AGAATGAACCATATTTTCCTTTAGCGCAATTGATTTTAGGATGAAGCATCTTCCGAGCAA
TTGATGGATGGTGCAGCGATAGAGACAGAAAAAGGTTGGAGAAGAGATGTGGTGGCTTCT
ATGTCACCATAGAAATGATGCCAGGTTGGCATATTTTACATATTTTCAATTCTGGATCTC
TTTCTAGATCTATCATCCTTGTTTAGTTCATTAATTTGTTCTAATTCTGCTTCGCATAGA
TGATTTCATCAAAGTCTAATCTCATGGGAAGGAATTTAGGGCAGATGGAAGGTGGAACAC
TCAAAATATTTTAAAATTCATACATGCTTACATATTTCACTCTATTCTTATTCTTATTGC
TTACTATGATGATCAAATATTTCAAAAGGCTTCCTAATCTATACATTTTAAACTTCTATT
AATAAGTTTAAGGATATAGGGTATGTGTGCCAAGCTTTTGAAGATATATGGACTAAATGG
ATTTTTCCTTTTTTATATATGGAGACTCTAGTCTTTGAATCCTTTTTTAGATTGTACTCA
AGGTTAAGATGAGTATCCATATACCCTCTAAATATCCTTATTACAGTTGTTAAGAAACCA
CATATGATGGATATTGTATAACCATGATGCTCTAAATATTTAGCATTATTTTTTGAAGTT
GAATAACATAAAACAGAGGTAGTGTTTTAATGACAAAGCTAACAGGAAGGTTTGAATGTG
TAGAAAATAAAGGAAAATCAAGTTGGTTATGAAATAAAATAAAGTCCCTTGTTTGTGACA
ATTTCCTTGGCTGTTTTTTTAAAATGATTAGTAGGGACAAAAGGTCACCAAAATTGTTGT
CATTAATAGTATGTGTTGAAAATGCTTGTCAATTCATTATTTACCTATTCCATAAATTGA
TTGAGAAAATGTGATTTACATTAAAACTTGAAAATTAAGTAACTAGAGTGACATATGTTG
CACATATACTGAAACAAAAGTGTTGAAATGTATGATATACACTATAAGATGAATCTTTTT
GAAAAACAATGGTGTCCGTTAAAATTTCGGGCAAAGAGAGACTTTAAAAATACAATTGGC
TACTTAAGAACCCTATGAATTTGAGTATGCGATTAGGTTTTCATCTATTTGATTTTTTTT
GCTCCTCTGCTCTCATAGGAATATCTAAATTATATTGAACTACTACTGTATTTGGTTGCA
AGTTTGTTTTTGAAATTCATCTATGATCCCATCTCCATAAAGAAATAATGAACGATGGTG
AGTGTGTATGGTTGTGTGAGTCTGTGTTTAGGGGGAAATAGTGAACCATTTAGTGAGTAA
TGGGATATGAATTTCCATACCCACCTAGTAGCATTATCTGTAGAAGGTCATGCCCAAAGT
TAAATAGGATCAATACACCTTAGGATCATAGAAGCATATCATGATCATAAAAGATTGTAC
TAATGGTATAATGTGCGGAGAGACATTACCCAGTTCACCGTTAAGTGTCCAACTTTCCAG
GAAGATTAGGCCTGAGACATTACCCAATTCACCAAATCCGATGGTGCAATTATCTAGCCA
CTTGTGGATGCTGGACCAGTTTGGATCGCAGCACTAGCAGTCATCGATTGGGTTTCCAGT
CGTGCATTGGCCATCTATTGTCGGCAAAAGATATCTTCTTGATACTACTTCAATTTCTTT
CCTATGATTGTAGAGTTGATGCTGTTCAAAATGACTGCGAGAAATATAAAGGAAAGTATT
GCATAGTATATCATTACTTTGTTGACAAATTTGCTTATTTATTATGTGGGTAACATGTCG
GTTACTTGGTGTGATCCTCAAGGAAACTAGCCTAGATGAGCTTCAGGTTATTATTGTTTT
TCCTTTCTAACTCTTTAAGTGACAACTACTAAGCAGGCATTTACAAAAGTGCATATTTGA
TTGCTATAAACAAGCAGCAGTAAGGTCATCTATTCAAAAATTGTTGCTGGAAATCACCAA
ACATTGTGATCTATATCGCATGGAGACTGTTCTGGATTATTAAAGTGAAAACGATGATGA
GAGCCTGTGTTCACGAGGCCGTTGCAAGATTGAAGCATCGTTGTGCGGAGCTGCCGCCGT
GCTGGGATTAGGGGCCAATGTCGTTGCACTGGGTGACCTGGGCGGCGCCAATTTGGGCCG
ATGGGTCAGGAAGAACTCAGTGACGATGAGAGATTGTGTTCACGAGGCCGTTGCAAGGAT
TGAAGCATCGCTGTTATAACACTTCGTAGTGCCTCTGCTACTCCCCAAGAACTCAGTGAT
GATGAGAGCTTGTGTACAGGAGGACGTTGGAAGGATTGAAGCATCATTCTGTGGAGCTAC
CACCGTGCTGGGCATAACTCACTAGTTACCTGGGCGGCGGCTGGGGCCATTATTCCCGAG
TCCGTTATGAGTTCGAGACTCGTGTCCCCATTTTGATGGGGATGGCAGGGCTGCCACTAG
ACAAGTTGCTTCCAGGGGCGCTGCACACTGCGTAGTTGTTGCAGGACGGAGGTCGCACTA
ATGATCCTCGCGTCGTCACATCGGAGCCGGTCTGAAGCTGCCGACTGTCTTCGCTTTGTT
GCCGTGATTGGACCATCACGGTGCCCAGACAAACCAAGGCTTCAAAAGGCAAATATCTTT
TTCACTTGTTCAAGAGCAAGTGTGTTATGAAGCCCACCAAAAGGGTCCCCGGATCATCTC
CCAACAGCTTACCCAATCCTCAACCAGTGCTACCGATGCGACCCCAACACAAGCTGAAGG
CACAACTAAAAGAAGGTGCAACATTACTCATGATTTCATCAATGCAACGTTAGTGCCTGG
GATAAGTGCTGTGAAAAAAACTCCACGCCAAAGAAGACCAAACAAAGGCTCTGGAACAAA
ATCACGGTCAAAAGCAAACTGTAAACAGTGGAGGAGATACATCTGTTATTTCTCCTCAAA
CTAAGACAAGAAAGCCCAGACAAACCAAGGCTTCAAAGCTTCAAGCTGGTGTTGGAATAG
AGACCAGTGGTACCCCTCTCAGTCCTCAAGTTGCCAATTTTGGTGTTGAAGGTGTTATCC
CAACTTATAGTGGAATCGATATGAAATCATATCAGAGAGTGGTAGCCGATTTGGGCCTTG
GCGAAGAAGAGACTCCTCATGCCTCTGGTGGAATTGATGTCAACACGTCTTTGGGCCCAA
TCAACATCAATCAAACTCAGAACTCCTTGGGCAATGAGTCTTTATTTCAGGCAGAGAACT
CTGGACCTCACGAAGATGGTGACAACGATGATGTTGACATGAACTTACCATTGCCAAACA
CTCAAGCTCAGTATCGCAGTGGGGACTATTGGACGGACCCGTCTTTAGGCTCTGCCTTGA
AAACCATCACAGGTGGACTCCCAGCCGAGAATTCTCAAGACCAGACTCGAGGTGGGCAGC
AGCCACCATTTGACCCTTCTTACACACAAGTTGACAGATGCTTCAAGCTGTCTGTGTTTG
ATCCTTCTTCTGATTCTGGTTCACTAGAGAAGCCACATGGTTTGGGAGCTCAAACTCAAT
CACCACCTGGATTTAGCTTACCCCCAGGATTTAGCTTACCCCCGGGCTACAGAACCTTGG
GCTCTCATCATCCCGGTTTGGACGGCAAGAAGGACTATCGCTCGCCTAACCATTAAATCG
ATCTGAATCATCTATATCTCTTCTTGTTATTTATGTTCTTGAACTAAATTGTTGCCCGTG
TTGAAAATTTGATGCTGCAGTTTGTTTGTTTTCCTTTTTATGATTTGGATAAGGATTTGT
GTGTTTAACCATCAGTTAGGGGCTAGTCATGAATAAGGTAAAATAGGTTGAGA
>Cj_pnp_00171_01025
CAAACCCTTCACTCCAATATCCAAGCTGACCACCAAGAAGCCAACCAGGCTTATCGTCCG
CTCACAATCCCCACAAACCTTTCCAAACCCTTCACTCCAATATCCAAGCTGACCACCAAG
AAGCCAACCAGGCTTATCGTCTGCTCTTCAACTTCCTCAGAGCCGCCGTCGTGGAAAGCC
TTCTCCGCCGCCCTCGCGCTCTCCTCCGTCCTCTTGTCCACACCTGTGCTTCCTGCCACC
GCAGACATCTCGGGGCTGACACCGTGCAAGGAGTCAAAGCAGTTCGCCAAGCGGGAGAAG
CAGCAGCTGAAGAAGCTGGAGGCCGCCATGAGCAAGTACGACCCCAACAGCGCTCCGGCT
CTGGCTCTCAACGCCACCATAGAGAAAACCAAGCGCAGATTCGAAAACTATGGGAATCAA
GGGCTGTTGTGCGGGACCGACGGCCTGCCACACTTGATAGTGAGCGGAGATCAGAGGCAC
TGGGGAGAGTTTATCACCCCCGGCCTACTCTTCCTCTATATTGCAGGGTGGATCGGGTGG
GCTGGTCGGAGCTATCTGATCGCCATTAGAGATGAAAAGAAGCCGACCCAGAAGGAGATC
ATAATCGATGTGCCCTTGGCCAACAGCCTCATCTGGAGATCCTTAAACTGGCCTGTCGCT
GCTTACAGAGAGTACATCAATGGGGAGCTCGTTGACCCTAATGTCTAAATCCCTTCTTCA
GGTATATATGTATATCAAAACAAACCTAATTGCAAATACATTCTTTACTTTGATTATGAG
TTTTAAGTTGTTGGGTTTGTTTCTGATTTAGATAAACTTGGATTGAATTGATGGGGGATT
GCAGGATGCAGCTTGGATTAGAGTTTCTCAGGAGTTGGGGAATGTTTATGAATGTATTGT
TGTATGTGTTTTGTATATTTTTACCTCAAGATACAAGTATGACTCCTTTCTTTGAATTTG
AACACATGAGTTGGGGAATGTTTATGAATGTATTGTTGTATGTGTTTTGTATATTTTTAC
CTCAA
>Cj_pnp_00172_00455
CAAATCATTCCAATGTAATCAAAGTCTGACAGATAGACTATTTACCAAACATAGTCAAAA
TCCTAAAAACATATCTCCCTCAATCCAAACACTTTAAAAACCTTCATGTAAGATTGGCAG
TAATTATCTTCTTGCAACCTAATAGCAAACTATAACATTATTTGAATCAACATCCAATGT
AATAATTTGTGGCATAAAAGTGAGCACAACACAAACCATATCCCCAAAAGTACAATTAAC
AGCAAATACAGAACCATATCAGCTAAAACATGAAATGCCAAAAAAAAAAAGTCTGATGCT
GCTCGAAACAGCCCTCACAGTTCAAAATAAGCACTTTAAGTCCTCCCCTCAAGGGTAACC
CTTGAGTGGATCAGCCGTTTTGCCAGATCTAGCATCAGACCAGGCCTTTGCAATGGTGCG
TTTCATCTCATCATCGCCATCCGCATACATATTCT
>Cj_pnp_00173_01647
ATTGAAATTGTGTTATTTGTGTAATTAATGAACTTCCGAGGCTCACTAATAACACAAATC
ACACAACTTCGATGACAAAAACACAAAGTTTTTGGTGTTCGTGAACTCTAATTTGTCTTT
GAACACTTTTCGCTATACTACCTTGACACGTACATATGTATTATCTATCTATCTATCGAT
CTATCAATAGTCAACATTGATTGTTGAGAAGATTTTGTCACACGTTAAATCTTTGACCTG
CCAAATCGCACCTTACTTGAGCAAATCCGATCCTAGATTTGGCTAGATCAAACTCAACCC
ACACATTTTGTTGGTGATGATGCCCGATCAAATACGCCTCGATGCCTAGGAGCTCCGAGT
TCCCAAATGTGAAGCAATGGACTGAATCATTGCCCCGAACCTCGCCCCGAACCCGGTAGA
GCAACCCGTAACCCGCAACCTTTATTTGGGCGCCCCGGAATAGCAATGTTACCGAGGGCA
ATGGCGGTAGCCTCGTTTGGTTCATCGGGACCCGATAACACAAGTCCATTGCGCCTTGGA
ACACGTAATCCGGGTCGTCCAGGACCCGGAGGACTCCCCTTGTTTGGTTCAAGAATTCAT
CCCGAAGCGCCGTGTAGGCCTCGCCAAGCAGGAAAGTGAACTGGGTTCCGGAGTCGACCA
TGGTTTGACCCGCACCCGTATGGTCGGGTTCGAATACGGATTTTGGCACCGGGAGTAATT
TACCCGACACTTTTATACCTTCGAGGTGGACTGTATATGCCACCCGGTCAAAATATGGTA
ACGGAATGTTAATCTGAACTAAAGGAGTGTAATTTAGAGGTAAAACCCATGTAAAATTCG
AGTCTCCGAGAAGCAGGAGACCCGAAAGATCCGAACTTGAAATACAGTATGAAAATTTCT
CGAAACCCATTTGGGAGACGAAAGATAGAGATCCACGGTTCATACCCATCAACCCGGTTG
TCTTGGAGTCTTCGTCCGAATTACTACTGAAACCCGAATTCATGCACCCGAATATGGTAC
CCGTGAAGTTGGACCCGGCGATGCTGAACGTGTCCATCGCTAGATTCCCTTCGGAAGACG
ACGCGTCGGCGTAGGACAGCACCGCGTGGCAGAAGTTCTTGGAGTCGCAAGAAGCGGGTA
TGGAAAAGTCCTGTGTCCGGAGAGTGCAGGTCGCCGAAGAGCAGGGCACCGGCGTGTAGG
ACGTCGAGCGGTTCGGGTAAAAAACGGGTTGCTTAATCTGGGTCTGGTTGCATCGCAGCC
ACGACAGCTCACTCCCGGTGTCCAGCACCATAGTCACGTTCTGCGGCGGCGACCCAACGG
CGAGCGACACCGTGAGGGTGACGTTGTGAGTGAAGGGCAGCTTACGAGGAGCTCTAAGAA
AGGGCCCAGATTGGATTTGTTGAGTCTTCAGCGGCAAAGCCATCATTCTCGAAAGATCCC
CCATTTCCATCCTCAATGCACCACAGCTTAAGCAAATCAAACAGCTTATTAGAACAAGAA
CAAAAACACTCAACAAACGTTGTAGACTCATGTTCTTCTTTTTCCTCGTACAACCCGACG
GCGGTGGGATTCTTTTATCTCTCGATTTGCAAAGATTGAAACAGATCGGAGTTGTTGGGG
TTGAGGAAAGAAGAGGGTTAATTTACG
>Cj_pnp_00174_01387
GGATAAGGTGGCAATCTATCTTGCTTAATTCACCCTGAAGTAACGGACACCATTCCACAA
TCATCATCATCATCACTTCTCTGCCTAAAAGAATCATTTATGGCACACGCTATGGCTTCA
ACGGGCGGGCTTCTCGGCTCTTCTCTGGCGGCAGCGTTGGAAGGCATCAGTGGCGGCGGG
TCAGCCCGCTTGAGCTCTGGCAGCAGCGGCAGAGTGGGTTTGGCCAGACCAGGAAGGCTG
GTCGTTAGAGCCCATCAGCAGCAAGGATCCAGCGAGGCAGAAACCAGCCGGCGAGCCCTT
CTCGGGGTTGCTGCGGCTGGATTAGCTTCTTTGTCTTTGGTTCAAACCAGTCTTGCCGAG
GCCCCAAGTCAATCAAGGTCGGACCACCTCCCCCACCGTCCGGTGGACTCCCTGGAACAT
TGAACTCCGATGAAGCAAGAGACCTTGAGAAGCCATTGAAGGAGAGGTTCTACCTGCAAC
CACTGTCACCATCAGAGGCAGCTGCAAGGGCTAAAGAGTCTGCAAAGGACATCATAAATG
TGAAGGGGCTGATTGAGAAGAAGCAATGGCCTTATGTCCAAATGGACCTTCGTTCAAAGG
CAGGGTACCTTCGCTATGATCTCAACACTGTCATCTCTTCTATGCCCAAAGATGAGAAGA
AGCTGCTCAAGGATTTGACTGGGAAGCTTTACCAAACCATCAGTGAAGTAAGTGCATGAA
TGTCAGATTCAATAAATCTTAACTTAGTCAATATGAATGAATGATGGGTTTTGGTGTTTA
ACAGCTTGACTATGCGGCAAAGACTAAAGACAGCAATAAAGCAGAGAAATACTACCAGGA
AACTGTGTCCAATTTGAATGATGTTCTTTCGAAGCTTGGGTAGGTACCTACACAACATTC
TTTGCCTGCCTCATCATCAAATCAAATGAAATCCTTGTACTCATTTGCAGTGTTTTTTAA
AGATCCCATTTGAGTGAAACAATGGTATGGATCATTTTGAAATTACTGTATAATGCAGCA
AAGAAGTTTGGTGGTTTACTTCAATCATCTTGCTACTCATAAGTCATAACATTACTCTTT
ACTGCTTGGCTGAGCATGCCAATACATGGCATTGTTATTATACAGTGTAGTGTCTCTTCA
TCTTAGTTGGAGAGTCTAATGACACTTGGTAAAGATAATCAGTTTAAGAGGGATCACGTG
TCCTTTTAGTATAGTAATAAGTATTAGGGGTATGGAACTTCTACATTTATGCATGGATGG
AGAGTACATTTCCACTAGTTTTTAATCCTAAAGTTTATTTTTTGTGCTCTATTCCTCGGG
TGTTTCTCAATGTTTAAAACATGTGTTTCTCTAATCCTACAAAGAAATGCTTTTTTGAAC
CCCCACG
>Cj_pnp_00175_04878
AGATCACATTGGGTAGGCTTCCACCTCCAGTTCTCATAATCTTTATATGGCCTCCCGTTT
CCCCGGAAATTCTGCATTTGTGTTATGACCGGGCATGAGCTAAATCAAAAGAACTTTGCA
TGCCGCACTAACTGCACTCCCCAGTGTTGAGTAGACAGAGCTACCTTCCCTATGACATGC
TTAATGACCAGCACCCCTGTTTGAGTTTGAAGCCCTTAATAAACTTTGGGGATCTACCAA
AATAAGCAGGGCGATTCTGCGAAGAGGGTGCGACTATGAATCTGTGAAGGAGAAGAAGTT
CCACTTATTTCTTGATAAACTTAAGGGTTCATCACCCAAATTTAGGACAACACCTTCAGT
TTTAAATTCATTGCAACTGTGTCGACCATGGAGAGGCGCAGTATGCTTTGTGAAGAATGT
TGATTAAATAATGGGGAGAAGGTGGGTCTGTGCTCACTAAATACTCCCATTCGGGTACTT
TGCATTGTAAGTGAAGGGGACGCCAACATTGGTTCCCCCAGTCGGAAGATACCTCTGCCT
GCAATGGGGAGTCAAGTTCTCTTGATAAACTTAAGGGTTCATCACCCAAATTTAGGACAC
CGTTCTTGTGGGATGAACACGATGTTGTTCTCTTGTATCTAATATATATACTGAATATAA
GTAATCTAAGAGTTTATGAAATCATGGCTTCTTTGGGGTTGGCTTATCAGTTGTAAGCTC
TGGCTTGGGAAATGTAGGCTTTAGCTCTGGTTTTGGAATCTCCGAAACTTGAGGCTTCAC
AATTTTAGGAACTTCAGGTTTTGAGAAAGTTGGTAGTCCGTATTTCAGAATAGTTGGTGG
CTCTGAATTTGGAATCTCCAGTATCTGAGGCTTCAAAATTTCTGGAACTTCAGGTTTTGG
GAATGTTGGTAGTTCTGGTTATAGAATCTGACACCTTAGGCTTTAAATTTTCTGGTACGT
CAGGCTTTGAAGAAATGAGCGAGCACACAGTTGTTTGTTTTGGCACGTCTCAGCCTCGAT
GAAGTATCCAGATGGCCCATAAATATTGTGCATCTAAAAAATAACATAGTTACACACTAA
CATATGGAATCATATGAGAGGTTACTACATTTGATGGCTCAATTATGCAGGTTCAGACAT
TTTAATAATGCATGTGATGATTAAAGTTTAAAGTAATGCAATGTAGAAAAGGATGCTTGA
ATTAAGTTGAAGTGTAGCAACTAATGAAGTTAGTGTGTGAAATGTTGCTATCAGATTCTT
CTAAGATGAAAGGGGTGGCCAACTAAAAGTAAATAAGGAATATGAGGAAAAGGCTATATA
GTGCATAACAAAAAGGAACAAAAAATGATAATTATATGAAAGGTGGTGTAAGTTCACCCT
CTGGTTCCAATTTACACCATTTTGAAGTGTGTGCTGCATTTCTCTATTTCTCTATATAGC
CAGCGAATGAAGCCCTCACCACCAACCAAACATAACAATAAAATCAAATAATTTTCAAAG
TATAAACAAATTACTGAACATAAACATCAACTCTTAGCTGAATTGAGTTGGATTGAGTGA
AAAAATGTATGTAGGAGATTTTTTACACTACACAGTAAGAGGATTCGCACTTTCCACCAT
GAATGGTAAACCTGAAATCCAAACATAACTTGAGTAAAGAGAGCTATATGAAATAAGTAG
TTGATCTCCTCTGTTTAACATGTCTTTGTTTGTTTTATTCTAATTGATAGAACAAAGCAC
AGAGAACTAAGCAATATAATAATGACCTTAAAAATCTCAAGTAAAGAAATCCACTGCTCC
TTGTATTTCTTACACTCGGGAGAGTAGTCATTGCAAAGATTCTTATAAATAAAAGTCAAG
AATTGGAATTGATTGTTTGGATGTTGAAGTGATGATTCCTCGGATTGGTCATTCCTATAC
CAAGCAAAACTACTATCTGCCTCATCATCACTCTCGAAGTCAGGGGCGTGAGGTTCCACC
CACCCGATTGACCACTCACATTCATCAGATTTAGATCCTGATACACAAACATCATCTAAC
GCAACCAACAGCACATCCTCATCCTCCTCGCCATCCTCCTCCTTATCAATCATACTGCTT
TATTCCCATTTGTAGATGTTCCATTTCCTCCTCACCAAAGAATTTACACAACACCCTTTG
CCTTCAACCTCTTTCTCCTTTCCACCCCACAAACACCATGAGAAACGAAACAGAGAAGCA
ACAATATCTTAGGATTTAATACAAGAATGAATTCAACAGAAACGGTAAAAAATCAACCCC
CAAGATAGCATGAATCCAGCATTTAAATAACCCATCAGAGCAGAAACAAATTATTTCCAA
AGTAAGTCACACAATAGAAGCAATCCTGTAAAAGGCATATCATGTACACATTCCCTCATT
AAATTACCCTAATTTTCAAATTTATTTGATCTCAACACACCAAAATCTTCAACTTCTCCA
CCCCAAAGAACATTAAAACATTTGTTGCATTTTAAGAATATTCCAGGTGTGTTGAGATCA
AAATTTCTGGAACTTTGATGTGTCTTTGAAAGACTACCTATCCCATGTGAAGAAACTTCA
ATAGTCCAACATGGTCATCATTTATAATTCTAACCTCTAAGTTGTTAAATTAGTTTTTTT
TCTTAAAGTCTGTATCAAATTTGAGTTGGCCTCTTTAAAAATAATCATCTAATAGTTTTT
TTGGTTGTTTCCCTTTTCATAGAAAGTATAATTCTGCTTATGTGTAAGGAGTAGGGAGTC
AAACTTTGTCTTTATATTTTTTGGATAGTACATGATGGCAGTAGTTCACGAGGAAAGTGG
TAAGTAATCCTGCTCATGTTCCTAATTCAAGAACCAAGCAACTTGACAATTTTTCTAAGT
ATATAATCATGAATTCATGATATTCATTATGGCGATGTACATAATATGAGAATATCTCTG
TGGTTTCATTCATCATCAGCTATTTGCAGGAGTATTTGATGTCTTATACTTTGTGTTAAT
TTGATTTTTTTTGTCATTGTATTGTTTTTCTCTATGAGGGCCAACAATTGTAAACCACAT
ATTTCTCTGTAAAATAGATAAATAAAGGTGTATATACCTTAAATTTGAAGAAATGGCTGA
GCACACAGTTGTTTGTTTTGGCACGTCTCAGCCTCGATGAAGACCTGACATACCTGAGAA
ATATCAAACCTCTGTCTGCTCCAATGACTGCTTTAGTGACCGCCGCGCAAGTGATTGCTT
CAGTGACCGTCACTGAGAAATATCAAATCTGGTAGATCGAATTGTCTCTACGGAGATATC
ATTGACCCTTCTTCAAGTCTCGCCATTCAATGATATAAACAAATCTTTCTATATCTAAAA
TCTACTCCCTGTAGTCCTCAAGAAACCCTCTGTAGCTGAGGCTTCACAAGCTTCACTTGT
CAGTCAATCATTACAGTTGTGAATTCACAGGTGAGCCTAATTGAGTTACTTTTCCTTTCC
AAATTTCAAAAGCATAATCTTTTATGAAGTCATGGCTGAGATTAGTATTTGCAGCACCAG
TGCTTTATATCTGTGTTCACCGAGCTCTTGCTCAACGGAAGCAAGGAAAACCATAATCTC
TGTCTGCTTCAATGGCTTCTTTAGTGACCCTCGCGCAAGTGATTGCTTCAGTAACAGTAA
CTGAGAAATATCAAATCTGGTAGATCGAATTGTTTCTACGGAGATATCATTGACCCTTCT
TCAAGCCTCGTCATTCAATGATTTAAACAAATCTTTCTATATCTAAAGCTACTTCCTGTA
GTCGAAACTCTCACCTATGACCAGCAACAAAGAGCTGAAGCAGTGTTCAGGCTGTTCAGG
CAGGTGAGGCAGGGTAAACAAACTGCAAGCTTCCTACTTTCCTTGAACAGCAAAGTATGA
ATCAGCACCCTTTGAGCAAAACGCACCTGATTCGCTCCTCTCAATCGCTCCCTTAGTGGG
TCTGAATCCCTCCCTCAGCCTCTGATTCCCTCCCTCGGCGTCCCTGAATCGCTGCCTCGG
CATCATTTGATCTCGTATCTAGCGTCGAATTCATTGGTTGAAGCAATCAAATTTGCAGTT
GGATCAGATCCCCGTCAAAGGGTTCGCAGCGTGAGGAAAGGGACGACTGAATCATTCCAA
ACCCTTTCACCTCTTCATCTTGAAGGGCAATTGGCCTGTACACACCCGCCGAATCCCTCC
GAGTACAAATATTGTGTTATTCTGCAACCACTACTTTACAACTCCACATTGTCCTCCCCA
GGGTCACCTCCCTCATCAAAACCATACCATTAGCCATGTGACCAAGAAATCTCTAGGTAA
ACCGTAGTGTGAAATGATGGATTCTGCTCCAAGCTCACAGATACACTATACTACTCTAGG
TAAACCGTAGTGTGAAATGATGGATTCTGCTCCAAGCTCACTGATACACTACGCATTTAT
GGCGAGGAAGAAGAAGGGTTGCTTGTCCTGGAAGTTTCCACTCCTCTTTCTATGGATTAG
AGAGAACGCTTGACGCACCTCTTCTGTGGATTAGAGAGAACGTTTCTTCATTTCTGGCGA
AGAAGAAGAACGACAGATCCTGGCAGTCTCCACTCCTCTTTATCGGATGCACCTCTTCTG
TGGATTTGAGAGAAGGTTTCTTCATTTGTGGCAAAGAAGAAGAACGACCGCTGTTGGTAG
TCTCCACTCCTCTCTCTATCGATTAGATAATGCTTACTGGATAAGGGCATCAACGTAAAA
GCATCCACGCCCAGCTCAATAGCAAGCATCGAATTGTCTGATGTCAGCCTCGATCAAGCG
TCCTTTACGAAAGCATCTTCCCATATGCTCAATAGAAAGCATCGAATGATCTGATGCCGT
CGTGTGGGAAAACTGCAA
>Cj_pnp_00176_03896
CGCCTCTCTTTTTCTACCCTTTGACACTATTCGCCCTTTGTGATAGCATTCAGTCCTTCT
CTCTCCTCTGGGCAATTGTCAATTAACGCCACCACTCTCAGCCTACTACACCACTTTCTC
CCACTAAAAACCATAGCTTCTTTCTCTCTCTCTCCACAAATGGAAATAACGGAGCTGAAG
CACTAGTATAATAACTGAGCTGAAGATGAGCGCAAATAACAGTAGCCTTTTCTACGACTT
CCTCTGCTGTAGAAAATCATACTTGCACATCCTTCTCTTGCTTTTAGTCTTTCTTCCATC
AGCTTCACCGGCCGCCGTCAATGAAATTTCCAGGGACACCCAGCATTTGTTGTCCTTCAA
GGCTGGGCTCTCTAACCAGACTTCACTTCAAAGCTGGGTATTTTCAAGAAACGTATGTAG
CTTCAGTGGTGTGACATGCAAAGACTCAATGGTCTCCTCCATAGATCTCTCCAACACCCT
TCTCAACACTGACTTTAGCTTGGTATCTTCCTACTTGCTCAGCCTACCAAACTTGGAGAG
TCTTGTGGTGAAGAACACTAACCTAAGTGGCTCACTCAAGTCTGCATCTAACTCCCAATG
CGGAGCATCTATGAGCTACGTAGATCTAGCAGAAAACTCCATTTCAGGGTCTGTTTCTGA
CATATCTAGTTTTGTTGGATGCACAAGCCTCAAGTCACTAAATCTTTCCAAGAATTACAT
GGGCCCGCCTGATGAAATGCATTATAACAGTGGAGGTTCAGCTATTTCGCTTCAAAGTCT
CGATCTTTCTTTTAACAACATTTCCGGGCAAACCGTATTTTCGTGGCTCTCGTCATCTGG
TTTAGATGGGATTGGATGGTTATCATTCAAGGGTAACAAAATATCTGGAAAAATTCCTGA
ATTGAATTTCAAGAACTTGTCATATTTGGACCTTTCTTCCAATAATTTCTCTACAGTGTT
CCCTTCATTTCAAGATTGCTCCAATTTGGAGCACCTTGACTTGTCATCCAACAAGTTTTA
TGGTGCTTTGGAGTCCTCCCTCTCTTCCTGTGGGAAGCTCAGTTTCCTCAATCTTACAAA
CAGCCTATCTGCAGGTGGTGTTCCTGTGTTGCCCAGTGGGGGGAGCATGAAGTATTTGTA
CCTGAGGGGGAATGGGTTTCAGGGTGCGCTTCCACGCCAAGTTGGGGATTTGTGCACAAC
TCTAGTGGAACTGGACTTGGGTTTCAATAACTTATCAGGCATGATTCCTGAGAGCCTGGG
AGCTTGCTCAGCTATGGAGCTTCTAGATATCTCCTACAACAATTTCTCTGGTGAGTTACC
AGCTGATACCCTACTCAAGATGACTAGAGTAAAGACTTTGGCTTTTTCATTCAACAACTT
CTACGGTCAGTTGCCTGAGTCATTATCTAGCTTAGTGAACTTAGAGACCTTGGATTTGAG
CTCAAATAGTCTCTCAGGTTTGATTCCTCATGGGATTTGTAAAAACCCCAGAAATAGTTT
GAAAGTGTTGTACCTTCAGAACAATCTATTCTGGGGCCGGATACCTGAGAGTTTGAGCAA
CTGTTCCCAATTGGTGTCACTCGATCTCAGCTTTAATTACATCAACGGCAGGATACCGTC
TAGCCTTGGTTCTCTGTCCAAACTGAAGGACTTGATAGTTTGGCTGAATCAGCTTCAGGG
AGAAATACCACAGGAGCTAATGTATTTGCAGTCCTTGGAGAATTTGATTCTTGATTTCAA
TAACTTGACAGGGTCAATCCCTGCAGGTCTTAGCAACTGTACAAATCTGAATTGGATTTC
GCTGTCGAATAATTTGTTGAGCGGCGAGATTCCACCTTCGTTGGGGCGTTTGCCTAGCCT
AGCCATTCTGAAGCTGGGTAACAACTCAATCTCGGGGAATATTCCTGCTGAATTGGGGGA
CTGCCCCAACTTGATATGGTTGGATCTCAATACAAATTTCTTGAATGGGTCTATCCCGAG
TGCCCTCTCCAAGCAATCTGGAAATATTGCAGTGTCATTGCTTACTGGGAAGAGATATGT
GTACATCAAGAACGATGGTAGTAAGCACTGTCATGGAGCTGGGAATTTGCTCGAGTTTGG
AGGAATCAGACAGGACCGCTTCGACAGGATTTCAACAAGGCACCCTTGCAATTTCACTAG
AGTCTACAGAGGGATAACCAAACCAACTTTCAATCATAACGGGTCCATGATTTTCCTTGA
CCTTTCCCACAATAGTTTGAGCGGTAGCATCCCCGAAGAACTGGGCTCTATGTACTATCT
CCAGATTCTGAATTTGGGGCACAATGACCTCTCTGGTCAGATTCCTCAACAGCTCGGAGG
ATTGAAGAATGTTGCCATTCTTGATCTGTCGCATAACCGACTCCATGGCTCAATTCCACA
GCCTCTGACCGGCCTCACATTGCTTGGGGAGATTGATCTATCAAACAACAATCTCTCTGG
AACCATACCTGAATCGGCTCCGTTTGACACATTTCCAGATTTCAGGTTTGCCAATAACTC
AGGCCTCTGCGGGTACCCTCTCCCCCAGTGTGGTTCAAGATCAAGTTTGAGTTCAAAGCA
GCACGAGAAATCTGAGCATAGACAAGCGTCCCTTGCGGGGAATGTGGCAATTGGGTTGTT
GCTGGCTCTCTTCTGCATCATTGGTTTGACTATTGTTGCCATCGAAGGGAACAAGAGAAG
GAAGAAAAAAGAGGCTGCTGCTGCTGCTGCTGCTGCCCTCCCTGAAAATGGGACCAGATG
GAAGCTAACTGGCATCCGTGAAGCCTTGAGCATCAATCTGGCAACATTTGAGAAGCCTCT
ACGGAAGCTTACTTTCGCAGATCTCCTCGAAGCCACCAACGGGTTCCACAATGACAGCAT
CATAGGGGCAGGCGGTTTTGGTGATGTGTACAAAGCCCATTTGAAGGATGGAAGTGTTGT
AGCTATCAAAAAATTGATACATATAAGCGGACAGGGCGATCGCGAATTCACTGCTGAAAT
GGAGACGATCGGGAAGGTCAAGCACCGAAATCTTGTCCCTCTGTTGGGATACTGCAAAGT
GGGGGAAGAACGTCTGCTGGTGTACGAGTACATGAAGTATGGCAGTCTGGATGACGTTCT
TCATGACCGCAAGAAGCTTGGAATGAAACTGAACTGGGCTGCAAGGAGGAAGATTGCGAT
CGGAGCAGCAAGTGGACTGGCTTTCCTGCATCACAGCTGCATACCGCACATCATACACAG
GGACATGAAATCAAGCAATGTGTTGCTGGATGAGAATTTGGAGGCGAGGGTGTCTGATTT
CGGAATGGCAAGGCTAATGAGCGCCATGGACACACACTTGAGCGTGAGCACCCTAGCTGG
CACGCCGGGATATGTCCCTCCTGAATACTACCACAGCTTCAGATGTTCAGCCAAAGGGGA
TGTCTACAGTTATGGGGTAGTGTTGCTTGAGCTGCTAACCGGGAAGAAGCCAACGGACTC
AACTGATTTTGGTGACAATAATCTTGTTGGGTGGGTAAAGCAGCACGCGAAGATGAAGAT
AAGAGATGTTTTTGACGCGGAGCTGTTGAAAGAGGACCCGAGCTTAGAAATGGAACTCGT
ACAGCACTTGAGAATAGCGTGCCATTGTTTAGATGATCGGGCGTGGAAGCGTCCCACAAT
GATTCAAGTGATGGCAATGTTCAAGGAAATCCAGACGTGGTCGGGGATTGATTCTCCATC
ATCGCCGATTGGTTTCGTTGGAGTTGAGATGAGCATACAAGAAGGCAATGAGCATTGAAG
GGCAGTGGAGAGGTTGTTTTAACTTGTTACGTTGGTGGTTGTATATAGTTAGTTTTTTGA
GTTTGTAATGAATGTCTTCTTTCTGGAATATTATAATACACATTCTGCAAAAAAAA
>Cj_pnp_00177_02529
TTTCAATGGTAGTTTCTGAGATCAGTCCGCCCGACCCTAATAAAAGGCAGACCGGTTGGA
AAGAGAAAGGAAACAGAGCAAGAGTAGAGAGAGGGAGAGAGAAAGAGTAGGAGAGAGTTT
TACATAAGGACCAGAGCCTCTCTTTTATTTTTCTTTTCCCTCTTTTTCATCGATTCCTCG
ATACGATACTAAGTCTTCTTCGTCTTCTGCTGAAGATGATCTCCTTAAGCGGCACCTCTT
TTATGAACAACTCCTTGTGTGGAATTTCAAGATGCTTGACACAGTCCCATGCTCAGCGAA
GTTTTTCAGCTCCGAAGGTGGTAGCCACCGTCAGCTCGAACGGCAGACCCGCGGACCGGA
ATGTGAACGTTGTGACGGGGAGTGCTCTGAAGGAGATGACGGAGACCGCTCCTGTTGTGG
TGGAGAAGATTTCCAATTCCACCGTCACTGGCGGAGTTGGCGATGTGTATGGCGAGGATA
CCGCCACCGAGGATCAAATGATCACCCCTTGGACTGTCTCCGTTGCAAGTGGATACACAC
TGTTGCGTGATCCACACTACAATAAAGGTCTTGCTTTCAATGAGAAAGAAAGGGATGCCC
ACTACCTGCGCGGTCTTCTTCCTCCAGTGGTTGTCGGTCATGACCTTCAGGTTAAGAAGA
TGATGCACAGTCTGCGTCAGTATGAGTTACCATTGCAGAGGTATATGGCCATGATGGATC
TGCAGGAGATGAATCAAAAGCTATTTTACAAGCTTCTTATTGAGAATGTTGAGGAGCTTC
TTCCAATAGTCTATACTCCGACTGTGGGTGAAGCCTGTCAAAAATATGGAAGCATCTTCA
GGCGCCCTCAAGGCCTTTTCATCAGTTTGAAAGAAAGGGGAAGAATTCTCGAGGTAATGA
GGAATTGGCCCGAGAAAAAAATTCAGGTCATTGTTGTCACTGACGGGGAAAGAATTTTGG
GCCTTGGTGATCTTGGTTGCCAGGGCATGGGGATACCTGTTGGAAAACTCTCTTTGTATA
CTGCTCTCGGTGGCATTCGCCCTTCTGCTTGCTTGCCTGTAACCATTGATGTGGGGACAA
ACAATGAGAAGTTGTTAAAGGATGAATTTTATATTGGGCTAAAACAAAGGAGAGCAACTG
GACAGGAATATGCTGAACTTCTTGATGAGTTTATGGCTGCTGCCAAGCAGATGTATGGGG
AGAAAGTTCTTATTCAGTTTGAAGACTTTGCAAATCATAACGCATTTGATCTTCTTGCAA
AGTATGGCCCTAGTCACCTTGTTTTCAATGACGATATACAGGGGACAGCATCTGTAGTTC
TTGCTGGGCTTATAGCAGCACTAAAGAAAGTTGGGGGCACATTAGCTGAACACACCTTTT
TATTCCTTGGTGCTGGAGAGGCGGGGACTGGCATTGCTGAACTCATTGCGCTTGAGATGT
CAAAACAGACCGGAGCTCCTCTGGAAGAAGCTCGGAAGAAGATATGGATGGTAGACTCCA
AGGGGTTGATTGTGGGGTCCAGGGCGGAGTCACTTCAGCATTTTAAGAGGCCTTGGGCGC
ATGAACATAAGCCGGTCAGGGATCTTTTGGATGCAGTCAAGACTATTAAACCGACGGTGT
TGATTGGTTCTTCTGGAGCTGGAAGAAAGTTTACTAAAGAAGTTATTGAATCTATGGCTT
CCTTCAACAAGAAACCTATCATTCTTGCTCTCTCGAACCCAACATCACAATCAGAGTGTA
CTGCAGAAGAGGCTTATACCTGGAGTGAGGGGCGTGCTATATTTGCGAGTGGAAGCCCAT
TCCCCGAATTTGAATACAAGGGAAAGATCCTTGTGTCTGGGCAGGCAAACAATGCATATA
TCTTCCCTGGATTTGGCCTTGGACTGATAATTTCGGGTGCGATTCGTGTTCATGATGACA
TGCTTCTTGCAGCCTCGGAAGCTCTAGCAGCGGAGGTTACACAAGAGAACTTTGACAAAG
GACTCATATACCCACCCTTTTCCAACATCAGAAAAATTTCAGCCCACATTGCAGCCAAAG
TAGCAGCCAAAGCATATGAACTCGGTTTGGGCACTCGTCAACCGCAACCTGAGGACCTGG
TAGCATATGCTGAGAGCTGCATGTACAGCCCAGCTTACCACAGCTTTCGCTAAGCTGATG
GAATGGATATTCAGGATTAGATAGTGTTTTCTTTCGTTTCCCTTTCAAATTTGTGGCTTC
TATAGCTCATGTTGTGGCGATTAAGAGAAGCAGGGAAAAGGTTAGATTGAAAAAAATGTT
GTGTTGTAGTGAAGGTGTTTTTTAAGGTAAAGAAAATAAAACAAAGAGCTTATGGTGTAA
[truncated: 60,750,568 more chars]
