# Supplementary material for: A bioinformatics approach to distinguish plant parasite and host transcriptomes in interface tissue by classifying RNA-Seq reads
Source: Plant Methods. 2015 May 3;11:34. doi: 10.1186/s13007-015-0066-6 (PMC4458054; doi:10.1186/s13007-015-0066-6)
Supplement: Additional file 7: — A multi FASTA file of the Ib_contigs (140519_Ib_contigs.fa). [file 13007_2015_66_MOESM7_ESM.zip › 140516_Ib_pnp_transcripts.fa]

>Ib_pnp_00001_01153
CCCACACAAAACTAGAAGCAGGACAAAATATAATAATCTATTGGAGTCTCTCTATTTGGG
CAAGAGAACGCGAATCAGCCATTGACAAAGAAAAAATATGCAGTATTTCACTCAGATTCA
CTGACTTCATCTTCAATCCTCAAGATGACAAGTATTCTGCAAATACCCATTATAACTTCT
GCATCCCCAAATGTTCTTCTACTCTACAGTAGAGTTAAGAAGCACAAATACAGCTTAAAG
TTTCAACGAGCTGCAAATGGCTTGGAGACGGATTTCCATGGAGAGAGATGGTCGTCCTTA
GGAGGAGGGAACTTGTATAAAGATGGAGGAGGGTTTCGTGTGAGGCCTGTGGAGGACATG
AAAATCAAAAGGAACAGAGTGATTCTGGTGAGATCGAATCAAGGGTTTGGGTTCAACGGC
GGCGGCGGCGGCGGACAAGATGACGCTTCCACTGGTAGAGTTTTGGGTAATCTTGCTCTA
GCTATTGGATTGACTTACCTTACCATTACTGGTCAGCTTGGTTGGATTCTTGATGCAATT
GTTTCCCTCTGGATCTTTGCTTTTCTCCTACCTATTGTGGGTTTTGGAGCCTTTTTATGG
TGGGCTGGAAGAGATATTGTTCAAAGCAGTTGTCCCAATTGTGGAAATGAGTTTCAGATT
TTGAGGTCTACTCTCAATGAAGAACCCCAATTGTGCCCGTTTTGTAGTCAGCCTTTCTCA
GTTGCGGATGACAGGTTTGTAAGAGAATCCACACCATTCCAGAGAAAGAAGTGGACTATT
CTAGGACTCCCACCATTGTTGATGTTGAAGCTGAAGTAAGAGATGTAGATTGAAGCTGGA
TGTTAATAATTCATATAGTATACAGTCAGATTTGTGGGTGAAATACTACAATTTTGTTGT
TCTTGAGAAAGAAGCCATCATCAATATAGTGATGTATATGCATACAAATTAGAGACAGAC
AGCCTTGTTGATGTCTTGTCTGTAATTAGGATGATGAATATATATGATGTTGTGGTGATT
GCTTACTTTGGTAAGAAAATTGTTGTCTGATTGATTCTATTGAACACAGACAGAGACAGT
GGACATCACATGGCTTCATGTAATAGCCAGTTGGCTGCCCACTTATTAAACATTAGAGCA
TATTTGAGAAATC
>Ib_pnp_00002_00613
TCTCAGCCTCTCGCTCCTCCCGCATGCGCTGCATCTCAGCCTCTCGCTCCTCCCGCATGC
GCTGCATCTCAGCCTCTCGCTCCTCCCGCATCCTCTGCATCTCAGCCTGTAGAGCCCGGT
TTAATGCTCTCAAAAGCCACAGCTTAGGTTTACGTGATTCATCAGCTAGCCCAGCATTGT
TGAAACTTCTCGTTCAGTGTCTCGGACCTATCCCATGTATCAAGCTTCCAGACATCCTTA
TCTGTGAGAGGCCTCTTAAAACCCAGTTGCATAATTGAATTCATCCATGAAAAACTGAAA
ACAAAAGAAGAAATGAATGTATCTCTAAGTTATGCGGTTGAAAGCAGTAAATGAATATGG
ATGAGGGCATTCAACCCAAGAGAAGCTTTCACAGACAATGCAAAAACAAGTATTAGTAGG
GATTATAGTTAAAGAGGGAACACATGGTTAGTCTGAGTGACCCAGAAATTGAGCATGGTA
TGAACTAGTTGGTGCATGAATGTGAGAGAGAAAGACAAGGCAATAAATAGAACAAAGACA
TGTTAGGAATAAGCAATTGTTAGCTACTGATACACATCAGTTTAAGCATCATTAGCTTGC
AGATATGCTTCCA
>Ib_pnp_00003_02455
CTTCACTATATGTCAAAACTCAAAAGGCCTTGATTTATGTGTGTCTGTTCATGTTCAAAC
CATGTCTCTTGTTGGAGAGAGCAGTTCACACTCATTCACCAAAAGTCGTTACAAGAACAC
TCTCCAGCAGCAAAATGGTGGAATCGAGTGGCGTCCCTTACAACAAATTGTCGACCCACA
ATCTTGCTAACCAGCTTCATAAACAAGTGACAATCCCCACATATCCTTAAGTTCTTTATC
ACAAGAAGCTCGGTCTCCATGCTACTATTTATCAGTCCACAAACAATCGCTAACTTTTCG
CTATGCACCCCCAAAACATCTGCAAAACCTTCATCCCTTCTGTCTTGGCTCACTTTCTTT
TCCAAGCCTGCAAGTTCACTCACCAAACCATCTAATTTCTTCATCATGCCATCAATCTCT
TCTATTTGCGGGTGACTCCTATCTCCAGCCAAGAACAGGTGAGTTCTCCCCTTGTACTCG
ACATAGCTATACCCGGGATCTTTCCTCAACTTCCGTTGTCTCATCATGACACGAATTCTC
AACACCCCGTCCAAATCCCCTGCCTCGTTATACACGTTTGACATCAAAACATAGTAACCG
ATGTTTGTAGGTTCAAGCCTGATGACGTGATCAAACGCTAATTCGGCTAACTCCACATTC
CTGTGTATCTTACAAGCACCTAACAAGGCTCCCCAGACTGCACCATCTGGCTCCACATCC
ATGGTCTTTATCAATTTTACAGATTCGTTCAGACGACCAGCCCGACCCAAGAGATCGACT
ACACACGAGTAATGCTCCGAACCCGGCTGTAGATTGAATTTCTTTTGCATCATATCAAGA
TAATCCAACCCCTTGTCGGTCAAACCAACGTGACTACATGCAGACAAGACAGAAACAAAC
ACTGCTCCATCAGGTTCAATCCCCGATTTAATCATCTCGTCAAAGAGCTTAATAGAAGTT
TCGCCCTGACCGTGCATTCCATAGCCACCTATAATTGACGTCCATGACACTAAACGCTTA
TCAGGCATTGAATCGAAAATGGCTTGAGCTTTTGCTAAATTGCCACATCTAGCATGCATG
TTAATCAATGCATTTTTTAGGAACGTGTTCGATTGAAAGCCTCTCAATTCTATCTGACGT
TCAACTTTTAGACCAATCTGTTTGGCGCCAAGGTTGGCACAAGACGATAAAACACCAACA
AGTGTAACTGGATCAGGTTTAATCCCTATTGACTCCATTTCACAATAGAGGTCTAAAACG
TGTGTGGCAAGCCCATTTTGAGCGTAACCAGATATCATGGCATTCCAGGAAAGCAATTCC
TTCTTCGGCATACTGTCAAATAGGTTCCTAGCAGATTCAATCAATCCACATCGAGCATAC
ATTGTAAGTAAACAATTCGTAACAGAATGGTCACTTACCAATCCATACTTCTCACAGAAT
CCATGAACACTTAATCCAAATGGCAAATGTACAGGATTATCACAACCTGAAACCAAACCC
AATAAGGTAACGGAATTGGCAGGTACGCCCACATCCCTCATTCTAAGAAACAGACCAGCA
GCATCAGAGAATCTGGAGTTACAGGTGTACCCAGAAATGAGGGCGTTGTAACAAACAGTT
GATCCACTCATGACTGGACTTTCATCGAATAGTTGACGAGCACTGTCCACCAAGAAGCAT
CTACAATACATGGAAATCAAGGCGGTCTGCACAAAGGGCTCATCCATGCAACCAGTTCTC
ACAACTTGGGCATGGAGCTGGATCCCAAAATTGGACAAAGAGAGGAAGGCACAGGACTTG
AGGGCAAAAGGAAATGTGAAGGCGTCTGGGGAATCTCCAGAGCGGATCATTTGACAGTAT
AAGGTGATCGCTCGTTGGTAATGGCCTTCTTTGGATAGCTCTCTGAGTTGAGTGTTCCAT
GAAGAGTTATTGTTTTGGACTCGGACAAGGAAACAAGAAAACAATATCCTTGTACAACGT
ATAGATGCTCTTATCATAGCATATTACAGTAGAATGTTTGGTTTCGCCTGACACAGAGGA
TAGGATTGAATAGATTGTCCGCAAGTTCAACGTCTGGTAATAAGGGATTGAAGACGGCTT
CTGCAGCCGAAGAAGGAACGGTGAGTAGAAACCGAGGAATTCTTTCGATTTCTCAATCTC
GTTCAGTTCATTTCGACCTCCAATGCCCGATTAATATCTAGAGGTGTAGACGCCTTAGGA
GTACCAATCCTCCATTGGGTTTCTGGTTAGGGGGGGAAGTTATAAGTGATTGACGGTACT
TTGAAATGAAAGAGGAGTCGATAGGCCCCTTCGCCGTTCTTTCGGGGGAAGTGGAAAAAG
AACGAACTTCTGGGTTTATCTCATCTTCCCGGTTCTACTCTCTGTTGTCTCAGCAAATTA
CGATGAACACTTCCCCTGTACCCAAAATCAAAGAAGACCTCTAGTCTTGAGCTCT
>Ib_pnp_00004_03455
CCGGAAACCTAATTACCGTCTATCCTCTCTCCCCTCCAGCTTCCAGATTGAGTGGCAGCC
ATGGCGTTAGTGTCCGATAGATACGGTTCAGACTTGAACCAGAAGCAGCCTAGCAAACTC
CGATGGGGAGAGCTCGACGAAGACGACGGAGAGGATCTCGATTTCCTTCTTCCGCCGAAG
CAGGTGATAGGACCTGACGAAAACGGAATCAAGAAGATTATCGAGTACAGATTTGACGAA
GAAGGAAACAAGGTCAAAATCACCACCACCACACGCGTCCGCAAGCTCGCCAAGGCCCGA
CTCAGCAAGCGCGCCATCGAGCGTCGTTCCTGGCCCAAATTTGGAGATGCTGTCCACGAA
GACGTCGGAAGCCGCCTCACCATGGTCTCCACCGAGGAAATCCTCCTCGAGCGTCCTCGA
GCTCCTGGCACTAAAGCAGATGAATCCAAGGGCGGTGCCGGTGATCCTCTGGCTCAACTT
GGAAAAGGAGGAGCAGTTCTGATGGTGTGCAGGACATGTGGTAAGAAAGGTGATCACTGG
ACATCAAGATGCCCCTACAAGGATTTGGCGATGCCAACTGAGGGTTTTGTGGATAAACCA
ACCGCCGCTGGTCAGGAAACAGCTGCAGCTTCCGGCACTACCAAGGGAGCTTACGTTCCA
CCAAGCATGAGGGCAGGTGCTGAAAGAGCAGTTGGATCTGATATGAGGCGCAGGAACGAA
GAGAACTCTGTTCGGGTGACTAATCTATCGGAAGACACTCGCGAGCCTGATTTGCACGAG
CTCTTCCGCACATTTGGACCTGTGACTCGGGTTTATGTTGCAATTGATCAGAAGACGGGC
ATGAGCAGGGGTTTTGGATTCGTCAACTTTGTTAACAGGGAAGATGCCGAGAGGGCCATT
TCGAAGCTTAATGGGTATGGTTACGATAATCTCATCCTTCGCGTAGAATGGTCTGCCCCC
AGACCAAACTAAGTGTGTTTCATTTTGTTGCAAAAACAGTTTGTTCAATGCTTCTTCATA
CTTTTTTTTTTTACCAATGGCTGACAATTCTATATATTGATCTTTTGAAAGAAACACTTT
TGTCTAATAACTAGAGTTGATATAAAAGAGTAAGCTTAGTTTAGATAACAGCAAAAAGAA
ACTCAATTGAAGGAGGATGAATGAGTATACATTATCTGGTATCTGCTTAGCCAATCTTCA
CCTTTCTCATCATAATCCATCTTGTTAAAAGTCTGCTGCTGAAACCCTGGGGAAGAAGCG
TAAGCCGACGCTCCACGCCAAGCATCGAGGACAGGATCAGCTGCCTGGACTACCCTTATG
GGTGCACCACACGGCCTAAGCATTCGGATCCCATTTTCCATTCGCTCGCATATACCCGCC
AAAAGACAGCTCCCTCCAGTCATCAGTATTGAATTCGTGATCCTATCTTCCAAATCCGCT
TGTTCTTGTTCTTTATCTTTGTGATGCGGAAGCCTTCTGATTGATATCCCACCCATCTCG
TCTAATCCAGCCTGATCGATTCCAATCAGGTTTGGATTGAAGAGGATTTCTGGGCAGCGA
AATCTTTCAACTCCAATGACGATCAGGTAATCTTCCTTAGTCAGAGGGCGAAATTTTGGA
ACATCTATTAGTGAAGAACCGGGGTCTGGTTTTGGAACAAATGTTGGGTCAATTTCCTTG
AGCCTGGAAGAGATGCGAGAAAGCTCAGTTTCATCTTCGTCGGGTCCTTCATCTTCGTCA
TCGTAATCTTTACTCATTAACTTGTACAATTGCCAATCTTCATCTTTGATGCCAAAAGTG
TCCTCACCTTTGCCTCTATCGTAGGCTGCGGTGGTTAAGAGACGCATTCTCTCCTTCTGA
GCGGGGTTTAATCTTTCTCCACGGCCAACGGATCCAGATCCAGTTCCGTTATGATTTCCA
TTGTGGTTGCTGCCATTTGTTTTGAGACGCTTTCGCTGTTCAACTTTCTCTGAAAGTTCT
TTGTATTTGTTGCGTGTTTGTTCCAAATATTGTTCAGGATTCTCCAATCGCTTCTCTTCC
TCTAGCTTGCTTTGCTTTTCGCGTTCTACTTCATCATCTATTCGCTTTTGTTTCGCTCGC
AGTCGACCCTCAGAAGTAGTCTTGAGGAATAATTGTCGCCTCTTCTCTTTGAGCTGATCT
GGTGTCAGATTGTTGTCTGGGATATTTATAAGAGAGTATTTTTCAGCAGCAGAAGAAGGA
TCTTTATTCTCTTCACTTTCAACTTGTTCACCCTTGGCCTTCTGCAATGACTGCTTTGCT
TTTACAAAAGCGGACTCAATTTCCTTCTTCGAGACATAGCCAGTTCGTGCAAGGAAAGAT
GGAATATCACTTTCTTCAACATGCTTCAGCTGCTGAAGAAGAAAGTCCAAACCCTTCAAT
TCATTTTCTAGCTCGTTTACCCTAGAAACCCTCTTTGCTTCAGCCATTTCACGCAGCCTT
TGACCTTGTCTCTCCTTAAGAGCTGCCTTTCTGGCTATCTCCTCCTCAGATGGTGGCTCT
TCTACTGGTGACGGAGTCCATGGAAGCTGCCAATACCTGGTCCTCTCCTCAGCTTCTTTT
CCCCCTTTCTGAAATAATCGAACCTCTGAAGCATAATCTTGTGCAATGTAGCAGTTTTCC
ATTTTCAGGTCTTCAGCCTTCTCCCAGGTAAGTTTAGACATATGATGAGGGTATTTAAGC
GATAGAAGTTCTTTTAAGGAATCTGTGACATGGTATCCACCAATGTTAGTTCGGCAGCAT
GCTTCGTACAAGGGTTCTCCATTCAAAAATGGAATGGCATGAGTTGTGGTAAATCCTGAA
CATATTGCCAGACCATCTTTATTACAAATCCCAAGATGTTCGTTATATTTGTAGCTGAAT
GCAGCATCTACACCAAAGGCGACTGAAGGAACCCCATAAGTCTCAAAGAGAAGCTCTGCC
ATCTTGCTGCGAGACTGTACCGGATTAAAGAAACATTCCGTGATCAGCACAGGATGGTCA
ATCTGTGAAGAATCTGCTCCCAGCCGATCAAAGCCAAAGTCAAGAATATATTCCATTATC
TCAAATTGGTAGACAACGTTGCTATCAAATGCTGAGCGCGGACCTGACCTAGTGCAATCA
AAATACTTCATGAATGCTGGGTCGTGATCACCAACAATTGTGACAACTTCACCAGTTGTT
TTATGACGAGGCCTCTGAACGATATTACGGAAGACAACGCGAGGCTCAGTCTCTCCCGCC
CATCCAATGCGGAAGTAGGAGGCGCCATTGTCGATGACGATCGGGTGAGTGGAAGGGAAG
AGACTGTAATCTGATTGACGCTTCGTCTTGCTGGTGAACGGCATCTCACTGTGTTGACTC
CCCTCTCTAATGAAAGAGAAGCTGTAGCCTAGAAGAGGGACTGGAACTGCTTGATAGAGT
TAACCATGGAATTTGAAGCTCAATCTCAGTAGTCG
>Ib_pnp_00005_02654
CCATAACATAACATTTTCATGATCTCTAAGATATCATCATCCAAACAAAATGAAACTCAT
TTAACATTACAGAAATTAACACATTTGTAGCAAAATAGTGTTCCATTTTTCCTAAACAAG
AATTTATAAAAGTTCCAAAATTTATAGAGTGTATCTATTGCACAGATTTTTGGAACCCAA
CTTTTCTTTCTTCCTTACTATGGGGCAGGCAGTCTTTCCATTTCTGTGATCCCCTGTTTT
CTTCTTCAATGAAGGCGCTTGATCATCTGTGCAGTTTTGATGATGCTTTGACTGATTTCA
TGATTTCCTAAGTTCAAAAGTTCCTGCATGCGAATCGAGGCTTTTTCCAAGCGATCATCT
GTTACATCTTCCTTCTCCGAGTTTATGGCAAATAGAACATCATTCACATCTTCATCCAAC
TGAATTTGGAATAGGTGCTTGAAAAACTTTGTCATTCTCGACACAACCATTTCTTTGATG
GCCGGCGACCTTGAAACCAAGTTGATCACAAGGAGTCCTTGTTCAGAAAGAGAATCTTTA
GCAAGTGATATAAAAGATTCCTCCACAAAATCAGCCGCTGGACAAGTCATTCCAGTGCTT
AAATCTGCAGAGTCCACATCCACAATAAGTATATCCGTTTTATTATTAGATCCTTTGTTT
TCATTTGAAGAGTCTTTTTCTTCTTCATCTTTATTGGTGCTTTCTGCTTTAAGTGTCTCG
GAACTTGCAAACTCCCTAACAAACTCGATCCCATCTGTAATATGTACCTTAAGTTTTGCA
TCTTCTTTGAACTGGAAGTAGGTTTTTGCAACATCATAAACCACAGGATCCAACTCTACA
GCCTCAATGTGCAAGCAGGGCAATATTCTATGTAGGAACATAGGAAGAAGACCAGCTCCA
AGCCCAATTACAATGGCTTTAACCATTCTTCCATTTGAGGATGCATTTTCCAGCAATGGA
CAAATCAATGCTAAACCAGATATTATTCCAGTATGATACTCACTTGCCAGGTAGTCCAGG
TCAACTTTGTTATTCTTGCTCCAATCGTCAATATTTAAAGCTTGATGATCAGTTTGCACT
TGCTTTTTTCTTCTACCAGGTTTGGGTAATGGGTCGGTTTTTTTCTTGTCTACCTCGTCC
GGAACCTCCACAAACTTTTTTATTAACAAAGCTTCAGACTGCACCAGATTCTCCATTCTT
TCAAAGATAAGGCGACGGAATACTGAATCTTTGGGCTTGATGTCGCTCTTATCACCAAGC
TTCGCATACAACACATCTTCAATGACAATTGTTCCAGTCAAGGGAGAAATAACCTTATAA
ACGACGTTACGTTGCTCAATACCATCTCCTGCTCCCAAAAACGGAATTTGAAATGCATCA
ACATCACCCGGCGCCAGTGGCTTTACCAGAGGAGAGAGATCTGACTGAATGTCATCCATG
CCTGTACAGTGAGAGGCATCTAGAAATACCATTATAAGACGAGCAACTTTTGCGCTTATA
ACAATCATCCATTGACCTTCTTCTGAAGAAAAAAGCCACTCATGACTCCTAGCCTTTGGT
ACAATGAATACGCCACAAACATAATCAAACGACTGAGACGGATCTTGAGCATCAAGAAGT
ATAGCTCTGTAACAGAAACAAGATTTACCAGGTTCACCCAAACTAAGCTTGATACGTCGT
CCTGGCTTAAGCTTTGTCAAGTTCCCCTTTACTCCCAATCGTAAGTCTTCAAAGGCATAT
GATATATCAGAGCTATTTGAATATTCCATACGATATTTATTCTCATTTTCAAGCACCTCA
AGGAGTCCACGAACCTGAATATCATTATGATTAAGATAAGAATCATGAAGTTTTGATGAG
ATCTGAGGCAATATAGCTGATTTGTCTTTCTCAATGACCACCATGAAAGTATACAAGTCA
AGTTTATTAACTGACTTCTGAGATATGGGCTGTATGGAAGAAACAGTTACATTCCACCCA
TGACGGAACTTGAAAAGGAGAAAACCTAGAATATTAGGTTCAGCCAAGGTGAGACAGATA
AACTTCCCCGCAGAAGTTAACACTCTTTTCACCTCTGACAAATATTGACTACCCAGCATA
GATCCCTTCCCAGGCTCCATCAGAGCATCTAATCCTCCCTTGTCAAGAACAATATTGAAG
GTCTCATCTGCAAACTGCATGTCGGCCATGTCCATGACGCGCCACCGCATAATGGGGCGG
GAACGAACATTTCGGCGCAGCATCTCGGTGATAGCGACCTTGGAGAAGTCAATATTTGTT
ATAGCCTTGAATCCGGCGTCATACAGGTCCTCGGAAAGACGGGAGTTGCCACAACCGGGG
ACAAGAATTTGCAGCGAAGCTGAGGATCCATCGTCGAGGGAAGGTAAATAAGATAGTAGA
GGATCTCGGAGCTCGTGCCACTCGGCATACCACTCGAAAGCGTCTTTGATTTTGTAGAAG
TTGTCCCAGTTCTCCTTGCTCGTGAAATCACCAAGCGTTTTCAGTAACTCCTCTTGATCG
TCTTTCTTAGCCGCACTCTGGAGTTTCTTTTGCTGGTTTCTCTTGCCCATCTTCTCTCTC
TCTCAACTGTACTGTGTTCAGCAGCCAGTAGGGTTTAGGAAGAAGCCATATATGGTTTGG
GACTTGGGTTCCTT
>Ib_pnp_00006_01430
TAATACATGGGTTACAATCATTGCCATCATTTAGAGCTTGAATTGTGTTAACCCAAAAAC
TTTGTTTAAGCTAATGAATGATGTGATAGAGATAAAGAGGTAGAGATAGATGTAAATGAC
ATGGAAACTTGAGCAAAACAGAGTAGAATATCATCATCAACAACAACACAACAACATTCT
AAGAAAGTACACCAGAAAATTAGGAAAGGACAGAAATCATCAACCAAATGACAATACATT
AGTCATTTTATTTGTTTGGTGAGATAAATATGAAATACAAATGCAACAAAAGAAGAATCA
CTCATCCTCATTAGTAACCCGCTGGGGCTTGGCTGCAATGAACACCAAAAAAACAGGGAA
ATGATAGAAATCACCCGACCAAATGACAATGCATTAGTCATTTGTTTGGTGAGATAAATT
ATGAAAAACATTACAACAAAAGAAGAATCACTCATCCTCATTAGTAACCCGCTGGCTTTG
GCCTGCAATGGAAGGAGATTGCATTGCACTTGGCGCTTGTTGTCGAATCCAATGATACGA
ACAAAGGAGGTTTGGGTAAGCCTTGACGGCCTCGTCCACCTCCTTCAAAGACTTGGCTCC
GAGTCGGTGCAGCCGTACATGGGTAGCTTCCACATTGTCCAGTATCGTCCGTCATAGTAT
CCTTGGGAAGCTGTTGGAACCTCTGTGTGCACGAATGCGTTCCACCTCCTCCAATTGGAC
CTCAACGCAGGGAATCCAGGCGGTGTGCGGATAAGGGAAGTAACTTCCCTTGCCCAATTG
CTCTTTGGTTATGGGGGGGCAAAGTAGGACCAAGGTATCGAATCAACTTCCTTGCCCAAT
TGCTCTTTGTGAAAAACACCAATATTCTTGTCTAAAGATTGCACCTTTTTGCAATTCCAC
TTGATGGGTTGGTCAATTTTAGTATAACACATACCTGGATGCACTGGACTCTTCCGCCGT
TGCTGGCGATGGAGGTGACATCCTCGAACCAATTGCTCTTTGTTTAGGGGGGGCAAGTAG
GACAAGGTCTCGAACTTCTTCAATCCTTTTGGTGGGCCACACCTGGATGCACTTGAACTC
CTTTCGGCCGTTGCTGGCCGATTGAAGGTGAAATCCTCCGACCCTCCCCTTGTGACAGGG
AAGGCGGCGGAGGATTTCAGGCCGTTGAAGGGGGCCACGCGGGTGACGGTCACCAGGAAG
GCGGAGGAGGATTTCAAGGGCGGTGGAAGGGGGACACGCGGGTGACGGAGGCAGCAACTG
CAGCGGAGGCAGAGACCATAGAGGTGGAAGCAGCCATGTCCTCGAGCTTTTTTTAGGACA
AGGTCTCGAACTTCTTCAATCCTTTTGGTGGCCACACCTGGATGCACTGGATTCTTCCGC
CGTTGCTGGCGATGGAGGTGACATCCTCGACCTTCCTGGTGACAGGGAAG
>Ib_pnp_00007_01047
ATTTCTTTAGGCCAGAGGCAGAACTGAGGTCAAAGAATGTAACCGCCATTGATAGCAAAC
CCTAGTATCTTGCAGCTCCTAGAGAAGTAAGAACCATCATTTCTCTCTCCTCGAAGGAGC
TGTTTTTTTCTTGCTATCAATGGCGGTTACATTCTTTGACCTCAGTTCTGCCTCTGGCCT
AAAGAAATTGGATGAGTATCTTTTGACACGGAGTTACATTTCTGGATACCAAGCCTCAAA
GGATGATATCACTGTTCATGCTGCGCTTTCTAAGCCTCCATCTGCTGAATACGTGAATGC
CTCTCGTTGGTATCACCATATTGAGGCACTGCTGAGGATTTCGGGTGTCTCTGGTGATGG
CTGTGGTGTTATCATTGAGGGATTCGCTCCTGCAGTAGATGAAACTATTGCCACTCCTCC
TGCTGCCGACTCCAAGGCTACTGCTGCTGAGGACGATGACGACGATGATGTCGACTTGTT
TGGTGAAGAGACCGAGGAGGAGAAGAAGGCTGCAGAAGAACGTGCTGCCTCTGTTAAGGC
ATCTGCAAAGAAGAAAGAATCTGGCAAATCCTCTGTTCTGTTGGATGTTAAATCATGGGA
TGATGAGACCGACATGAAAAAGCTTGAGGAGATTGTTAGAAGTGGGCAGATGGAAGGGCT
ACTTTGGGGAGCATCCAAGCTTGTCCCTGTTGGATATGGGATCAAGAAACTGTCAATTAT
GATGACCATTGTTGATGACCTTGTGTCTGTTGATGGCCTTATTGAGGATTATCTCACTGT
GGAACCTGCCAATGAGTATATCCAGAGTTGCGACATTGTTGCCTTCAACAAAATATAAAT
TGGTATGCTGTTTGTTGCCTGTTGCCTGTGATGGTGTTGGTGATGCTGAAGAGTATTTTA
TATCCATGGTTTTTTGCTGCTAAATTTACTTTCATGCCATTATCTGTTGTTTGGACGGAC
CTTTTGTTTAAGATTGGTTTAAGAGTAATGTGTTGGTGATGCTGAAGAGTATTATATCCA
TGGTTTTTTGCTGCTAAATTTACTTTC
>Ib_pnp_00008_01931
TTTTTGAGGGTTGGCATTAGCTGCAGCAGCTGCTGCAGCTAATGCCAACCCTCAAAAAAG
AACAAACCGTCTAAACGTATGAAGAAAGGGAAAAAAAAATGTAATAGGTCCAAATCTGCC
ACATTACACTCAGAGACTTATTATTTTCGTCATTATTGTTATGATATGATAACTATTTTA
GCACAACCGGCAATAACTCACCCGACCAAACCAGCACAGGCTCCAACACTGACCGTGTGA
AAGTGTTACGAAAACCATGACTATGCCATATTATTCACTGAAATGGGCTTCCCACGCCCC
ATTGAAAACCCTCTAGTCCCGTCTGGCATTCGAGGCCCTGGTGGAGGCTGTGGCTTTCCT
ATAGCACCAGCCACCTGCTCATTATTGTTGATGTTTGAAAATGGGCCTGCCTGTTGTTGA
TTCCCGCGGTTATTCTGATGATGCAGCTGGCCTCGGCCTCGGCCACCCCTCCCCTTGTTG
CGGGCTCGGCCTTTCCTTTGCCCATCCTTTTCATTTGGGATCTCTTCTGCCTGAGCTATA
TCGTGTGATCGGGCATCTGAATGAGAAGGATCATCAGCAATGTCTTTTCCATTTGGTTGT
ATCTGTTCAGAAGTGGATGCATCATTTTCATCACAGTTTGGATCAGTTTCAAGCCCAATC
TTCTTCCCCCGCATTTGCACATGTTTTGTCGAGTTTCTAAGCATCAAACGGACTCTAAGA
CCACTCCTCCATTTAGCCTCCTCTGTAAGATCGGTGACCGCTTTCTCAGCATGCTCAATA
GTTTCAATTCCACAAATGCATGTAGCTTGTTGCTATAAAGTGTATCCGCTTTGGCAGATC
TAGATGCTGGAGATGCCCCACTGTTTGATGCCTGAGGTTGACAAGTACGGATATTCTTCA
CACTTCCTGCAGTAGAGAAGATCTTCATGAGGTTCTGGTGGCAATGATCCTCAGGTAAAT
TTTCAGCAACTACTATACGAGACTGCAACTCTTCCATATCTGCCTCTGTAAGGGGTTGTT
GGCGTTTTACTTTCTTACCATCTTCACTGACCAGCAGTTTTGTTGAATTGCGCAGAATAT
CAGCAAGGTGTGAATTACTATTGACAAGGGCTTTGATCTTCTTAAATGATGCAACAACAG
AAATTGGCACATATCCTTCAGGATCCTTATTTATAAACCTCATTAGATGTTCTGTAGTAG
CTAAATTCAGATCACTGAAATAATAGTCCACCTGATTGACTATCTTCTGAATAGTTTCTT
CGGAGATACTATTTTTGTCGTTAGATGAAGATTCGGGTTCAACATGAGTTTGCTGCTGTG
GTTGAACAGGGCCCTCTCGGTGATCGACAAACCCACCACTCGAATAGAACTGGGGACGAT
GATGATGATGGGGGTGATGGTGATACTGTATCGGAACATGAAGGGCATGTGGCCGATGAT
TCGGAACCGGAAAGTGGTTCGCGACAGCAACATCGAAACCCTGCACGGGACCACGGAAGG
AAGAAGTGGGACCCGGGTAGACATGGACCAATCCGGGAGGCGAAATAAGTGGCGAAGAAA
TCACGGCCCTGGGCTGATTCAGATCCGGCCTGGACAAAGCCGGTAAAGATGACGAAGAAG
TGCGAGGAACGAACTCCGGGGCCTTGGCGTTAAGCCGGCTGCTCGATCCGCTGCGTGAAA
GGTATGGATCGGTTGAAAAGGAAGAAGAGGCGGGTTGTTGAGTGTGATCTGCGGTGGGAG
CACGATCGGCAGAGATGGAGAGGGAAGATTCTAGGGTTTCAGAGAGCGAATTTGCTTGCT
GAGCCATGATTAAGAAGAGAATCGGGTAATAGATGAGATTTAGGTCAATCAATCAATTGG
TTTGGAGATGGATAGGGAAGATTCTAGGGTTTCAGAGAGCGAATTTGCTTGCTGAGCCAT
GATTAAGAAGA
>Ib_pnp_00009_01038
CTTACGGTTGCTCCCTCCTCTGTAAACTCAGTCGGAAGCAGCGGAGGAGAAGATAGGAAG
GAAGGAAGGAGATCGGAAGCGAGCAAGGTAACTGGTAAATTAGGTTAGAATTCGAAGAGA
AAGGAAATCGAAGATGCATTCGTTCGGATTCAGAGCAAACGCCTTGCTAACTTTCGCCGT
CACGGTACTGGCATTGATATGCGCCATGACCTCTCTCTCCGACAATCTCAACTCTCCCTC
CCCTACTGCCGACGTCCAGGTCAAGGAGATTTATTGGTTCCAGAAGTCCTCCAAGGGAGA
CGACGAGGTATGTTTTCTTCTCGTTAACTTCGATCTCAAGGTTTCGACCACGGTGTGATT
TGAAATGGCTGTGATCCCTGTCCGCAATCAGTTAGCATGACATTGAATGTCACAGCAAAC
TTGGAATCCCTGTTTACATGGAATACAATAGCATGACATTGAATGTCACAGCAAACTTGG
AATCCCTGTTTACATGGAATACAAAACAGGTTTTCGTTTTCTTAGCTGCAGAATATGAAA
CCCCGAAAAATTCATGGAATCAGATCTCATTATGGGATGGTATCATACCGTCAAAAGAAC
ATGCCAAATTCTCAATCCACACGACAAACAAGTACCGGTTCACTGATCAGGGAAGCAACC
TCCGAGGAAAAGATTTCAACTTGACCCTTCATTGGCATGTGATGCCCAAAACTGGAAAGA
TGTTAGCAGATAAAATAGTCATGTCTGGTTATCGTTTGCCAGAGGAATATAGACGTCGAT
CTGCAGCAGCATAGCTTACAAGTAATCCCAGGCGAGAAGAAGAGAAAAGTAGATTGTTTT
AGTAGAACATTCAGGCGATACACTTATCTTTGTTATGAATTATTGGAAATTTTCAATTTC
AAAATTTATAATAGGTCATCTTTTAAGTAGTAGATTCTAATGTTATGAAGCATATAGTTG
ATGAAGGCCCAAGATCAGAAGAGAATTCAATCTGCCACATACTAACAAATGTGAAACAAT
ATATTAATTAAACTATTT
>Ib_pnp_00010_01421
TTTTTTTTCTGCAAGTGAGTATATGAGATTATAACAATGTTTTGTTGGGGGGAAGTTTTA
CAGTCGAATTCTATCAGTCCCAAAACCATCATCCTAATATGATGATGGCTCGATTACAAT
GATTATAAGTTTTGTTTACATCATCATCTTCTTCATCCATCCATAGGCAAGTGGACAAAG
ATTGCGAACTTCTCGAGCAAGAGAGGATTATGGATTACAGCCTACTAGTTGGACTTCACT
TTCGGGAAATCAGCCCTGAACCGGTTTCTGGATCGCGGACACCTCTACATTGAGAAGGCC
ATCACCAAGGTTCGGAGTTTCTGTTCAGGAAGTGTTTGACAGATGAGGAGCTCGTCCAAC
CAACCTCCATAGCCATTAGGGTCAGACGGTTTATCAATTTCTCGACAGCTTCATCTTCCT
CCATGCTGATTGAATCAGATGATTTGACCACCTTCGAATTGGAATAATGTTTGAGATATT
CCAGGGATTCCTCATAAAACCCGCAGTGATAGAGTAGAGCCCCATAATCTCTCATTTCCT
TCGCATCAATATCCATCAAGATTAAACGTTCGCAAGCTGATAAAGCACGTTTCATGTCTC
CTAAACGTACACTTGTCCAAACGCCTCGTTCTAGCCTATGTTGTGCAGCCTTTGCAGATG
CCAACCTAAAGGCACTATCTTCTTCATGTTCTCTAGAGTTGTCAGCAGCATCCACAGCTT
GTAAGAACAAACTTCTACTGCTGCTATCAAATTGAAATGGCCAGAAAGCATTTTTAAGAT
CCCTCAGCGTCTTGACTAATAGAGCTTCTGAAGTCAAAATATGAGGTTGATGAGATTCCA
AGCTTTTCTGCTTAAGGTAACCCTTTGGTAAACCATGAGAATCATGGGGAAAGAAGATCT
CAACATCAAAGGTCAATATTCCCCATAATCGAAGCATTTTCAGAATCTCTGAGTATATAA
GGGACAACATTACAGAAGAACCCACTCTGTGAGTCAACACCGAAGGAAGATAAAGTGCCC
GTTGCTCCGGTGGATATTTTGAACTACTCCTCCTAAAGCCCTTGTCTATGTACAAGTATA
TCTCCAGATACTTGAAAAAGTCGTCAGGCGAAGATGATCTGAAATTAGAGCTATACTGAG
AACAGAATTGCATAGAATGATCGTCCAATCTGTCGATGAATGCTTCCACGGGAAGCGGGA
CAGAAGAATGCGAAATTAGGGAATCATCCTCTGCTGCAATATATAGAGCCGCCTTCCCTA
GGTCTACCCCTCTATTGATTACAATGCTAGTTTTCCTTTCGATAGTGGAGAAATCTCGAA
TCTGCGCGCAGAAGCCCTCTCTCGCTGCCCTGGCATGCGTCGTATCGAATCCAGAAGAGT
GGAGTGCATCGTGAAGTATGAGCTTGAGTCCAGTGGGCGGC
>Ib_pnp_00011_01944
CTAGTATTTTCATCAGGAGAGTTTGAACATTCAGCCAGGAGAGACACACTGCTCTTGCCA
TCCATGGCATCCAAATCAATCAGTGTTGCAACTAGTAATTCCAGCTCTTCAGGATCAGTG
TAGTCAATTCCATCAGCTTCATAGAAAGCAGACGCCATACTCAAGTAAGCTTCCTGTCAA
TTAAGAAAATAAAATTGTTCCTCTGATTATTATATACCTATCATCCATTCATGAACGAAA
AGAAGAAGACCTCAATCGCAGTTATCCGATCAGTTGAAACTTCTCCAGGAAAGAAATTGT
GCATTTTTCCATTCTTTTCAATAGTTATATGTCCTTGGCTTCTATTCGATGATGATGACG
AAGAAGATGAATCCCTTTTCAACTTGTACATCTCTGTTACCATCATATCATGGATGTTCT
TCACAAACTCCAATGCTGTCAGTGCATCTCCCAAAGCTCGTTGCTTGGCAAAGAAGTCGG
CTCGTCTCAAGTCAGCCTCCAATGCTCCATCACTCCAATGTTTGTCAGCAGCTTTCTTCA
ATTTAGACCCTGCTTTCTCTTTCAAGATCATGGCGATATGATGAAGACGTTCAGCTTTTT
TCTTCACATTGGTGTCGAATTTCTCCGTATCCTTTCTTGCCCGAGCGTCGAGCTTGAGGA
ACTCTGACCCAATTATGGCAACGTCTTGTCTTGCCCGTTCATCCATACTCATTATACCCC
GAGAAAGCAAAAAAATATCATTCCGAGCCCTTTCATTTACAAACTTGGCGTCATTGTGGA
TAAACTGGCATGCATCTGCTAATCTTGGATTGGGTTGAATAGTAGTTCTGTCAGGGATCA
TGGGATGATGGTCTTTATCTTCAGAATCTTGTGCTCTTTTTGAAACTGAACTTGAATTGC
CATTACATCCTGTACATTCTTGTGTTTCGGTGGTGTTCTGGAAGCATATTATAGATGGCA
CTCTTGTAAAGAAAGAAACCCTAGGCTTCCCACATACGTGCCACAAGGTTGTCTTAGAAA
ACTTTAAGAAAGAGTGTCCAGTACTGCTTTGTTTTCTTCTTCCTAGCAGATCACCCCCAT
GGGATGAACCCTGTAAGTTTATATGTCGTGGTGACTTAGCAAATGCACGGGTATGATCTC
CACCTATTTTACTGATCTGTGTCCCTTCAGTAAGCAATGAACTGTTAGAGACACTGGTTG
CAGCAGTTATTGCCATGGAGGAGGGTTGATTTAACACAAGCTTCTGAAATCAGAGAACAA
AACCCAAATTGAATGGGATGTCAACTTGTAGATAATGAAACTGTTAAATCAGACTTGCGA
TTTCATTATCAATCATGCGGCTAGTGCTGAATCTGTTTATTTACTCGATTACCCACTTGA
CCAGCTGATTCACATATTGCATCTTAAGACAGTTGCCACGTTTTCAGTTGAGTAATTTAG
ACTCATCATCCCAAATGATATCAAAACTTAATTGGTTGAGTTAAACTACTGATTTCCTTA
GATGAATTGATGTTGCCATATAATTGAGAATCTGAATTTTGAAGTTCAATCTTACACTGA
TCAGGCCAGTTTTCACAGCACATTGAATCAAATGAAACAATATCTCATAAAAAACTAAAG
TTCTGGACAATTTAGAGTTTGTTTTAACAAAAATTCCCAAAGAAGAAGAGGGGATTGAGA
CAGCCAACAACAAAGAGCAGCTTCAGTACCATCATTAATCAAGTAAAAGATGCAATCTTA
GAAATCTGAGTTGAACAAACAAGCTTGAATCTGAAACTCTGAGCTCGAGAATATAAGAAC
AAAAACCCATGTGGAAAATCAGCAGCAGGAAGGGCAGGGCAGGGCAGGGCAGGGCAAGGA
AGCAGATTTATAGAGATGAAACGTACCGTGAGGAGAATATACGAAGATGAAGAGTGTAGA
TTCGAATACCCACCTCGTGAGAGT
>Ib_pnp_00012_01704
TTTTTTGTTGGCACAGATAAAGAAATCCCTTAAAAGTCAGTCAAATAATTCTATTTCAGG
TAGACCCCCCAAGGAAAATGGGAGAAAAATAAGAGCAGCATGATACAGTTGTGAACAAAC
AATCTCAGAACCAAACCACAAACGGATACATCTGGAACATACCCAAAATTTGGACAAGTT
TAATGAACTGACAAGAAAATAAAATTTAAAAAAAAAAGTTTAAAATGGTTTTCTTTAGGC
GCCTGTTTGTTTGTTCATAATTTGGATTCTCAGTCCTGAGATGGCGCCCCGTTTGATGTT
GTATCCATTGGCTCGGCTTCTGTCGATTCCTCAGCCTTATTGTCCTTCTTACCTTTCTTC
TTTTTCCCACCACCTTTCTTCTTTGTCTTCGTTCCTAAAGCTAACCATGCTTTGATTTCG
GGATCATCGATGGTTTTAGTAGGTTCCAACTCCTGTAATGAATGTGACGTGATCTTGTCC
GATCCATTCGGCATAAGCAGAACTGTGAACTTAATATGAGCAACATAATCACCAGGCTTC
TCATGAAGAACAGGATATGGTTGCAAAAGGCCATGATTCACACACTCTACAAGTCCTAGC
CTAGCTCGTTTCTCTTCCAAAGCCCTAGGGTAAAATACAGATGGGAGACAATCATATTAG
CATTAGTATGATACACAGGAATATATATATTTTTTGAAGCAAATCACAGATGAACCTTGC
AGTAAAGGGCATGATGGGAAACTTTTGGCTTATATCACTGAATATAAACCTAGAAGCTTT
CATCTTCAAGTGGTAGCTCTTATCAACTGCTCTTTTGTATATGGTAGTCTGCCTCTCATC
CAACAGTTTAGGCTTTCCATCGCCTGTGCTCGCGACTATGTCAATTGCGTAAACTTCATT
CTCTTCAAACTCTGCATCATCGACTCTTGTATCTGAATTGGATACATTTAGTATCACCTT
GTTCCCATCAATCACAAATTGTTTGAGCTGATGACTGAGTACACCTTCAACAATTTTGCA
GTCATAAGCAGCAGCAACCTTTTGAATTGCTTCAGTAACGTCCTTGTTCTTTCTTCCTGG
CCTAACAAGCCTCAAGGCAACCTCTGCAGCAGTATTTGCTGCTGCAATGACATCAGCTTG
CCTGCCAGTTATGGCTCCTTCCTGAAGGACATGAGTATGAGCAACTAGTGCGATGAATCC
ATCAATGTGACACCCCATATCAATCTTCACCATGTCACCTCCTTCCAAGATAATCTCATC
ACTGGCAAGAGGAGAGAAATGACAAACAGTGTTGTTTACTGATACACAAGTAGGAAATGC
AATTCCCCTTTCTATCTTCTTTTTAACATTTTTGTACATATTTCCAGTTTGCTCTCTGAT
GAAAGAATCGCCTTTCTCACAAATGTCAACAATCTTAGCCTTTGGTTTGCATTCGGATAA
TACAAGGTTCAAGGCCTTGTTGAGAATTTCAGCGGCCGCCTTGTATTTGGTAACCACTTC
CGGAGATGAAAGATCCAGCTCCTTCTCTTCCCTTTCGTCGTCCGACATCGTTCTTATCAG
CTGGAGAAATCTCTAACACCTGAATGAACAGAGGAAGCTAAAAGAGAAAGAACTAGGGTT
TTAGGAGTGAGAATGTTTTCGGGTTACCAGAAGTGGACACGCTAATGAATGGCGAAGGTG
GCTGCGACTTCAAGGAGAGACCAG
>Ib_pnp_00013_02242
CTGAAATGGGTCCGGGCCAAGAATTTAGGGTTGTCAAGCGGGCGCAGCAGGAGTGGAATT
AGGAGAAATTTTCGCTGAATTTGGTGGGATTCAGTAGGTTGAAAGGGAAATGCAATATGG
AAAGGTATTGGATTGTGAGAGTAAGACATCAGTGGACTTGAAAAGAAAGCGGACTGCTGA
AGACGAATCACATTTCATGGGAGTAAAACATATGCATTTGCAGCAATGTACTGCTTTGGA
AGATTTCCAGAGGCTGATCAAGAACGTGAAGCTAAAACCTTCAGTCAACAAGTGTGGTTT
GTCTGCCCGTGCTGCCAGGGAGCCTTTGATTCAGTCTTATTCAAACTTCATGACGAGTCA
AGTCCCCCAGCGATTGGTGTATTATCAAGATGGTCAATGGTCTGATTCTCCTCAGGATTT
TATTGATCTAATTAAGAAAGATTTTCAATTGAAAAGGGCAGCTACTCGGATAGAGTTTGA
TGGTCGTCAGCTTTTCATAGATTTTGTACATATGTTGCAATTGGATTTGAAAACAGGTTT
GCAGCAGTCCATTGCATGGATGGATGAATCGGGTCAGTGTTTCTTTCCGGACACTCTTGT
AGATAACAATTTAGAGTCTCCTCCCAACAATGATATTAGTCTGGAGCTAGAGATTGAGAT
AAATGGAATGGATAGAACTAAGGTGCAGGTATCAAATGCAAATCTTGATCCCCATCACAT
TAACGAGCAACCTGCCATGAATAACTTTGATGTAGAGGTTGAGGTTAGTCGTAACAAGTC
TACGCATACAGTGAGGAACTTGTCTGAATGTATTGATTCTAGAAATGCAGACCCGGACAT
TGATACAGTTAAAAAAATGTTTGTAACGGCTATGCGTAATTCCAACGCTGTGGAGATTGT
TGAAATTTATCGGGGTTCTAGTGTTTCAATGGAAGCTCGATTGGAGTTGTTCCATAAACA
AGTAGAGATCACCAAAAAGAATCGAGGTGATGCAAATGTTCGTTATGCTTGGCTTCCTGC
CACTATAGAAATGCTTCCTAGTACGATGATGTATGGAGTTGGGGACATTAGAATGCTCAG
GACCAAGTCAAGATTTGGTGACGGTGTTCATTTAATGCCTTTAAGCCACACTATGTATAG
TGCAAAAGCTAGTGCTGTTGACAAAAGTGGGGTACGGCACATGATATTCTGTCGTGTTAT
TATGGGAAACATGGAGGTCCTTCGTCTAGATTCGAAACAGTTCCATCCTAGTTGTGAGCA
GTATGATAATGGGGTCGACAATCTTCAAAGTCCTCGAATTTATATGATATGGAACATGAA
TAAGAACACTCATATTTTCCCAGAATATGTGGTTAGTTTCAAAGTGCAGTCTGATTCTAA
AGGTGATACTGGCTCCTTAATTCTTTTCTGAATTCCATCTGCTCAAAATTAAGACCATGG
GCCTCATTTTGAAATACTTGTTTTCTTTTTCTGTATCTGGATAAGTTAGTTTCTGATTTT
TTTTTTCCTGAAATGTGGCTCATATGTTGTGTTAATTATGTCTTTCCTCTATATATATGT
ATTTTATTGCTCGTCTTTCTGAGTATGAATTTGGATGGTTTGAGACCAGTCGGATGCTGT
CAGCTGAGTGTTGAACTTGGATTGTTAAAGTTGTTCTAGAAGCTGCTGCTTGGGTTAAAA
GCAATTTCACTCATCCCTTCATGTTTTATTCAGTTGGTGGACTGATGAGATAGTGATCTA
CATCGTTGGAGAGGAGATGCTCTTCCTCTTTTGCTTCTTCTATGATAACGCTCAGTTTTG
GTGTCTGAGTATGCTGTATCTATCTTGTGCAGGAGATCTTGTTGCAAATCAGTTACAAGT
GGGATCAATTCAGAACACAGCACCAGGATGTGAAAAAGGACTTCAAGAAAAGGACCTAAA
TTCTATACCTCCTTTGAAGTCTTTCGGATTATTGTTTGCTGCAATGAAGGATAAATTACC
GCCATCTACTGTTGGATTAGTTAGGTCTGATTATGATCTATTCCTGAAAATGGGACTTAG
TCGGATTGACTTCATCCGAAGGCTAAGGACAGTTGTTGGGGATTCGATATTGTTGTCTTC
AATTCAAAGCCTTCGACCAAAGGTCGAGCCAAAATGAAAATAAGAGAGGATAATCTTTTG
CATTTGCATCTATAATATAGAAAAGTTGAAGCGAATGCTCGAGACTTTCGACTTTTGGAT
TGAATAGGTCCGATATACCCGT
>Ib_pnp_00014_01118
GGCCGATCCTGGTTTGGCAGAGGGAGGTCGCGGAGGAAGACAGAAGCAACGGGGGATTTG
AGGGAGAAGAAACGGGAGAAGAGGCGATGGAATGGGATTTACGATCGACGACGAGCTCTT
CCTTCTTCTCCGGCGAAAGGAGGACACAGATCATCTCAATGGGGAATTTGGGATCATCTC
CATCGAGCGGTCTGCTTCACTCCCCAACGGCTTTGACACCCATAGATTCCCTCTTCGCTG
GGAGATGCTTCTGGAGATGGGCGATTCTCCGGGGCCGGTCCGATTCCGTTCCTCATTCTG
ACTATGGAGATCTTCGGGAATCGCCGGCATTCAGAGGAGAATAGCTTCGGATTCTAATTT
ACTCTTAATATTCATGATTGATTTGTTGCCTTCTGAAACCATTTCCGATCTCTGGAACCT
CGCTAATCCGATAACTGTTGCAGGTTATACCCGCGAATACATTCGAGTCTACAGGAGCAT
GTGGAACGGGAGAAGCTGGAAACGAATATCTGCAAATGACCTGCTGCAACCAATGGACTT
GAGTCTCTCTTCGTCACAGATCCGCCTTGGATCACAAGATCTCGCTCAACAACGTCTCAA
TCTGCAAAGGGAGTGTCTCTGCCGCCGCTGCCTATGACCGAAACTCGAGTAAGCGCTGGC
TTTGGTGGCGCAGATGATAGACCGATGGCAGAAGTTCAGATCTAGCACCATCAGAGGCTT
CCTAATTTCCTTCAGGCCTCGTCCCGTTTATCTCGTCGACTGCTTGTGTTACCGAGCTCT
GTACAGCTTCAAAGCTCTGTTTCACCAATTCATGGGGTATTTGAGGCAAATCGGCGATTT
CGATTAGTCCTCTCTCAAATTCCGGTGCACGATTTGCTGACCCGTTTGAGGCGATCAAGC
TCCATGGTGGGTGCAAACGTGGGGGAGAGGGGCTTGACATTTTCTGCCACGCTGCTGCTT
TAATGATTAAGATCATCAGTTGCTGATTCATGTGATGTCAAACTGTCAGCATTCTTCACA
ACTTAATTGTAATATGAGCTATGCCCAGTTTGCTTGTCCTCTATTTCCTATTCATCACTG
CTTGGTGTTTGGCTGTTGCACTTTATATCCTGACATAT
>Ib_pnp_00015_01507
CTGAGAAGCATTCTTCGAAACCCCAAGGATTTCATAATACTTGGTATTATCGCTCTTTCG
CTGAAGCCTTCTTCTCTCCCTAATTGGCTTCTTGCGATCTGCCTTCATCTCTAGGTTTTC
CAATTTGTGCGAGTTAAGCTTTTGATCATCGAAGATGTTTGGGAGAGCTCCGAAAAAGAG
CGATAATACCAAGTATTATGAAATCCTTGGGGTTTCGAAGAATGCTTCTCAGGATGATCT
GAAGAAGGCCTATAGGAAATCTGCTATCAAGAATCACCCTGACAAAGGAGGTGATCCAGA
AAAGTTCAAAGAGATTGCACAGGCTTATGAAGTCCTGAGTGATCCAGAAAAACGTGAAAT
TTATGATCAGTATGGTGAGGATGCTCTGAAGGAAGGAATGGGCGGTGGAGGTGGTGGACA
TGATCCATTTGATATCTTCCAATCCTTCTTTGGTGGCAGTCCTTTTGGTGGTGGTGGTGG
AAGCAGCAGAGGACGTAGGCAAAGAAGAGGAGAAGATGTGATCCATCCACTTAAGGTTTC
ATTGGAGGATCTTTACAACGGAACATCAAAGAAACTATCCCTTTCCCGCAATGTGATCTG
TGCTAAGTGTTAAAGGCAAGGGTTCTAAATCAGGTGCTTCAATGAAGTGTTCAGGCTGTC
ATGGATCTGGAATGAGAGTCTCTATCAGGCATCTTGGTCCTTCTATGATTCAGCAAATGC
AACATCCTTGCAACGAGTGTAAGGGAACTGGTGAAACCATTTAATGAAAAAGATCGTTGC
CAGCAATGCAAAGGTGATAAAGTTGTTCAAGAAAAGAAAGTGTTTGGAAGTTGTGGTTGA
AAAAGGGATGCAAAATGGCCAAAAGATTACCCTTTCCTGGAGAAGCGGATGAAGCTCCCG
AAACAGTCACTGGAGATATTGTCTTTGTCTTGCAACAAAAAGAACATCCCAAGTTTAAAC
GAAAGGGTGATGATTTATTTGTTGAACACACCTTGAACCTCACGGAGGCAATTTGTGGTT
TCCAGTTTATTCTTATACACATCTTGACAATAGACAGTTGCTCATTTAAATCACAGCCCG
GTGAAGTTGTTAAGCCTGATCAGTTTAAGGGGATAAATGATGAAGGGATGCCTATATATC
AAAGATCATTCATGAGAGGGAAGTTGTATATCCATTTCACAGTGGAATTCCCAGATACCA
TTTCACCCGAGCAGTGCAAGGCTCTAGAGGCAATTCTACCTGCAAAGCCAACCATAGAAA
TGACAGATATGGAGTTGGATGAATGTGAGGAAACACCTTACATGATGTGAACATTGAGGA
AGAGATGCGCAGAAAGCAACAACAGCAGGCACAAGAAGCTTATGATGAGGATGATGACAT
GCATGGTGGTGGTGCTCAGAGGGTGCAATGTGCACAACAGTAAAAAAAAAAAAAACCATT
GTTATGACTCACAAGAAGCTTATGATGAGGATGATGACATGCATGGTGGTGGTGCTCAGA
GGGTGCA
>Ib_pnp_00016_01293
TTCTTCTTCACTTTGGTCAAAGGCATACAAGTTTTTCCAAAAGATGTATAATATATAACT
TTTTGTATAAAAGATCACAACGTTTACAAAATAATTCTCAAACTTTGATACAACATATAT
CACCAAAATATAGAAAAAGAAGATGAAAAGAAAGTCAGTAATTAATAAATTGCCATATTG
AGATTAAGTTGCTACCTGAAAATCTCCGAAATCGTCATCAGGCAGACTCTTGTTTTCATT
GGAAGGTACTACTTCATCCTCACTTGCCTTAGTCCAGTGATCCTCATCGTTGTCCTTGGA
AGGAGAGCCCGATGGAGATGTTGCTGTCGAAGTGCAACGAGAAGGCGGGGCAGGAGGAAG
TGGCAGTGGTTTTATTGACAGATTTCCATCCTTTTTTATAAGTTTTTCCTCCAGAGTCAG
ACTACTTACACCTTCCCCAATTGAACAGCCTTTATTCTTTAGCTTAAGTACGATAGTCTC
CCCCTCTTTCAGACTGTAATCAACTGATGATTCTTTTTGGTAATGTTGCTCCATGTCTTC
TGCAGTTTTCTTTTTCTCTAGGTATTTCATATGGTCATGAAGAGCAGCCTGGAAGTCATA
TGCCTGTGTTCTTTCCCTGAAACCTATACCAATAAACGCATGTCGAAGACGGCCATCTAT
GTTTTCTTCTATACGGAGGACAAAATATCTGCTGCTATCAATTACAGCTTCCACTGGATG
TGGTTCTCCATCTCTCAGGAATGCTCGAGCATATAATTCACCTGTTGTTTTATCTTCAAG
TTTGATAATGCACTCTTCTCCCTTGCTATAAACTTTCAGTGCTCCTTCCCATGCCCACTT
ATTAACATCCCATTCATCAGCCCTATAATGATGTCAAAGATGTGTTTTCAGATAAAAGAA
AAAAAGCTCAGTTGCTGCAGGGTATGATAATGAAACTTGCACGATGTTGGTGACATATGG
ATGATTTTGGTTTTTTATTTGGACTTAATGTACTGGGAGGGGAGTTCTCTTTTGATCCTA
TCTTTTTCCTTCATCTTTCTTTCTTAGGGATTTGTGTTTTGATGAACTTGTTTAACGGGC
CACTATGACATTCACAATTCCATTCTTACATAAGTTTCTTATTATTTTAAATTTTCTAGT
GATAAAAGTGCTTTCCTGTTATGAGGAAATAATGTGACCTTACAACAATATGACCAACTA
GTTCTCTGATTCCAACTATACAACTGGTTTTATCAGTAAATAGATAGCAAATCGAAGGAC
CTCATAACAAGAAGGATATTGATCCAAATGGAC
>Ib_pnp_00017_01341
ACCCTCCATTTCCGGCAGCACTCTTCTTCTGCTGCGTGGGTTATACTTTTTACATTTCCC
TTCTTCCCTTATCCTCCTCCTCTTTCAAAACCCTCCATTTCCGGCAGCACTCTTCTTCTG
CTGCGTGGGTTATACTTTTTACATTTCAATATCTATAGCAATGTCTTGTACCATTAAGCC
TGTATTCAAGCCATCATCCATGGCAAATGCATGTTTAGTTTCACTTCCCTCCACTTTCAG
CACAAGGGCATCTTCTTACCCAAATTTCCAGCTATTATATTCATCTCCTTCGATAATTCC
CAAGTCCCTTTCTCTGAAGAAGACTGCCCGTTCTTCACCGCTGGTGGCTTACGTTGCTCA
CACCGATGACAGCGCAACCTTCGTTAAGGACGAAGAAGAAGAAGACGAACAAAGCTCTTG
GGAAAACGAGGGTTCCGAGGGGGAGGAGGAGGAGGAGGAGGCTGAAGGGTCTGGATTGTT
AGGGGGGTTTTATCAGGAACCTTCTGAAGATGCTAAGCTTTTCGTTGGCAATTTATCTTA
CAATATTGACAGCGAGAAGCTTGCGCAGATCTTCGACCAGGCAGGCGTTGTTGAGGTTGC
TGAGGTTATCTACAACAGGGAGACAGACCAGAGCCGTGGTTTTGGGTTCGTGACAATGAG
CAGTGTCGAGGAAGCAGAAAAGGCTGTTGAGATGTTCAATCGTTATGATATAGATGGGAG
GCTTTTGACAGTAAACAAGGCTGCCCCTAAAGGATCGAAGCCAGAGCGTGCACCTCGTTC
ATCGTCTCCTTCGCCTCGTTCATCATCATTTGGCAGTCAGCCTTCGAACAAGATATACGT
TGGGAACTTGCCATGGAGTGTTGACAGCAATAGTCTTAGGCAGGTTTTCAGTCAATATGG
TAAAGTGGTGGATGCTAGGGTGGTTACTGATAGAGAGACAGGTCGTTCTCGCGGGTTTGG
TTTCGTGACAATGTCAAGCGAAGGTGAACAGAACGATGCAATTGCTAACCTTGATGGACA
GAGCTTGGATGGAAGGACCATTCGGGCAAATGTTGCAGAAGAGAGGCCAAGACCCGGGTT
TTGAGTAGGGGGAGTTATAAAAGTGAAGTGAAATCAATTCATTGGTATCATTCATCCTTT
AGTCTTGGTTTGGTTGAACATGTTATTGTTCATCTTGTTTCTTGTTTCTTCTTTTTTGGA
TTTTTAATCTTGTAGAACCAAGTTAAACCAATGTTTAAGCTTCTTTACAATGGGTTGGAC
CATATATGTTAATCATTGTCATCCCCAATTTGTTGTCACGCCGAGATGGATTTTCCATAT
TACTTCTTTGGCCTATAAAAA
>Ib_pnp_00018_00595
GTGGAAATCTTTTTTAGATTTGGAAGAAATTTAAAAATGCATTTTGGTCATATACATATT
ATCATGATCCAAAAAATATACATCATACATGGTTTTGAAGATCACTAAAAACATTGGGAA
CCACCAACTAAAAGAAAAGAAAGGCCAACAAAGATAGAAGACAATGTTATAACCAACCAG
CCATTCTTTGTGTCACTCCAGAACTTCTAAATTAAGCTTCACAATCCAGTTCCAAGATTC
GCAGCCAAAAGCGCGAATGCTCCTCAATCCACCCTTTGAAAATCGAACCAAACACACCTT
CTCCTCAACCAAAATTTCTGGTAGCAATCTTGAGATCGTTACAAGTGAAATTCTTCAAAT
TAGAAAACCAGCATGGAAGTGGATCCAACACTTGAGATTGTTCTGTTCTTTGATCATCTC
ATCCAGGACCGGCAACGCGTAGTTCTCTCTGTTTAACCAGATTGTTTCCTGTGATAACGA
CATTTCCCCTGTGCTGCCAAACTATCCTTACCCTTCTTGTATTGGGTAACCTTGTGTAGA
GTGTGCTTTTTGCATTCCTTTGACTTGCAGTAAGTCTTCTTAGTCTTTGGAACGT
>Ib_pnp_00019_01274
TGTCAAATCATCGACGAATTTCCAGCATAAGCATGCCAGATCACTTGGGACTGAATGCCT
GCAACCATGGATAAATTCAAATTGCATTACATGTCTGATTTTGATTTTCTGCAATATTTT
ACTTTGTTGAATGTGGTAAAAAAGGAAAATAGAAGAAAACATGAACTTACAGCAAAGATG
GTGGCGTGACCAGGATCAGCAAGGTGAGCAAATAGGTTATCAATGGGAAATCATCGACGA
ATTTCCAGCATAAGCATGCCAGATCACTTGGGACTGAATGCAGCAAAGATGGTGGCGTGA
CCAGGATCAGCAAGGTGAGCAAATAGGTTATCAATGGGTCCAGTTCCAGTATAGATAGCT
TGGAACCAGGCCCCCATGACAGCCAACATGGCTAACCGGCCGTTCTTGATCTCCTTAGTC
CTCAACTCCTTGACTTTTGCAGGAGAACCGCTCCCCCAGCCGAGGGGATCGAACCAAAGT
CCACCGGGGTAGCCAACATCTGTTCCGGTAAAGCTTGTTGTTGGGGAATATTGGGTCAGT
GTTAACACTTCCAGGCTTGATGATGTCTGCCCATCTTCTGCCCTCGGCCCATCCGATGAA
GATGAGCTCTACGATGAACAGGGTTGTCTTGTCAGTGAAGTATTCCAGCTCACCGGCTGT
ATACCATGAAGGAGTGTTGAGGATGCCGATCTTGGTTAAAAATTCAGGAATGAAGATACC
AGCTGCCCCCAACATTGCCCATCTGCTGTGAACTATCTCTGCCTGATGCATCCATCTCAA
AGTTTCGGGGTCGGATCCAAGACCCAATGGATCAAATCCAAAATCTCCAGGTAGGCTGCC
GTCGAGCCATTCAGGAGGAGTGCTTCCGGGGAACCAGAGGGGACGATCAGGGTCAGCAAG
AGCAGAGATAGTCGTGGCTGATCGTGCTAATCCAGATGGTGCGGTCTGCTTGCTTATGCT
TCTCAGTTTTCTTGATCCACCACCAGTAAGGAAAGAAGCCTTGGGTGTTCCAACAACGGC
TCCAGCCTTTTGAGAACTGGGTGAGGAGAGGGCAATGGCTGAAGAAACACAGCAGGAAGA
GGAAGCCATAATGAATTGTTTTTCTTTGATTTTTCCTGGAATATGTGTACACAGGGAAAG
AAGGTGGAGGAGGAGGAGGAGTTAATGAATGGAATGGAAATATGGAATGGATCTTAATTC
TTATCCTCGAGGATAATAGAGATGTCTAATTGGTTGCAGGGATGCCATCTTGGCATGCAG
AATCTAGTTCTTTT
>Ib_pnp_00020_01705
GGGTTGCAAATGGGATAATACAATATACTATTAAACTAACTAATGCATTAACAATAAAAT
ATACTGTTAAACTAAACTGCGAGAAAAATAGTCTGCAAACAAATAGTTCATGAGGTCTCA
AAATGGGACAATTGTTGATAAATCAGCTGTTTCAAGCAAGGGCAAAATATCATTAATAAC
CTTATCGAGGGGAATTCGCTGCGGCTTATTACCAGTAGTGTTGCTCAGCATCTTTGTTTT
AGAGATGAGTGCGATTTCCTCTTCTCCATTCAAGTGGTCAGAAAGTAATTTGTTCCAAAA
CATGTCGTCCTCGTTTAGATTTCTGGCCTTCAAGATCTCTAGCACTCGTTTCATGGTGGC
GACGTTTCTACCAGCACCAGAACCAGTGGCAGTGGCAGCACCAACAGCATTTGCAATTGT
TAAGGTATGAATCATGGGCATGTCGTTAATTAAACCAAACGCAATAGCAGCTACAAAACT
ATCTCCGCAACCAACAGTGTCAACAACATTAACCTTGAAACCAGGTGCACAAGATATGCT
TGACATGGTGATTAAAATAGAACCTCTAGGCCCCAATTTGATAATCACCCATTTTGTGCG
CAAACTGTTCTGAAGCAATTCCTTTCCAGCCAATACTGGGTCATTTATGCAAGTCAATGA
TTCAGCCTCTTCAGAAGTTAGAAGAAGCACATCACTCATTCTCAAGATTTCCCTTAGTGC
TTGTTGTTCTTCAGATGTTCCTCTTGATAGGCTTTTTCCCCTTGGCCCAGGATCAAAAAA
GACAACAGTTCCAACTTTTGTAGCGTACTCTAAGGAGGAAACAATCAACCCAGGAGCAAA
CTCATCAAAACAGTAACCATTACAGAACAATGTCTTCGAGTTTCTTATGGCCAACTTTAC
ATCATTTGTTAAATTGCTCATCCATTTGAATGCAGGTTCCTTACTAAAATCAGCTCGACT
GCAAAAACCATGTCTTTGCAATGGGTCGACTAATACCCAACAGAGAAGTGTTTCGTGTGA
AGAACTAGAAATCTTTTTGCTATTGTCATCACTATCCGAGCACACCTCAACCATACCTAT
TCCCTCTTTACGAAGCACTTCCAAGAAGAAATTACCATAAATTTCATTACCAACGTGCCC
AATTGTTATGCAGCTAAGTCCAAGCCTTGAAGCTGCTATTGCCATATTGCTGCTCCCACC
AGCCTCCCAGTATTTCTTATTAGGAGGAGATTCGGCCAAAGTATCCATAAAAGCCTTGCG
CTCCTCTGTGGAACGAGGCGGCAACTCCGGCACATTGAGCACAATATCAACGCAGAGATT
CCCGAAAGCGGCCACATCAGTTTCCTTGGCTCCAGCAGTTTTCAATCTCTCCCTCTCGTC
CGAAGAATTGAAGAATTCAGGCGTGAGAGTCCGATGCGTTGGAACGGAAACGTCGAGCCC
TCCTTTACAACGAATAGTCGAGAAGGAAGAAGAAGAAGAAGATGAAGAGAGAAGAAGGCA
AGCTCTGTTTTGGGAAGAAACAGGGAGAATGGAGGGGATTAGCAGAGAGTTTGGGAGGAG
GGTTGATTGAGAAGACAAGCCATGGCATGGAATTGGGGATTCCAGCGCTGCCGCGTGATG
ATGCATCCAGCCAGAGAGCAGCTGCTTAGCGCTAATCCCTCCACTCCTCAACGGCAAATA
GGCGAGGGAGAAAGAGAGATAAAAA
>Ib_pnp_00021_02856
TTTTCCATTTGTAAGTACAGAAAACAACAATAATAACGCATCCCTTTGGAAGACAGCCAT
AGATATTGCATACAAAACCGAACCAAATTAAATAGAATTTTCCATTTGTAAGTACAGAAA
ACAACAATAATAACGCATCCCTTTGGAAGACAGCCCTACTTGAATTGACTCCCCGGAAGC
TATTATGTTTTAAGTCCTTTATGTACAAAACTAATAGCAATCACATTTAGTATAAACCTA
TCTTTTCCATTATTTTTGTGCACTTAAAACAAATAAAACATCTATAATTCATATCTCTCA
CAGTTGTCTCTTCACCAAAGAAATCCCAGATGGGTCACCTCCCAATTCTTCAAAAACAAC
CAACAGATTTCCAGTTGGCTTCAGCCATGACCTCGGAACATGATACCATTTCTGGGAGGG
TTGTCCACAATCACTTAAGCACTTGTCCTCTTTAAATATTCCCGCGTAATTACAATTACC
ACATTTCCCTTTCGCAATATAACCGGGCCAGTGTCGTCCAATGCTCTCTCCGTTTAATCC
ATATTTCACCTTTTCCCATTGTGTTCATGTCCAATGCTAGTGGATCGTTTCCTACGGGTG
CGTTGAAAGTGGTCTTATACCATGTCAAAGGTTGTTTTACCGCTACCAATGATCCTTGTA
TCCATTCCACAGAAGATGATCCGTGGAGAGTATGGATGTTTAAAGATTCTCCTTTTAAAC
CGGTCTTGTAAGACCATTTTTGTTTTGTAAGGTCTCTTGTCCCTTCATTAAGACCATTTA
GTGTCACTGGCCCAAGAACCCCTGTTTTATACCTCTCAAAATGCGTACCGACGTTCGCAA
GCCCCACAGAAACGCTAAGTAAAGAAATTTTATTGATGCCTGCCACCAATTTTATGCCTT
GGCTAAAGGTCAATCTTGTATCTTGCAATGATCCATAGGCAGTGCCTGATATTTTTCCAT
TGATGAATACGTGTAAAACATGTCCAGCCGACATTACTTTAAGAACCGGATATTGTCCAT
TCGAGAGGAATGCTTCATCGGGCTTGATATAGACATTAGACATGTACCACAAATAATCAG
ACGAATCTCTGGTCAAATCTATTTGTTCCAACACTAAAAAATGAATCACTATAAAAAAAC
CGAGAAAATTGAATAAACATTGTAATAAAAAAATATTCGAGATACTTACTTAGACATGTA
CCACAAATAATCAGACGAATCTCTGGTCAAATCTATTTGTTCCAACAACCCCATCTTCGT
AAACGTGTCAGAGTCGTCAGCAGAGACGGTTTGTTCAATAAACGACTGCCATGGAAACGA
TCCGCTACTAATTGGAATCATTTTCGCGTGTCTGCGAATCCCATAAACCTTTGCAGTGTT
GAAAACCTCTGTTTTGCAATCCGGAAGGATGCTAACTGACCATGCTGGTAAGTTATATGG
TTTATTCAAAACATAACGGTTGCTGAATTTTCGGGATCATAATTTGCGAGAAATGCAGCA
CAAGAGCTCTTCGACTGGAAAACATGAACCTCCAAGTTTTTCCCAGGCCAACTAACAGTG
GGATATGCTGAGAGAAAGCTGGCTCAGCTTGCTTTACGGCTTTATGCATATTTCTCAAAT
GACTCCATTTTGGTTCCCTAACAAGTCCATATTCATCGATAGGTGCATCATAATCATAAC
TTGTCGCAACAAACAACCCAGAACCGGTTCGCCCAAAATTCGTCCCCCCGTGAAACATAT
AATAGTTAATGAACGAGCCATTATTTTGGATGAACCTCGCAACCGAATAAGCCAAATCTT
CAACAGGTCTATATGGAATCGGACTTCCAAAAGCAGTGTACCATCCGGTCCAATTTTCAG
TGAACATTTTTGGCTTGTAATCCTTGTTTGGTTTAAAATTCTCGCAATAAAAACCGTTGC
AAGTGTCTATAATTGGATCAGGGGCAGTTTCTTGCTTGCACATAACCCATGGAACTCCAG
TGTTCAAGCCAACAGCCATTTCGGAAAACCATTTCGTATACGCCTTTCCCTGGTGCCCCG
ATATCCCATTCAACCGGTCCATATTCGTTCTCAATCTGGGACAAGATTATCGGGCCTCCC
TGGGAAGCAAACAGATTTTCCGACTTCATCATGTCCACGATTTTCGTCGTAAACTTTTGC
ATGGCCGCTTTGAAAGGTCCATTATCTGTTCTAAATTCAATCCCGGGAATGTACTTCAAC
CAAACAGGGAATCCCCCAAAGTTCCATTCAGCACAGATAAATGGACCAATTCGAATATGA
ACATAAAGCCCTGCTTGATGAATCAGTTTGATGAATTTCACCAAATCATACCTCCCCTCG
AAATAATAATTTCCAGGTGAAGGCTCATGCCCATTCCAAAAGACATAAGTTTGTATGACA
TCCAATCTGCAAAGAAACAAAATTGATCAAACAATTTCGGATTTCAATCTTGATTGCACA
GCTAAAACATCCATACATTTCCAGGTGAAGGCTCATGCCCATTCCAAAAGACATAAGTTT
GTATGACATCCAATCCACCATCTTTAGCCTTTTGTATAAGATCAGGCCACATCTGTGGCG
TGCTTCTGGGATAATGAATTGACCCAGAAATGAGGATTCTTCTTTGGCCATTGATGATGA
GGGATTTGCCATCGTAGATTACAGAGGCCGATGAAGAAGATGAAGTGAAGAGAGCCCATA
ATGCTGATATGATGAGTAACAGCAAGATGCTTCTCATTTTAGTTTTCAAGAAAGCAGGTG
AAATGGGGAAGAAATTCAAAATGGGTGTGTGTGAAATGGAGAAGCATCTTGCTGTTACTC
ATCATATCAGCATTATGGGCTCTCTTCACTTCATCT
>Ib_pnp_00022_05425
TTCTCATCACTTAATTTTTTCAATTTGGGTGAATAAACATTCTACCCATGATGTCAAATT
TATAACCACTATGTATTCCATAAGTACTCATTTTTCTTTATGAATGACCATTATACATTT
GTCTGGATTCTTCATTAGTATCACTATCCTACTTTTCATTCCCATGGAGTTGCCAAAGTA
CATACTTTTCTCAAACATTTTAGTAGCATTAAAGAAAGCTAACAATTTACCTCAGCTGAA
AAGAACTGCTCAGCTCTGTCAATAAAACTAGCAGGAAATCTAGGGTGTAGCATTATGATG
GAGGAAGTTTCCAAAGCTGGCCGACTTGGTTTCAAAAACGTTTCTTCTGAAGGCCGTAAT
ATTTTTCCTCTGCTAGTCCGGCTCCCATTTCCAGAAGAAACATTTCTCACAGAAAGTAGC
CGAGAATTCTTTGGAATGCAACGACCAGGTCGAAGGGGGTGGTTTCTGGGTTCAGTTGGA
CTGTCCATTATGGTCTTATCATTGACAAATCCGGGTCGACTGGTTCGACAAGAATTAAGC
AAGGAGAGAATCATATCAGTACTGAGTTCTTGCATAACAATGCCCTTGTTCTGCTCACTA
CCGAAACAGGCAGCAACCAATGTGCCAGTCAGGACAGGAATTAATTCTGCATCACTGAAG
AAAACAAATGGCAGGTCGCACACCTTGTGAAGAATTGTAGGGCTCTTTCCCCACCGAAGT
ACATCTTGATTGTCGGGGTGAAACAAGGCAAAATAGCCAAGAAGCGACAAAGATTCAAGG
AGAAGCAAACCAATCCGATCAACAGCTACACTCCATTTGTTTGAGCAATAAGAAAGAAGA
AAACTCATTAAATGAAACAATTCCATTTTCAGGTCCGGCCTACCTAGCATACTCTGCAAA
AAGGTAATATCTATCAGAGCCAAATTGTTCAAGACCTTCAACACTCCGGTTGCCACTTCT
TCAAAATTAGAGGGAAGAACATTTGTGGTCTGTTCCAAAGACAATCTATGGTTGTTTGCC
TGCAATAGCACTGCTGTTAACAGCGAAGGAAGGCACACCAATCCAGTTTCAGATATGGCA
GATAGAAGAAATGCAACTGGTTGCTTTATATTCACTTTACTTTCAGGCTTTTCTTCCAAA
ACACTACTAGAAATAACTTTCCCATCCTTCTGATGAGCAAAAGATTTTACAGCAATGTCT
CCATCTTTTTCAAAGTCAACTGTAATAGGCAATGCCTTGGTCTCAGAAATGCCAACCTCA
TCAGTCCTTTTAGGCGATATAAATTTGATAGGACTTTCAGCTATGTCATCAAGTGGCTTA
TCCTCCGGTACATCAAGCAGAGGAAGAGTAATATCGCTACTTACAGCAGATTTATTGTTG
TCAGAGATGTTTAAATTATAAAACGCAACATTTGCATCCACTAGATGAGCTAGAGAGGTT
CCATCTCCAGCCGCTGACTGGTTTGGAACAGATTCCCAATCAAGTGAAGAAGATCTTTTG
GATCTGGATGTTAAAATTGTCAACAAATTTATACTCGAGAGTATGGACGACGGGAATGGT
GACCCTTCAACCTGGGGTCTATCATAAAGAGCAAAAAGGTCTCGCAGCCGATGTATTACT
TGATATGCAATCACAAGCTCTTGTAAACCATCTTGTAATTGGATTTGGCGCTCATCATGG
CTTACATGACCAATGATTGTCGCAACTGTCCACAAGAAACCATCCAGCACTTCAGAAATC
AATTCCAAATTGTCAACAGATGTTTTTGGTGGAAGTAAGTTGCTGCTACCACAAACACCA
GCTGATGCTGCAATCTTTATATAGTTCTCTAGAGCCGCTGCTAACATGGGGATGATTGGA
GGTAATAGGTTTTGAGCAATAAAATAGCCTCTGTTTGCAGGAATTGAGAGTACTACCTTC
AGAAGTCTTAAAAGATATACTGTCACCTGGCAGGTTTCAGGTTTCGAGGTGTGAGCAGCT
GGCAGGGCTGAAGCAATAAATTCCAGGAGATCAGCTTGGCGACAAGCCTGCAGCTCAGGA
TCTTTTCCCTCCAAAAACTTGATCATATCAGCGATGATCAGTCCAATGCTAGCAGCACCT
TCTTTTCTAGCTTGCCTATGTTTCTGAAGTTCCTGAAGCCACCTCCCAATTTTTGCTCTT
GCAATTCCTATCGCTGTTCTATACCCAATACCAGCATTTTCAATACCAACTGGGGTTTCC
ACAAATTCATATTTCAGAGACATAAGCCTCTGGCGGATCTTTTTTATCCTTCTTTTCAGT
GAATTTTGAGATGGGGTATTATTAGTCGCAATAGTAGAATCACCAAGACCTGCAATGTTG
CCTCCTTGATAATCTTCACCATTGCCAGTTGGAAGAGATTTCCCCTGATCCTTATTAGCA
GCACGTCGTAGTAGAGGTGATTGATCTCTGAAATCCATTGAAGCTCTCTCCCTTATTTGT
TCCAAGTAAAATTTTCTCCTTTGTTCACTTTCACTAAGTTTCTCAGCTAATTTCTGGGCA
AGAAGTTCTGCCTCTTCCTGCTGAGCTTTGGCCCTGAATTCTTTTCTGCGCATATTTTCA
ATAGCCTTTGCTTCTCTTGCAGCACTTGATGCCTTTCGTTCTTCTTCTCTCCTCAACAGA
TTCTCTTCCTTTCTCTTCTGTGTCTCTGTCAGTCGCTGCAACTTCTCAGCTTCAATGAGC
TTCTTCCTTTCAAGAACAGCTTCTTCTCTTGCCACGTCTTCTTTCTGCTTGCTTTTCATG
ACTTGAAGTTTCTCAGCTCTTCTAACCTCAGAACCGTGAAGCTTCTGCCACAGAATAAAC
TTTTTGTTTTCTTCATTTAGTGAAGTGATGAAGCGAACTTCATTAACTTTGCTACTCTCA
TCACCTGCTCGTCTCACAACCTGAGCAAGATGAGCTTCATGCCTAGATTCACTCCTTTGA
TGCCGAGCATACATCCCTTCTCGTAGTTTCATGCTCCGTACAGCTTGCCACTCACTAACA
CGAGTCACTTTCTCCGAATTGCGCTGAAGCTTTTGAACTCTACCATTCTCTAATTCGGAC
CTAATCCTCATGGCCCGCACATGTTTTGCTTCTGCATCCCTTTTAAGGTCTAAAGCAGTT
TTTTTTCTCTTATCAGGAGACATTAGTTTATCATGCAAAATTCGGGCCCTTTCAGTAGTT
TTCCTGCTCATTCCTGAAGAATGCAGAAGACGAGAAGAAGAGCGCAGAGGTGTGGTGAGT
ATGTCCTCCCAGTTCCTTTTCTCTTTCCAAGCATCCATAGATTTCCAAGATGAAACATTT
CTTTTTTCCTTATCCTTTTCTGAAATAGGAGTTTGCTTCTTTACCGCATCTAGAGATTTT
GTACTTCGCGCACTCACAAAATCTGTTAACATTCTTTCCTTGTCTGAAAGCCTATTTTCT
ATCTCAGAAGATCGAACAGTTAAATTCTCTCTAAACACTATTCTCGATGGAACAGCATCA
GAAGAAGAAGAAGCAGAAGAGTTAAATGTAGGGAGTGATCTGTTTTGCTTTGATTTCATT
TTGATGGATCTACTTGAATCTGAAGTCCTCCTATCCACATTCAAACATACATGATTGAGA
TCTGTTATTCCAGTTTGCTTTTTTGGCTTTGAGATAACTTCTTCAACATTAAGTTTTACA
TCACTAGTTCCAGTATTATCAATATCTCTGTTGGTCATAAGAAGGAGACTAGAACCAGTC
CCATTTTGCTCCTCATTTCCATGCATTTTATCTCTTTCTTGCTGAAATTTCCTAAAAGCC
TCTAGCGATGAAGAAAGTATTTCGGCATGTTGAGTTGAAGTTGTCATACGTCGAACCTCC
CACGATAACGCATGTGTCCTGCGATGATCAGACTTCATGATTGTCAGAGAGCCAGTAGTT
AAATGGGAAGATGACTTCTTTAATTTCTCAAACTCCTCAACTCTAGACTTTAGTTCTTTA
AAATCCAAGGCAGCTTCTTCAAGCACAAGAATAGCCTCCTTCATCTGATCTAAATCACAT
TCTAATTCACAAAGAAGATAAAGTTCATCCACAGCCCTATTCAAGTTCTCAAAGAGAAAA
CACCAAAGTCTTTGTCTAAATCTTTCCTTACTATCGGCAGATCCACCCGCATTAACGTTA
TTAACATTATGTGCATCACCAACAATAGTGGCGGAGGTATGGTTCCCAATGTCTTCACCC
AAAGCTGAGACCTCAGGCCCTCCAGAAGCTTCACTGGTATTCCTTTTGCATGAAAGTAAG
TCAGAATCTTGGGACTCTAGCACAAAATTTGAACTCCCATCAACAGGAGGTACTTCACAA
ATGTCGGATTCAGTGGGCATATCTTTGCTGGACAAACATCTAGGAGATAAGGGTATATCA
TCTAATTCTTTCATAGGCTTGGCAGGAGTTGCACTAACATCTGAAACCTCATTCTGTGAA
TTGACTAGAGTTACTTCTGTAATTTGAACCTTCACATCTTCAGTCATTTCCCTATGACTG
TGATCTTCATGAATGGATGTGCATTCTTGTTTGCTCTCTTCTTGTTTGGAGGAAGCAGAA
ATACCTGAAACAGAACTTCCAGATTTGCTACTTAGAAAAGGAACATTTCCAAACTCACCA
AACCTAATTTCCTGTGCAACAGTTCCTTGTGGAGGCCCTGCCAATTTTTTTTCTTCAGTC
AATCCAATAAATGTAATATTCTGAATGCTACTAGGTTTGCATATTTCGGGAAACTCTTTA
TCTTCAGACACCACGCATTTGTCAAGGTACTGCACAATGGCTTTTCTTTGAACAGATTTG
GGACTAACATGACTAGAGAAGCTTGAGGCTTTAGAAGGCTGACTACCATGCTTGCTATCT
GATTTTTCAAATTCTCCATTTAACAGAGACTGATTGCAGGCAGTATTTAGAGAATGCTTT
ATTGAGGTTCCCGCAACCCAGTCTTGTACGGAGATCTTTGAGCTACTCCTATGTTTCTTC
TTAACTTGCAACCATCCAGAGCTTTGATCATCATCATCGTCAACTTTTTCCATAATAAAC
TGATTACAGACCTAGCAGCCAGATGGTTTTATAAAGACTCTGTCAACAGAAAACCCACAA
AACTGTCAAGTGAAAACGCAAGAAAATTCAATGACAAAGATAAGATAATGGAAAACAGAG
CTCCGACGGGATTGATGATGAGAAATTCAACGTTTGTAGCTGGGACATGATCATCGAGCG
CCGCCAATCATCATCATTCTGTCGGCAGTTCTGAAAGATTACGAGAATTTCAACTTGTGC
AGAGCTTTACTCAATCTCGCAACTATTCTTCTCCACTAATCCAATCAGACCGAACCTTTT
CACTTCTTCTCTCACAGATTGCCGCTCTCCTTCAGTCTTCTAAGAGCCCCCTGTTCTTTC
TCTTTCACAGACATCAACTTCTCTC
>Ib_pnp_00023_01248
AAACAAACAAACAAACAGAGGGTGAAAGACAAATGAAATAATCAAATCAGGCCGACAACA
ACCACCAATTCCTTCCGGCCCCACAAACAAACAAACAAACAGAGGGTGAAAGACAAATGA
AATAATCAAATCAGGCCGACAAGTCTCTGCAACGTCTAGAATTCGGTTGGAGGAGAGGGG
GCATGGGTCGTGACAAATGAAAATGGTTTTGGTAGATAAGGCCGGCAAGCCTCTGCACCA
ACGAGAGGCCCAACCCAGTAGATCCAGTTACCAGAGAAGTCACCGCTGGCAACAGCAGGC
CCAAAAGAGCGAGCCGGGTTCATGGATCCACCCGAGAATGGACCGGCCGCCAAGATGTTG
GCTCCCACAATCAGCCCAATTGCGATGGGAGCAATGGTTCCCAATGCACCCTTCTTGGGA
TCCGCTGCGGTCGCGTACACCGTGTACACCAAACCAAAGGTGATGATGATCTCGAACACC
ACTCCTTCTGCGGCTCCAACTCCGCTGGCAAGGCTGTGGATCGGAATGGTCAAGGCTCCG
GTTACAAACTTGAGAAGGAAGCAAGCGACAATGGAGCCGAGAAGTTGGGCAACGATGTAG
AAGACACCGGTAATGAGAGTGATCTGTCCGCCGACGGCCAAGCCGAAGGTGACGGCAGGG
TTGACATGGCCGCCGGAGATGTTTGGCACCGATAGACACGGCCACAAACAAGGCAAATCC
GTGAGCCACGGCTATGGCGACTAATCCCGCAGGGTCAAGTGCCCCGTCGGAGGTGAGCTT
ATCTGCAGTACTCCAATTCCAATTAATTATATACACATGATTAAATTAATAATGCATAAT
TATGCATGCATGCATGCATATCATTAATTAGAAATAGAGAATTAGTCATGAGTCATGAGT
AGTAATGAATGAATAAATAGTACTGACTGAAAGCAATGGCGGAACCGACGCCGGCAAAAA
CGAAGACGAGGGTTGAGATGAACTCAGCCAGATAGGCCTTGAGAGAGGCTCCGCTGAAGG
AGTCATCTAGCCGTCCAATTGCTATGGCAGGCATCTTCTAATTGATCAAAATTCAATTCA
ATTCAATTATTTAGAGAGAGTGAGAGATTGAGAGTCTTATTCTGCAATAATGAATTAAAT
GCAACGTTTTATATATATACACCACACAAGGGAGGGGAAGGGAATATGCTTCAATTCGAT
AACGTGGATTATTAATTTCTTTTAATAATCCACTGCCTTATCATTAAA
>Ib_pnp_00024_00599
TTGTTTGTTAATTTTGGATCGGTTAAATTAGTACTAGTCTCTGTAGCAGCTTGAAGATAA
ACACCATGTTCATGTTCATCTTCAAGCTGCTACAGAGACTAGTACTAATTTAACCGATCC
AAAATTAACAAACAACCAGGATAGATGATAGAAGAAAGATAGATGATGATGCATTCACAG
AACGCGTCCAAACTTCAAACAGTAAATAAAATTCTGCAGATTACCACCAAAAATAACATA
ATAAGATCTTCATATCTGAATTCAACCGCATTATCACCTCTCCTCTCTAGTAGCGAGAAC
CGCCGGAACCGCCGTATCCTCCACCTCCGTAACCTCCTCCGCCGCGTCCACCTCCGTAAC
TTCCTCCGCCGCGGCCTCCTCCGTAACCTCCTCCGCCGCGGCCTCCTCCGTAACCGCCGC
CGCCTCCACCGTATCCACCGCCTCCGTAACCACCACCGCCACCGCTGTATCCACCTCCTC
CGCCGCGTCCGCCTCCATAACCGCCTCCGCGTCCGCCTCCGTAACCGCCTCCACCGCCGC
CGCCTCCACTTCCCTATCCTGATGATCTCGACGGGGACAAGGCCGATCGAGAGATTCAG
>Ib_pnp_00025_00388
TGCCAAACTCAATTGGGTTGCAAAAAACAAAATTTTCGTAACACTAAAGGACGAGGAGTT
TGACAAGATCAAACATTGTCGAACGGCCAAGAAGATCTGGGAGATATTGGTCAACTTGTA
CAAGTCCGTCGAAGATCTCCCATCAGACAGTAACGTGGAAAACTGCTCAAACCAGAGCAA
GGTGGAAAAGGCAGATCAGTCCGCCGAAGTTGAGATTGATGTATATGCTGAAGGGGAACA
CACTGAGGTAGTTCCCAAGGCCATGCATACTGATGATGTCTTCGATCCCAACGAGCCGAT
TACGGAAAAAACGGACGCTGGAGTTGGTGTTCATACTGCCGAAGGAGCAGCTGATGAACA
AGGAGACGGGGATCAAGCAGCTGAAGGG
>Ib_pnp_00026_01996
CTACGATTCACCCACCTCCATAATGGTGGCTCCGGCATAAGGTAGAAATAGAGAGAGAAG
AAACGGTACGAGCCACCGCAGATGGTCAAAGGAATCTCCTGAAGCCAACTCACGTCAATT
ACCTTTCCACTTCGTCTTCAGACTCAAAGGATTGTGTTGGGAACGTGTGGTAGAGTCCTG
TTAGTTTTTAGTAAAGTAGGTAACAGGATTCTTTGGCTTTGAAGTTGGACTCCATGCAGC
AAATTGTCATCAGGAGAAGACTTTCTGCCGATGTTAATACCTATTAGAGTCTCTATATCG
AATTTAGCTTCCACTCTTTTTCAAGAAATGTGGCCTTTATACTTCCTTGCCAACAAATTT
CTTAGAGCAGAAGAACAAGAGCATCCATCAGATGGCCATCCAGTTTGTTTGATTGAATCC
TTCTCTTTTGGGCCATCGGTTAATGTTGATTGTAATGAAGCCGTTTTACCTCAGTCATAT
TTTGTTGAGGTTCCACACATAAACCAGGAACAGACTTGGGATTGTGGCCTCGCTTGTGTT
TTAATGGTTTTGAAGACTCTGGGAATCAACAACTGCAATATTAAGGAACTAGTTGAGATA
TGTTGCACAAATAGCATTTGGACTGTTGATTTAGCTTACTTGCTAAAGAGGTTTGCAGTA
ACATTTTCCTACTTCACAGTAACATTGGGAGCAAACCCAAATTTCTCTGCAGAGACATTT
TATAAGGAGCAATTATCTAGTGATAGACTTCGGGTAGATGCACTATTTCAGAGAGCAATG
GACGACGGAATTTGTATAAAGTGCAGGTCAATCTCAGGGGAAGAAATTTCTCTCTTGATC
TTGTCAGGAAAATACATTGCCATCGCATTGGTTGATCAATACAAACTAAGCCGGACATGG
CTAGAGGACGTCTGCCTTCCCGGATTCTATGGTGGCAGTGCTGGCTACACTGGTCATTAT
GTTGTAATCTGTGGCTATGATGCTGATACTGATGAATTTGAGATTAGAGATCCTGCCAGT
TCCAGGAAATATGAGAAGGTATCAGCAGTATCATTAGAAAATGCTCGCAAATCATTCGGA
ACTGATGAAGACCTTCTCCTGGTAAATCTAACAAGCCCTTGTATATTTTTCTCATCGTAT
TTGACTGAGTTTCTAGGCACATAGGATCTTCAAATAATGAAAAGAAATGCTTATTACCAC
TAAGCATAAAGATGAAAAATATGTGGCGGAATATATGAATAATCTACGGTGGAAGTTGAA
TTGTGAGTGAATTGATGTGCACTAGGTGAATACACAGCATCAGCATTGGAATTGGAGGAG
GCAATTCCAATTATGTTTTGTTTGTTTAAGGAATTGAAATTAGAATTCGAAGAATTGCAA
CTGGAATTTTACTTAAATATTATGTTTAGTTTGAACCACCAAAAAGAACAAAGATTTTGA
ATGTTTTTGGCAGATATCATTGGGGGATGGAGGAAACCACAGGAAATCCTTATAACGGTT
GTTCTCCAAAGAGAAGAATGCTTCTTACCGACTGTTAAAAGATAAGTTGATGGTCTTCTC
CTTGTGGAATATGTTGTTGGAATGTAAAATGAACTCACCCATTTAGAGGTTGGAAGGCTG
TGTAACTGTTTGTTTATATGTCAAAAAGGGGGGGTTTTAACTGTATGTATGTATAGTTGG
AAATAACCATGTGCATATTTCTCTCTGTATATAATAAAATGTCACTGTCTGCCTGCCTGC
CTGCCAATGCCATTGATTTTGATGTATCTTTGGAAATAACGTGAATTGTTACAAATATTT
TTGTGACATGTTCTATAGAGCTGTAATTGATCACGTTATTTTGGTTGGTGCGGCAGGATG
ATTAATGAATGATGACCTTATGTCTTGGATCAGTTTGTCCAAAGAAGTTGACCCATCATC
ATCATAACTGCCGACTAATTTCATAACCATCTCTTTCATGCAATTTGCTTTCTTAACCAA
CTCGTGTCTCCTCTCC
>Ib_pnp_00027_02697
CCTTTATTTACGATAAAAGCTTTTGTAACATATCTTTGTCAGGATCGAACATTGGATCTC
AGCCCTATTCTCTTCTCTCCTTGTAGAAGAGAAGAGAAACCCTAGTGAGCTAGTATAGCC
AGATTTTCGTACGTATCGAATTCGGTTTGGGGGTTGCGAATTGCTCTCTGAAGAGGAACG
GGGAAGGAATTACTGATGGACTTCGACGAGTACGAGTACCTTGAAAAGACTGTCGAGGAA
GCGGAACGAGACGGGTTGTCTTCGAAGAAAAATAAGGACAAGGACTCCGGTGGAGACAAG
GACAGCAAAGGATCCAGGAGGAGAGATAGGGAAGACGAGGACGGCAGCGGCGATGATGAG
GACAAGAAGAGTAAGAAATCGAGAGCTGAAGATGAAATTGGTGGGAGACATGATAGAGAA
GGCCGAGAGAGGTACTCGAGGACTGAACGGCATCGGAGCAGCAGGGATAGAGACAGAGAG
AAGTATCGTGGTCGGAGTAGTAGAGAGGACAGGGAGTCGGAGAGAGAGAAGGACAAGGAA
AGGGACAGGGAGAAGAGAGAGAGGGACAAGGAAAGGGACAGAGAGAAGGAACGGTCGCGA
AGGGATAAAGAGAAGGACCCGGAAAGTGACCGGGAGAAGGATAGGGAAAGAGAGAGGTCT
CGAAGAAGCAGGAGCAGGTCGAAGTCTTCTAGGATACATGAGAGTGAGCGAGGCCGAGAG
AGGGAATCTTTGAGAGAACGGGGACGGGAGCTGGAAGTAAGAGAGAGCAGGAGATTTAAA
GATAAGAAAGAGCAAGTAGAGCCTGAACATGATCCTGAAAGGGACCAGAGAACAGTTTTT
GCTTTCCAGATGCCTTTGAAGGCAACTGAGAGAGACGTATATGAGTTCTTTTCTAAAGCT
GGGAAGGTCAGGGATGTGCGGCTGATCATGGATAGAAACTCAAGACGATCTAAAGGAGTC
GGATTGGGTTCCATTCACATTGTTGAAGGAGTAAATCTTGATCCTGATCTCTTTACCTGC
CATAATTTTGGCTCATGTGGGTAGAAGAAATATATTGCTGATAAATGATGTTGTTTTGTG
TGGACTCTTTTTTCATGAAAGAGCTTTATTCTTGGACTTAGTCCTTCTATTCCTATGTTG
AGATATATGATTCATTTAATCAGGAGAAGTCAAGCCCTGGGCAGTTTGTTTGTTAGGCTT
GTTTTGTCTTATACCACGAGGAGACTTTGTTTTGGGAAAGTTTAATTTGTGTTAAAGAAA
ATCAGTTAATTGCAAAGGTCACAACCTCCGATAGAATATATGATAGAAGAGAAGGGAATA
AATGAATGCAAACCTGGAAGATCTTGTTACTACACCTGTTATTGATTTATTCTTTGAAGG
GTTATCTTTTTTTTTTTTTTAAAGTGAGTGATAGACATCACTAACTTTACTCACATATTG
TGTAATTTTATCAACTGTTCAATATTTCAGGTTATTCACTTTCTCAGCAGTTTAATAATA
TCTGTGTTCTGATTGATTCCTCAAAACATCTCAGTTTTCTGCTGTTCTCACATCTTAATG
GTTGACTGGTAAAGTCTAATGTCATGTAAATCAGGTTTTTGTTGAAAAATGTTTCTCATG
AGATATAGATATGGAAGAGATAAACCTAGTATAAAACTGTTTCTGCAGTTGAGCTTTCAC
ATCTTCATTACAACACTCACTATGAGTTCCATTCGATGCTTCAGGTATGTTGAATTTTAT
GATGCAATGTCAGTGCCAATGGCAATTGCACTCACTGGACAGTTACTTCTGGGACAGCCA
GTAATTGTTAAGCCATCAGAAGCTGAGAAGAACCTTGTCCAAAGTACTGCATCAGCTGCA
GGCTCTGCTGCTGGACCTTTTGGTGCTGTTGATAGAAAATTGTATGTGGGTAATCTGCAC
TTCAACATGACTGAACTTCAGCTTAGACAGATTTTTGAGGCTTTTGGACCCGTGGAGCTT
GTACAACTACCTACTGACCCAGAGACGGGGCACTGCAAAGGATTTGGATTTATTCAATTT
TCTAAACTTGAAGATGCTAAGGCAGCCGTAACTTTGAATGGGCAGTTAGAGATTGCTGGT
AGGGTTATCAAGGTTTCATCAGTTACTGATCATGTTGGGGTGCAAGAGTCAGGAGCCAAA
GCAGCTGATTTTGATGATGATGAGGGAGGTGGTCTGGCATTGAATGCTCAATCAAGAGCG
CTACTTATGCAGAAGCTTGATAGGAGTGGCACTGCAACAAGTATTACTGGGTCTCTTGGA
GTACCAGCACTCAATGGCGCAGCTTCAGGTACAATACCCATCAATGGACATGCTGCCATT
CCTGCTACAGTTCTTCCAGCAATTGTGGTGACAGAGCCTATTGGAATCCCCAGTGAATGT
CTCTTGTTGAAAAATATGTTTGATCCATCCATGGAGATGGACCCAGATTACGATTTGGAA
ATCAAAGATGATGTTGAGGCAGAATGTTCCAAATATGGTCCAGTTCTGCATGCACATGTT
GACAAGAATAGCGCCGGCTACGTATATCTTCGATTTGAAACCATTCAAGCATCCGCAGCT
GCCCAAGCAGCAATGCATAAGAGGTGGTTTGCACGTAGGTTGATCTCAGCAGTATTTTTG
CAACCATACGAGTACGATGCAAAGTTCAAACATATTGCTGCATGAAGATGCAAATGA
>Ib_pnp_00028_06657
CAAAATTATTCCAAGTATCATGTGATCGGGAAACAAGACAAAACCTCAACCAATTGACAA
AAAGGCAGCTCAAAATATTTGTAATTTATAAAAATACAAAATGTTTGTTTCTAATAATTG
TGACTTTAAAATCTGATGACTCAAAAACTAGAACACAAAAATTTCATTGGACAACAATCT
TGTTCAACCCGACTAGTCCTAAGTATACACCAAATAGGTAAAAATAAATTGGAATAATTG
AGTGTTTTCTTGTTATTGTCGACCTTGATGAAGATGTTCGATCGAATATTCCTTCTCAAA
TCCAAGATAACAGTCAGACACCAGCATCAGCTTCATTCCCTTGACACCAATGGAAGTGGA
TGGAAACTCCATCTTTGTAACTAAATGATTGGAGGAGAAAGACACCCTCTTTAGACCATA
TAATTCAGAAGTTAAACTATTACACACCAGCAGCCACCATGCCTCATCTTTTACCTTTGG
GAACCGAGGGACAAAAGCTCTCGATGTTTTGCGTCTTGAATTCATTTTCTCTAATCTTAT
ATTCAAAAACAAAGATGGCTTTGTACTGGTACCAGATTTCTTTTCCTGAAATTCTACTCT
AACTTGAATTCGAGGAAAATGCTCCAAATCCTGGTATAATCTTGAAACTGTTGAACTACC
GACTATAGACTGCAAATCTGACTTTGGAATCTCAATAAGCTGTTGTACACCAGAAATGCC
TCTTTGGCGTAGAGCACCAACAAGATCATCTGTCATACATGGCAACATCCACAGCGCAGA
GTCCTTTTCGAACCACATACCCTGCATGACCATTTGTAGAAGATGCATGCAATTCAATGT
ACTTGTGAGCCACCCACTATTAGCACATATATCTATCATTGCTTGTATGATTCGTATGCT
TTGATCCAATACAGACTTCAGATCGGTCACATAATCACTAATTGGTAATTCTACCTGAGA
AAAGTGGGCCTGAAAAAGTAAATTTGCTTTAACATGTGGATCATCGAGGTGATTCTTATC
CACCACAAGTGGAAGTTTCTTTGATAATGCTTCATTGTAGTTTTCCTCATTATGCCGCAC
AGGGAGCTCGTCATATTCAGATGCACCAGACAGTATGTGAAGGAAAACTTCAAGAGAAGT
GTCTGGACCAATATTTGAACCAAACAATGACACAGTTAAGTAACTGAGATAATATTGAGA
TGCAACTGAACCCAACATCATAGGCGCCACTACATCGTCATCAATCTTTATACATCCACT
GTCTTCCAAGTCCTCAAATGTGCTCTCAACCAGGCTTGACAAGTAAGAACTGATACCTCC
AGTTTCAATCTCCTCCAAGCCATAATAAGCAGGGTTGACCATCAGTCTGCGGAAGAGATA
AGTCCAAGTAAGGTAATGCACTGCATCTTCTTTATGACAAATTGTCCCAGAAACTATCTC
AGCATTTAGATGATTATGCAATTGGTCTTTGAGACTACTCTCGACAGGGAAGGGTTCATA
TAGAAACTTTTTGTAGAAGCTCTTTTTAGGTTCATGAACCAGAATAACAGCTTTACCATG
CTGGTCATACTGTGGCCGACCAGCACGACCCATCATTTGCAAGATATCTGTAATTGGAAA
ATCCACATATCGTTTTGATTTTGCATCGTAGAATTCAGTACCCTTAATAATGACCAGATG
TGCTGGGAGGTTAACACCCCATGCTAATGTACTGGTACAAACTAAGACCTGGATTTTATT
GTTCCCAAAAAGTTCCTCAACCAAAGACCTGTCCTTGTCATTCAGACCTGCATGATGCAA
TCCAATACCAAATTGTAGAGTGTGCCTTAAATTCTGATCTGTAACTTGTGACAGAATCAT
CTGTAGTGCATCTTCTGGGATATTCAGAAACTGTCTTGGTTGTTCATCTGAAGCAGCAAA
CTGAATTAGGTCTAGTGCAGTAAGTCTTGTTTGTCGCCTAGAAGAAACAAATATTAAAAC
AGGTTTGGTAGGAGAATGGGTGCATATAGCAGCATATGAGGGCTTGTTCATGCTATTCAT
ACGAGGGCAGTAATACTTCCCTGGATATCCCTGAATATGAACTTCAAGAGGCACAGGCCT
CACACTAGGCTTGAAGTTGAACAATCCAGCTTCTGGAACACCCAACCAGTTGGCTAAGTC
ATGGGCATTTGCCAAGGCTGTTGATAGTCCCACAAAGCGTATGGTACGATCTGTTTGAGA
TGATATGTATCTCATCCTTGACACAATAACCTCAAGAATGGGCCCACGATCAGCTCCAAG
TAAGTGAATTTCATCCAAAATCATCAGTCCAACCTTTGTTACATAGCTTCTACTGTGCCA
ATTCCTGCTAATGCCATCCCATTTTTCAGGTGTTGAAATGATGATATCAGCTGACAAGAG
AGCTGCTAAATCTGGTGTATAATCTCCAGTCATCTCAACCATCTTTTTTCCAAGTTGAGA
AACAAGGCGCTTCTTCCAATCATTCATCCTCTCCCTAACAATAGCCTTTAGTGGAGCTAT
GTAGATGACCTTCATGCCAGGTTGTGTGTTAAATAGTTGAAGCATGGCAAGTTCTGCAGA
TATTGTTTTACCACTTCCAGTTGGAGCACCCAACAATACATTCTCATTGGTATGATAAAG
AACATGAAAAGCCTGTGTCTGGATAGGATTGAAATGTGAAAATCTGTACAAGGCTTCATA
CTTTTCATTGCCCATTGCAGTTACTGGGAGAGGTTTCAAGTCGAGCAATTCTGTGTGACT
TGTTCGGCCCTCAGGAAGTGTTAGCTTCTGAAATGATATGGTACATAGTGCCTCCGCATG
CAACCAAGAATCAGAAACAGCACGAATGTAATATTGAGGAGGATGTGGTTCAAAAATCGG
CACAGTGAATGAAATTTTCTGTGCTTCTCCATTTGCCATCCGCTTTGTCAATGTGAAGAA
ATCTGAGTGGTAGATATGGTCATTCTCAGAATCCTCTACTAAAATCCACCAATGAAGTGC
CCCGCCATGAGATCGTTCCTTCCACGTGAAATCTGGTGATATAAGCAAGTCCACCTTCAA
GACAGTTCTGGTTATTGGACTAACTGTGGCAGACAACTGGATTGAAGGGAAGTATGCTAT
AGCTTGCTTAACGATTCTTCCTCCAGGTGCATAACGAATCAAAGCTCCAATATCTTTCTC
TTCCATGTCCCTAAGATGATCTAAATCTGCACCTCGCTCTTCAAGCTTTCTCAATATTTC
ACCAGAAATATCCATATGAAACTGCCTCAGAGGATGTTGATGGGGCCAAATTTGACGATC
CACAGCCTTGCAATAATCTAAAAGGAAAGAGGTCATCTCACACCATCCTCTGCGCAAGCA
AATCTCAAATAATGCCCTCATTATTCTTGCCAAGCTTGCACTTATGTATGTTGCATCAGA
CACCAACGAAAAAGAATCAATAGAACCATGAGAAATATAGACCTGAATGAGAATTGAGAT
TTTCCCATGTTTATTTGCAGGCCCACCCTTAACTTCCAGAGGACAATATGAGTGGATCAA
CTTTTCTAGCTCGTTTTGTTCTTCTTCTCGAACAACAATATTTTCAAATTCAGAAGAATG
AGCAACCATTTCAATTACCTCACTGTCACTCATGTGACGCCTTAACATGTCATTATAAGT
CTCAACACTAGAATACTGAATGTAGAAGTGACTGGCTATTCGACCAAGCTCCGTACAGTA
GAAATTCCCACTCTTCTCATCAAAACGCATCATTTTTGCTTTATCAAGTGCTCGTGCAGC
CTCTGCCACAAAGGCTCTTTGTTTCAATGTCAAAGATGGATCTGCAACCACCTCATCCCA
TCCAATACCATATGCTAAAGGATTTTTTTGCATCCTAATAAAAAGGTAGGTATATCCTAG
CCAAGCACAGGCCTCCTTCATATTTGTCACAGTTCCTAGAACAACTTCAGCATTCAAATT
GTCCCTCAGCGAACTGATGAACTGACTTTCAATGGGCAATTGACATGTCAAAAGCCGTAG
GTAGTACGCTAACTTGTCATGAGTGGTGATTATAATGCCTTCACCACTTTTATCAAATTG
AGGTCTACCAGCACGCCCAAATATTTGCATCACATCAAGCATGCCTAGATCTCTCCATCC
ACCGGCTTTTGGGTCATATAATTGAGTTCCCTTAATCACAACCGTGTGAGCAGGTAGATT
GACTCCCCATGCTAAGGTTGCAGTGCAAACAAGTACCTTCAACAGACCATCAGAGAACAA
GCGCTCAGTCAACCCTCTATCAGCTCGCAACATTCCGGCGTGATGGATGCCAACGCCAGA
CTCAAAAAGCTGAACAAGCTCTTTGTTTCTAGACTTCAAAACATCCCTCTTGACAAGTCC
AAACTGTGGATGTGTTTCAGGGCTAAATAGCGCAAGATCTCCATTCAGTTTTGCGTCATC
AACCAGCTTAGTAGCTGTCTTTCCTGTATCCTTCCTTGAATGAACAAAGACCATAACCTG
ATGCCCTTGGTGTAATGATTGAACAACCTTCTTATAGCATATGTCTGACAACAGAGCATT
CCGTGCTTGAAAGTTATGCTCACTGATGCCAATATATTGCTGTGCAAGAGGCACAGGACG
GTAGCTTGAATCAAAATAGAAAAGACCAGTGTCCGGATTCACCCTCAGAAATTGTGCAAC
CTCCAAATAATTTGGCAGTGTAGCTGAAAGACCCACAATGCGGATCATTGACTGAGTGGA
TTCCACCTGTCGAAGGGTACGAGCAACCAAGGCTTCAATTACAGGGCCTCTATCATCATT
GAGTAGATGTACTTCATCTATAATTAATAGTTTCACCAGCATTGAGAGTGACATATCACT
GCTTTTACGAGTAATTACATCCCATTTCTCAGGTGTTGTCACAATCATCTGAGTTTCTTC
AAGTTCAGTCCTGGAAAGTTGCATGTCCCCTGTGAGTTCTTTGACTATCATATTCAGAGG
GGACAAACGACGGCCAAAAGTAGATGTAACCTCTGCAGCTAATGCCTTCATTGGAGCAAC
ATAAACTATCTTAAAATCCTTCTTGTGCAAGTAACCATCCTTGAAGTGCTGTCCGATCTC
ATGCAGCACTGCAATCATAGCAATATTTGTTTTACCAGCTCCTGTAGGAGCACACACAAG
TATATTCTCATTAGTGTGATATGTGGTATGGAATATTCTACTTTGGATACGGTTCAGAGA
CTTGTATCCCTCAAAAGCAGCTTGAGCAAAGTCATCTAACTCCTTTATCTCAATCAATTT
CTCCCCAGGTTTCATGGGTGCGGTTGGTATTGGAGGGATAATAACTTCTTCATAACCTTT
GAAATGATTCCTAACAGTACCTTGTGGAAGGGAATGTGCAGTCAACGCTTCCCCAGCACC
CACCAAATCATCAAATACGCCTTTGTTATCACTTGCTTGAAGCAAAGAGCTAAAACTTGT
GCTGGACAAGTCATCTACTACTCCATAATCTGTTCCTCGTCTATTACGTTTTTCCTCCTT
GCGTCGAAGTTTATCAACTTGCCGTTCAGTTTCTGTCTGTACTGTTACCTGAGTTCCATA
ACTAGGCATGCGTGGTTGTGTATTTGTGGAAGTCTTATTTGCTTTGAGTGATTGCAATCC
ACGATGTATGGCATCAACAAGTTCCTTTCTGTGTAATATTAGGTCTTGAACTGTTTCAAA
AGCACTATCCCCAACAAGATCCAATAAGTCACCAGCTATCTCATCACCAGGTTTCTCTGA
ATCAAGAACCCTACATATGGCCATGGCTAGCTCATCTTGAGAGAGTTGAGATGTACTTAG
GCTCACTATTCTGGCACATGCATCCCTCAACCACCAGAGATCAAATTGCATACTTTTAGC
ACTTAATTCTTTTCCAGTTAAGTCACCATGATCATCCCACCCTTGTTGAAGGAGATATAA
AGAAGCCATACTTTCCTCTCCCACAAAGTCCACATCCTCAAAAGATGTGTCAACCACAAA
CCGACTAGGGGGTTGAAATGCAAGGTTAGCACCAAATTCTACATCCACATCAGCCTCAAT
TATTTTTTTCTCTGGTCCAAAGAAGTCAAAACTAGCTGTAGGCTGCAAGTGATAAAGGAT
CTGTGCAAGGGTGGCAATTTTATTAATGACTGCATCTGTGGAAGCATATCCAAGCAGATT
TTGCAATTCCAGCTTCTTCTCAACAATCGCGATGCCATCCTCTGGCCTGCCAAAAAGACG
ATAAGCAGTCAATGCCACCTCATAGAACTCCTCGGACTCCACTTCTCCACCCATCAACTC
AACCACGGCACCAATAAAATTTTTGTAAGCTTGACGCACTTCAATTGGTGCTTCATCCCA
TTGATGAACTATTCTCCTAGCTAACTTTGATCCATCGTGAGAGCTTGCACTCCCGGAAGG
TTTGAGGTTTTGGAGGATGCTTTTACGCTGGAGATAAGCCTGGTCGACGTCGAATGGGTC
TCTGAGGGAGTGTGCCAACCGAGGAAGCTGAAGCAACATCTCCAAAACTTCTGTAAAGTT
ATCGAAAGAGAGAATTGACGCCGAGTTGACGGAGGTGTATCAAAGAGGAGCCTTTAATTG
GATCCCCCGATTGATGACGATCAACAGAGATGGGTTTAGGAGACTATCAACTTCTTG
>Ib_pnp_00029_01517
CTTCTTTCCTCCGAACCCTCACTCCAGTCGATTTGCTTCTCTAAAAACTTCTGGGTAGAG
AAAGAGAGATCGTAATTGTTGCTGTTGTTCTTGATCTGGTTAAAATGTTTCACAGGGGCC
GCTTGAGTTACGGCGATATGAGTGATGGACGTGAAACGGGTCCTAAACGACAGCGGATAA
TGGACCCTCTTGCATTTTACGGGTCTACTGCTGTTTCAAATTACATGTACAATCCTCCTC
CTCCTTACTCATTTGTTGGTGGTGAATCTTTTGCTTGTCCTGTTGTTCGACTTCGAGGTC
TCCCATATGATTGCACTGAAACTGATATTGCGGAGTTTTTCCGTGGGCTTGATATAGTTG
ATGTTCTTTTTGTCCACAAGGGCAGAAAATTCATGGGAGAGGCTTTTTGCGTTTTAGGGT
ATGCTCTTCAAGTTAATTTTGCTCTTCAAAGAGATAGGCACAATATTGGGAGGAGATATG
TAGAAGTTTTTAGGAGTACAAAGAATGAATATTACAGGGCTATAGCCAATGAAGTGTCTG
ATGCCCGTGGCGGTTCACCTTCTCGAAGTGTTCCTAGAATTAAATCCTTTGATGATTCAA
AAGAGCTTCTTGAGCATACAGGAATTCTGAGGTTAAGGGGACTTCCATACTCAGCTGACA
AGGATGATATTCTGAATTTCTTCAAGGAATTTACACTTTCTGAAGAATCGGTCCATATTA
CATTCAACTCGGCTGGAAGGCCAACAGGGGAGTCGTTTGTAGAGTTTTCTAGCATAGAAG
ATTCTAAAGCTGCGATGGCTAAAGACAGGATGATGATTGGAAATCGCTATGTAGAGCTAT
TCCCTGCATCGCGATTGGACATGGATGCTGCAATTTCAAGGGGCAGACCAAACAAGACAA
AAAGCTGGGATGGTGGCAACAATGAAACAGCTGAAAGTGCAGGGGTGCTGCGAATGAGAG
GGTTGCCATTTTCTGCTGGGAAGGATGATATTTTGGAATTCTTCAAAGACTTTTCATTGT
CAGAGGAATCTGTTCACTTTGTTCTCAATTCAGAGGGAAGGTCAACAGGTGAGGCATTTG
TTGAGTTTGAGAGTAAAGAGGATTCAAGGGCAGCCATGGCCAAGAACAGACAATCACTGG
GCAACCGTTACATTGAACTGTTCCTGTCCTCGACAGATGAATTGAATGAAGCAGTCAGAG
GACGATGATTTTGTGCCCTCCAACTTTCTTTGTCTTTGCAACTGCTTCATGACATTTTAG
TATGATGATATACACAAACAATCAAACAGTACTAATATATCCTTAATTTGTTGGTTGTTT
AGGTTAAAGTGAACGGTGTTACGTTGTTTCTGAAGTCAGTTATTCTAGGCATTCTCTTTT
TAGAGGAGGATAATGACCTTACTTATGAATGTCAGTGTTATTGTTACTGGTTATATTTAA
TTGACATTTGTTTGTACTATAGTCCTCATATTATTATTTCCAGATATATCATCTATCTGT
CTTAAATTATCAAAAAA
>Ib_pnp_00030_01768
TCACAATCGAGAGAACAGGGTCAATTATACTGATAACGCCGGAGCGTAGACTATACTCAT
CAATTACATGGTTTTCTCCTTCACGTCAATGTCGTCGACGATCTCGTCTCCTGCTCCCGC
CTTCCCTGGCAACGGACTCGCTAGTTTTCTTTCTGGTCGTGCGCTATTAGTGTTGCCAAA
TGGCAGAGTCCCGAGGACGTCGAGGAGGAATCCGGCTGCCTTCACCGTCTTAAGCGCAAA
ATCCGGTGAGACGAGGCCGCTGCAATACCGCAAACTCGGGGATTCCGATCTTATCATCAG
TGAAATCACTTTGGGAACGATGACTTTCGGAGAACAGAATACAGAGAAAGAGGCCCATGA
AATTCTTAGTTATGCATTTGAACATGGAGTTAATGCTTTAGACACTGCAGAGGCTGTAAG
ATCTTTGCTCAACTTCCTTACATTTTCTAACATTCTTTACAAAAATATTAACAAAGTACT
CATAGCATGAATGAGTGAAGTCCATGTCTTATTTCTTTCATTTACTATTCTAATGAGAAA
ATGCTTAAAATATTGTTAAGGTGACTTGCTGAATATCATGGAAGTGGAATTTGATATCTT
TGTTTTTCTTCTTCCTTAACCCCAAATAAGTATCCTATCCCCATGAAAAAAGAGACACAG
GGAAGCACAGATCGGTATATTGCTAGCTGGCTGAAGTCACAACCACGTGACAAGGTAATT
TTGGCAACAAAAGTATGTGGGTATTCGGAGCGATCAAGTTACATACGTAAGAATGCAAAA
GTTTTGCGGGTTGATGCTGAAAACATTAGAGAAAGTGTAGAGGAAAGCCTAAAACGTCTC
AATACTGATTACATTGATTTATTGCAAATTCATTGGCCAGACCGTTATGTACCAGTGTTT
GGCGAATATTTTTATAGTACTTCAAAATGGAGACCTAGTATACCATTTGTAGAACAGTTA
CAAGTCTTTCAAGAGCTCATTGATGCTGGGAAGGTGCGCTATATTGGTGTCTCTAATGAG
ACATCCTATGGAGTGATGGAATTTGTTCATGCTGCAAAGGTTGGAGGGTTACCAAAAATT
GTCAGTATACAGAACTGCTATAACCTGCTAGTTAGATGCAAGTTTGAGATTGATCTTGTT
GAAGTATGCCACCCGAATAATTGCAACATAGGCTTACTAGCTTATTCCCCTCTTGGAGGT
GGAGCTTTGACGGGGAAATACATTGATATTGAATCTGAAGCTGCGAAAAAGGGAAGGCTT
AACCTTTTCCTTGGCTATATGGAAAGATATAACAGATCTATTGCAAAGGAGGCAACAATA
CAATATCTTGAAGTGGCGAAGAAACACGGGCTGACACCAGTGGAGTTAGCGCTTGGGTTT
GCAAGAGACAGGCCTTTTATGACGAGCTCTATTGTTGGTGCGACATCCGTGGAACAGTTA
AAAGAAAATATTGATGCTTTTGTTACAACGGAGCTGCCATTGCCACCTGAAGTGATGGCG
GATATTGAAGGCGTTTTTAACCGATACAAAGATCCAGCTATCCTTTAGGTTAAAATGATC
AGAGCATATGATCAGCTGTTGATTCTCTTGTTAAAATTTCTCATCCATTTGCCCTGCAAT
TTTGCTTGTAGGAGATGCAACATTATACGTTTTCTAGTATTTGTGATTTGGAAACTTAAA
GAGTGATAAACCAAAAGATGAATGATTAAATTTATTTATTTTACATTGGAGAATTGATAA
AGAAAAAATATAATGATTCGGATTTCGG
>Ib_pnp_00031_00747
GAGAGAAAGAATCTAGCTAGCTCTCATGGCAACTGCAGCTTCCACTTCCATGGCGGCCCC
CGCCATCTTCATGCCCTGCCGCTTATCATCCGCCACTACCCGTTTCTCCTCCATCCCCCA
CCTTCCTCGGCTCTCGACCTCGCCTCTCTCCACATCCTTCAAGCAGTCCTCCACTTCAGA
ATCCAAGAGGGTTCGAGTGAAAGCCACTTCCGAGGATTCTTCTGCACCTGATGCTAACGA
ACTGATAAATGATCTCAAGGAAAAGTGGGATGCAGTGGAAAACAAGTCGACTGTGATTAT
ATACGGAGGAGGCGCCATTGTTGCTGTTTGGTTATCTTCCATTGTTGTGGGTGCAATCAA
CTCAGTTCCTCTGCTCCCTAAGATCATGGAGCTGGTGGGGCTTGGATACACTGGCTGGTT
TGTCTACCGATATCTTCTCTTCAAGCAAAGTAGGAAAGAACTTGCATCTGACATTGATGC
ATTGAAGAAGAAGATTGCTGGAGCAGAATGATAGATGATGATGAAGAAGATGAAGATGAT
GATGATCTAGTACTCATATATAAGTAGAAGGCATGTATTTGAAATGGGTTCTTAATTTGT
AATTTAGATGATCAGTTTCCAATTCTTCCATTTCCATGGCTTTTGACCTCTCTTTTCTCA
TCATCTCTGTTTCTTCTTTACTTATTCAAAAACCTCTCCCATTTTTTTCATTTCTCATTT
CTCCATTATATGTTATAATTTTAAATA
>Ib_pnp_00032_00518
ACATTTCCGAGTCCACAAGCCTTATAAATTCACATCTCACCTTCAAGTTTCTCCAAGTTT
TTACATTAACCATCAAGAACAGTCACTCATGGCAATCCAATTCCTCAAACAGATCCTTCC
CAAGTCACGAGCAATCTCAAAATCTGTTGGAGTTCCTAAAGGACATGTTGCAGTCTATGT
GGGAGAGTGCCAAAAAAAGCGATTTGTGATTCCGATATCATATCTGCAGAATCCATCTTT
CCAGAATCTCCTTTTGAAAGCTGAAGAAGAGTTTGGGTTCCATCACCAAATGGGAGGCCT
CACTATTCCATGCAGAGAAGAAGCCTTCATTGATCTCCTACAACTTGAAGCTTAGTTAGA
AAAGAAGACCATCCATTCAGCAATAGGACTAAACTCAATTTTTTTAGACCTTAGAACAAA
TTTACCCTCCTACTTTTCTGTACAACTAATTTCTTCTTATTTGTAGCAAGCAGCTCCGTT
AAAGGAAATGAAACAAAAGAAATTCATTACCAAAAAAA
>Ib_pnp_00033_00708
AGCAGACGATGTCGATCAGCGAAATAGCCTGCACATATGCCGTTCTAGCTCTCTTCGAGC
GCCGTTGAATAGAATACTTTCAAGTTTAGGGCAAAGCAGCAGACGATGTCGATCAGCGAA
ATAGCCTGCACATATGCCGTTCTAGCTCTCTTCGACGATGGTATTCCCATCACGGCCGAT
AAGATATCGACCTTGGTCAAGGCCGCGAATGTAACCGTCGAATCCTACTGGCCTGCTCTC
TTCGCAAAGTTGGCCGAGAAAAGGAATATCGAGGATCTGATCATGAACGTAGGATCCGGA
GGCGGCGGAGCAGCTCCTGTGTCTGTTGCTGCTACCGGCGGCGCTCCCGCTGGCGGTGCC
GCTGCTGCCCCTGCCAAGGAAGAAAAGAAGGAGGCTGTAAAGGAAGAGAGTGAGGATGAG
GACTTTGCCTTCGATATGTTCGGTGAAGATTAAGTTCTTTGATCGGCTTGTTTACTTTAT
TATATTTTCGTTTCTGTATTTTGAATATTTGGGGCAGGTCATTTCTCTTAACAATTTCTG
TTTCTATCAAACTCTTGCTAGATTTTGCCAACTCTTGAATGGATTATTAGTTCTTCTTTT
ATGAGCTGAATCTAATACTATGGGATTTCATTGTCTGTCTTGAATTTGAACTAGTTTTCC
TGTTCACATTTTGAACAACATAATGTACCTCCCACATTTAACCCAAGA
>Ib_pnp_00034_01488
ATCGCCAATGGAGACTGCTTCCATCTCTCTATCGTCCTATCTCAATCAAAGGTCAATCAT
CTTCTTCCTTTCCATCGCCAATGGAGACTGCTTCCATCTCTCTATCGTCCTATCTCAATC
AAAGGTCAATCGCCTCCACTCACAATGGAATCCTCGGCTGTAGCTTCAGTTACGCTTCCT
TTTCTCCTCCTCCCCGCCGTACTACCTTGCTCACGAGGGCCTCGGTCGCAGTTGAACAGC
AGGTCAAGAAGAAGGTTGCTCTCTTGAGGATTGGTACTCGTGGAAGGACAGTCCACTAGC
ACTTGCGCAAGCTTATGAGACACGATCTAAGTTGATAGCTTCGCATCCAGAATTGGCAGA
AGAGGATGCTATTGAAATTGTGATCATAAAGACAACTGGTGACAAAATTTTGAGTCAACC
GCTTGCTGATATAGGCGGCAAGGGATTATTCACTAAGGAAATTGATGAAGCTCTCTTAAA
TAATGATATTGACATTGCTGTCCACTCTATGAAGGATGTTCCTACTTATCTGCCTGAGAA
AACGATTCTTCCTTGCAATCTTCCTCGAGAGGATGTTAGAGATGCCTTTATTTCTCTATC
CGCGTCTTCATTAGCTGATTTACCTGCGGGAGCTGTTATTGGAACTGCTTCTCTCAGAAG
GAAGTCGCAGATTCTTCACAGATATCCATCACTCAAGGTACTGGATAACTTCAGGGGAAA
TGTTCAGACAAGATTAAGAAAATTGAATGAAGGGGTGGTCCAAGCCACGTTATTGGCATT
AGCTGGGCTGAAACGGTTGAACATGACTGAAAATGTTACATCCATTCTTTCGATAGAAGA
CATGCTTCCTGCTGTTGCTCAAGGGGCAATTGGGATTGCCTGTAGATCCGACGATGAGAA
GATGGCAAACTACATAGCTTCACTGAATCACGAAGAAACAAGATTGGCTGTTTCATGCGA
GAGGGCTTTCCTGCTAACCTTAGATGGCTCATGTCGCACCCCAATAGCGGGTCTGGCTCG
TAAAGATGAGAATGGGAACTGCATCTTCAAAGGATTGGTGGCATCCCCGGATGGTACCCG
AGTTCTGGAAACATCTCGAGAAGGACCTTACAATCTGGAGGACATGCTATTGATGGGGCA
AGATGCGGGGAAGGAATTACTGTCACGAGCAGGGGAAGGATTCTTCAATTCTTAAGGATG
AGGAGTTTCTTGTTTGTAGTGAAGAATAGCTATTTTCCTGAGTTGTTATTTTGTTATTAT
AGGGGCAGCAGCAGAATTTAGAGCGGAGTAAACCTAACTAGGGATTAAGCCAAGATTGAG
TGTTATTTTCATGTTGGTTGGTTGGCTCTCATATTAAGAGTACTGTTTGGAATGGAATTT
AATGTCTAGTGTTCTTATTTTGATTTAAAATTAGGGGATATAGGTCTCCTGTTCTTATTT
TTGATAAATGGATTTTGATTTAAAAAATAGGGCATAGTTTTATTTTTG
>Ib_pnp_00035_01686
ATCAAGATTACTTTTTTTTTTCTTTTGCCTCCTTCTTTCCATCCGGTGCGAAGAGTTTCA
GTTTTTCAGATCTTGCACTGACTCTGTTATCGATCTCTGTCTTGTACCCTTAACCCTAAT
GTACGCGATGGGCGACTTGGGGTTTCTTCTATCTTAGCACTTTTTCTTTCGAATCGCCGA
CGGTCCTAGAATCTGAATTTGCAATCTGCAACCGGAAAGTGGTTGGTCTGAGCAATCTTT
CGCCGATTTCCATTTTCTTCAGTCGGAGTCGCCAAGAATCTGAGGAAGGAAGAGGTGCAC
CCCTCGTAGCTTAACACGTGTACAGGCAGCTCACACGTGTCGTCTACTTCTAACCTCGCC
GAAAACCTATAACATTCCCAGATCAGCAGGTTTTCAAGCGCCGACATCTTCTAACTTCGA
GCAATGCTTCGTTAATGGCGGTCTACAGATTCCTCCGAAGCTTGACACACCGCAGCTCGA
ATCAATCAATCAGACACTTTCGCACGCTTGCCCTCTTATCCCCGACTCCATTTCAGCCCA
TATATCCTCTTCTTTCTTCTCCCATCCGTTCTCGCCTTGTTTCCCCTCTCTCCAAATGGA
TGATCCCCTTCCATGGCCCTCTCTTCCTGTCGTCCCCTCCTTGGATGCTCTTCCAATCCG
CCACACCTCTCTACTTGCTCACTAGCGACGTCTTGCACCGGAGAGCCGAGGTTTTGAGGT
TGCTTAACAGGAGGAACCCTCCTATTAAACTAGAGTTTGGATCCGTTTTGCCCAGTCCCG
GGCTGCGGATAGCGCCTCTTATTGAAGAGTTAAATGGTGGAAGTGATGGAAATGGTGCTG
ACTTAGTGAAGAGTTTTGTCAATCTTCCCAACTTGGTCTCCATCAGCCGATTGGTTTCCG
GTCCGTTTATAGGATGGATGATCTTACATGATATGTACCTTCCAGCATTTTCGGCACTGG
TTATATCTGGATCAACAGATTGGTTAGATGGTTACCTAGCAAGGAAGATGGGAATTAACT
CTGTTGTTGGTTCATACCTTGACCCATTGGCTGATAAGGTTTTGATTGGATGTGTTGCAG
TGGCAATGGTAGACAAGGGTCTCTTGCATCCCGGACTCGTGGGAATTGTTGTTATGCGTG
ATCTTTGCCTTGTTGGTGGGGCAATATACCAACGAGCAAGGAGCTTGGGCTGGAAGTGGA
AAAGTTGGTCTGAGTTCTTCGATATTGATAGAACTCATCGACTGAAAGTTGAACCTCTCT
TCATTAGCAAGGTTAATACAGTTTTCCAGTTAGCATTGGTTGCCATGGCTTTGCTGCAAC
CTGAATTTGGCACCACTGAAACTCAAACATGCATTACATACTTGAGCTGGCTTGTGGCTG
CAACAACGGCTGGTTCTACTGCAGCATACGGAGTTCAATATTTGAGGCAATCATCCATTC
TGGCTGGGGTTAAGGCTGTAAAGAAGTAGGAACCATGCAAGCCCTATATGCATGCTTGTC
TGATCATATCTAAAGACTGAATGTTCCATTTTCTTGTTTTCTAACTGAATCCTGTAGTTT
TAGGGAAAGGGAAAGAAAGCCTCAGCCAGAACCACATTCCTTTACTCTATTGGTCATAGT
TTCCTAAAAAAAAAATGTTAATTATATATATCAATATAACTAAGTGTCTGACTCTATTGG
TTGTAG
>Ib_pnp_00036_03503
CCCTTTTCTACAAAATAAAGGTGAAATCTCCACAAGTAAGGCAGTTCATAACCATAACCA
CAATTTACATTCCTTCAATGAAACCCAATGAATAATCAATCAATCCACATAAGTACTCTG
ATAAATTAGAGAATTAAAACCAACAAATCCAATTTCTCGCAACTATCACCTTCTTCGTTC
CCAATCATCCATGTCCATCTTGCGAGCAACAAGAAAAAAAAATGGGGAGCCTTAACTCTA
CATTTATTATTAACAAAAAGAATCATCGATTTGCATCTTCCACATCCAAAGGCTCTGGAA
ATATATCCTTAGATTGTCGTCTAGTCGACGAAGAACGATCGCCCCCTCCATTGTTCCCAC
TCCCTTGAGAAGCCGAAGTTCCTGACTGCTTAAAACTACTTCCTCCACCTACTTCGGTTT
TAGGTACTGTTATTGAGGTGGCTCCCACATCTGATGCGCGCCAACTACCAAAGAGAGCAG
CATTCCACGAACCTCTAGACGATGTAGTTCTCAACCGGGCAGAGCTCATATTAGTATTGT
TTTCTTCTCTCACGACTTTTAAAGGATTTTCCAATGCCTTGAGAATGTATCTCATCAATG
GTCTTCTTGAAGGCTTGGGATTGAGACACGATCTAGCCACGATAGCCATTGCCCAAACTT
CTTCTAGAAGATCTTCGTCGATTATTAGAGACGGGTCAACTATATTTGTTACTAGCTCCT
TCTCGTATATACTGATATAAGGTAATGTGGCTTCTAACCATTCCTTTGTTTCGGTTTCAC
TTAATGCGTTTGTCCCAAGCTTACCCGTAACTAGTTCTAGTAATACTTTCCCAAAGCAGT
AAACATCGTACGCGCATGTAGCTGAGGGTGAACCAGATGTGCTTGGATCAGACGATGATG
CTGTAGGCAAACGGAGGAATCTTGTAATCATGCTTTGATGAACTTCACTCTCTTGAGGAC
AAACCCCGCTCAAACTCCCAAGCCGAACTTCAAATTTATCGTCGAGAAGTATACTACTCG
CTTGGACATCTCTATGCACAAGAGGTGGTGTACATTCATGGTGTAGATAAGACAAAGCCT
CAGCAGCTCCAATCGCGATTTTCAATCTCGTTATCCAATCCAACGACTGTAAACTGTCGT
CATCTGAATTTGTCTTCCAATAAAAAGCACTCGACAGGTCTGAATTCGGCATGAACTTGT
AAACCAAAAACTTATTATCCTCGTTCTCTAAACAATGACCCAAGAAAGGAACCAACCTTG
TGTGTGAAACCTTACTAAAGAAATCTAATTCTACTTTATAAGCTTCCTTTCTGGCACCTA
CTGCATTTAGTAGATCAATTCTTTTGATAACAATGGTGATGCCATTTCCATTAACTCCCT
TAAAAAGATCGCCCGAATGCCCATGCTTAACAAGGTTTGCATCATTGAAATTATTCGTCA
CTTGCAGAATCTGCTCATAAGTAAACGCTTCTCCTACATTCAAAACAGGAGGGGGAGAAG
GCGTGGCTTCAGCTGCAGGAATAGGCTCGACACCAGCCCCTCTAGGGTTTGTTGACCGCT
TCTTACGAATGGTGCAAAATATTATTAGGAAAATAATCGCCACAAGTGCAATAATTCCGA
CACCTCCCAATACTCCACCTAATATGATCCAACGTTTGTTACTCCTCCGCCCAGATGAAG
AAGGTCCAGTGGCATTTGGTAGTCCGAAATTATCAAAACCGAGACCTAAATCAGTGTAAA
ACTTGGAGCAATCTGCAAGACTCCTCTGATTCGATACATTTGTTAAACAATTCCCACTAA
AAGATCCATTCTTAGTAACAGAATCGGGAACTCTTCCTTGAAAATAGTTCGAGGTCAGAT
CAATGGAGTCAAACCTGCTGAGCGAAGATGTCAAGACTCCATAGAAGCGATTGAACGAGA
GGTTCAGTGTTGATGGTCGAGATTCATTGACGTTTGAAGTAACATTCGGAAGCAGACCAG
TCAAGTTATTCCCAGAGATATCGAGAAAAACCAATTCAGGCACAGATAACCACAATGAAT
CAGGAAGATTACCCGAAAACCTATTATTACTCAGAACTATAAACTGCAAACCACTAAGAG
CAGAAAAGAGATCAGGTGACAATAACCCTGAAACCGAATTGTTCTTGATATCCAGTCTTG
TCAAATTTGTCAACCCTCTAAGATCTTCTGACAATGAGCCAGACAAGGAATTGAAGCTGA
GATCAAGATCAACCAAGCTACGAAGGTCACCCATTTGGGCAGGTATGGAGGAAGATAGAC
TATTATTTGAAAGATTTAGTAATTGCAACTTAGACAGAATCCCTATGGCCGGAGGAATTA
TTCCAGATAGAAAATTATTCGAAAGATCAAGAACAAAAAGGGTAGATAACTGTCCAATGC
TAGAAGGAATAGCTCCAGTAAGATTATTATGAGATAAATAGAGAGTAGTAAGATTAGTAA
AATTACCCATACTGCTAGGAATTGAACCCATAACAGAACTAGACCGAAGATCAAGCACCC
TCAGAGCAGAAAGCCGTAGGCCAAACCAGTCAGGAATTGGACCAGGAAGAAGGAAGTTAG
AAGCATTAAACGATTCCAAAAGGGTCAAATTCGATAATGCATCAACGGCGAATTGAGGAT
TTCGACTACCGAGTCTAGTTCGCCTAAACCCTGAAATGTTGATCCCAACGACTCGACCAT
TTCGGCAAAGAACGCCGGACCAGTTCAAGCAGGGGTCGGCCTTAATCGGCCAGTCTCGGC
CCCTCAAACCTAAAGACGATCTGAGCTGAATCAGAGATACCCTTTCGGTCCTCGATTGCA
GGCCAACAGATTGCTCCAATGTAATGCGAATCAGTAAGCAAAAGCAAAAAATACCTAAAC
ACGATGCGAATTTCCGATCCACCATCACTCGGGAGAGAAACATTGTCTCATCAATCTCGC
ATCGTCTTCTTCTTCTTCATGCTCTCCTCTCATTCATAGCGGAGCCCCATGTGTTAGTTC
AACTGCAATGACAAATAATGCTTCGATTGGATTCCTCAACTCTATTCTCCTTCACTCCTG
GCACAATCATACACACCAATCTGTCTAGTTACCAACTCTCTCTCTCTCTCTTTCTCCGCC
TCTGTTAACTTCAGTTTCTCTGGTCGACGGAGAGAGATAGAGAGAGTAGGTTGAATACAG
AATTAAATAGTCGGTCAAATGGTGAGTTGTTTAGAGAAGAGAGGAAAAAAAGAAATACAA
GTTATCCAGAGAGAGAAAGTGGGGGCGCTATTCCTTCATCTATCTATCGCTCTTCAGTCT
CCAACGCCACCTTTTTTTCTAACCCTTAATCGTCGTCTCTTCTTTCTCGATTCTATCTTG
GAAAGTGCCTTTTTATCTCATCCCCCGCCTCGCCGGAACTATCACCGCACTTTAATTAAG
ACCTCTTCCCGGCGGCCGCTGCGGCGGCGCTTTGACTCACTTATACCTCCAATTGATCGC
CCAAAACCTCACCGCCATCTTCC
>Ib_pnp_00037_02173
CCGGAGTACCAACAAGCACAAGAAAAATGATGACAAACAAATGCTTAAGTTGTGATCTTT
CTCATATGAATAATAGCGTTTAGTATTTAAGCTGCTACAAGTACTTATTGGCATATGAAA
TTGTTCCTATCCCAGTTTTATCAAAAACAAGAATATTACTAAAAGCATTTGCTGCTGTTG
TTTAATCCATCCTTCCCCAAAAATTCTAATCTTCCCAAAGAATCTTAGAACAATTACTAC
CAAAAGTTATAAAATGAAAATCTTTGAGGTGGTACAGAATAAATAATACCTATCATCATA
TGTAGTTAGTTGAATCGATCTTGTAACTCAAGACATAAGGTCATCTGAAATGGCAGACGG
TATACGATGGGTTGCAAGGATTGCTGCTGTCGCTTCTTTGGCAGATTTTGTTCTAAGCAC
AACTATCTGTTGATATTCCAAATCAAGCTTAAGAAACTCATCCTCACAGCTCTCTACCAT
GGTGGCCAAGCTCTTTAGGTTCTTCACAGGTTTACCGTTAAAAGCAAGAACCTGGGTATT
GACAATCTCCTCATATCCAATGTTAATGTCAGCAACAAGAACCTGAGAAATCACAACTAG
TTGCTGATCTGGTGTTTGTGGCATTTCATGCAAGAGTTTGTCCAATAGTTTCACAGGAGC
TTCATACTCATAATCCTTCCCATACTCAGAACGAAGATATGGGACAGATACTGCGGTGAA
AACAAGACCAGCAACAATGTAATATGATGGAGGTTTTCCTTTAATGTGCGCTGGAATTAG
TCTTCTGTGACTAATAAGCTTCACACTGAATTCAACTAACTCAGAGTTGCGAAGGACTTT
GATTCTTGCTACATCTCCTGTATACTTTTGGGAAATCAGATAACTAAAACCAATTCGCTC
ACCATGCCTGAAAGGAACTGTTCCATCATTTGCAATATTAACGCCATCGAAACTGAGGAT
AATATCTGATGGTTTTAGGGCACCAGATTCCGGGGCAGTGGGGTCAACTCTCCTTATGCG
CACACCCTTCTGGTTAGACTTCATCCCCATTGCTAAGCGCATATCAGGGTTTTCCATTTT
TTGCCACTCAACCCCAAGGATAGGGAACCCAGTATATGCTCCATTCTTCTCATAATCTTG
AATGAAATGCAGAATAACTGGTGTTGGAATAACATAGCCAATATTCTCAGCATCTTCATG
TTTAAGTGATTGAAATGCAATACCAACACAATTGCCCTTATCACTGAAAGCTGGTCCTCC
AGAATTGCCTGAATTTATTGCAGCATCTATCTGCAAACCCAGAAGTTCAGTTGATCCATG
AATGTAAGACAGAATCTCTATTCTAGAAACAACTCCACTAGTCACAGAGATAGTATCTCC
CCCAATAGGATAGCCCACAACTGTCACTGCATCTTGGAGAGTAGGCAATTCCCCAAATTG
TACAGGGGATAACCCTTCCCAAAATTCGTCACTATCAACGGTAAGCATAGCAATATCACA
TTCAGTCCCAATAGCCAGCACAGTCGCCACATACTTTGTATCCGAACCACGCTTTTTCAA
CTTCACCTGCGTATAATGCTCAACCGAATGAGCATTGGTTAACACTCTCTTCCCACTTAT
AACAAACCCACTACTACTAGAACTGTATTGCCGCTTCCTTTGCCACGGCAATGAAAAATT
AGGCTCGGTATGAGTACAGAAAACTTTAACAACAGCATCCATGGAAGGCATTGCCCTGGC
CACCAAATTTTCCCAGCCATCAGCTGCTGCCGAGGGTGGATCGACCGAAATCGAATTATA
GGACGCGTTACCGTTCTTCTCCGCCCTCCTGGTCGGAGATACAACTAGGGTTTTATCAGA
GTTATCTGTCTTCAGGGGATGCTTCCGTGGACGGCCCCGGCGACCAGCTTGAGCGGAGGG
AACGACGTCCTCCTTGGCGTTGGAGGACTGAGCATTTGCCGCAGCAGTAACAACGTCGTC
TAGGGTTTCGGTCGATCGATTTCGGGACGGGCGCCCACGCTTTCTCTTATTATCTCCCAT
TTGCGGCCCTCGTGAGGTCGTCCTCTTCTTCTCGTGAGACTGCAAGGCGGGGTCTTTCCA
CGAGAGGTACAGAAGGGAGAGAGAGAGCGAGGGAGAAAGAGAAGTATCGGATTTTTTTTC
CTGCAAGGCGGGG
>Ib_pnp_00038_01721
TATTGTTCAAAATTCAAAGCGAAAACAACATTCACCACAGAAATCCAAAGAAAAAGAAGG
AAAGCAATGATCTTGAGAGGTTGATTTTGAAAATGGCAGTCGAGCCTGTCACTGTAAGTC
AGTCCGATGTCAATCATCTTCTACCGGAAGGGAGAAAGCGAAAGAGAAAGAGGGTTAGGG
GAGTTGGGGATTTTGGAACTTCGGAGCTCTCTGCAAACATGATCCAACATACCCAGAAAG
TCCCTCACTATCACGAAGATCCCAAGGGGGTTCCCCTCCTCCTTACTCACCACGCCATGG
AAGTACTCTGTAATTTCTCTCACACGCCGCAGGATTGCGTTTTCCTCCTCCCGAAGCTCC
TTTATCTCCTTATCCGCGCCCCACAGAAACGCTCTCATCATCTGCACAAACTCCGCGCTA
CCCAGTCGCTCAATCTCATCCACGACGTTCCTCAGCCTACACATCCCGTCGAACAGGTTG
CACATTGAGCTCGACAGGACGTCCAGGTCGATCGTCGCCGTCTTCTTCACGTTGTGCAGT
TCCACGCTCAGGCTCGAAACCAGATCCAGCCCCATCCTCCTGTAATCCTCTTCCTTCTCT
TCCGCGTTTTTCGTCAATTGACTCTTCTGGCAGATCTTCCCCATGATGCTCTCCGATGCC
CTCATCCCTTCCGATCTGATGATCTCTTGTACCACGAAATGCAGCAGCGTCGTCTTCCCA
TCTGTCCCTTTCACGTCCGACAGCTTCAGGAGGGCGTCCAGCTTGAACGCTTTCGCCCCA
CCTCTGATCGTCCCGTCGTTCATCCGATTCCCTGTTTTCAGCACCGCTTCAAGTAATTTC
AGGAATAGCCGGCTGGATCTTAGTTCCTGGCATGCTTCCTGCAGCATTGAGAGAGACTTG
CGGAGATGGAGGATCTCGTCGTCAAAGGTCTCCCTGTACAACATGGATTCGATCCTTTGA
AACGCAAACGGAACTTTAAGCATTGTCTTCACAAATTTCTCGGCGGAGCCCAGCTCGTCT
ATGTCTCCTATGTAACCGGACAGCTTATCCTCTTCTTCCTTGGTGAGTCTCATCTTGGCC
AATACTTCTAGCTGCTGCAAGCACAACCCTTCCCCTGCATTTTGTGGAAATGGGTTTGTT
TTGTTTTGTTTTGTTTAGTTGAAGCACAACCCTGAATTCAATCAACTTGGAAGTTGGAAT
ACCTTTCTCCAGTGAATGACAAACTTGATGGGAGGTTGCATTCACTGACTTGGAGAGTAT
TGTTATGTTCTGTAATCTCTTGGCTTCGAGAACATGGTTCTTGTTGGTGTTAGGACTCGA
ACCTTTTGGCTCGTCGCCCTTTGTTGGATGTTTGAGGTCATAACCGAAGAGTGATTCGAT
CATTTCCTCGTCTAATCTGTTTAAGTGAGCCCTGGGTCAGTCAATTACCATATATATATA
TTCAAGGAAATGTAAGGAGCTAGAATAGAATAACATGTCTTACTCGAATGAGCTGCACCT
CAGCTTGTCCCAGACAGTGGATCGATGTGGTGCTGCTCTGAGTTTGTCCCAGTGAAGAGG
TTTCAGCTTGGGCAAGCGGCTTTGGTCGACTTTGCCATTGAAAGGAGGACATGGCGGTGG
GGGTGCTACTGAAGAATGCGTTTTGATTTCTGAGTTTGACGAAACAGGTGATTTGGAACT
GGACAAAGGTTTTGGTGGTGGAGGAGGAGGGGGAGGAGGAG
>Ib_pnp_00039_03455
AGAAGGAAAATTGACCAAATAAGTTTAAACAAATGAGAGGATAATTCTGGGAATGAAATG
AGAAAATCTTACTCACATGTCAACATAGTTGTAATAATAAAAATTTTCCAAGTCAAAGTG
AATTTTGATGGTATATAGGACAGAACATATTCTACGATAGACATACAAGTAAAATACAAA
CAAATATGCCAGCAAATGCAGCTTCTTAAAAGCGCCCAAACTGTCCTTAACAATAAGTAC
GGGAGCAGAAACACAATAATGTCTATGGGCTTTTGTTATTTCCAACAATAACACAAACAT
GGCGGCGAGACCATGGGAGGTGGTGGTGGCCGAGACGAACAATTTACATCTCATCTCAAG
TCCACACCACACAAACAAACAGCAACAAACCTGCTCCTTGGCACCTTGCCTGCCTGCACC
TGAAAATAAACACACAGACATCCCTTACGCCAAGTACCTAAACAAGTTCGGGTTGGTCTT
GTCCCTCTCCAGATAGTCCCTCGTTATCAGATCTTCAATCCTCTTTTTTATCGCCTTGAA
ATCAGGCTTGAACATGCGGCTCAACTGCTCGACACATTCCATGACTAACTGCTGATGACC
CAAAACTTTGCGGGACTTCATTATGCGCACTATTGAAGCATCAATGGCGTAGCGCCTGTC
TTTGTCAACATCTTCAACCACCTTCTTCCTTTCATCCACAGGCGGGAGAGGAATCCTAAT
CCTCCTCATTCTGTCAGTAAATTTGGAGTTGAATGCAAAGGAATCATTCTGAGATACAGC
TTTGGATAATGGTTCCTTTGTAAGTATCTTGTATTTTCCGCATGACAGAGACTGAAGAAC
TCTCACCAGATCTTCATCAGCTAAATTTAATTGAATCTTAATTTCTGAATAACTTAGTCT
ATCTGAAGCATTGAACAGAAGCAGAGCAGCAGCCTGATAGGTTCCCAAAATAAGCTCTAT
GGTTTTCGACTCAAACTTGCCATTTATATTGCATGTACCCAAAGAGTAGATCCATGTCAG
TTTTCTATGTTTTGTTTTTGTTTCATAGAATTCCTTGAAGACTTCAATACACTTCACCAT
CTCTGCAGGAAGACTCAGATCAGATGATTTATATGTGGGCCAAAATCCAGTAGTAAGAAC
ATTAACAGACAAATCGATTCCAGGATTTGCATTTGAATTATTGGCCAGGTACTCCTCAAA
GTGATTCTGGTTTTCCCTCGCTAATGTCAGATCAGTGACCATCCCCTCCATCTTGGATGT
GAACTGACCACCACATTGCTGCTTTAACTTTGTCAAGATAACCCTTTCATGATCATCATT
AGCACTCTTGTCAAAGAGGAGTCGACGAGAAAGCTTTTTCCTGTAGAATTCAGCGAACAT
GTCTTTATCACTAATATAAGCCAGTAGCTTTACCACCTTGTCCAATGTATCTTCAATAGC
TTCATCACTCAATTTTTCACTTCCCCCCTTTTTGAGTATGTTGTCACAAAATGAGGCCAA
TAACTCCGCACTTGAGCATCCAGAAACAGTTTTGTTACAAAATACCTCAAAAGCCTCTTT
GAGAGCCTTGTGAAACAGTGTGTGATTGGCAAAACAGTCATTCACATATGCCAAATACTT
GTCATGCAGCTCAATTACTTTCCTCACAAACACCTGCTCCTGTGAACCAGCACCACTCTC
CGCCTTGTTGGTTGCAGCATCCTCAGCCTGTTGCACCAATGCTGTCCCTTCAGAAGTAAC
ATGCTTTTTGAATATGTTCGCCACGGGCTCCAGACCTTTAGGAATTTTACAGAAGAGCCT
ATAGATCCTCGAGAGGTCCTCCACCTTGTCATCTTGAAGTAAAGCATGGCATCCAGAATG
TTCTTTTTCCAATAACTGAGTACTATATACGACCAGCAGTTCGTTTTGCACTTTCTCCAC
AAGTTTTTCTTCACTACTTGAATGCAGATAATTAGCCACCCTATCCCTCTCTCTTTTCAA
GCATTCCTCCGCCTTCAACATGTAAGCAGGACAAGAATCTTCCACGATCCAATTTGATGC
TTTTCGAGAGTAATAATCTCCAGAATCTCTAAGCATATCTTCTTCAAAGTCATTTATGTA
GAAATCCATTTCTCCCATTCCGATTTCCACAAATATATCAAGCACATTCTTGAGCAATGC
TCTGTCAATTTGCTCTCCTTCACGTTCTTGATCAATCAATGCGATAACCGCTTCTCTCAT
TTTCCCCTTCAATTCCTGGTAAACCAAATCTCGGAAGCAAGTAAGCCCAACTTCATTAAG
GGCAGGAAGGGACCTTCTAGTGATGAAATATCGGTCAAGGTAGTGGAAGAATCGTGAAAG
CCACCTGACCATCACTTTGTGATTTGCCCATCTCTGCACAAGTTCCCTCAACATGAACTC
GTCATGCTTCTCTCTCAGAGAAGGTAACACCGTTGTATTAATATATTCCTCAAAGGCTTC
TCTATACTTTTCATAGAGTTGCTGTGAGTAATCATGAGGCGGCTTTTGGGTACACATATT
GTAGATAGTAGTGTATAACAATATGTATTCTTCTGAATTAAAGTTAGATTCCGGAAGACC
TTCTAGAAGTCTCTTCAACTTTGTAATACCCCTTTGCATGAATAGCCATCCTTCCTCTAA
CTCAATGGTTTTTAGTTGATTCATCTTGTTCAACAGAGTGCTTCTAATTAAATTGCCTAT
CCAAACCAACTGCTGCAGAAGGCCATGTCCATATGCAGGATATGGAATGTGACGGGTATC
AAGAAGCTAGAGCTAGTCTTAAGGTGCAACAATTATAGAGCCTAATTAAAATTAAAGATT
CACTATCATTAATCTAATCAATCTGTTACGAGGTAAGGGTTATAAAGTTAGGGATTACGA
AACGCTAATAAAAAAGGACTTCCGATGCAAGCGCTAATACTAATTACTAATTACGATGAC
CGAGGGAAGTGCATCTTCATTAAATACGCAAGTGATAAGTCTATAGGGGATAATGGCTCT
CTAAAGGAATATCTGGACTTGACATAACCAGTGATCAGAATGTAATCAGTCTATAAATAA
AGAAAAGCCCTTGTAAATCAGTTCCAGTTTCTAGTCAAAATAGTAACATCAGCAAATTGT
AAGCCTCTCCCTGAAAATTCTCATTCCTCAATAAATTCTTATCTATTTTCATTCATTCAT
TCAAGAATCAACAAACTCAACTTAGGGTTTATATCATTGGGATTATTATTTAATCAATGG
AACAATTCACTAGCTGATCGAGTATCCATTCCAAAGGCCTAAATCCATTAACAAAACAAG
AAAGTTAGATCACAAATATTCAGCATATGAAGAGGCTAAAGATCAAAACGATAAACACGC
AATTAAATAGTTTCCAGTCCAATTCCGAAGCCACATACCCAGCCCGCCGACAATAGGCTG
ACGGGAGACGCCCCGCTGTGGATCGCGGGAGGAGA
>Ib_pnp_00040_01171
ATGGTAATATTTGACACTGAGGTATCATTAATGTAATCTTCTTCTTCTTCCAATTCTGAA
TACTATATACAGAATTGGAAGAAGAAGAAGATTACATTAATGATACCTCAGTGTCAAATA
TTACCATCCATTTTTACAATATACATGATATAAAATAGCCCAAATTGTGCTCCAAGTTGA
AAAGAAAAGAAAAGAAAAGAAAAAGAAAAAGACAGATTTAAGAAGAAAAAGTGTCAATAA
TGGTGGTGGTGGAGCGGGTTCACTCAAATGGGTAGCCCAGTTGTTAAAGTGGTCCTTTAC
CGGTTGCGGCGGCCTGAACTGCAAAACCCAAGAAAGCAACCATGGCAAGACGGGCATGCT
TGATCTCGGCGAGTTGGAGAGTGGCCTTCTTCTCCGGGTCAGCAGCCAGACCCAACGGGT
CGAAGAACTTACCACCCGGGTACAGTCTCTTTTCCGGTTCAAGCTCGGCGTTCCTCTGAA
ACTCGATGTACCCGATCACCAACACCTCAATCCATATCAAGGTCGTGATCGAGAACGGTA
ACGGTTGTCCCAGGTAGGATATGAACCGTCGATTAGCTCCACCTTTCCGGCATCTTGCCA
GGTGACGCCGGTGAGCCACTCGACGGTGAGGGCGCCGAGAGTGGCCAACATAGCCCACCT
TCCATGGATAAGCTCACATTCGCGAAACCTCTGCAAACCGAAAACCTCGTTGTAAGGTTG
GAAGGGTGTGGAATTGACGTCGGAGGTCTCCGTTCGGGTTCCCAATAATTTCTCCGTACA
AATTCTTGGCCAGGTTTTGGTCCAAGGAATCGTAATCATACTGTAGGTACTCCGCTGGTT
TTCCCAACCCAAATGGGTCAAACCCGTAATCGCCGACCAAGCTACCGTCCAACCACTCCG
GGGCTTTGGCACCCGGGAACCAGAGTGGACGATCAGTTGTGATGGCTTTCTTCACGGGCT
TCTTTGCCGGGGCCTTTTTGCCGAATCCAAATCTGGCTTGGATCTTGCCGGATCCAGAAA
TGGGTTCCGCCGGAAGCCGAGTGCCGATGGAGGAGGAGGCTGCGGCGACGACGGAGGCCA
TTGTTGAATTGGGGGTGAAGAGAGTGTAGGTTGGGATTCGGCAAAAAGGCCCCGGCAAAG
AAGCCCGTGAAGAAAGCCATCACAACTGATC
>Ib_pnp_00041_02001
TTTTTTTCTAATAATAACTAATCCTTGTTTTTCATCATATACATCATTTCAATCCCCAAA
ATATAAACAGCAACAAAAAAGATTCTACAGTTCATTCCTAGTGCAAAACTGCTGCAACAT
TAGAAGCAGAGGATACAATAAACATCAAAAAGTAATTGGGATGAGTACCTTCATCTGGCT
TCTATGAGCCATTGATGGTGTCCTCTTGCAGCTGCAGAAACTTGTACCCTTGAAGAGCGG
ATGGCAAATAAGTCTGTTCTGAAGATGATGATGGATCATCAGGAGTGTAAATATACCCTT
TCCCATAGCCAAGTTCCTTCATTAGCTTCGTCGGTGCATTTCTAATATGAAGAGGAACCC
CTTCATTCTGTCCAACCGATTCCCTAACTACCTTTGTTGCTGATTTTATGGCACGATAAA
CGCTAATTGACTTAGGAGCCAATGCTAGATAAGCAACGCATTGAGCTAGGTTAACATTGC
ACTCGGGCATGCCTATAAAGTGGCAAGCTTGATAGCAACTGACTGCCTGAGGTAAAGCAG
AAGGATCAGCTAGTCCTACGTCCTCACTTGCAAACCTTATCAGCCTACGGGCTATGTAAA
GAGGCTGTTCTCCTCCTTCCAACATTCTCGCCAGCCAGTAAATGGCTGCATCAGCGTCAT
TTCCTCTCATTGACTTGTGAAGAGCACTTATCATATTGTAATGTTCTTCTCCAGCCTTGT
CATAAGCTAGATGCTTGCTCTGCATTGCTTCTTTCGCATCTTCTAACATGACTCTGCATG
TGGAACTGCTTCCTCCAGCCCGAGAAGATGCTAATGTTGTTGAAATATCCAAGGCGTTCA
GTGCCACTCTTGCGTCTCCGTCGCAGTTCAATGACAGAAACTCAATGGCGTCATCATCTA
CCTCAATTGCTGTCAATCCTTTGGCTAGGCTGATGAGCAATCCTCTATCTTCATCAGCCA
TAGCTCTCTTAATAAGAGATGAGATATGATTAGGTTTTAATGGATTAAGCGTAAGGACCC
TGCATCGAGATAACAGTGGAGTTATCAAGTGGAAGGAAGGGTTTTCAGTTGTTGCTCCCA
TGAACACGACAGTCCCATCTTCAATTACTGGTAAGAAGGAATCTTGTTGAGATTTGTTAA
ACCTGTGAACTTCGTCTATGAACAAGACAGTTCTTTTGGTTATCTTCATTTTTCTCAATT
TTCTCGACTCTTCTACAACCTCCCTAACGTCCTTAACTCCAGCAGTTACAGCAGATAAAG
AAACGAATCTGTAAGATGAGGAGCAGGAATTAACTATGGCTCTAGCGATGGAGGTCTTAC
CAGTACCGGGAGGTCCCCAAAGGATGATGGAAGGTAGACGATTGCAGTCAACAGACGATC
GAATAACCGATTTTTCGGAGAGAAGATGATCTTGTCCCAAAACTTCATCGATCACTCGAG
GCCGCATTCGCTCCGATAGTGGCTCATTTGGGGGAGGAGCCTCTGATTGCCGTTGCTGTT
GCTGCTGCTGCTGCTTCGGACGTTTTCTGCGAAGAGGTTCGTCATCTGCCACTCTCTCTT
CATCTATGTCTTCCATTGCTATATCCCTCTTCGGTTTGGCGGCTTTGGCCTCATTGTGCT
TCGACTGAGAGAGAAAAAAACGATTGATTTTCGGCTGAAAGGGCGATGGATTAGGATTAG
GGTTAGGAGAGGAGGAGGAGGAGAAAGGCTGGCCATCGCTAGGGCTAGGGTTTAGGTCAG
CTCCGCCATCGTCGACTGAGGCAAAGGCATCAGGTTGGTTTGCGTTGAGAATCCAATCAG
TGGCATCAGTAATTGATTTTCCGCCGGTAGCCATGACGGCCTGATAAGCCAACTCTTTAG
AAAAACCCATACTCAGAAGTTGCTTCTCCATAAGCGATGTCGCGCTCCCGCCTACAGGCT
TCCTTTCTGTATCCATTCCAAAGCCCGTAACTGTCCAAACTTAAAAACTCCAGGTTTCTG
TACAGCTTAAGTCGTAGTCGC
>Ib_pnp_00042_01186
GCTATATCATATAGTAAATCTGATCTGAATGCTATTTTCTGAGCTTATTGTAGCTGAAAA
AAATAAGCCTGATTCAAATGCACAATAGGTGTCTTACAAGGCAAAGATTAAACACAAAAG
CAAACTCAGAATCCATTGAAGTTGTGTTTTGTTATTATATATTATTTGAATAAGCAAACC
AAGCAAGTGAAGAGAAGACATGCAAATTGCTTTCATAGTATCATCATCATCAGGCATCAG
CAGCAGAAGAATTGCTTAATGAATTCAGTGTTTATGGAATGCATCTTCATCTTTCACCAC
AGTGACAGGGCATGGAGCATTTGCCATCACATAGTTTGTCACACTCCCCATTATAATCCT
TCTAATGGTGCTCAGTCCCCTGCAACCCATCACCAGAGAATCAAGCTTCAAATCCTCCAC
AGATTCACACAGCCTCTCCCTTGCATCCCCCCAGTACACCTTGGCCACAACAGTCACCTA
CCCAAAACCAATTTCACCACCAAATTCACAAAATCCCCAATTCAACATGTGCATATATAT
GGTTTAATGGTCAAAGGAACAGACCTCTTTCTGTCGGGAGCCAGTGTCAAGCATGTCGAG
TACTTCCATGTCAGTCTCCACTTTCTGTCGGGAGCCAGTGTCAAGCATGTCGAGTACTTC
CATGTCAGTCTCCACCTCGTACTTCTTCATGATCTCCGGCTGCCGGAACTCCGCCAGGGG
AATCAGCGGGGAGCCAGATTTGGACCAGAGAACATTGCGGGATTCTGAGGAAGAAGAAGG
GAGGACATGGATGACATAGATGGTGTCTCCCTTGTCGGCCAAATTGTCGATCGCCCATTG
AAGAGCGAGCTTGCTGCTCTTCGAGAAATCTATCGCCACACCAATCTTTCTGTCTTTCAC
CATTTCTCTCTCCACAATTCAACCTCTCTTCTTCTTTCTTCTTCCTACCTTTCTTTACAC
AAGAGAAATATGGACTCTTTTACTTTGCGCGTGAGGAGACTTTTCGACCATTAATGAAAG
AAATTCTAAGCTGCGTTTGATTCAGCATCCACATTAAAAGTTTTATTATTTCCTTGCAAT
TAATATTTTAATATTTTTGGGTCTAATTTAAAGTACAAAACTTAATTTTAGTATAGTTAA
AATAAATAATATAGTTAAAATGTGGACAGCTGGAGTTAGATCTGTA
>Ib_pnp_00043_01669
TTTTTTTTGACCAAACATGAAACCAAATCTATTTTCTTCTGTTTTTTATGTAGGAATTTC
AACACAACATTTAATCTGAATACAAAATGTCAAAACATAAGAAGAAAATCATAAACCCAA
AAGATGAAAAAGATGGAGGGGAAGATCAAATAATAGTGTAGACTAGAGAAAGCAAACTGA
TGATCTTTTTTTTCTTAAATTACATCCACCTTAAGATATTAAGACAAATGAAACTGTCCA
GAAATCAAGCTTTAGGATCAAATCAAACACACTTGAAATAACAACCAAATAAGAAGAAGA
CTAATAATTGTAATATTCTAACAAAGATGTTCCAGCTCATGAAATGCTCCATTATGGCTT
GCTAAATGTGCAATCTAGACTTTGCTTCTTTCTTCACTCATTCTGCATCGATGCCTCCAC
CAGCTTTGGACACTGACTCTTCTCCATCTTCATTGATGTCAGATGTCCAAAGGGTTAGGT
TATCCCTAAGAAGCTGCATAATCAAGGTACCAATCCTTGTATGATTCTTCATTAAGAGTG
TCAAGTTCTGAAATTGCTTCATCAAAAGCTTGCTTTGCAAGGTGACAAGCCCTTTCAGGT
GAGTTCATGATCTCGTAGTAGAACACAGAGAAATTTAAAGCCAAGCCCAACCTGATAGGA
TGTGTAGGAGGTAACTCAGTTTCAGCTGTGGTTGTAGCTGCCTGCATACAGATTAAGATT
TTATATGACATGAGAAACAGTGTGTGTAACTCTCAATGCAAAAAAAAAAAAAAAGTTCCT
ACATCTTTACTTCACACTTAGATCTAGTACAACACAGCTTAATTATGCAATCAGATGAGA
AATCACACTTAACAAGCCATAAAAATGTTAACAAACTAAGAAACTCAATTCATAAAATAA
ATCCCAAAAATAATAGCTTCCTACTAAAAGGTAAAAAGGCGAGGGGTATATATCAGAAAG
TGAACACAGCACCTAAGAAAAATAAACAAAGGAAGAGAAGCCAACATCCCCTCATAATAG
AAACAAAGAGAATCGTGAAGTATAACCTCATATGCTTTCAAAGACTTATCTGCCACATCT
TTCTTATCATTCCCAACTTTAAACACATATGCTTTCAAAGACTTATCTGCCACATCTTTC
TTATCATTCCCAACTTAAACTCAGCCAGATAGCGATAGTAATCACCCTTCATCTTATAGT
AAAACACAGAGGATTCTCCTTCAGGACACGAAGGAATGAGATGCTCATCAATCACAATCA
TAATATCCTTGCATATGTCAGTCAGCTCGGATTCAACCTTCTGTCTGTACTCCTTGATCC
GCTTCGCATTCACATCATTCCCCCTAGATTCTTCCTTCTGCTCAATCGAAGACAGAATCC
TCCACGAAGCTCTCCTAGCTCCGATCACGTTCTTGTATCCAACAGAAATCAGATTCCTCT
CCTCTATCGTCAACTCAACGTCGAGCTTCGCCACTTTCTTCATGGCATCCACCATCTCTG
TCAAGATCAACGACACATCACATTTACAATCGCGCCTAGTTTAGGTCAGATCAAGGTCTC
CGCGGTTCTATTTCCTATCAAACTATAGATAAGCGATTCAAGTAGAGCTACCTATGGTAG
ATACACAAAAACAGATAGAAAGAGAGATTAACCGTCATAGCGCTCCGCC
>Ib_pnp_00044_03982
CTAAAATATTCAGTTTTTCAAATCTTTCCCCAGATCAAACAAGCTCTCTTATTAATTAAA
TTGATAGAAGAAAGTGGTTAATTATTAGGAGGAGTGGCTTGAAAGGGGAGACGAGATGAG
ATCATGAGAGAATATGACTACGAAATCCCTCCACACCTAAAAACAAAACATGACGCCTCC
TACACTTCATCTATGCTTTGCTTGTTGTCTCTCCCCTCCCACTACTGAACTGATTGATAG
AGACCACCTCTCTCTGTTCGGCGTACTATTCTAATCGGATTTTATCCTTTCCTCAGCTTT
ATGTATGGCCTCACTCACCGACAACCAACAACCAGGTGCAGTAGCAGAATATATTAAATT
ATCAAATTGCCAAATGATTAAAGCATGATCTATCTATCTTCCTTTCTTGCTGTTGCATCT
CTTCTCAAACTCGACACCTTTTCCGATAATTAGTTATGGCCCAGACCAAATTCCATCTTC
AGTTTCTACTTATTATTGTTATACAATATCCTCTCTTAACTCCTTCCCTGCCATTATTAG
ATGATCACACTCACACCCAAACCCAAATCCTTCTCGACTTTAAATCCCAGCTCAAGGATC
CCCTTCGTCACTTGCATTCCTGGACAAGAACAAGCCCAGACATTTCCCCCTGTCATTTTT
CTGGTATCACTTGTGATCCGAACACGGGTCTAGTCACAGGCATCTCCCTTGATGGTAAGT
CCCTCTCTGGCCCTATATCCCCCTCCATTTTTTCCATCCCCACCCTCACTTCCTTGGTGC
TTCCTTCCAATTCAATCTCCGGCACTCTCCCCTCTCCTCTGAATGGATGCAAGGATCTTA
AAGTTCTCAACCTCACCGGGAATGCCATCAACGGCAGCCTGCCTGATCTTTCCTCACTCA
CAAACTTGGAGATTCTTGATTTATCCGGCAACCATTTCTCCGGCGGGTTTCCCAGTTGGC
TGGGTAATCTTACCCGACTTCTTTCCTTGGGTCTAGGTGACAATGACTATGATGAAGGCC
AAATTCCGGAAAATCTTGGAAATTTAAGGGACTTGACTTGGCTTTATCTGGGTGGCTCGA
ATCTAATAGGCCAAATCCCTGAATCTATATTTGATCTTTCCAAATTGGGGACTTTGGACA
TTTCCAGGAATAAGATTTCCGGCAGTATTCCAAGTTCAATATCAAGGCTCAAAAGCCTCT
ACAAAATCGAGCTATTTCAAAACAATTTAACAGGGGAGCTCCCCGCAGAGCTCGCTGCCC
TCTCTGAATTGCAGGAGATTGACATATCGTCCAACCAGTTGTATGGGCTGTTGCCTCGTC
AGATTGTGAATCTGAAAAGATTGACAGTTTTCCAACTGTACAATAATAATTTCTCCGGCC
AACTTCCCCCGGGATTTGGAGACTTGAATCATCTGTTTGCCTTCTCCATCTACCGGAATA
GATTCTCAGGGGAGTTTCCGAAAAATCTTGGCCGGTTTTGTCCTCTTAATGCCATAGATA
TATCGGAGAATCAATTCTCAGGCCCGTTCCCCATATACTTGTGTGAGAACAATAAGCTAG
AAATGTTGCTTGCCTTGGGAAACAATTTTTCAGGACAGGTTCCAGACAGTTATGCTAAAT
GTAAATCATTGACGCGGATCAGGATCAGCCAGAACCGCCTTTCTGGAAAGATTCCTGACG
GGCTGTGGGAGTTGCCAAATGCGAACATGATGGACTTTAGTGATAATGAATTCTATGGAG
GAATATCACCAGTTATTGGGAAATCTGTCTCCTTGAATCAGCTGGTTTTGACAAACAATC
GGTTCTCAGGCGAGCTTCCGGCTGAACTGGGCAAATTATTGTATTTGGAAAGGCTACTTT
TGGGTAGGAATGAATTTTCTGGGAAAATACCCTCTGAAATTGGGTTCCTGGAACGGTTGC
AATATTTGCATCTGGAAGAGAATTTACTCACTGGACCCATACCAGCTGAAGTGGGGAGAT
GCAGAAAACTGGTGGATTTAGACCTTTCTTTGAATTCTTTGAGCGGAGTTATCCCCATTG
CGATTTCAGATGTCAGCTCTCTGAATTCCTTGAATCTTTCCGGAAACAGAATCGAAGGTC
AGATACCAAGTGCCTTGAGTAAAGTTGCATTTAGTTCGATCGACTTGTCTCACAATGAGC
TGAATGGAGAAGTTCCTGATTTTCTCCTCGTTATGGGAGGAGATTTGGCATTTTCCGGGA
ACAAGGGACTCTGTGTGGACAAAACCACTAAAGCCCAAGTGAATACCTCCGTGGATGTTT
GCAACGAAACAAGTTTCCATCGAAAATATGTTGGTAGTAAGGTGATGGTTTTTTCCATCG
TCTTGGCAGGTCTGATCGTCATTCTAGGTGCCGTATTGTTGCTTAGTTTCAAGACCTTCA
GAATTGGTCGATCTTGGGTAAGAGACAAAGAGATAGATCCAAGATGGAAGGTAGAGTCTT
TTCATCCCGTGCATTTCCATGCAGAAGAAATATGCAACTTGGATGAGGAACAGCTGATTG
GAAGTGGCGGATCAGGAAAAGTTTACAGAGTAGAACTGAAGAATCATCGAGAGGTGGAGG
TGGTGGCCGTGAAACAGATATTGAAGGGAGAAACAAAGGTTTTGGCAAGTGAAATGGAGA
TATTAAGTAAGATCAGACATAAGAACATCGTGAAGCTTTATGGTTGTCTGATGAGAACAG
GATCCAGTTTCCTAATATTGGAGTACATGGAAAACGGAAATCTCTTTCAGGCACTTCATC
GAGAAATCAAGAATGGACAAACGGAATTGGATTGGTTCAGGCGTCACAAGATATGTTTGG
GAGCAGCAAAAGGTCTAGCTTATCTGCATCATGATTGTCGCCAGCCCATCATTCACAGAG
ACATAAAATCCACCAACATTTTGCTCGACAAGGATTATGAGCCAAAGATTGCAGACTTCG
GAGTTGCAAAGACTGTTGAAGGATCGTCGCAATGTAGTTCCTTTGCGGGTACACATGGAT
ACATTGCCCCTGAACTGGCGTATACACTTAAAGCAACGGAGAAGTCGGATGTATTCAGTT
TTGGAGTTGTGTTGTTGGAAATAGTGACGGGGAAGAAGGCGTTAGAAGATGAATATGGCG
AGGGAAAGGACATAGTGTATTGGGTTTCGACTCATCTTGTAAACGAGGGAAAAGGTGGAA
TTGGACAAGTGTTGGACCAGAGGATAGCCTGCGAAGCAAATGAAGAAGACATGATGAAGG
TTTTGAAGATAGGAAGCATGTGCACCACCAAGCTTCCGAATCTGCGCCCCACAATGAAAG
ATGTGGTTAAGATGATGGCTGACGCTGAGCCCAGCACCTTCAGAATGATGACCACTCAGT
ACATAAGTGATGATAACAATGGCAATGGCAAGCTCATGTTCTAAATCTAAATTCTATCCT
GTGTCTCTCTTGTTTGTGCTAGATCTTAAATTTCCATCAGAGACTATATATGCTATCTAA
AGAAAGTGTGCAGATATGTGAAATATGCATAGATGAGGCCAAAAGTAATGAGGCTTAGTT
ACCTGGTTGTTGCCGAAATCTCTTACTTTCAGTTCCAATTTGTAGTGTAGGGCATTCAAG
TTCGACGTTCCAATCTCATCCCTAATTAACACCTTCTGGCAATGAATCTCTTTACTGGTG
AAGAAGAAGGAGAAGAAGGTATTGGCGCTTTGAAATCTAAAGGCAATGAAGGGCGGAGAT
GTTAGTTGCCCTTCCGCCATTGCTTCCTATTCCGGCATTCCACGACGGCAACAGATTAAT
AGAGGAGATTCGACCGCCGATCAAATTACGCCCTAGCAAGAAGAGTGCTTGAATTGAAAT
GCCGCCATCGGACTAAGGGAAGAAGATGAAGAAGAAACGAAAATACGGATGGATCATCTT
TTCCGTTGTGCGCCGTTTCTGTTCAATCAACGGCAACTCACGGCAGGTCCAACCAAGAAG
TAAATTAAACTGACCTGCAAAT
>Ib_pnp_00045_01083
AAACAAATGGTTAACACAAAACTTAAATAAGTCACATTAACATAAATAACCTCAACTATT
CCACTAAAAAGGGGAAAACTGTAATGTATGTTTGCAAGAAATATGAAGATCTTACAACTT
AGTCCTCTTTAATGAATGTCAAATGGATTATTAGAATTGATTGTCGTCATCATCACAATG
ATCAGACATAATCATTTTATTATTATTTTTCCTTGATGACAATAGAAAGGATAAAAATCT
CAGTTTTCTCCATAGATCCACTTCTCCGAGTTGCTAGTGTAGCTAACCAACTCTTCTGGC
TTGAACCACAATGCAATCTCGTCCTTGGCAGTTTCAGGACCATCGCTTCCATGGATGATA
TTTCTTCCTACAACAACAGCTAGATCACCCCTAATGGTACCAGGTTCTGATTTTTGTGGG
TCCGTGGCTCCAATGAGCTTGCGGCCATACTTAATCACTCCCTCACCTTCCCAGACCATT
CCAACAACAGGGCCGGAGCTAAGAAATTCACAAAGGCCATTGAAGAAGGGCCTCTCCTTT
AGATCATGGTAATGCTTTTGCGCAAAAGCCTTGGATGGGACCACTACCTTGATTGCTACA
AGCTTGAAACCTTTACGTTCAAAGCGAGATATGATTTCTGAAATCAGACCTCTCTGCACT
CCATCAGGTTTTATAGCAATGAAAGTGCGCTCCATCTCTGCAGCATTAACTTCCTGCTCC
TTGAGCATGTAAACTGCAGCAGGAAGGGCAAGTGCTCCAGAAATCCATCCATTAGAGCCA
TTTTCAGATCCACTTCTCCAGAATGAAGCTAAAGAGTGCACCTTTCCACGTGACAAAACT
GCTGCTGATGCAGCAGCAGGAGCCACTTGAGCCTCAGCAAGAACACGAGAACTCTGCTTG
GAAGCAGAGAGAATCGACCTGACGGCCCGAGAAGCAGATCTGTAGAATTGAGAGCTCATC
TTCTCCGTTAGATCCAAAAGACACGCTGGTGTGCGGATAGAGAACGAGCGCCTGAAACTT
AGGAGAAGCAGATGAGTGAGGGATGGCAGTGGCAGCTTCTAAGCGGAGACTGGTACGTTT
TCG
>Ib_pnp_00046_02861
GTCCGTCCAAATGGGGGCGAACGAGAGATTGAGAGAGAAAAAGAGGGTGTAAGTTTAGAA
GCAAGCCATCAGAGGGAAAACAGAGAAAAGGGTTTTTCTCCTCTGAAGTTTCGACCTGGG
GAGGATTATAAAGGCATAAGTTTGGTTTTACAGAGACATCGGGCGGAGATGGGATTTCCT
GAAATAGATTTTGCAAGCTAGGTACAGACCTGTTTGAACGACGAACTTACTCCCGTCGAT
TTAGCTTATTGGAACAATTTCCGACTGAATCTTGAAGTTATTCTACTTGCTTTTGGCTCC
GACGAGATTTCTGCTACAGTACTGTGACTGAGCCTCTCATTGGTTCATGCTTCCATTTAA
TATGTCTTGAATAACTGCCAGTATGGACTTAAATGCATCTCCACTGCCAGAGGAAGAAGA
AGATATTTTTGTTCCACACACAGAAGAAGATGCAGTCCCAGAAGAGCCTATACCACATGT
TGAGCATTTAGAGTCTGGTGCTGAAATAGCCCGTCGGGAGCGTGACGAAAGACGACTACG
ATTGAAACGGGAACGGGAACGGGAACGCCCTGATGACAAATCTGTGAGAACATATCGTGC
CCATGCCAAAGAATATGAACATCAACAGAATCACAGAACTTATGACAAGTCTAAGCTTCC
TCCTGGTTGGTTAGATTGTCCTCCAGCTGGTCAGGACATAGGCTGCATCATTCCTTCTAA
AGTTCCGCTCAGTGATGATTACAATGACCTTATACCACCTGGCAAAAGATATTCCTTCAA
ACAAGTGCTTCATCACCAACGATGTGCGGTTAGAAAAATTGGTATGGTGATTGATCTCAC
AAATACATCTCGCTATTACTCAGCATTGGATTTGAAAAGGGATAGCATCAAATATGTCAA
GATTCAATGCAAGGGTCGAGACTCTGTCCCAGAAAATGAGGCGGTGAATGTATTTGTCTA
TGAGGCCATACATTTCCTTTCCCATCAAAAGCCCCCAAAGAAATATATCCTTGTTCATTG
TACTCACGGACATAACAGAACTGGTTACATGATCGTCCATTATCTTATGCGGACAATACC
AATATCTGTTTCCCAGGCCATAAAGATATTTGCAGATGCACGCCCACCTGGAATTTACAA
ACCAGATTATATTGATGCCTTGTACACATTTTATCATGAAAAAAAGCCCGAAATGGTTGT
TTGTCCACCAACACCAGAGTGGAAGAGATCTTCAGAGTTTGATCTCAACGGTGATGCTGT
TCCTGATGATGACGATGATGATGATGATGGGACCTCCGCTGCTCCAGTACTGGAAAATAA
GGAATCTAATGTAGTGATGACGAATGATGATGTTTTGGGAGATAGCATCCCATATGACCA
GCAAGAAGTATTTAGGAAATTTTGCTACCAAGCAATGAAGTTGAAGGCAGGGCCAAAGGG
AACTGCTCAATTTCCAGGATCACATCCAGTATCTCTTAACAGGGAAAATCTACAGTTGCT
AAGGCAGCGTTACTATTATGCAACTTGGAAAGCCGATGGAACACGATATATGATGCTTAT
TACTCTAGATGGATGTTACTTAGTTGATAGGAATTTTAATTTCCGGAGGGTCCAAATGAG
GTTTCCTTGCAGAAGCTCTGGTGAAGCTATTGCGGAGAAATTTCACCATTTTACATTACT
TGACGGTGAGATGATCATTGATACGTTGCCAGACTCACAGAAACAGGAGAGAAGATACTT
GATCTATGATCTCATGGCAATTAACCATCTCTCTGTCATTGAGCGACCTTTCCATGAGCG
TTGGAAAATGCTGGAGAAAGAGGTCATCGAGCCTAGGAATTATGAACGACAGAATATTCA
CATTAAAAATCCAAACTATAGATATGAAATGGAGCCATTCAGAGTAAGAAGAAAGGCCTT
CTGGTTGCTCTCCACTGTTACCAAACTGCTGGATGGATTCATTCCAAAGCTATCACACGA
TGCAGATGGTCTCATCTTTCAGGGTTGGGACGATGCTTATATACCTCGTACTCATGAAGG
CCTCCTCAAATGGAAGTATGCAAATATGAATTCGGTTGATTTCCAATTCGAGATGGTTGA
TAGTCGACAGATGCTATTTTTGCTAGAGCGGGGAAAAAAGAAATTGATGGAAGGAAGTAG
AGTTGTTTTTAGTGAAGGGTCGGATCCAGCCTCATTTTCTGGAAAGATTATCGAGTGCTC
GTGGGAGGGAGATGAAGATGTGTGGGTTTACATGCGGGTCCGAACAGATAAGTCTACCCC
AAATGACTTTGGGACATACAGAAAGGTAATGCGAAGCATAAAAGACAATATAACGGAGGA
AGTGTTGTTGAAAGAGATTGAGGAGATTATCCGTCTACCCATGTATGCCGATAGAATAAG
AAATGATAGTAAGGCTCATCAGCACTCGAGTTCAGCTCGACGAAAATGAGAAGAGTGGAG
GGAAGTTCTTCCTTCAATCTTCTTCTCCTTTTAGAAGGGGTGTTAGGTGGTGGTAAGTAT
TGTGAAATGGTGTCTGCCCTATTTCTCTACTGTTAATTAGTGATGATGAAGAGATGTATT
TGAATTCTCATCCTCCAACAAAACAAGGTAACCTTGCTTGCAGTCCACACTAGTCATCCC
TTCCTTCCTTCTTTCACATTATTATTATAATTAGTTGGTATTTACTCTTTTCTTCTATTA
TTTAGCCAATGTGAATTCATGATATTCATCAACACTATGTATATTAGTTTTTGTGTTGCA
TTTTAGCTATATGAAATCCATCTTCATTGGCTGCAATTGAAAGCACAATCTCTATTGATC
TTAGTGAACTAAGATGGAGGCTTCTTTCATTTATCAAAAAT
>Ib_pnp_00047_09652
AGAGTTGCATTCTTGCTTTCTTCTAGCGCAAGTGGAGACTCAATCGCGGGAACCACTTTG
AGGTCTGCTACAGAATCCTCTGTGTTCCTAACTTTATCTGCAGTATCATCATCCCCATCC
TTGGGATCCATGGGAAGTAATTCTGATTCATGAGCAATAGTTGATTGAACATCACCAATT
CTTTCAAAATCTTGAGATTTTGGTTCTGATATCTTCTCAATTTCTTTGATTTCGTCAACT
TCAGACTCTTGCGCACTTTCGCATTGCAAATCCTTAAGCGAGCTTTCCAGAAGTCGATCT
TCCATTTCATTTTTTTCTTTGACAGACTTCTCTGGATTTTCCTTTTCAGTCTCCTTGCTT
TCCTCTAATGCAACTGGAGATTCTATGGCATGCACAACTTCTAGGTTCGTTATATAATCC
TCTATGTTTGTACCTTTATCAGCTGTATCATTGGCTCCAATTACATTTTCATCTACCTTA
ACTAATCCAGTATCATGAGCAGGAGGTGTTTGAACGTCATGTGTTTCAACATCAGCAACT
CTTTCAAAATCTTGACATTGTGGTTCTGATATTTTCTCAATTTCCTCGACTTCATCAACC
CCTGGTGTTGTTTGGATTGGACAAGTCTCAAGTGACTTATCTGGAACTTGATCATCGGAT
CCTGTTGTTATTTCACTTTCTTCCAGATGAACCTCGTCTTTCACAAGCTTTTCCAGAGTT
CCTTTCTTGCTTTCTTCAAGCACAAGTGGAGACTTTGCGGCAGGAGCAACTTTGAGGTCT
ACTACATAATCCTTCACAGTTTTATCGGTAGTATCATCATACTCATCATTGGGATCTACA
TGAAGTAGTCCAGTTTCATGAGCAGGAGGTATTTGAACATCAAGTGTTTCATCATCAGCA
ATTGTTTCAAGATCTTCTGATATTTGCTCAATTTCCTCGACTTCGTCAACCCCTGGTGTT
GTTTGGCCTGGAAAAGCCTCAAGTAACTTCTCTGAATCTTGATCATCGGATCCAGTTGTT
ATTTCCTCCATATGTACCTCGTCTTTCACAGGCTTTTCTAGAGTTTCTTTCTTGCTTTCT
TCAAAAACAAGTGGAGACTCTGTGGGGGGAGCAACTTTGAGATCCGCTACATAATCCTTC
ACAGTTTTAGTGTTAGTATCATCTTCCCCATCATTGGGATCTACATGAAGTAGTCCTGTT
TCATGAGCAAGAGGCGTCTTAACATCAAGTGTTTCAAGATCATCAACTATTTCAAGATCT
TGAAATTGTGGTTCTGATATTTTCTCAATTTTCGCGACTTCGTCAACTCCTTGTGCACTT
TGGTGTGTTAAAGCCTCAAGTGACCTTTCATGAAATTGCTCATATGATTCATGTGCTATT
TCACATTCTTTGTGTTCAGCTTGGTCTTTGTATAGCTTCGGTAGAGTTGCATTCTTGCTT
TCTTCTAGCGCAAGTGGAGACTCAATCGTGGGAACCACTTCGAGGTCTGCTACAGAATCC
TCTGTGTTCCCAACATTATCTGCAGTATCATCATCCCCATCCTTGGGATCCATGTGAAGT
AATTCTGATTCATGAGCAATAGGTGTTTGAACATCAACAACTCTTTCAAAATCTTGACTT
TGTGGTTCTACTACATAATCCTCCACAGTTTTATTGACTGTATCATCATCCCCATCATTG
GGATCTACATGAAGTAATCCAGTTTCATGAGCAAAAGGTGTTTGAACATCTGCAACCTTT
TCAAGATCTTGAAATTGTGGTTCTGATATTTTCTCAATTTGCTCGACTTCGTCAACGCCT
CGTTCACTTTGGTGTGTTAAAGCCTCAACTGCCCTTTCTTGAACTTGATTAACTAATTCA
AGTGCCAATTCACCTTCTTTCAGTTCAGCCTGGTCTTTATAAAGCTTCTCTAGAGTTGTG
TTCTTGCTTTCTTCTAGTTCAAGTGGAGACTCTATTGCGGGAACCACTACGAGGTCTGCT
ACATAATCCTCTGCATTGCCTACTTTATTTGCAGTATCATCACTCCCATCCTTGGGATCC
ATGTGAACTTGTTCTGATTCATAAGCAATAGATGTTTGAACATCATCAATTCGTTCAAAA
TCTTGAGATTGTGGTTCTGATATTTTCTCAATTTCATTGACTTTATCCACTCCAGCATCT
TGGGCACTTTTGCATGGAAACTCCTCAAGTGACCTTTCCAGGACTCGATCATCCTTTTCA
TTTTTTTTTTTTCAATTTCCCTTCCCTCTTCTAATACAAGTGGAGATTCTATGGCATGCA
CAACTTCTAGGTCTGATACATAATCCTCTATGTTTTTACCTTTGTCATCTGTATCGTTAG
CTCCATTCAAATTTTCATCTACCTTAAGTAGTCCAGGTTCATGAGCAGGAGGTGTTTGAA
CATCAAGTGTTTCAACATCATCAACTCTTTGAAAATCTTGACATTGTGGTCCTGCTATTT
TCTCAATTTCCTCTGCTTCGTCAGTCCCTGGTGTTTTTTGGCCTGGAAAAGCCTCATTTG
ACGTTTCTGGAACTTGATCATCAGATCCAGTTGTTATTTCACTTTCTTCCAGATGTACCT
CGTCTTTCACAGGTTTTCCTAGAGTTTCTTTCTTGCATTCTTCAAGCACAAATGGAGACT
CTGTGGCGGGAGCAACTTTGAGGTCTGCTACATAATCCTTCGCAGTTTTACTGTCAGTAT
CATCATCCCCATCATTTGGATTTACATGAAGTAGTCCTGTTTCATGAGCAAGAGGTGTTT
TAACATCAAGTGTTTCAACATCAGCAACTACTTCAAGATCTTGAACTCGTGGTTCTGATA
TTTTATCAATTTCCTCAACTTCATCAACCCCTTGTGCACTTTGGGGTGTTAAAGCCTCAA
GTGACCTTACTTGACCTTGATCATCAGATTCAAGTGCCAGTTCACCCTCTTTAAGTTCAG
CCTGGTCTTTGTAAATCTTCTCTAGAGTTGTGTTCTTGCTTTCTTCTATTGCAAGTGGAG
AATCTATTGAGGGAACCACAAGGGGTTCTGCTACATAATCTTCTGGATTCCCGACTTTAT
TTGCAGTATCATCATCTCCATCCTTGGAATCCACGTGAACTAGTTCTGTTTCATAAGCAA
TAGGTGTTTGAAAATCATCAATTCTTTCAAAATCTTGAGATTGTGGTTCTGATATTTTCT
CAATTTCTTTGACATCGTTAACTCCAGACTCTTGCTCTCTTTTACATTGCAAATCCTCAA
GTGACCTTTCCAGAACTTGATCTTCCATTTCATTATTTTCTTTTTCAACAGTTTCTTTGA
CTGACTTCTCTAGATTTTCCTTTTCAATTTCCTTGCTTTCCTCTAATGCAAGTGGAGAGT
CTATGGCATGCACAAGTTCTAGGTCCTCTACATAATCCTCTATGTTTGTACCTTTATCAG
CTGTATCGTTAGCTCCATTCAAATTTTCATCTACCTTAAGTAATCCAGTATCATGAGCAG
GGGGTGTTTGAACATCATGTGTTCCAATATCAGCAACTTTTTCAAAATCTTGACATTGTC
TTTCTGCTATTTTCTCAATTTCCTCGACTTCATCAACCCCTGGTCTTGTTTGGCTTGGAC
AAGTCTCAAGTGACTTTTCTGGAACTTGATCTTTGGATCCAGTTATTATTTCACTTTCTT
CCAGATGAACCTCATCTTTCACAGACTTTTCTAGAGTTTCTTTCTCGCTTTTTTCAAGCA
CAAGTGGAGACTCTGCGGCTGAAGCAACTTTGAGATCTACTGCATAATCCTTCACAGTTT
TATTGGCAGTATCATCATCCTCATCATTGGGATCTATATGAAGTAGTCCAGTTTCATGAG
CAGGAGGTATTTGTACATCAAGTGTTTCATCATCAGCAACTATTTCAAGATCTTGAAATT
GCGGTTCTGATATTTTCTTAATTTCCTCGACTTCATCAACCCCTGGTGTTGTTTGGCCTG
GAATAGCCTCAAGTGACTTTTCTGATACTTGATCATCGGATCCAGTAGTTATTTCCTCCA
AATGTACCTTGTCTTTCATAGGCTTTTCCAGAGTTTCTTTCTTGCTTTCTTCTATTATGG
GATCAACTTTGAGATCTGCTAAATAATCCTTCACAGTTTTACTGTTAGTATCATCATCCC
CATCATTGTGATCTGCATGAAGTAGTCCTGTTTCATGAGCAAGAGGCGTTTTAACATCGA
GTGTTTCAAGATCAGCAACTATTTCAAGATCTTGAAATTGTGGTTCTGATATTTTCTCAA
TTTCCTCGACTTCGTCAACCCTTTTTGGACTTTGGTGTGTTAAAGCCTCAAGTGACCCTT
CATGAACTTGATCATAGGATTCAAGTGCTATTTCACCTTCTTTCTGTTCGGCTTGGTCTT
TGTAAAGATTCGGTAGAGTTGCATTCTTGCTTTCTTCTAGCGCAAGTGGAGACTCAATCG
CGGGAACCACTTCGAGGTCTGCTACAGAATCCTCTGCGTTCCCAACTTTATCTGCAGTAT
CATCATCCCCATCCTTGGGATCCTCGTGAAGTGATTCTGATTCATGAGCAATAGATGTTT
GAACATCACCAATTCTTTCAAAATCTCGAGATTGTGGTTCTGATATTTTCTCGATTTCTT
CGATTTCGTCTACCCCAGCATCCTGCGCACTTGTGCATGGAAAATCCTCGAGTGACCTAT
CCAGAACTCGATCACCCGTTTCATTTTCTTCTTTTTCAACATCATCTTTGATAGAATTCT
CTGGATTTTCTTTTTCATCTTCCTTGATTTCCTCTAATATTAGTGGAGGCTCAATGGCAT
GCACAACTTCTAAGTCTGCTACATGATCCTCTATATTTGTACCTTTATCAGCAGTATCAT
TAGCTCCATTCTTGAAATTTTCTTCTACCTTTAGTAGTCCAGTTTCATGAGCAGAAGGTG
TTTGAATATCAAGTGTTTCAAAAGCAGCAACACTTTTAAAATCCTGACATTGTGGTTCTG
ATAATTTTTCAATTTCCTTGACTTCGTCAGCCGCCCCTGACGTTGTTTGCCCTGGAAGAA
CCTCAAGTGATTTTTCTTGAACTTGATCATCAGTTGTTATTTCACTTTCTTCCCGATGAA
CCTCTTCTTTCACAGGCTTTTCTAGAGTTGCTTTCTTGATTTCTTCAAGCACAAGTGGAG
ATTCTATGGCTGGAGCCACTTCAAGGTCTGCTACATTATTGGAAGTATCATCATCCCCAT
CGTTGGGATCTACATGAAGTATTCCTGTGTCATGAGGAAGAGATGATTTAACATCAAGTA
TTTCAACATACACAACTCTTTCAAAATCTTGAGATTGTGGGTCTTCTATTTTTTCAAATT
CCTTGATTTTGTCAACCACACTTTGGCGTTGCGAAGCCTCAAACGACCTTCCATGAACTT
GATCATTGAATTCAAGTGCTATTTCACTTTCTTTAAGTTCAGCCTTGTCTTTGACAAGCT
GCTCAAAAATTGGGTTCTTGCTTTCTTCTATTACAAGCGGAGATTCTGTAGATGGCACCA
CTTCTAGGTCCTCTTCATAATCATCTGTGTTCAGAAGTTTATTTGCACTTTGATCATCCC
TGTCCTTAGGATCTTCATCTATCTGAAGTAGTCTTGTTTCATGAGCAAGAGGTGTTTCAA
CATTAGGAATTCTTTCAAAATCTTGACATTTGGGGATTTCAATTTCCTCGACTTCGTCTA
TCTCTTGTGCACTTTGGCCTGGCAAAGCCTCGAGTGACCTTTCTGGAACTTGATCATCGA
ATCCAGATGCTCTTTCATTTTCTGCAAGCTTGATGTTTCCAAACTCTGCTATATCATTAT
TTGTTGTCTTCCCCTCTTTAATCTCTATTGTGGTTTCACTTTCATGTTTTTCACATGATA
TTTCATCAGCTTCCTTCACAGAATAGTGATCAAACTGTGCTTCTGCCACGAACGTATTTT
CTATTATCACTGTTGGTGCATCATCATTAATTTCTTGTTTTTCTTTCTCATCCTTGATTT
TCTCTTGAGACTCATCAGAAGTTCTGGTTGTGAAATCCTCAGGTTTTTCAACCGCCTCCA
CACTTCCTTTTTCAAATTCAGTTGACATGGACAATTCTTCTGCATGCAGTGCTAGATCTG
CTGTGATTTTGTCTTCAGACAATCCACTGTCAAAATATATTGCCCCATGATCGTGTAAGG
TTGTAGAATCTGGGACTGTTGTCTGCTGTAATGTTTCATTGACTTCTGGCATCACATGAA
GGTCCTCCGTGCTTGCTTCCTTTTGAGTCTTTTCTGTGAGGAGCTCATTTTCATCAATTT
CGCCATTCCTCTCAGCAACCTCTTCAGTTAAAGTTTTCTCTTCTACTTTTCCAAGCTCTT
CCTGACCTACTGAACTGGATAGTATATCGTCTTTAGTGTCGATCTCATCTCCTTTGTTAT
CTTTTACAGTTGTTTGTTCTTCTCTAGAACCAGTCTGATTATTGTAGCTCTCTTCCAGGT
TCTTTTGTTCAGTGATATTAATTTCACCATCATTTGATAGGGATCCAGCTACAAGTTTGA
GTTCTTTGCTTTTCTCTAGCGACTCACTATTTTGTTCCAATGGGATGCTTAACCCTTCAC
TATAAGATAGCACCTTTTCTGTAACTGTGTTGCTGCTGTCCAATTCGGCTTCACTTACAT
GATCTTGAGATTCTACATCTAATTCCACTCTCTTCTCTATTTGTATGTCTTCCTTTGAGC
TGCTTGAGGCCAAGACATGTTTTTCGGAGACTGCTTCTTCGTTATCTGCTACAGTTAAAC
TGCCTCCTTCAAATTGTAACTGATCATCCTTTACTAGCATATTGTTACCAGTTTTGTCCC
TTTCTGGTGCATCATTTGACAATTCTTTGTCTTCTTCTAGTATATCCAAGGCCTTCTCAT
CTTTGGAAGCCGTTGGTTGTTCTATCTCATCTTTAGATACCTCAGGATCTGAGGAGGCTT
TTCCATCATCAATATTTTTTTCTTGTGATACTATTTTCCCTTCTGATGTTACTAAGTGGC
TTTGTTTGTTGAAGCCTTCACTTAGAGTTTCATAATTTGATGTTTCTAACCCTGTGAATT
CTTTGTCCGAAGCTTGTCCTGGACACTCTATGTTTGATTCCCTAACCTCTTTTTCTGTTG
TAATTGGAATTTTAAAGCTCCTCTCTTCTTCTTCTTCTTCTTTCAGAAAAATTGAAGGAT
CGAGTTCTTTGATGGCATTGGTCTCCACTTCTATATTTAACTGGTACCTCTCAATTCCAT
CTGTTGCAGTTTCAGTTTCTGTATTAGGAGCTTTCTCTTGTTGCTCTGGGTCTTCATTAA
ATTCATCTACAGGAGCTTTTTCTGATGGTGTGATCTCTATCTTCTCGGTTCCCTCTGGAC
CTTTGTCAGCTTCATTAGTACCCTGCACATGCTTCTCTTCTTGATGAACTTCAAATGTCT
CATCGGCTTGCCCCTTAGAGGGAACTTTATCATGGTTTATACCCTCCAGCTGTAATTCTT
CCTCATTAGGGGAATAATTGAGTTCGGTACTAGCCTTCTCATCCATATTAGCGGTTGGTA
GACTATTTTGTTCATCAGTGATTTTGATGTTGATCCTGCTTGCTTCATCAATGACTTCTT
TCACATGATCAACTGATTCTTCCTTCTCTGTGTTGGTATTTATTTCTGCATATGGACTTC
CAATAATTTCCTGAATCAGTTCTGCAGCTCTAGCTTTAGAACCTTCAAGAATTTCTCCTG
TTGGTTCATTTCCTTGCACAAGAATATTCCCTTGCCCTGAGTTTTCGTCCTGCCATGTTT
CAACAGCAGCAATACTTTTAAAATCCTGACATTGTGGTTCTGATATTTCTTCAATTTCCT
TGACTTCGTCAGCCGCCCCTGGTGCTGTTTGGCCTGGAAAATCCTCAAGTGACTTTTCAT
GAACTTGATCATCAGTTGTTATTTCACTTTCTTCCCGATGAACCTTGTCTTTCACAGGCT
TTTCTAGAGTTTCTTTCTTGATTTCTTCAAGCACAAGTGGAGATTCTATGGCTGTAGCCA
CTTCAAGGTCTGCTATATGATCCTTTACAGTTTTATTGGAAGTATCATCATCCCCAAAAT
TGGGATCTACATGAAGTAGTCCTGTTTCATGAGGAAGGCATGTTTTAACATCAAGTGTTT
GAACATCCACAACTCTTCCAAAATCTTGAGATTGTGGGTATTCTATTTTTTCGAATTCCT
TGATTGTATCAACCACACTTTGATCGTTGAATTCAAGTGCTATTTCCCTTTCTTTAAGTT
CAGCCTGGTCTTTCCATGAACTTAGAGATTCATAATTTGACGTTTCTACCCCTGTGAATT
CTTTGTCCGAAGCATGTCCTGTACACTCTATGTTTGGTTCCCTAACCTCTTTTTCTGTTG
AAATTGGAATTTTAAAGCTCCTCTCTTCTTCTTCTTCCAGAACAATTGAAGGATAGGGTT
CTTTGATGGCATTGGTCTCCGCATCTATATTTGTCTGGTACCTCTCAATTCCATCTGTTG
TAGTTTCAGTTTCTGAATTAGAAGCTTTCTCTTGTTGCTCTGGGTCTTCATTAAATTCAT
ACATAGGAGCTTTTGCTGATGGTGTGATCTCTATCTTCTCCGTTCCGTCTGGACCTTTGT
CAGCTTCATTATTCCCTTGCACATGCTTCTCGTCTTGATGAACTTCAAATATCTCATCAG
CTTGTCCCCTAGGGGGAACTTTATCATGGTCTATACCCTCCAGCTGTAATTCTTCCTCAT
TAGGGGAATAATTGATTTTAGTGCTAGCCTTCTCATCCATATTAGCTGATGGTAGTCTAT
TTTGTTCATCAGTGATTTTGATGTTTATCCTGCTTGCTTCATCAATGGCTTCGTTTACAT
GATCAGCTAATTCTTCCTTCTTTGTGTTGGTATTTATTTCAGCATATGGACTTTCAATAA
ATTCCTGAATCTGTTCTGCAGCTCCAGCTTTTGAACCTTCAAGAATTTCTCCTGTTGGTT
CATGTCCTTGCACAAGAATCTTCCCTTCCGTGGAGTTTTCCTCCTGACATGGTTCAATTT
TTCCATCCCCTACAGACACAATAACATCATTTGATTTACCTTCATTTTCCTCTTGCAAGC
TATTTGCTCCTTGTTCCATACTCCACTGAATTTCTCCCTCATCTTTTTTCAGCAAACCAG
TGACAACTGGGGGTGGCTGCAAAAAAGGTTCACCCACAGTTGACCCAGTGTGACCCTCAT
CATCAATCTCCACCTTTTCCTTCTCAACATCATTTGTTACTTGACTTTCCTCTTTCATTG
GAAAAATTGTTACAGTTTCAGAAGGTTGGATAGTCCCTGATTCAACCTTTTCCCTTTCTT
CTGTGACAATTTTGTTGATGATTGTGTTGGAAAAGTCACTTATGATCTCTTTGTGTTCCA
CCTCATTTAAAGAGGCGGATATGGGATCTTTAACATCTGCTTCAGTTGCCATTCCCGTGA
GAACAGGAGATCCTGGAGCTTCAGCCAGCAAGTATTTCTGTACGACTTCCCAGTGAGTAT
AGTATATCTTCTTTCTAAATTCTCATCTGCTATGAGCTTTTTTTACATTCAAAATTTTGA
AATTCTGACGTGTTGATATATATGGTGAAGTGGACAATAACTGACGAAGGGC
>Ib_pnp_00048_01753
TTTTTTTTAACATAATAAGAAATATATTAATCTCAATCATCTTAGTCAAATTAGACGTCG
TCCCTCCAATGAGAATGTACAATCACAAATTATGCAAATTAATGTACATGAAAAAGGAGA
GAAAGACACCACAGTCTCAAAAATAATGCACAAAAATTAGCGGCAGCAACAAGTTGTATC
AAGGGGATTATACAATGCAAAAGGCTAATCTATATACTTTTGCATCGATTAATGTTAAAG
AAAAGGTTTCAGTGATTTTCTGATGATATAATCTCCTTTATCTTCTCCAGTCTTTTAAGA
ATCTCCAAGAATGTTGGTCTCTCGTTCATATCCTTAGCCCAACACTCCTTAGTTAACTTT
TTCAACTCAGGATGGTACCCTTTTGCCCTAATATCCGGCCTTTGTCCTGCAGCTACAACT
TTTGCTGCTTCGTAAGGTTCATAGCTCGAAAATGGTGGCTCGCCTTCAAGCATCTGGTAT
AGAATCATTGCGAAAGAGAAAACATCAACCTTCTTGTCATACTTGCGGTGCTTAAATACT
TCAGGAGCCATATAACAATAACTTCCAGTTTCGCCAGTCATTTTGTAGACATCATGAGCT
TTTTCCACTTTAATGAGCTTGCTTAATCCGAAATCTCCAACTTTCAAGTGGTCTGCACTA
GAGTTGACTAGAAGAACATTCCTTGGTTTCAGGTCTCTATGAACTATGACATTTGGTTCG
TTATGAAGATAAGCCATGCCTCTAGCAATATCAAGGGCTAAATTGATAGCAGTTAATGGA
TTTAGTGGCCCTTTATCCCTCAGGTACTGATGAAGATCACCCCCACGTAAATACTCAGTG
ATGAACATTAGCGGCTTTTTGTCAGTTGCAGCTCCAAGGAACTGTACAATATTAGGATGA
CGAAGCTGGACCAGCAAATCCACTTCATGCCTGAAGTCCTGGATCACCAATTTATCATTT
GACAGATTCGGAAGAATACGTTTGACAGCTACAGGTGTTCCACGCCAGCTTGCCTTTATT
ATCTCACCAAAAGATCCCTTGCCAATGACGTGCGCAGATGAGAAGTCCAGTTCAGAAGGT
TCAATTTCCCAATCACACTTTTCGGGAAGAGGTGGTGCAACAGGCTTTGATTCAAAATGA
CTTCCATTTTGTCCATAAGATGATCCACCATAGGACTTTAACAACTCAATAATGCTGTAC
TGTTTGGCTCCTTCAGCATCTGCTAAAGGCGTGTTCCTCCAACGATCCTGAGCATTCACA
TCAGCCCCGTAGTCGAGCAAGCACTTAGCGACGTCGATCCAGCCATGGAGGGCGGCAACG
TGGAGTGCCGTCCGGTTATCGTAATCCCTAGCAGTGGCCAACGACGGATCTTCCTCCAAC
AGCTTCAGTAAAGTAGCAGGATCGTTCTGATGCGCGAGCCACAACATCTGAGACGTCTTG
CTCACCTTGTCCTTCTTCTTATCCGCCGCCGTGGATGGAGAATGGCCGGCGTCGACAGTT
GGAGTTTCTCCACCGGCAGCACTCATTTCTTCCGGCTCTGGTGAAGTCCGACGGCCGCAA
CTAACCAGATAAGATAATCAGTTCAGATTCGGTTGTAGCCAAAACGAAGTTATTCCGTGT
GAATTGAATCAATCAAATAAGAGAAGGATTGAATTGAAACGTAAAGTCCTTAAGAAGGTG
AATTGGAAAGCCAACCTGTATGCAAGCTGTAACCGTATGTGAAGGGAGGAAGAAAAGGAA
ACGACGAACCAGA
>Ib_pnp_00049_01850
CGATCGAGGAGCCTTAATTTCTCTCAAATTCTTTTTCTTTTTCCTTTTCCATTTTGTCAA
CTTCAGATAGACAAAATGGAAAAGGAAAAAGAAAAAGAATTTGAGAGAAATTAAGGCTCC
TCGATCGTTGCCGGAAATCCGATCACCGGCGGGCGGCCGGCTAGACTATAATAGTTTTAC
ATCCTCACTTCCAGTTTTCAGCGACGATGTCGGCGAGATCAACCACCCTCTGCGAATATC
CCCACTCATTGTCGTACCAAGCGATAACCTTCACCATATCATCTCCCATCACCATCGTCA
ACGACGAGTCAACCGTCGACGACACGTCGGAGCATCGGAAATCGACAGAGACCAACGGCT
CGTCGCACACCGACAGGATTCCCTTGAGCTCGTTGTCGGCGCTCTCCCTGAAAGCGGCGT
TGACCTCCTCCGCGAATGTTTTCTTGGAGACCTGCACGACGAGATCGACAACGGAGACAT
TTGGCGTCGGAACCCTAAGTGCGATCCCGTTGAGCTTTCCCTTGAGGGACGGTAAGACCA
AGGAGACCGCCTTGGCCGCTCCGGTGGAAGTGGGGACGATGTTGAGCGCCGCAGCCCTGG
CACGCCTGAGATCCCTGTGGCTGGCGTCGAGCAACCTCTGGTCTCCGGTGTAAGAGTGAG
TTGTGGTCATTGTTCCCTTGATGATGCCGAATTTCTGGTCGAGGACTTTGACGAAAGGGG
CGAGGCAGTTGGTGGTGCAGGAGGCGTTGCTGATGATGTCCTCGCTGTGTTTGTAGAGTT
CGGCATTGACGCCGACGACGTAGGTGGGGATGTCGCCTTTGCCGGGGGCGGGGATCAGAA
CCTTCTTGGCGCCGGCTTGGATGTGTTTTCCGGCGCCGTCTCTGTCCACGAAACTCCCGT
TCCTTCTATCACCAGGTCAATATCATACTCCCCCCATGGTAGCTGGAGTGGGTTACGGCT
CGAGACAACTTTGATGACCTTTCCATCAACGGAGATTGCATCATCTCCGACAGGTTTAAC
ATCTGCACCGAATGTTCCAAGCGTAGAATCGTACTTGAGAAGGTGCGAGGCTTGTTTGAC
ACCTCCGGTGTCGTTAATAACAACAACATCGAGTGGTGAATTCTCCCTTCCGTGCCAACA
CCTCAAAAAGTTGCGCCCGATCCTTCCGAATCCATTAATGGCTACCTTCAACTTAGCCTC
CACGACTCCCTTCTTCGCCACTCTTCCACCCCCAACTGCAGAGGTTTGGAAGGAGACGAG
GGAAAGCAAATCATCTTGCGATTTCCGGCCAACTGGGAAAGCCGACGAACTTCTGAGACC
TGCAAACTCGGAGAATCCTCTGCCGGTGGTGTTACCCTGGATTGAAGCAGAGTTGACAAC
AGAGATGGCAGAAGATGCCATGGAAATTGAGGTGGATAATGTAAGTACCTATGTGGAGCA
AAAGGAAGGCTGTTGAGTATTTGAGCTTATATGGGGAAAGAGATAGAAGGAGAGTGGTTG
TGAATATTTGGAAAGGGGTCATACAAACTTTGAGAGGTGGAAATCTTGAGAGGGGGGAAG
AGATAGCTTATGGCTTTATTGTATGGTTGTGGTGCAACTCCTTATCCCATCACTTCTATC
TTCCAATATAGTCAATTGTTCCTTCATGGCTCCATGGCTCAAAATCTCTTTCAATATTCT
CTTACTTTTTTTCGAGATTACACTCTCGAAATAAAACAATCCTCGTTGTCTGGTAAAGAG
TGCGTAAAACAATCCTCGTTGTTTGGTAAAGAGTGCGTTGAGTTTGATCAAGATTTTACT
TTTTCATTTGTTTGAGCACGTCTCTAGATGGGTACCATTTCTTTCTTTTT
>Ib_pnp_00050_01206
AAAAAAAAATAACAACAAAGACGTGAAGATTGTAATTACATAACTTGAGGATTCATTGTG
AGTGAGCTACAAACACTCCTTATGATTCCGGCATCTCCGGTAAGAGGACTAATATCACCC
ATTTTCACCATAGCATTGGCAAAATCAATGTTAAAAGTCTCCGGATTGTTAATATACTCT
ACCACAATACTATCCGTCTCTTGTCCGCTGAAAAGTATTTGATCTGATTGAAGAAGACCC
TTCTTTTCAACTAGGTTTATAAAGTAGTTGTTGTCGAACAAGTTTGGTGTAACAAGATCA
AGAGGCGCTAGATTCCCATCCCCTTCCCCATTGGTGCTGGGACAATTTGCACGACGGGTG
CTCGCAAACTCAGGGTCAATGTCACTATTGTCGTCGTATATTCTACCACGGAATGTCACA
CATTGTGCCTGTCCAAGCGTGTGGGAACCTGATAAAGCTACCAAGTCCCTAGCATTGAGA
TCAAATGATCCGAAATTTGCAATGTGTTCATCAAGGGTGCTCGTGAACCGTGGTAATTTG
GCTCCAGCTTCTGTTAGGTTTGCAGTTGTTGAATCTCTTCTCCCGAGTTTTACTATCCAT
GATGGACCATTAAGTTCAACGGAGGAGTCACGTGCAGCTACAGCCAAAATATCAGCACAA
GAAACAACTCCCGGACAAATTCTTTCTACTTCGACCTTAATAGCATCAATGACCTCGAAC
CCTCTTGCAGAATTATTATTTTGCAATGCAGTCCTTTCACTATTGGGAGTATCTTCGTCT
AGCAAGATAGAAGCGTCACATCCCTGAAAAACAGAAGTCGAAAATTCAATTACTAACCAT
CGCAATCAGAGTTATCCCTGCAAAGAGTCAAACCGACAAAACCTGAACGAAGCAATCGTG
AAAATGAAGGCGGATGAGCGAAGCAGCCATACGAGGCTCGGTCGCCACAGCTTGCTGAAT
CGAAGTCTTTATGACAGCGAGCGCATCGGGACACGTATTGTCGTAGAAGGTAGGTGAAAG
CTGGGCATTGCAAAGAAGAATGGAGCTCAAGAGGAACAAGAGGAAAAGGGAACTAGAAGA
AGCCATAGCTTTGATCAGATGTGTTTATGATGTTGTGAATGAAGAATGGAGTACCAATGT
GGATTCTTTATAGTCGTAGTTTAAAGATATTTTATTTGAATTTGAATTTTCAAAGGCATA
ATTGAG
>Ib_pnp_00051_01793
TTTTTTTACTCTAAATTAATTTGTCACTATAACTATTAAAATGGAGTCTATCTAATCAAA
ACAATTAAAATAAACCTACGAAACACAATTTGAATATAATAATATGAACACTCCTTTACT
TTATGGCTTTTCAATATATATTCCCATTGTTCTTTAAGGGCAATTTGAGTTTCTTCCAGG
GCCACCATAATAAAAGTAATTACCCCAATCGCGATTTCGGCCCAATTCAACATTGTAACA
ATTCGATTGCTCTGTGAAAGTCTTAACGTCTTTTGGTGCTCGAAGATTGTTAGAACTGTC
TACGATCTGAATATTTCTAAAGTAGCTCGCTTTCCCAAATCCTTCGTTTGGAAAATGACC
ACTTCCCATTTGAGTTGTGGTGTGTTGCCCGTCTTCTCCCATGTTTACTACCTCTCCTCC
CCATTCTACCATTGATGCACTATCGGTTAAGTGTGTGAATAAGAACGATGGCCAATAACC
TAATACGTGTCCATTCCCGAATTGCATCCACCAATCTCCTTCCTTAGGGTCCTTCCAGAT
AAGAATGGTAATATCATATTGGTTTCCATGGTAAGTAGAAAGAGGGGAGATAGAAGCACC
CATTGCAATGTCACTATTGATCTGTATAAACCCTGAACAGAGCAGATTGTAGCATCCTGT
TGCTTGATAAGCATCATTTGTCCAATATGTGAAGAGCCTTGTGTTGTTATCTCCATATAA
GTCTGGGCTCACTTGCCAGCCAGCTTCAATGCTGTTAAGATCAGATCCAAAAGAACCAGC
AAGAACCCATATCTGAGATAAGCTGAATTCATTGCTTTCTTGTATTTGAGGATCCCATAC
ATTCATGGTTGCTTTTGCTCCATAATACTTTTCTCCTCCTTCAACATATGCTATAGCATG
CTGGTGACCACTTTGAGTGATGATATCAGGCTCAGGTTCAGCAAATTTTGCAGGATGAGA
AACTCTTGTAGCTCTTGTGTACTTGATCTTCTTCCCATAGCTCTTGACAGAGCTTGCTCT
CAAAACATCATCTTCTGTTGTTCTTCTTACTGGAATAGTCCCTTGTGGACATGATTTCCC
TTTCCTATGCCATAACTGACTCATACCTCTCGATCTCTTCCCAATTGACATCTTGTTCTC
ACCAAACAACAACCCTTCTGGATGATAATTTGGTCTCATCTGAATTGTGTGGTTTTGGAA
GAGAGGATGATCAAAAGAGGGCTGCTGGGTGATATGGATGCAATCGATTATATCTCCATC
TGGGCTCTTGATGGATTTGATGGGGGGTTTGTTCAAGTGCTGCAAGCGTTTGTGAATTTG
AAGCTTGTTATGGGGGATGCCCAATCTTATGCCATGTGAGAATGGTATTGCCATGATAAA
CAGGAATAGCAAACATATCTTGTTCTTCCCTGTGCTAAACTGCGCATCTGCCATGGTTAC
AACCTTGGAACTGCTTCTCCTGCCTGCACAAGCCAGCCAACCGCCAAAAGACGAAACAAT
TTCCAAATTCCCCCTTTGATGATTTGAAGTTCAAAGGCCGACGTTCAGTTTTCTACTATT
CTTAGAGAGAGAGAGAGAGAGAGAGAGAGATACAGAGAATTTTCCTGGGAAGTTTGGTTC
CACTTCTCCACTTTCCATTGCTTAGTGGTTAATGTCAATAAATACATTCAATCCATTCCT
CTGTATTCTTCACTTCATAATTTTACAAGCATTTCTTGGAGCTGTTTGCTCTTAGCTTAT
TTGATTTTACTCTTTTTATTAAAAAAAAAAGAACTTTTATCATATGGTTTATT
>Ib_pnp_00052_01781
GAAAATTGTAGAAGTTTGCCTTTTTCTCATTTCAATCAAGGTAAGCGCTCGGTCCTCGTC
TCTTTTAGGGTTTCTAGGGTTTATTTCGTTGTTAATGATCAATTCGATCATTTCTTCCTT
GTTGAATTCAGATGCAGATATTCGTGAAGACTCTCACAGGGAAGACCATCACCTTGGAGG
TAGAATCCTCCGACACCATCGACAACGTCAAGGCTAAGATCCAGGACAAGGAGGGCATCC
CTCCGGATCAGCAGCGTTTGATCTTCGCCGGCAAGCAGCTCGAGGACGGCCGCACCCTTG
CCGACTATAACATCCAGAAGGAATCCACTCTCCATCTCGTCCTCCGTCTGCGCGGTGGGA
TGCAAATCTTCGTTAAAACCCTCACCGGCAAGACGATAACCCTCGAGGTTGAATCGTCTG
ATACCATCGACAACGTCAAGGCTAAGATCCAGGACAAGGAAGGGATTCCTCCAGATCAGC
AGCGGTTGATCTTCGCCGGCAAGCAGCTCGAGGATGGCCGAACCCTAGCCGACTATAACA
TCCAGAAGGAATCCACCCTCCATCTTGTTCTTCGTCTCCGTGGTGGTATGCAGATCTTCG
TCAAGACGTTGACGGGGAAGACCATCACCCTGGAGGTTGAGTCATCCGACACCATCGACA
ATGTCAAGGCCAAGATCCAGGACAAAGAAGGGATCCCTCCGGATCAGCAGAGGCTCATAT
TCGCCGGCAAGCAGCTGGAGGACGGCAGGACCCTGGCGGATTATAACATCCAGAAGGAAT
CCACTCTCCACCTCGTCCTTCGTCTTCGCGGTGGGATGCAGATTTTTGTGAAGACCCTCA
CAGGGAAGACAATCACTCTCGAGGTTGAGTCATCCGATACCATCGATAATGTCAAGGCTA
AGATCCAGGACAAGGAGGGTATTCCACCGGATCAGCAGAGGTTGATCTTTGCCGGGAAGC
AGCTGGAGGACGGCAGGACGCTTGCGGATTACAATATCCAAAAGGAATCCACCCTTCATC
TGGTTCTTCGTCTTCGTGGTGGGATGCAAATCTTGTGAAAGACCCTCACAGGGAAGACAA
TCACTTTGGAGGCGGAAAGCTCGGACACCATTGATAATGTGAAGGCTAAGATACAGGATA
AGGAAGGAATTCCTCCAGACCAGCAGAGGTTGATCTTCGCAGGGAAGCAGTTGGAAGATG
GCAGGACTCTGGCTGATTACAACATCCAGAAGGAATCAACCCTCCACCTTGTCCTGCGTC
TTCGCGGTGGATTCTAAGTATCATCATTTCTGTTGGGTTTGTGTTTAAACTTTGTATTTC
GTATGTGTTGGTGTATCTGGTTCCTTTGTTATGTGGTGAACTTGAAGACTTTGATCCGAA
GGTAGCTCTCTATGGAGGGTTCCCTATTAAATAAATCATATTCTGTTTGGTATGTGCTTG
TTAATTGGTGCTGATGAATGCGTAGGCTTATGATTGATCATACCTTCATTGCTTTTAAGT
TTCATGATCCTGCTTGGCTTATCTTCCATCCTGTGAATTCTCAGATTTCATGGCCAACGT
CTCTGATTTTTCTGGCATAGTTAAAAGCTGTGGTCTTCACTCTTCTGCGGCAGCTTCCCC
TCTTTTTTTGTCCAAATTACCATTTGTTTTGTTGTTGATTATCCTGAGAGTATGCCCAGT
TTTGTCCTTGCTTCTTACTTGAAACTTTTCTCCAGTTGTTTGAAGGACTTGTTTTATGAT
GATGAAGATGATGCATTGACTACTAGAATTCCCTCTTATGA
>Ib_pnp_00053_01409
TTTTTTTTTAAGATAATTAGTGTTCTTCCATGTAAAAGATCTAATCAAATAAAAACATAA
GTCTGTCTGAATATGCAAAGAAAAGTGACCAGAATCAAGAACAAAACTCTGATATAAGAC
GACACCAGAAATGCAGCCAGGAATACTGTCAATGAACCATATGGAAACCAAAATACACAA
ACAAAACAACCCAAAATGAATCATTAAGCCTTGAGTCGCCCGTAAAACTTCTGCTTCTCC
TCGGTTGTCTGGAAACGACCATGTCCAAACTTTGACGAAGTGTCGATAAATTTGAGCTTA
ATCTCTTCAAGAGCCAATCGGGAAGTTTGAGCTAGTAGAGACTGACGAAGAGTGACAACC
CTCTTCTTGGGTCCAACACAGCATCCTTTAATCATCAAATAATCTTCCTTCACCACACCA
TAATGAGGAAAACCACCCATGGGTGTTACATCTTTCTCGGTCCTGTCAAACTCGGTATCA
GCAGTGTGGGACTCGGTTCCAGCCTTTCCAAGCTTATAAATCTTCTTGTTCAGCTCAGTA
CGATGATGATAACCGTTCTGACCAGCCCTAGCAACAGTAAACGAGACACGAGCAGGATGC
CATGCTCCAATACAGGCTACTTTCCTCAAACCCCTATGGGTCTTACGAGGAAGACGGGTT
ACACCCCAACGAGTGACCACACCTTCATAACCTTTACCCTTGGTAACTCCGATAATATCA
ATCATCTCATCCTTCTGGAAAACAGCATCAACTGGAACCTGTTTCTCAAAGAAATTATAA
GCAAAGTCTACTTTCTCTGCAACTGATCCACCGTTGACTTGGATCTCCATCAAATGTGCC
TTCTTCTGTTTCAAACCCTTCACTTTCCTAATCTGAGTATGGGCTAAGACCCTGATAACA
GTTGAATATTTCTTCAACTTTTCCAGCTGGGTTTGGAGGTCTTTCTTCCCTTCTTCAGAA
TTATACTTGCTTGTATATTTAACAAAAGCCTTCTTCTTTGACTTGCTCCAGTTTTTGTAG
AATCTTCTTTTCACCTCTTCGCTTAAATGCTGAGCCCAGATAGTATTCAGAGTCCTCAGA
CCACGTGGGGTTTTAACATAGCCAACGACTCCAACAATTACCATTGGTGGAACCTCGATA
ATTGTCACAGCCTCACAAGTTTCCTTCTTGTGTAGCTTTGATCCAGGTTTCTCCACCTCC
CTAACAATATGGGTCATACCAGCCTTGTAACCAAGGAATCCAGTAAGCCTGCATGGCTTG
GATGGATCATCCTTGGGAAAAGCCTTCACCTTTCCCCTATGGCGGTTAGCCCTCTTCCTT
GGGAGAAACCCAAGAGATCCATGTCTAGGGTGCTCGAACTTCCTGTGCGACATCCTGGAG
CTGCCCTGCCGCGTGAGTGCGTCCTCGAC
>Ib_pnp_00054_00961
GGTTTATTTAAAATATCACGACTTGTTATTTAAAAAAACTGGTTACACATAAATTTTTTA
AGAAAATAATTTTTAAAATTTAAAAGAAAATATTATGGATAATAAATAAAATGTGTACAT
GTTTTAATTAATATGACCTATAAGATAAAATGATAATTTTGAAGTACAAAATTAAAATAA
AATACTAAATTAGCCATCATTTATTCCACATTTTTATTATGCTTCTAATGTTTTGAATAA
TTTTCAAATCATCCAACTTGAATACTAGTCTTTTTCTCAAAAAAAAATGGGGTCTGCTTT
TAAATAATATAGAAATTTGGTTCTTTCAAATTAAACTATATATAAATTATACAGCTGCCA
ATCAAAGTCATTTCATTTTCATATCTTTAATTTGTTATGTAGCAAACAAATCAATGAACA
CCTTTTTGATTTTTTGTTTTCTTTTTTAATTTCTTATTTTATAAAATGGTCCTTTTGGCT
TGCTAGCTGCCGACAGTTGAGAAATGAATACTTACACGATTTCGGTATGGGTCCAACGGA
TGCTATAAGTATGGTATGCAAGTGAAGGGTCAAACCAAAGATTCACCCTTTGTTCTCGGT
CTCCTTTTCCATGTACGTAAATGTTTGTTTGAACCGTAATTGGTTGTCCGCTTCGGTTTC
CTAAGAACTCGAAATCAAGTTCGTCTCTAATTGCATCGGTATCCGAGTTCATATAGAATG
CTACGACGGTTCCAGCAGAATCGCCAGGAACAAGCTTGATCTTCATGCTGACTCTAATTG
CATCGGTATCCGAGTTCATATAGAATGCTACGACGGTTCCAGCAGAATCCTGCCATCATG
TCGTGTTTATTTGTCAAATTATGCATTAAAACGATATCGTGTAGATATATTAAATTCACA
TACATAGAATGCTACGACGGTTCCAGCAGAATCGCCAGGAACAAGCTTGATCTTCATGCT
G
>Ib_pnp_00055_04924
CCCAACTATAGAATATGGGTAAGTGATAAAATGTATATAATGATTGATATAGTAAGTTTG
ATTTAAAAAGAACAAAAAAGAAATTCCAATTTCCCATTGCCTAATTTTATTTCATAAGGG
AGACACTAATAGGCCAAGGAAGAGGAGCAAAATTAAAAATAATAATCAACTTTCCTATAA
CCCAAGAATACACCACCAACTATTCCATATAACTGGAAGAGTAAAAGAAAAAGAAAAAAA
GAAGCATATTAGGACACACTTTACTGCCTTTTTTGAATAATTAAAGCAGTAGTATCCGAT
GAACTTGAGCATCGGTATGCACAAGTTGAATTTGTTTTATAAGAAAGAAATATATGTCCA
TTCAGTGTTTGATAGTGCGAAGCTCCCATGTGCCTTCTCCATCAATCAAACGCAATTCTG
TTGAATGGAACCGTATCAACGCAGGTCGCTGTGAAGAGGTAACAACTGTGATCCCCATTT
CCTTGGCAAGACCGTAAAGGTGCTCTTCAACATCAACGCTAGTAGCATTGGTGCATTCGT
CGAGGATTCCGAATTTAGGCTTGTGAAAGAATAGACGTGCCATGCCTAATCTCTGCTGTT
CTCCAAGAGACAACATATCTTCCCAGTTGTGATTAACATTAAAATCCCCTTCTCTTTCCA
AAAGATAAAGCAATTTTACGTTCTCCAGAATGCTTCTCAAATGTTTGTCAAGAATGTCCT
GGCCATTTGTTGACTCTTCATCTTTGCCATACAATGCTAATACCCTTTTTTCTGCCTCTT
CAATAGAAAGAGGGTATATAACTTGATCCCTCAAGCTTCCCAAGCACGTATATGGACGCT
GAGGAATATAAAAGATGCCACATCCACATTTAGCATCCACGTCAATTCTTTGAAAAGGTT
TGTTTAGTTTCCCACTGACTATTGGCCAAAGTCCATGAAGAACCCTGAAGATAGAACTTT
TGCCACTCCCATTTGGACCAGTAAGAAGCAAACTTTTTCCTGGCATTATTTCACAAGTCA
ATTTCCTAGCTAATAACTTCTGTCCTGGGCTGATGATATCCACATCAGAGATGACAATAG
CATCATTTGAAATCATAGATGGCATGGTCCTAGTAACTGAATCATCTTTTTGGGCAAAAT
CAAGAAGCTCTTCAAGCTCAAAAATTCGATTGATGCCTCCAGACAACTCAAGGAACTTTC
TATGTAGTTCAAGAATGTCACCAAAAGCCAAAAAGCTTTGAGATACAACTGATGCTAGAT
AACGCAGAGCATGGGCCAATTCACCTTGAGTAGAAGTCAGAGCTCGGTCCCCTGAATGCT
CAATAGCATACAATAAGCTCAAACCCCATGTAACATTATGTGGGAGTTGCTTGGTGATAA
AATCGTCCAGTGCGCCAAAGAGCCATTTCCTCTTCAGAAGTGATGCAGAATGATCAAGGA
GGTCTTTAAACCTTGATTCAATCATAGCTTTCTCTCGGGCACCACCTCCAAAAAATGCCA
CAGATTCAGCATGTGTGCGTAATCTCTCATGCATGAACCTGAACATTCCCTCAAGCTTTT
GTTCCTGACTTACCAAATCACCAAAATCAGGAGCAACAATTCTCAGAAAACCTAGACCCA
GCAACATATAAGCATATAAAATGGCAACACCTCTTCTACCAGTTAACAGCATCATTCTCC
ATGTGAACCATAAAATGTCAACAGATGGTTTTACCATTCCAGTGACTAATCCCGACAAAT
CACCAGTTAACTTCTCCAGATCTTGAGTTAATCTCTGATCTGCATCTATATTAACATTTG
ACATGTGGAAAACCTTGTAATAAGCATTATTTCTCAAGTAGTTCTTCAGTAAATGTTGAG
TCAAACGGATCCTCCAACCAAGGGCAAGTTTGGCTGTCAAGTGCCTCAAAGAAGGAGCAA
CAAATGAAGATGCTGCACTTTGAAGAACACTGACGCCAACAAGTTTCATGAATGCTGTTT
TATCTTGCTCCAAAACATACTTCACAGTAGTCCCATTCAACGAGGCAATGCGATCGGAAA
TCCAAGTTCTTGATATCACAAGTATAGCAACTGAAAGAAGCTGCATTCCCTGCTTGTCCA
TTGCTGTTGGCACAAGTATTTTAAACATGGAGGCTATTCTGAGTGGAAGTGACCTTTGAG
TAACCCGGAGTTGCGGAATCACAGGCAATGAAACATCAAGGTGAACAGGTGGTGATTTTG
TTATCAACTCTGACACATAAGATACTGACTTTGCATTTGAAAGGGCAGCATCCCTTTTAG
TATTTGTAAATGCTCGTTGAACAGCCATGGCATCATTTTGGCGCTCTGTATCTGACAACT
TCAGTGTGTTGAATCCACCTTCGCTTAGAACTGGAGAATCCCCACTCTTGTAATCCACAC
TCCAGCCTCCTTCACCATCCAAGGACAAAACTATATCATGAAATGCAACTAGTGCAGGGC
GATGGGAAATTGTAATGCAAGAGGTTCCCATTGCTCGGACTTTAGCACAGAAGCGTTCTT
CCATGTCAGTTGTCACAGCGCTGGTGCATTCATCAAGAATAGCAAATTTTGGCTTATGAT
AGAAGAGTCGAGCCATTCCCAATCTTTGTTGTTCCCCTAATGATAACTCATCTCCCCAGT
TTACCTCTTTTTCAGGAGGATAACGATCTAGTAGATATTCAAGGTCCACATTCTTTAGTA
GGTCAATCATCTCATTATTTGTTAAAGGTTCAATCTCTTGATCTGCTGTAAGAGGATAAA
TTAATTGATCACGTAGTGTTCCAACAGCAGTATACGGCCGTTGAGGTACATAGAATATCT
CTTTATTGAGATCTGAACCAACTCCTGGCTTAACTATGTTTCCGGATACTAGAGGCCAGA
GTCCTCCTAAGACTCTAAAGAGTGAGCTCTTTCCACTACCATTTGGACCTGTAATCAATA
GATTGGATCCTGTTTTAACCTTCAGTGTCAAATCCTCCACCAGAACATTACCAGTTGGGG
TAACAACCTTAACATTATCAAACTCGATGTAGTTAGCATCACTAACACAATTTCTACTTC
CCTTTCTCTGTAAAGAGGAGACCTCGTGAATGCTCAACTCTCTTGATACGGTTAAGAGTT
CATGAATACGATCAGCATAACCACTTAGACGATTAAGACGTCTTGAACTAATGGAAAGGG
TTCCCAAGGACTGAAATAATGATATGATAACACTTGTATGATATCTCAGATTGCTTAACA
TCTCAGCCCGTCCCAAAGTCGAAGTGTCAGGTCTTAAATGACCAGCAAAGAAAGGTTCAA
TTATCAGTATAACAGCGACTGTAGCACCAAGATACTTTAGCAAAAAATCCTGGATCATGC
CAAACCACCAATGGTCATGCAGAACAGCTCCCATGTGTTCAAAAAGATTCCTAAACTTTT
GCTGAATATGGTATTCCTCTCTATTTTCACCACCATAAAATGCTATGCTTTCTGCATGTG
TCCTCAACCGTGAGTGAAGCTGACGATATTCCCCTTCAAGCTGTTGTTCCTTGGACATCA
ACTTCCCAAAGGCAGGAGAGAAGTTTCTGATCAAGGTGCCTGCTCCTAGAACATAGGCCA
ATATCCAGACAACATATTTTGGACTCGCGTAAGAACACAAGCGCCATGTATATAGCAACC
CATCAGTCACTGCTATGAGATCATCCTGCACAAGTTCACTCAATTCGGAGCAGAATCTTG
GTACATCACTAGCAATTCTTTGCTCAGGGTTCGTTATTCGGCCATCAACATGTGATATTT
TGTAGTATGTCATGTTCTGAAAATAATGAGCATGGATAAGCTTTGTCAATATTTTTCTGA
ATCGCAAGCTTAAAGTCCCTGTTATGTACTTGGACGTTGAAATCAAGGTTGAATGAAGAA
AACAAAGAAGAAGATTCTCAAAAATCAAGCGGAAAAATGCTGGGACTCGCCGAAGAAAAG
CAGCTCGGAACAGAAACCCCTGCACTTTTGCTAATCTATTGCTTAAAGTGGTTCGCAACA
CCACTACTCCAGCCAACGCTAGAAGGTCTCTCGCACCCATCTGGCCCATACGTGACAGAA
GAATAGCAGCCAGGACTTTAAGTGACCGCAATCCACTTTTCTTTTTTTGTCTACTTTTCT
TCACAATATTTTCATTCCCATTCTCCTTCTCTACTTGTTCACCATCTTCTCCAAGCCCCT
TGTAATTACTCAAAGAATCATATCTTTTCTGGTGATGCCTGGAATGCAAGTATGCAACTG
ACCCTCCTGCAACTGCTACACCAGTAGCAAGTAACAGGGATTTCCTTCTTGAGGCCAGAA
GATTACGGCCATATTCAGTCAACTGCAGTAGTTGTAGAGAAGGCATGACAAAAGGATAAT
CCTCCCCTGATATTTCACCAACTTAGCGTCAGATGAATCATGAGATGACCAAAATAAACT
CCAATTTCTCTTCAGTCAAAAGGGTCAACGTCTTCTTTACTCTCCTGTATTCGGAACAGT
TCCCCTTCCTCCAAATTTTGTCACATACAATAATCGCGTGGAATTCGACAGATACTGAGA
TTAACTTGATTCTTCGGAATATATTCTGAGCCTCCTCCTCCTCCTCCTCCTCCTCCTCAC
TCTCTCTGTCTCTCTCTCTATCTCACTTTCAAACCTCAAATATACCAAACCGTCAGCAGT
GTGAAATCCTGAAACGAATCTCTCCCATAATAAAGCTATTGGTCGGAACTTGGAACCCTG
CTTTAGATGCGAGCTTGAATTGATCAGTAAATTGGCCACACCTAGCTACCAAACTGAATC
AAAAAGCCCTCGAATAGCAGACGACGAAATATTTACATAGACACTTAGCCAAAAGGGACC
TTCAAGAAAAAAGAAGACGACAAACCGATCCTTACTGCAAGAGGCTAGAAGGAAGGAAGG
AAGG
>Ib_pnp_00056_01971
AAAAGGTAGAGTGGTGGTGGGTAGGGTAAAAGATATCATCATTGTTTAGAAGTGCTACAA
CTATTTTGACTAGTAATACTTTTTCCACAATCATATATCATCATCTGGTTTAGTTACTAC
TACAAAGTCTATAATCAAGATTTTAGAGTTTAAACATAAAATGAAGCAACACACAGATAT
CAGCTACCATTAAAAAGGTTAGTGATTACTGATTACAGACCATCTAAAAGGTAGGTAGGT
AGGCAGGCAGTTATGTCAGCCGAGTCATCTCTATCGATAGTAAGCTGGCTGGTATTGCAT
GGCGTTACCATACCCACCTCCATATGGGGAATAGGTCATTGGGGGAGGAGGAACAGGGTA
GGATCCTATTAGGTGAGGCACACCTGCTGCTTCTGGTGAGTATGTGGCATATGGGCTAGT
TGGAGGGCTTCTGTTTCCATACATCACAGGGGAGACTGGATAAGCTGGTCCACCATAGTG
GGTGGTCGGAGGAGATGGGGATTTCATGAAACCTGGAATGGCAGCAGTTGTAGAAGGGAA
CGATGAAACATACGCATTGGTCGAACGACCGGCCTTGGCTGGTGGCATCGGCCCGCCGTG
GTTTGCTCTTGTTCGCTTGTTTGCAGGGACTGCAGCCGGTCTCTTCCTCTCACTCTTCAC
GGCCTTCTCCAACTGTTCAAGTCGCTTCTTCAGGCTTTCTGGAGGGAATTCGGCTTCTAG
TTTGTATTCTTCAATGCACTTTATCACAGCCCGAAGTGCTGACTGCTCCTTCTTTGCAGC
ACCAGCCTGAGGCGAGCCTCGGCCTGTGTTATTGAGATCCTCTAGAATAGAACCTGCGGT
TTTCTTGGCATCCTTCAGGAAAGCTTTCAGCAGCGGGACGGGAGGGAATTTGTCAATAAG
GCCAACCTCATAACTAAAATGCACAGCATCAACCTGCTGTCCCCTTCCAATCAGTTCTTC
AATCATCTCAGGCATTTTGTCGCCCAATCCAAGTGAAACGGCAAGCTTTGGCATTTGCCT
CCTCCAAGCAGACCCAATAACCAGTTTCCTGTATAAATCAAGATCTTCCTTCTTAAAGAT
GCCAAAAGTCACCAGGTGCTGCAAGAACGTGTGTACATCGGGAGTTTTAACGTTTTCAAT
CCCACCGCGCTCATCCAAGCTCAACTTCCACGTCTCGGCTATGTCCTTGGCTCGTTCCTT
CATGCTTGGAGTTACCAGAAGCCGCGAATTTCCAAGGATGGGATCAACCATCACGGGTAT
CAGGGACTCGAGTATCAAGACACACGCCCAGCCCAAATCATTCACTCTCTCGCTCTTGTC
CTTCCTCTTATCCACAGGAAAAACCTCAGAAATGGCCTCCAACACGAACCTAGCCGGATC
CACACAATCCGCCAACGCAGCCGGCATTTGAGCCCTCACAGACTCCAATTCCTTCTTCCT
CGCGGAGACAAAACCCCAAAAACCCTTGGAATTCATTCTACTGCAGTAAGAGCTCAAGTT
CAAAAGCAGACCTTCTCCATCATCCACCTCTCCTCCTCCATCAATGCCTTCATATTCTTC
ATCCTTACTTCCCAGAGCGCTAATCGCAGCCTCAGTCCGCCCCTTCATATTCTCGAGCAA
CATCGAGATGGAACCCTCGATCGTACTCTCTCGCTTCTCGAGAACACCAAGCGAGTCCTT
GGTCTGCGCATCTAGATTGCCGATCTTACGCTTGAGCGCCTCGGATTTCCTCTGAATGTC
CTGCTCAAGAGACGCGAAGTGATCCGTGAGCTCCTTCCACAGCAAAGTGCAACTCGTCAT
GAGAGAAGCCTGCCTCTGAAACTCATCAAAACTCACCGGCGGCTCGTCAAGCACTCCGCC
GGGATCTGGGTTTGAACCCATCGGAGAGAGGCTCCCAGTCAATTCAATTCGAGCACCAAA
GAAGAGCCCTGGAAAGTCTAGAGAGAGAGAGAGAGAGAGAGAGAGAGAGAG
>Ib_pnp_00057_01407
ACTGTTTTATTTTTCTTTGTTTAGAAGAAAAAGAAGCTTAATTTGTTTTCCTTTCTTTAT
ATTGACATGTTTGCCCCTTGATGAATATTTAAGAACAAAAGTAGTGAGAAAGAGCAAGGT
GAGTGAGAAAGATGGTTGCCAAAGCTTTTATCGTGTTCTTCCTTTTCACTGTCATCTCCT
CCCTCTCTGCTTTTGCAGAGGAGAATGGAGGAGGAGGAGGAGGAGGAGAAGGGGAAGTTG
GACTTGTTATGAACTTCTACAAGGATACATGCCCTCAGGCAGAGGAGATCATCACTGAGC
AAGTCAAGCTCCTCTACAAGCGCCACAAGAACACTGCTTTCTCATGGCTCAGGAATATCT
TCCATGACTGCTTTGTTGAGTCATGCGATGCTTCCCTGCTGCTGGATTCCACGAGGAGGG
TACTATCAGAGAAGGAGTTATAACTAATTATTAACCATGCACTTACCAACTTAATTAGAA
GTAGTTTCCTTTTTCTCTTTCTCTCATTTGTTGTTGTTGTTGTTGTTGTTGTTGTTGTTG
TTGTTGTTGTTGTTTGTAGTCATGCGATGCTTCCCTGCTGCTGGATTCCACGAGGAGGGT
ACTATCAGAGAAGGAGATGGATAGAAGCTTTGGGATGAGGAACTTTAGATATATTGAGAC
AATTAAGGAAGCTCTAGAAAGAGAGTGCCCTGGTGTTGTTTCCTGTTCTGATATCCTTGT
ACTCTCCGCCAGAGATGGTGTTGCTGCGCTTGGAGGACCTCACATTCCACTGAAGACTGG
AAGGAGAGATGGGAGGCAGAGTAGGGCGGAAATTCTTGAGCAGTATCTCCCTGACCACAA
TGAAAGCATGTCTGTTGTCCTCGACAGGTTCTCCAGCATAGGAATCGACACCCCCGGAGT
TGTTGCTCTCTTAGGTTCTCACAGTGTGGGCAGGACACATTGTGTGAAGCTGGTCCATCG
GTTGTACCCGGAGGTGGACCCAGCACTGGACCAAGACCATGTGCAGCACATGTTGTACAA
GTGCCCAGATCCAATCCCGGACCCAAAGGCGGTTCAGTATGTAAGAAATGACCGTGGTAC
CCCCATGGTGCTGGACAACAACTATTACAGGAACATATTGGACAACAAGGGGCTTCTACT
TGTGGACCATCAATTGGCCACTGACAAGAGGACTAAGCCTTTTGTTAAGAAAATGGCTAA
GAGCCAAGACTATTTCTTTAAGGAATTCTCCCGAGCACTTACCATTCTCTCCGAGAACAA
CCCTCTAACAGGCACCAAGGGTGAGATTAGGAAACAGTGCAATGTTGTCAATAAGCTCCA
TTAGTAAAAATTCGGAAGGAGAAATCTGAAAAAAAAAAAAAAAAATCATTGCTGTTGTTA
TTTCTCCATTCCATCCCAAGGAGGAGA
>Ib_pnp_00058_00719
CAATTTCTTCATACTTACATAAAAAATTAATTAATCATTTTGATTATGGGTGTCACCACA
TACGAAGTTGAGATCGTGTCCTCCATTGCACCCGCCACCTTATTCAAGGCTTTTGTCATC
GATGTTGACAATCTCATTCCTAAGATCATGCCCCAAGCCATCAAAAGTATCGAGACAATT
GAAGGCAATGGAGGCCCCGGGACTGTCAAGATCATCACTTTCGGCGAAGGTAGTCATATT
CAGAGCGTAAAACACAGAGTTGACAAGTTAGACAAGGAGAACTACACGTACAATTACAGC
ATACTTGAGGGTGATGTTTTGAAGGAGGGATTAGAGAGCATCTCGTATGAAATCATGATC
ATCGATGGTCCTAATGGAGGGTCGATCTGTAAGAACAAGAGCACGTACGTGACCAAGGGG
GATGTTGTGCTATCGGAAGAGGAAATCAAGGAAGGAAAAGAGAAGTCGTCGGCCATATAC
AAGGCTATCGAGGCTTATCTATTGGCGAACCCCGAATACTAAGTTTGCAAAAACAATCAT
CAAGTGATGGCTTGTTTTTCCTTATAATAAGTTTATTTCAGTTTAATAACAATAAACTTG
GCACAATCATCTAAGTGATGGCTTGATTTTCCATATAATAATAAGTTTATTTCCGTTTAA
TAACAATAAACTTGGCAGTTGATTAGTTTTGAGGCTGCCAACTCCCCCCTCTAAAAAAA
>Ib_pnp_00059_01190
AGTCAGCTTTTTCCGGCCAGACGGCCTTGAAGCCACAGAATGAGCTTGTCCGGAAGAAAA
GATTATGGCCACCTCCGCCGTGCAACAGTCAGCTTTTTCCGGCCAGACGGCCTTGAAGCC
ACAGAATGAGCTTGTCCGGAAGATCGGTAACGTCGCCAGCGGCGGCCGGATCACCATGAG
ACGGACAGTAAAAAGTGCACCTCAAAGGCATCTGGTATGGACCCGACCGTCCTAAATACT
TGGGCCCATTCTCGGAGCAAACCCCGTCATACCTCACCGGCGAATTCGCCGGTGCTACGG
TTGGGACACAGCCGGGCTGTCAGCCGACCCCGAGACATTCGCCAAGAACCGTGAGCTTGA
GGTGATCCACAGCCGATGGGCCATGTGGGAGCTTTGGGCTGCGTCTTCCCCGAGATCCTC
TCCAAGAACGGGGTTAAGTTCGGTGAGGCAGTGTGGTTCAAGGCCGGGTCCCAGATCTTT
TCCGAGGGTGGGTTGGACTACCTTGGGAAAATCCTAACTTAGTCCCATGCACAGAGCAAT
CCTGCAATTTGGGCATGCCAAGTTGTCCTAATGGGACTGATCGAAGGTTACAGGGTGGGT
GGAGGTCCACTCGGAGAAGGGCTCGATAAGATATACCCGGGAGGTGCTTTTGATCCACTC
GGGTTGGCTGACGATCCAGATGCTTTTGCGGAATTGAAGGTGAAGAGTTGAAGAACGGGA
GATTGGCTATGTTTTCCATTTTGGATTCCTTTGTCCAGGCTATTGTAACCGGAAAGGGAC
CTATTGAAAACTTTTTTACCATGTTGCGGATCCTGTGGCTAACAATGCTTGGGCTTTCGC
CACAAATTTCGTGCCCGGGAAAGTGAGTGGAGAGGACACAACTTAATGTGATGATGATGA
TATGTGCCATTAGTAGTAAGAGTATGAGATATGTTGTGTGACTCTACTTATGTTTCACCT
ATAATGAATTATGGACCCTAATTATATAAAACATTCCTATGCTCAACTCAAGAATGGATA
GAATGTCCGACTTTTTGTTTATCGCGTTCTAGAGTAACTGACTCAAAAATGTGAAATTTA
CACTTGAAACTGTAACCCTACAGGATATGAGTTATACTGTTCTACTATCCTGATATATGT
AAATTGACAAAATACGGGAAATGAATGTAGTGATTTATGTGACAAAAAAA
>Ib_pnp_00060_01820
CGGCGACTCAACCATGTAAGGAAGAGAAGACTTAACTCCCCCCTCTCTCTTATCGGATCG
GATCTTCCATTTCTCTCGCTCTCTTATCTCAGTATGTTTCTTTTGACCAGCGTCAGGCGA
TCTCCGCAATCCGTTCCGGCCATCGGAACGCTCCAATTCCGGTCTTTCTGTGCCTCGCCG
CCACCAGAACTTGCTTCCGGCGTAGACTTGAAGTCTCCTCAAGACGAATCTAGGTCTTTC
TATAAATTGTTCTCAAAGTTTGCCTTGGCCGCGAGCATTGGGACGATCGGCTACTATTCT
TACCAGTACGCGTCTTCATCGGATAAACCATTTGCGCCTTTTGCGAATTGGTCAACGGAT
GCCACTTCAACGGCCGAGTCCCGCTTGGATCAGGATCAGCCTTCCAGCACTAGATTTCTA
TTCGCAGAGACATACAGGAGAAAGATTTTCTTCAACTATGAGAAGCGCATAAGGATGAGA
AGTTCACCTGAGAAGGTTTTTGAGTACTTTGCATCTTATCGTACCCCAGAAGGAGATATT
TTCATGACACCAGATGATCTAATGCGAGCTGTCGTTCCAGTTTTTCCACCATCTGAATCA
AATCTGGTGAGAGATGGATATCTTAGAGGAGAAAGGAGTCCTGGACACCTGCGTTGTACT
CCTTCAGAGTTATTTATGCTTTTTGACATGAACGGTGATGGCCTTATTTCCTTCAAAGAG
TACATTTTCTTCGTTACATTGTTAAGCATCCCAGAAACAAGCTTTACCATAGCATTTAAA
ATGTTCGACAGTGACTGCAATGGGGAGATAGACCGAGAGGAATTCAAGAGGGTTATGGCA
TTGATGCGAGCTCACAATAGACAAGGGGCTTTCCATAGTAATGGACGTCGTCCTGGGATG
AAAGTTGATGGAGCAGTAGAAGATGGAGGATTGGTTGAGTACTTCTTTGGTGAAGACGGG
AAGAAGCGTCTCGAATATGGAAAATTTGTCAATTTCTTGAAGTCTCTTCATGATGAGATG
GTGAAGCTAGAATTTGCTCACTATGACTACAAGTTACGGGGGACTCTGTCAGCCAAAGAC
TTTGGATTATCCATTGTTGCATCGGCTGATATGAGGCATTTAAGCAAGTTGCTTGATCGA
GTTGAAGAGATAAGCAAGGATTCAGAATTTGGTAACGTGCGCATTACATTTGAAGAATTC
AAGAGTTTTGCTGATCTACGAAAACAATTGCAGTCATTTTCTCTAGCTCTTTTTACTTAT
GGGAAAGCAAACGGTTTACTCACAAGGGATGATTTCCAGCGGGCTGCTTCCCAGGTATGC
GGCATCTCCTTGACAGACAATGTGGTTGATATAATCTTTCACATATTTGATATGAACCGA
GATGGAAGTTTAAGCTCTGTTGAACTTTTAAGAGTTCTACATAAAAGAGAGAGCGATATT
GCCCATCCCACAGAGGCTGGTATGATGAACTTTCTATCATGCTGCTGGAATTGTTCAAAT
AACTCTCCTAGTTTAATTTCTAGAGGGTAAAGCTTTGCTCTATTTCATATTGGAAGGCGA
TAGATACACTTTGGAAACTCTAATAGTTGATTAGATGCTGAATTTCTCTTTGTAACTTTC
GCCAATTGATTTTCTTACAAGTTTGTAAATAAATGTTTATGTTAACAAACTGCTACTTTC
ATGTACACTAGCTCTAGTAAATGTAACTCTGATGATTATAGATCTTTTGTTATACATAAG
GCAAGAGTTGTTACATTTCTTGCCAGTTGGCCATCTTGGAATATGAATAAATAAATTGTG
GTAATTTTGGTCAAAAAAAA
>Ib_pnp_00061_03250
TTTAAAACCATTCAACAATTTCTCCTCAATCACAACTCCTATAATTATTAAAGAAGTTCA
TCTGTAGACAAATTTGTTGAATTAACAAAAGACATACCCATATAAACTCATGATCTAACA
AAAGACATACCCAGATAAGATCATAACAAGAGTGGGAGGCAGAAAAATGACCAAAAGCTC
AGCTTCTATTGATCATTCAAAATTCTTATAATTAAACAAAATTCAAACACAGATAACAAA
AAGTAATATTAAATAGTCTGAAAAGAGGTCAAACATGGAACCATAAACTGAATCCTCCAC
TAACAAGGTAAGGAAGAAAACATTGAAGAAGCCACCATCCTGTTACATGGTGATGTTACT
TGGATCTCTGCCTCATCTTTCGGCGCTTCCTCTTCAGCCTCCTCATCCTCTTCTTCTTCC
ACTTGGCTCTCATCTTGACAGTGAGCTTCTTCTACCTCTCCTCTGCTCTCCTCCCTCTCT
CTCCCTCTCACCGAGTTCAGAACAGAAAAATGGCTCTCACCATTCACACCAATCTCTACA
AGCCTTCTCTCCTCCACTCGAAGCCATCTCTCGCTAAGTTGAAGCCGAATTCCATCATCG
TCTGTTCGTCGTCTCAGCAGGATTCCTCCTCCTCCTCCTCCCAGCCCCAGCCGCTGAAAG
CATTCTCAGCGGCGCTAGCCCTTTTCCTCCATCCTCCTCTCCTCCGCCCCTATCCCGCCG
GCGTCGGCGGACATCTCCGGCCTAACCCCCCGCAAAGAGTCGAAGCAGTTCCAGAAACGA
GAGAAGCAACAGCTCAAGAAGCTCGAATCGTCTCTGAAACTGTATGCCTCGGACAGCGCC
CCGCGTTGGCGATCAAGGCCACCATCGAGAAGACGAAGAGGCGTTTCGACAACTACGGGA
AACAGGGGCTGCTCTGCGGATCCGACGGGTTTGCCGCATCTGATCGTGAGCGGCGACCAG
AGGCACTGGGGCGAGTTTATAACTCCGGGGATCCTGTTCCTGTACATCGCCGGATGGATT
GGATGGGTGGGAAGAAGCTATTTGATCGCCATTAGAGACGACAAGAAGCCCACCATGAAG
GAGATCATCATTGACGTTCCTCTGGCTTCCAGTTTGGTTTTCAGGGGATTTAGTTGGCCC
ATTGCTGCTTACAGAGAGCTGCTTAATGGCGAACTCATAGATTCTAGTGTCTAGATTACT
TCTCTTCCTTCATTGTGTTCTTCTTCTTCTTCTTCTTCTTCTTCTTCTCCACTTGTAAAG
TAAGTGCTTGTTTGTAACCCATCCATCTATCAATTATTGGAACAAAATTTGCACACAAGA
ATTATCTATTCTTAGGCTCTGTTATTCCAGGCAAACAAACAATGACAATGTTCAGACAGT
GGTACCCAAAAAAAACAAGAGAACCATTACAATAAAACAACATAAAATTGAATGGAATCC
AATAGAAAAATTGAATCGAATCTTGGTCCTTTTGGCTTCAATCATCATTGCTCGCTCTTC
TTTCCATTTGTGCGATCATAGTATCCGAGGTACCACCTCGCAAACTTCTTCAAACCCGTG
TGCAGATCCGTCGTGGGCTTGTACCCGAGTTCGATCTCCGCCAAACTTATATTCGCGTGC
GTGAATTGAACATCCCCGTTTCGGGGCAACTTCATTATCGTCTTCTTCGCCTTCACCTTC
AATATCTTCTCCAACATGCCAACAAGATCCGAGACAGGAACAGGGGAAGTGTTGCCAAGA
TTGTAAACTCTCAATTGTGCGTCTCCTTTCTTCTTCCCACCACTTCCAGTGCTCTTCTCA
GCCGTATCTAGAGCAGCCAAACAGCCCTTGACAATGTCATCAATGTAGGTGAAATCTCTA
GCAACAGTTCCATGATTAGAAGCCTCAAAGATTGGAATCGATTTGCCTTTCAATATGTCT
TTGGTGAAGAAGAAATAGGCCATGTCCGGCCTTCCCCAGGGGCCGTAAACAGTAAAGAAT
CTTAACCCTGTCAAGGAAAGTCCATAAATGTGGTTGTAAGTATGTGCAATCTCCTCGCCG
GCTTTCTTGGTGGCGGCGTAGAGACTCGCCGGTTGATCTGTTCTGTCCTTCTCCGAGAAG
GGGGTTTTAGTGTTGAGCCCATAAACTGAACTCGAGGACGCCCAGACGATGAAGACACCC
GATATGTCCAAAAGGGATTGTCGGGCTCTCTTCAACGAAGGATCGTAGTAGCTGTTGAAG
TTGTCCAGCCCTAAGACGCCATTGCAGCGGCGTTTGAGCGCGACGGAGACGTGGGTGCCG
ACTCTAGCTCCAATTGTTCGCCCTCGCTTTGCAAGCACTCTCCTTCCGCAACCCTTGATA
TTCTAATTCTAATCCTCGTTCTGATCTCTGGCACTTTCCTCGTCATATCTTACTTCTCCT
ACATCTTCCAATCTCTATCCCTTCTCCTCCCGCCTTTCACGATCGTCATCTCTCACAGCG
GCGACCTGTTCCAGGACTCTCCGGTTCTCTATCTAATTGGGTTCGTTTCCTTTTTCATAT
TCGCGTTCCTGTCTTTCGAGATCTGTTGTGGGATCAGGTCGAGAAAGTGCGACAACCCCA
GGTGTAAAGGGTTGAAGAAGGCGATGGAGTTCGATTTGCAACTGCAGACGGAAGAATGCC
TGAGATCGGCCGCCAAGGCGGTGAGAGAGATCGATGGATTGCCTTGGAAAGGAGGGAGCG
AGACTAATTCAGATTACGAATGCTTGAGAGCAGAACTGAGGAAGATGGCGCCACAAAATG
GAAGAGCCGTGCTTCTTTTTCGAGCAAAGTGCGGCTGCCCAATTGCAAAGCTGGAGGGTT
GGGGCGCTAAACGTGGCCGGCGTCATAAAAAGAGTCTAACAGTCAAGAATGGAACAAAAC
ATCGCTGACTGACTGTTGTTGGAAAGGGTGGTGGCTCCATTGCTGCTGGAGATGGCTCAA
TAGGCAGCCATGGAGTGTTCCATCTTCTTCTTCTAAAAAAATATGGAATATGTTTTTTTC
AGATGGAAAACAAAACATGTACATTTTTTACAAGAACATTACTACTTTCTCTTACCTACC
GCCACAACTACTCCCTTAACACATACTGTATTTCTATTTCCCCTCCTGGTTACACTTTGG
ATACTCTCTCCTTTTGTGAGAGGATTATTCACCAAATAAATGTAGTAGCTTGCTACAGAT
TCGATGGATTATAACTATTGTTATCAGAATCATTGACCAGTGAAGGGTGGGTGGTCCACA
TATTTCAAAA
>Ib_pnp_00062_01639
CTCAATTCCATCGGCAGGTAAAAAGGAAATAACACGATGTATTGACGTAACTCTCCATCT
TCTACAGAGGAGAGAGAGAGAGGTACGCTGTGTCATTGTGTATATATAAGGTTATGTATA
TAGTCCAGGCTGATCACATTACAGACGCCTTCTTCTGATTAACCGTTTGCCGGAGAACTT
TGGAGAGGGAGAGCCGGAGGAGTTTCTGAGTCGGACTTGTCCCTCTGCACCACATTCCGA
AGCTACTATTCAGATTTAACACAAATCTCTCAGAATGAAGGCTCTTATTCTTGTTGGTGG
ATTTGGAACACGGTTGAGGCCGTTGACCCTCAGCGTCCCAAAGCCTCTTGTCGAGTTTGC
TAACAAACCTATGATCCTTCATCAGATGGAGGCTCTTAAGGCTATTGGTGTGACAGAAGT
AGTTTTAGCAATCAACTACCAACCAGAGGTAAAACTCAGAGACAAGCATTTTCCTTTATG
GATCGGAACAATAGTTATGTATATGGTTGATGAGATGCTTCAAGGTACACATTCCTTTAT
TTTTACTTTTTGTAGGTTATGATGAGTTTCTTGAAGGACTTTGAGTCTAAGCTTGGGATC
AAGATTACATGCTCACAGGAGACTGAGCCGCTTGGCACTGCCGGTCCTCTTGCCTTGGCT
AGGGACAAACTCTTGGATGAATCTGGAGATCCTTTTTTTGTTCTTAATAGTGATGTTATA
AGTGAATACCCCCTAAAACAGATGCTCGAATTCCACAAGTCACATGGAGGCGAAGCTTCT
ATTATGGTCACCAAGGTTGATGAGCCATCAAAATATGGTGTGGTGGTAATGGAAGAATCG
ACAGGGGCAGTGGAGAGGTTTGTAGAGAAACCAAAATTATTCGTAGGAAACAAGATAAAC
GCCGGGATTTACTTGCTGAATCCGTCTGTACTTGACCGCATTCAATTGAAGCCAACCTCA
ATAGAGAAAGAAGTATTCCCAAAAATTGCTGCCGATAAAAAGCTGTACGCAATGGTATTA
CCTGGTTTCTGGATGGACATCGGGCAGCCAAAGGATTACATAACAGGGTTGAGACTCTAT
CTCGACTCATTGCGAAAGATGGCTTCACCTAAGCTGGCAAGTGGAGCTCACATTGTGGGA
AACGTTCTGGTGGACGAGACTGCTAAAATCGGGGAGGGGTGTTTGATTGGGCCCGACGTG
GCAATTGGACCGGGCTGCGTAGTTGAGTCGGGAGTGAGACTTTCTAGGTGCACGGTGATG
AGGGGAGTGCGGGTGAAGAAACACGCGTGCATCTCCGGAAGTATCATCGGGTGGCATTCA
ACAGTTGGGCAATGGGCTAGAGTGGAGAATATGACAATTTTGGGAGAAGATGTTCATGTC
TGCGATGAGATTTATAGCAATGGGGGCGTGGTTCTACCACATAAAGAGATCAAGTCAAGC
ATATTGAAGCCAGAAATAGTTATGTGATTCATTAATTTATTTATATCTGTATGTTATATT
TGGAGGTGTGTGCAATGTGTAATCTCAATATTTTATTGTATGTTCAATGGATTGCAATGT
GTAATATCTTAATAATCATTCCGTATTGTACAGAATAATTTAATGATATGATAATAATAT
CTTCCTATAGAAAAAAAAA
>Ib_pnp_00063_01683
TTCATCGTCAGCCCAAATTCCACTACCACTTCTCTCTCTTGAGACAGTTGGCTCTGATGC
ATAGAATTAGAAAATGACACCTCTTTCCTAAAACCCTCCGCCATCTATTGAGAGAAGAAA
GCTCTCATTTCGTGTTCTCTTTCTCACGCCAATTCCTCCACTCTTCTAACTCTATCTCTG
TTAGGGCTTCCCCGCAGCTAAGCTTTTTGCCCATCCACATTGGCGTGCATTGCAGCACTA
AGATCGTTGTCTTCTTGTCCGAAAATTTGCATGTTAGCTATGGCGACAACTGCTGCTAGC
GGTCTTCAAATCCCTGTTGTTGCCAGGTCATGCACCCGTCAAACCTTTAAGGCTGGTGTG
GCAAGCGTTTGCGCTAGTTCTAGAAGAACAAAATTTAGCAGTCTTGCCAGCACTTGTTAT
ATATCATCTGTGCAAAGCTTTAGGAGAAGTCTCCCTTTGCATCAAGCGAAACATGAAAGG
TTTTCAACTAAGGCAATGTCTGGATCTAGCGAAAGCAAGCCTGTATCAGGCTTATCACTT
GATCTAAGAGGTAAAAGAGCCTTTATTGCTGGAGTAGCAGATGATAATGGCTATGGATGG
GCTATTGCTAAATCTTTAGCTGCTGCTGGTGCTGAAATCCTTGTTGGGACTTGGGTGCCT
GCTCTTAACATTTTTGAAACTAGCTTTCGGCGAGGGAAATTTGATGAATCTCGAGTGTTG
CCTGATGGATCACTGATGGAAATTACCAAAGTATATCCCCTTGATGCCGTCTTTGACACT
CCCGAGGATGTACCTGAAGATATAAAAGCAAACAAGCGTTATGCAGGATCATCTAAGTGG
ACAGTTCAGGAAGTTGCCGAATCTGTTAAAGAAGATTTTGGAAGCATTGACATCCTTGTA
CACTCACTTGCTAATGGGCCAGAAGTAACTAAACCTCTACTCGAGACATCCAGGAAAGGG
TATCTTGCAGCAATATCAGCATCAAGTTATTCTTATGTTTCCTTGCTAAAACATTTTGTT
CCAATCATGAATCCAGGTGGATCATCAATTTCTCTCACATATATTGCTTCTGAAAGGATC
ATCCCTGGTTATGGAGGAGGAATGAGTTCTGCAAAAGCTGGCTTGGAGAGTGATACTAAA
GTGCTTGCTTTCGAGGCTGGAAGAAAGCACAAGATTAGAGTAAATACTATATCAGCTGGA
CCTTTGAGAAGCCGAGCTGCGAAAGCAATTGGGTTCATCGATACAATGATCGATTACTCC
ATGGCCAATGCGCCTCTTCAGAAAGAACTATCAGCGGAGGAAGTGGGGAATACTGCTGCA
TTTTTGGCATCGCCATTGGCGTCTGCAATAACTGGAGCAGTTATCTATGTGGACAATGGT
CTGAATGCCATGGGAGTGGGTGTGGATAGCCCTGTTTTCAAAGACCTCAACATTCCAAAG
GATCATTAGAGAGAGCAGCTGACTTTCTTTCTAGAGATTAAAAGAGGTTTGTTTCCATCT
TAATAATGTCTGCGAATTTAGTTAGACTTTCTGAATGGGAGAGAAATTAATTTGGTTTGG
TTTGCATGTTGAAGTAGAAATATTGTAATTTTATGAAGAAATAATATGGTTAATGTACAA
TTCTCTAAAATGAGTCAACCTGGTTTGGTTTGGAAAAGAAAAGCCAATGAACTGATTGTG
GAA
>Ib_pnp_00064_01400
GTTACTTTATATAGATATCACATACATAGAATAGATACAGCAATCTCCGATTAGAGAGGA
GAGGAGAAAGAGAAGAGAAGGCAGAGTACTTATCGAGAGAGAGAGAGAGATTTGAAATCA
AATTGGGAGAGATTTTAGGGTTGTAGCTGCCTGCGTGGCTGGAGATACAGAGAGATACAT
ATTGATGGTTTCTGCTGTTGTTCCAATGAGTGAAGTTTCAATGGGTTCATCCATCATCAT
GACTAATCTGTTCTCTTCCAACTCATTCCTCTGCGATGCGGCCGGAGTTGCAGGTACAGT
CTCTTTCTTCTTCTTCTTCTTCTTCTTCTTCTTCTTCTTCTTCTTCTATCTATGCGGATG
CTGCCTGCCAAATGTATGTATGTATGTATGTGATTGCATTCATTCATTCCTTCGTGATTC
GTCTGTCTGTGAATCCTAGATTGATAGGTTTCCGTCGGATTCTGTGATATTGATAGATCT
CCTGTTTGCAATTTCTTATTACCTCCTCCTCCTCCTCCTCCTCCTCCTCCTCCTCCTCTA
TTGATTGATGATGAATCATATATTGCAGGAAATGTGTTTGCCTTTGTGTTGTTCGTTTCC
CCCATGTAAGTTCTCTTCCCCTCTACAGACTAGACTACAGATAGATAGATAGATAGATAG
ATAGAAGAATTTTCCCCCAAATCTTTGAATTTTCCTCCCTTGTTTCTCGGTGCTGCAGCC
CTACATTCAGGAGAATCGTGAGAAACAAATCAACCGAGCAATTCTCCGGATTGCCTTATA
TCTATGCACTCATGAACTGCTTGATCTGCTTGTGGTATGGCTTGCCTCTTGTAACCCCTG
GTATTATCTTGGTTGCCACTGTCAACTCTGTTGGAGCTGCTTTCCAGTTCACTTACACCA
CCATTTTCATCATCTACGCCCACAGATCCAAAAAGGCGAAGATGTTGGCACTCTTGTGTG
CTGTTATTTGCGCCTTCCTTATCATAGTATTTGCGAGTTTGCAAGCATTCGACGTCTCAA
GCCGACAATTGTTTGTCGGGTACTTGAGCGTGGCTTCTCTCATATCCATGTTTGCTTCTC
CCCTCTCCGTCATTAATTTGGTGATCAAGACCAAAAGTGTTGAGTTCATGCCGTTCTATC
TTTCCCTTTCCACACTCCTGATGAGCATCTCTTTCTTTTCTTATGGAATCTTCAAGGCCG
ATCCTTTCATCTATGTGCCAAATGGAATTGGTGCAATTTTGGGGGTCATACAATTAGGCT
TGTACTATTATTACTCCAGAAAATCTGAAGGAGATGATTCAAGGGAACCTTTTCTGGAGA
CTTATGTTTGATTGAACATATATATATGTATATGAATGTATTATATGATTCATTGTGATT
TGTATTTTTATTTTTTTTTT
>Ib_pnp_00065_01143
GGGCGCCGCCGGCAAAGGTTTCACCAATTCACGAACTGGAACAACCGCCGACAGGCTAGA
GTTGTTTCCGAAGAACGATTTAAGGTTAGGATCATCCAAGTCGATTGTGGAGGTGTGGGG
GCGTTTGTAGACCGAACCCTGGAGGAAATGCTCAAGTATTTGTCGTTTGCTTGCTGCTAA
GGACTTTATGGAGCGCATAAGAAGCAGAAATATGGTTTCATCTTCTTCTTCTCTTCACAG
TACTGTTTACAAAGAGATTGAAGAGATCGGATGGGAGAATCTATTGAGTCTGAGCGAAGA
TCTAAGACTTCTCAGCATTTTGATTAAGGACAAGAGGGGCAAAGTATACACGTTAGAAAT
TCTTTTGGATGAAACCCATCCAAAAGGTCAACCTTCTCTTTCAGCGGATGTGCCTCATAT
GTTTGATGTGGATTGGTCAAGAAAATCAACAATAAGAGACGTTGTTCATCAGTTTCTAGA
GATGATAGTTGTTCTATGATATTGAGTATAAATGCTGAAGAACCCAGATCACTACCAGAA
TGTCGTTTCATTGGTTCAGATCTAGAGGTAAATACTTTCAGAGGCTTGTGGAGGAGAAAC
TGCAAAAAGTGGAGAAAGGACAAACATGTCTCTGAAAACCTTGCTGTTGTATTGGAAATT
CAACTTCCAGGACCTCCTCCTTCTAGTAACCACAAGGACGATCAGGTAGTTGAATGCGGC
ATTTGCTATGCACAGTGTCTTCCTTTTGACGACGAGCTTGGAGACAAAAGTGGAAGTGAG
ACTGATTATACGTGCGAGAATGGGAACTGCAGTAGGTCTTTCCACACGATTTGTCTTGAA
GATTGGCTACGGTCAATCTCAAGTACGAGATTGTCATTCGATGTATTATTTGGGAGCTGT
CCTTACTGTTCAGATCCAGTTGCTGTGAAAATAAACTCCAAACGAGTGAACTTCTGATAA
GCTCAAGAACATATCTAAAAGGCTGCAAACATTTTGTTTAGTTTATTGAATTCAGTAAAT
TCCTTGGACCACAAGGACTAAAAGATATTTCCGAGGAATGAGTTAGACAAAATTCGTTAG
AGCGTGTTTTGGCAATGTTTTTGCACCATGATATGGTTTCTGGTCGAGGGTGAGACACCT
CGG
>Ib_pnp_00066_02305
TGGGGGGACATATAAATTCCTGCATTTGAACAAATCAGCATCAAATATCACTTTCTCTAT
TCCATCACTTTAACATCCTTATTTTATTTTATTTTTGCATAAAATCTATAAGTTATTTAT
CATCAACAAAGTAGAAACACATTTTTATCACAAAAACTCCCCGCCAAAACTTACATTCCC
CACTCAAGTGTTGGTGGTAAGGATCGCTCTAGCTCCCTACTATTGTCAAAGTATTTTGTA
CTCATTCGGGTAGTTTTAACCGGTTGAAAAGCACTAGAAAACTCTGTTCGGGCACAACAT
AAAGAAAACCAAGATCGGCTCCTCTCACATAAGGTCCCATTCCCTTGCCATTGAGTTGGA
GTAATTCTCCATCAACCCACTTTGCCTTTCTGAATCCAAATTCTGCAATCCGCCCTTGAC
CTTTATAGCTGGCAACCACTCCCAAATCATCTGGATAAATGCCCTTATTGGGATTACGGT
TGCATCTTCCAATTTTAGCACGAAAAGTGACCTCGCCTGCAGGAACATTCAAATCTCCGG
TAAGCTTTACTGCCTCAACATATTCAAAGAACTCAACATCTGAGGATTTTCCAGAATCAC
TTTTAGAAGTCCAGTTCCCATACTTTCGCCGCAACTGCACAACTTCAGTTCCATAGGGGC
CAAAAGCGCCAACATACAAGCCATCAAAAGGATCTAAATTGCTTTCTGAAGTTAAAATTC
TGCTAAAACTTGTGTATTCAGTTAGCCTGTCCCTCTTCTGAGCCTGACTAACCGCAAGTT
TGACAATTTCACGGACATTTTTTGATATCTTGGAAGATATCTTATCAGAACCCAGAAATG
CCTTGGCAACATCTGAAGGCATGAGCTCAGAAATTCCTTTAGCGGTGACAGCTGCAACTT
TGACATTTATTTTCTCTTCACTCGTGGCATCTTGGCTCAGTGCAGGGACATGAAAGATAA
AGGAATCTCTCTCCATATCTACAATTTCGGCGGGAACACGCACAAATTCGTCCTTAATAG
CGCTATCTTCTTTATTATGCACGACTCCACCAATAAAAACCTTCATATCTAGGTTTTCAC
CATCTTCTGATGCATCTTCACCTTCTCCCACAATTACTCTGTCAGGTTCAGTATCCTCTA
TGATATTCGCTTCATCATCAGAACTCTCTACTGATGATTTATCCTCATTGTCTTCGTCTA
TTAACTGTTTCACTGCATCAATATCCCCAATCACTTCTTCAGCAACATTGAATTTCATGA
GTTTCAATTTCAGCTCTGGAATTTTTTCTTTCAAAAAGTTTATCACGCTTGTTATCCCTT
CTTCCTCGGTCACTCCCTCAACGCTCCCAATCTTGTCATCGTTTTTCTCCGTCTTATTCT
CAATCAATGAGTCATCACTAAGATCAGAAGTAGGTGGACCTTTATTGGACTTGGATGATG
AATTTGTTGAGATCTCAAGGCTTTTCTTGGCTCTTTGCAAGAAAACAACCTGAGAAGTAT
ATGTGCCATCAACATTTTTTACCACAAAAATTTCAAATAGTGGTGATCCAGGAGATGAAC
TGATCAGCTGTCTTGGACTGTAGCTCCTCCCAACGAATCTACCCACCCCTTGACTGATAC
GAATCAGTTTACCAAAAGGAACATTAGAATCCTTTGGACAGCCAACCCACCATCCAATCA
GTCCACTTCCCATGCATTTAGACATCTGTGAAGCATCATGGTAACGTTCCTCATCAATTG
CTTTCTTCAATTGGGCCATCATCTTTGCGACACTATCACTCGATGTTGCTTCTGTAATAA
CAGCTTTAAGTTTTGCAGCTTCCTCAAAATCCTCTTTCTCTATTGCCTCTTCCAATTGGA
ACTTAAGAACGGAGGTGAAGTTCTCAGCCTGTTCAATTTCGGAGAAATGGCGAGTCCAAC
GATTCCAATCCCAGTTCGAAGAAGGGATGATATCATCGATACTGTTGCTATTCTGACCAA
AGCTACAAAGACAACAGGGGTGATTCCTAGTTTTCCTGGGTTTGTTCGGAAATTGTCTCC
TCTGGGCACCCCAATTTCGACAGAGTGCGAATTTAAGGCTGATTGGATTCTTTAGGAGGC
CGTGAAAGGAAACGGAGATGGAGGAAGAAGTGGGTAGGGAAGAGCAGGGTTTGAACTGGG
TGTGTGGAAATGAATGCGCCGCCGCCGTCGTCTCCCATGGATTGGCCACTGCCATCTCTA
GAACAGAGTATCGGAGAAAACGGGATGATGTTCTTCACGGTCGGGATGAGACTAGCGTCG
TTTGATTCATATGGATAGGATCTCC
>Ib_pnp_00067_01143
GGGTAAACATAACATTCCGATACAAAGAAACCATTGTTTACATTCATCAGTCATGTTTAT
AAACAACTCGCGATATCCACAAACTTGGAAGCTGCAGCCATACCACTCATAATAGCGCCT
TCCACATTCGGGCTTACACAAAAGTCTCCGCATACAGCCAATCTCTTCTTCCCGTCCCAC
AAGCACTTCTCCTCTCTTCCAACACTTGCAGCCGGAAAAGCACTCCCCCATCTATGTGCT
TTCATGAACAAAGGATGAGGAAAGTCTGTTGCAGTTTTCCGAAATTCATGAAATAGTTCT
TCAGCTACTTGACTTAATGCAGCATTAGATGGCTTTCCAAGTCCTAGTTTAGCAATTACT
TTCTTTGCGTACTGCTCTGTTGAGTGCACTACCCAACATTCACTAGTTTTAGGACGTCCT
GGCTTGCTTGAATTGCAGAAAGCCCAGCTAAGAGTTCCAGAATTTTTGAAGGAGAAACTT
TTAAAAGGTATAGTTCTTAAAGGCTCTCCGAATGCCAGCATGAGAGCAAAACATGGGTTA
ACTGGGATTTCATTCATCTTTGTTGCCAACTCAGGTACTAAAGTCAGATCAATGGGAGGT
GGACGTCCCATCACAGTTGTGAACCTCGTGGAGATTATATTTTTGTCCGAGGCAACAACA
CCATTAAATAGACCGAGGTTTTGTCCATCTACACTAGTTAGTGACCATAAATCCTCTTCG
TCCAGCCATTCCACCTTTCCAACACCTGCTCCGAACTTGCTTTTCACTCCAGATTCATTG
CACAAAGCTTTGCAAATAGAATTCATTCCTGGAACACCCACATATTTAATGCTCAATCCT
TCCTGTTCAACGTCAGTGAATTGGTTAGAGAGGCAATCAAAGGATCCAAAATTCTCTTTC
CATTGGGCAACAATTCCTCGAAGCTCCCAATCCCGGACAAGCCCTAGCACGTCGGCGTTG
CTGACATTGAAGTATGGAGCTCCATGATCGAACAACAACTCCTTTCCGTCTTCCGTAGTT
TCTCTGAAGTTAGAAAAACAACATCAAATCCATGTAGGGAAGAGAACAGAGGCGGCGATG
ATTACTTTCTCTGAGACATTCGACCGCCGGGGCCTCGAGCGGAGTCGAAGACGGCGACAG
AGA
>Ib_pnp_00068_02329
TTTTTTTTTTCGATCACACCATAAAATCAGGCACTACTAAGATATATATGAATATGCACA
ATGTTGTTACACAACAGTAGTTTGATAAGTTGCACATATTTTCTTCAAACCAAATACAGG
AAGTAGCATTAGTTGCAGTTGAAAACTAGAGTAAATAGTCATGGTGGGGTGTGGGGGTAT
CTTTAGTATCTTATAAATAATAATAATGAAACAAGGCTAAGATAGAGCAATGCCTTCCTT
GACTCACTGCTGCTTGTCGCTGCTTCCCCCCTTGGAGTTGGAGGAGGGAGCCCCGTAGAT
GTTCTTCAGCATATCTTGCATCTTGCAGAACATTAGCATCTGCTGCTGTGAAGAAGATGA
AGAAGATGGAAGATGATGATGATGCTGATGAAGATTGTGCTCATTTCCCCCTCCTCCTCC
TCCACCCCCAGCCGCAGCTGTCCTTGCACTCTCTTGTTGCAGCTTTATCTTCTCAAATAA
ATACTGCTTCTCCGCTTCAGCCTCGCTTAAACGCAGCTTTAGGTATCTGCTTGCATAATC
CTCTTCTGAGGAGGACTTCTCTGTCGTCTTTGCAACCACAATTCTTTGGAGTCTCTCTGC
CTCACGCCTAGCTTCGCTAGCTTTCAGATCAAACATATCAGCCTCCGCTTGCTTAAGCCT
CACAATACTCTCCAACTCTTCTACCTGTTGCTTCTTTTTCTGTCTCTCCATTTTTAATGT
AGCAACCTCCCGTGCCTTCTCCTTCAGCTCCTCATCACAAGCCTCCACAGCTACCCTAGC
TTTCTTTACCATTCTCATCTTCTCATCAGCCACCATTTCCATCTTTTTTATTGCTTCTTG
TACCACATCTGCTATCCTATTAAACGCTTCTTGTGGGGCTATCAGTCTTCCTCCACCTTC
CTCCTCCTCCTCCCCCTCACCATCTCCCCTATCAGGAGGATTCTTCTTCTTGTTTGAGGA
CGGCTCATCTTCAACCTCTTGAAAGAATTGTGATATCACTTTCCAAACCATTTGTTCTGC
CACCCCACCTTTCAATTTGTCCATCAGTTCCTCACACTTCCAGAATAACTTTCTCCCTCT
GGAATCCTCACTCCAATGGAATATTTTACTAACATACTCCAGTTCCCTTATCATAGCTTC
ACGATCCCAGGTTGGCGCACAATGCTGAAATACATCTTTCACCCAACCAAGCAACTCAGA
TGTCCTACTGCAAGCTCGACACTTGAAAAGCATATCAGAAGGAACAGAGCCAATCTTACC
ACTAGCTCCCATGCCAATCAGTCCAGTTCGAATAGCACAGTCTGTGTGAGTCCAGTGAGA
GCATAAATCACAACCTATCCACCGGCACGTGTTCACCTCAAAATCAAACTTATTGCAGAC
CACACACATACAGAGGTTGCAGAATCCGTTTTTTGTACAGCAGGCTTCACAAGCACAGTC
CTCGGCAGGCAGTAGGCTTCCACATGCTATGTTTCTGCACCTTTTGTACAGAAATACTTC
AATAAGAGAAGCCTGAGAGAGACTAACACTGGGATGCAGAAATGCCTGAATTCCTGACTT
AATAGAAACAAGGATTTCCAGTTGTGCCCGGTGTGCCCTTAGCAATGTTTTGTCTGTCAA
ATCCATCCTGCTCTGAACTAATTTCTGCAGGAATAAGAACTCCTCTTTGTGCATAGAACC
ACCTGTACCCTCAAGCATAACACGAAGTTCACTCTTAAGCTTCTCAAGAAACTCATCAGG
AAGATGTTGCATCCTCTCACATATTACATCCACTCTTTCCCGGGCAACATCTCTAATAGA
AATCCGATCCGAACTAGAAATGTGACGAACTACAGAATGTTCAGCAAATCCATTTTCTCC
TTCCTTCTCTTTCTCCAACTGTTTTGCCGTTAAAGCATCAGCAGTTGGCCAAGTTTCCCT
TGAGCTGGCACTTTCAGACGGAGACTCTCGCACCTGGTCTGTATTTGAGCCGCGCTCTTG
AAGGTTGGGAGAGCCAGAGGCATCTGGTGAAACTAAGGACAGGGATGTCTGCAGGCCACC
AGGACGAGGCTGCTGTCGTGGGGGTAGCATCTTTGGCGACCCTTGTTGCTGCTGCTGCTG
AAAATGAGACCCAGGAGATGTTCCCATCACCAAAGAGAGCAGATCTGCAGAAAAGCGCTT
CCTCAATCTGATAATCGGAGGAGTGTATGCGGCGAGACGAAGGAGGGGAGATCCCGAAAC
CGTGCGTCCTTTGAGGTTTGAAACCCTAGTCCAGCCTACAAAGGGGTAGAGCGAGCAGAT
ATCATCATCCTTTCATCGCGCCGCATACACTCCCCCCTTTGTAGGCTGG
>Ib_pnp_00069_03073
CTTCTCTATCTAGGGCTTTATTATGCATGCATGCATAATAAAGCCCTAGATAGAGAAGAT
AGATAGGATGGGATAGGATGGATAATTGTTTGTTTCCTTGCTTTCTTAGATTACCAATAC
CGAAACTAGATAAGATAGATATAGCCAGGCCACGCATATTTACAGCCAAAACAAGCTGGG
GTGGCAGCCCAGCAACCAAAAGCAAACCACCAACTACTCCCCTTCAGCAGAAGAACATGG
AACTGCTCACGTTGTCCTGCAGTTTCGGGAGCTGAAGAACAGGTACAGGTCCTGCTGCAG
TCATCCCTCCATGGCTCGATGATGTCTCAGATGCATCCTCAAATTTTATGAACTGCCCCA
TTTGAGATGCCGCCAGATGGGCATAGCACACAGGAGCAACCACAGACACGGCAGTTGTGC
TTTTCTGATACACATATGAAAGAGAATGCACAAGTTCTTGCAGATCATCTGGAGAAAATC
CAACCTCATCCCAAAGGACATGGTAATGAGTTGGCCTTGTAGTTCCAATCATCCCCGCAT
GGGCGCACAAGTAGAAATCATTGTTTTTGGGATGGCAGATTTTGTTGTCAATCACGGTTC
CAGGAGGAACATTGTCAGGAGAATTAGGCTGGAAAAATTTAGTGTGGTGATTCTTTTGAG
CAACAATAACACAGAACTTTGGATTCCACTTCTCATCGAGAAACTTACAGGCCTCTATAA
TTTGATCTAGTTCAACATTAAGGACTTCGTTGAACTGTGACTCGCTCACACCATCCCTGA
ATATAATAATCTGATCTGGCTTCCTTTTCCCCGAGCTAGAATAGAAATCAAGTAATATCT
CCCTCATGATACCATCATCATCCTTATCAGAAACAGGTTTGAAAAGTGAATCGATCATTT
CAACCCTAGATGACTGAGTGCGTACACATGCCCTATATCGCGAAATCTGAGGCCATTGCC
TAGAGCCAACCACCGCAGCAATTGATGGGATATCAGATTGCCCAGGGGAACCATGGGAAA
CATCCATACCAAGAATCATTGTTGGAACCTTGGATACAATAGGAATAGATGGAGAAAACT
CAACAGCTAACATGGAATTCAACCCACCCATCTTTGCATTGATCTTCAGTAGAACATTGG
TAAGGTATTGGTCATTGACTCTCGATGGGGCAATGCACTGGGTAACAATTCCGTAGTCAG
AAAGAGCTCGTTTCTTCCATGGACCATATAGGTCAGAGTTCTTCCTTTCTGGAAGTAGAC
AGAGTAAAAATTGAGGAGCACCAGGAAGCTTAGACTGTATATCTGAAAACATCTTCTCCA
CTCTTGCAACTGGAGATGCACGCCTATTCTGGGGAGCTTCCTCAAACACATCAAATGGTT
GATCAATTTGAATTCCCTTCATGTCACCACATTTGATCAGATCTCGAATCAGGGCTCGAA
TGTCACAGCGAGCTGAAAAATTAACAACAGCCCAGCGTTCTATCTTCGTGGGATCAACAA
GTTTCTTATTATTGAAATTCCATCTACCATTTCGGGGAAAGAAATCTTCGCCATTTCCAA
CTTTTAACTTCGGAGCTTGGAGTACACGCCCCTCAACTTGAGTAAACGAGTTTGTAATGG
AAACACCACTTGCAATCAGCATTGGTTCAGAATCATAGCGATTGATTTTCATTGCATCAG
TCAGTACTCGCATCCTCTCCTGGGGTTTCTGTCTTGACTTCTCAACCAGGGAAGACCGTT
GGAAGGTAGAGAGAGCTTTTGTATAACGTTGCAAAGACACCAACGTGCAAAGCTCAATTG
GTATATACGTAGGACGCTTTGGCTTTCCAACATTGATACAGGGCAAATTTGCTGAATATC
GCAATGTTATGTTGCGATGATTAACAAAGTAATCATACACTGTAACTTCAATCTCATTTG
CTTCTCCATCATCTTTTGATCTTTGCTTCAATGTGAATAGCTGCTCATTGCATGGCCTCT
CACTCAGTCCAGTAATCTTATATTCCTGGTTTGTAGGACTGGCTTTAATCCTCAGGTTCT
TAAGAACACGTTTGGCCTTTGCCCAGTCCAGAGAGAATGGGTCCTTAGCATTCTGGTTCG
CAACAAGAAAGTCAACAACAGGTCCAGGTTGAATAATCATGGTTGTTGATACATCTATGT
TCAGCGATAATCCACCCTGACTGGTTCGGAAACTTGAATGAAAACCTCGACATCCAAGAA
CACCACCTCCCACATCCGCAAAGTTCTTCGGATCGTTGTGAAAAAAAGATTGTCGAACAA
GGAGGCATCCTTGTTTGGCGGCGTGCTGCCTTAGAATAATATCCAATACTCTAAAAGCTT
CCATGGAATTTTCAGACTCTTGTCCTCTCAGCGCCATAGCAATGGCTTGCATAGGTATTT
TAGCAGCAAAGCTGATCTCAACTTTATAAGTTTTAGATTGAAAAGACCTGCGAATTCTTT
TCTTGTCCGCAGCATTGGGGCTATCAGGATTTCCATTTCCATTATTTCTGCTAGATGTAA
GATCATCAAGCACTACAGTGAACTCCAGTTTGTTCCTAGGGAGTGAGCCAACAGTGAAAA
GACTCTTTTCACCATCATACGCAAAATCTTTGCCATCCAACTCAGAGGCATAGGTCTCGC
GAACCCTATCAATAACCTTTCTACCCACACCTTTCCCTTCAACCGGACGTCCATCTTCAT
ATGCAAGAGATACACAGTAATGGAAGAAATGACCGTCAACATTTGAAACATTAACTTTGT
AGTGGTTAGTCAGCAGTTGAATTTTTTGGCCCCTAGTTGCAAGACCACGTCTAACCATGG
GTAGACGATCATTCTTTTTCTTGGCAGGTGGTTGTTGTTCTGAATCACCTTTAAGTGGTA
CAACATTAGGAGGAACTGGAGGAGGCGGTGGCAGATCAGTGGAGCCATTCTTCTCGTTTT
CAGTGGAATCCATTAGACTCAGGCAAGGTAAAAAGAGGCCAACAATAGCAGATAAACCCT
AACCGCTTTAACCTAGAGAGAGAAGCTGTATGAAGCGAGTGTGACGGCAATAGGCTCTAA
GCAGGATCTAAAA
>Ib_pnp_00070_04569
CGGGCCATCTCCTCTCGATGAAGACCAAGTAAAGTAGTTACCTTGAACAGCAGGCTCGAT
ACCCCCAATATCGTTGATACAGTTATCAAATTCAGCCATACCTCTGTCAATTCGAGCGGG
GGGAGCGTTCAGTAGCAAGCCTGGTGATATTGAAGTCACCAAGAATGACCCATGGTTCAT
CCAGTTTAACCCAGCGATTAAGTTGATTCCATAGAGTGCGCCTTTCCACTTGATTGTTGC
TGTCATACACAAAAGCTGCTTTCATGACTTTGTTGTTGCTTTTATTCCTGATCTCAACCA
TGATTGCCTGTTCACACACGAGAAGCGTCTTACAGTCGATGTAGAGGGAGTCCCATATAA
GAAGAATTCTGCCATTAGTAGTATCATTGTTCGATTTGTAGGACCAACCTCTAGGGAGCC
AACCTTTGACATTTCTATCAACGTTATCGGATCGTAGTTTTGTTTCCAGAATTCCAGCCA
ATTTAACTTGGTGTGAGCTAATCAATTGACGAATTTCATTACCTTTTAAAGGGTCATTGA
GGCCCCTAACGTTCCACGTTAAGATTCTGATCATTTACGCTTGTTCTTGCCTCTCCTTAC
TGTCTTTCTGCTTTTCTTACTAAAGATTTCATTCCATTCATCAGATTCTTCGCTTTCGTT
GAGTCCACTTTCAGTTGCATCCATATCCAGTTGAGAATTGGGAGGGTAGGCTACCTTCAG
GGGTGTGATGACTTTAAGTTTAGTGCGGCTTGCTAAGTTACTTTTCCCATTCAAAGACCT
GCTGGTAATATGTCGGGTAGGTGGTTCACTTGTAGTTGCAGTATCCTTAAGTTCAGTAAC
ATGAAGATTGTGCGCAGCTAGCTCAGTATCCTTTAGATCAGTAACCTTTGACGCAAATTA
AAGCACCACACTAGAATCCGAAGGCTCATAGGCTAGTGGTTGAGGGCTGGTGGGAGATGG
AGTCGGGCTGGGTGGCAGGGTTGGGGTTTCGGTGGCGGGTGGTTTCAGGCTGGTGGAGGT
GGGATTTGGGGGATTAGATGAGGGGGTGATGGCTGGAGTGGTGGGGGTTCGGGAGGAATA
GGAGGTGTTATGGATTGAGAGGTAGGGTCAAGTGGGGGAGTTTGGTAGGAGCTGTAGGAT
CAAAAGGGGAAGGTGGGCTGGGTGGAATAATAGGGTCAATGGAGGGTTGGATTCAGGTTG
AGGGGATGGGTTGGTAGGAGGGATTGGAGGCTTAGAGGATTTGGCTCGGCAGGTTGTCAC
AGTGTGGCCAAAAGAGTAGTAGCCCGTGCAACGGTGGGGTCGCCACTCATACTGCACCGG
AATGGAGGAGCTGATCCCAGGTCGGGATTGGAAGAGTAACTGCCTAGGTAATTCGCTGCG
CTGGGTTATTTCAACGAGAACCCGAGCAAAGTAGATTCGGTTCAGTTCCTCCGTGATTGG
ATCAAGGTGGACTGGGCGGCCAATAGCTTTAGCTAAGCAAGCAATTGCTTCATGGGTGAA
TAAGTGAGCTGGGATGTCATGGAGCGAGATCAAGATTCGTTCAGTTTCGGGTGGCGATTG
ATTGTAGTCAAAAGCCTCATTCCATTTAACCACTGATAGCTCACGGGTACCAATCATTAT
CAAACCTTGATCATTAAGCTTCTCAACAATAGCCCCTGCAGTACTAGCAAAACGAAGGAA
GTAGTACCCAGCACGGTTAAGAACAACTTTAAGCAGTCCCTTTTCCCCCCATTCGGCAAG
TAGGGATTGTTTAACAAAGTGGAAGTTGAGGCTGTTTCGCTTGGAGAAGTAACCAACAAG
AGTACATTCAAAAGCCTTTGCTGCCTCCTCCTCAACGGATGCAGGGATAGCAAAGTGGAA
GGGGTCGCTAAGTTTCAGGATGCTAGGCTTGAGGCTGGATAGATCAATGTTACCTTTTTT
AGCTTTAACTTTGTCAGCATAGGAGCTGGAAGTGGGCTGGACAGCGGGTTTGGGTCTGGC
TCTAGACGCTTTTCCAAGTTCTTTAACAGCTAGACCAATCAATTCAAGAATCTCCGAGTA
TTCGACCCTTCCAATATTGTGCCAATATTGCTGAAATCGCTGTTTGAATTCAGATGAGAT
GATGTTAATGCGATCAGGACTTAGAGGGAAATCAGGAGCTTTAGCTGCGTCAAGATAGTC
ATTAATGATTTGCTGCATTCTAGAAAGGTTAGATATTTCACTTCTGCCCATTTTCCAGTT
AGGATCAGGTTCACAATCAGCTTGTAAGTTAACAGAAGTTGCAACAAAAGGTATGCTCCC
AGCTGAGACAGTTGCTGTAGTGGGGCTGCCCATAGCAGTAGGAGTGCCCAGATAAGGAAG
GGGTGCTGAAACAGAATTCCCACAAATCGGATCCAAGTTGCCAACAGACTCATCCAAATT
CCCAGATTCACCACTAACTGAGCTACCAATATCCACAAGATTCACACAGCAAACAGATGA
GGAGCCAATAGGAGCCGAGCCAAAAGACACTTGCTGTTCCAAATCGGTAGAATCAACTAA
ACCAGTTGCAACAACACTACCACTAACTGAGCCACCAATATCCCCAAGGTTTACACAGCA
AACCGATGAAGAGCCAATAGGAGCCAAGTCGGAAGAACCAACACAAACCACTTGATCCAA
AACAGTAGTGTCAACACAAGCTGTTATACCCGTTATAGCCGCACCAGAAGCGATCAGGGT
CGGTGGTTCCAATTGGAGAGCTGAAATGGAAGTTGCACCAGAAGCATCCGAGGTCCCAAG
ATAGCTACCGGATCTAGGTCCAATCGGGGGAAGATCAGTGCAGGGCGTTACGTTGACAGC
AATCAGCCCCGCGGGACAGAGTCAATCAGAGCTACCAAACTAACTGTTGGGTTGCCAAGT
TCAGCCAAAGATGATGATGATTCCAGGACCTTTGTGGCAGCAGGAGTTGCTGAAATGGAA
TCTACAGTAGCTTCCACTGGGTCAAAAGGTTTCAAAAAGCCACTGGACAAATCAACACTA
GAGGGTAGAGATGAGGGTGCAGCATCAGGTCCATCAACAATCAAAGTGTTAGCGCAAAGG
CCAAATTGAGTTGAGGTTGGGTCTCCGAGTTCCATGATGGTAACCAGGTTTGGGTCTCCG
AGTTCCATGATGGTAACCAGGTTATCCAATTGCTGTTCCAAAGTACCAGATCCCATAACG
CTAGTAAGATCAGAATTGGGGGACAATTCCAGCCCCAAGGTTACCGATTGCAAAGGGTCC
AGTTCAGTTAGTAATGCAGCAGGCAGGAAAGCTCCAACTGATTTAAAATCGGTTGCAGGG
AGGATACAGCTATTGGGGGCAGCACTGACTTGCTCCAGCTAGATGAGGGGTTGCTCCTGA
ATAGCCACTGCAGGGCTAGATTCACCAACCGAACCTCCAAGGCAAGGTGCAGTTTCAGAT
GTGGGGGATCCAAATCCAGTGGACCAGTCGAAACTAGATTCGGGAGTCGAAGACTTAGAC
GAAATCAGAGGCTGTAAGAGATCAAGCTGAGGCACTGACTTAGAGGGCTATCCCAGACCA
CCTGTTGCAAGAATCCCATTGATTCGCTTCCTTCTTTCAGACAGTTTTTTCCACCTAGGA
TCCCTTAAACTGAATCGATCCACCCAATCCACATCAGGCTCAATACTCAAACCGGTGGTG
GCATTAAGTGGTTTAGCATTCATCCCCAACGGAGCATCTGTCAAAACATTAGCTAAAAGC
AGTTCATTAGAGGGCAGAGTAGACTTACCTGGCCTACAGAGTAGCTTGAAATCAGGGCTA
GACTTCGATCTGGTAGGGGAGATCCGGTTGATGAGATTGGTTCTTGGGGGGTATCAAGAG
GCGGGTGCAGGCAGGAAGAAGAAAGAGCAGGGGCTTTGATGAAACCCAGTTGAATAGGGA
GGCTGCTAGAGTTGAGGGCGGGGAGAGGTTCGGCCAGATCAGAAATAGGCAAGTAGGCGA
GGGGGGAGGGGGGTTCAAGGGGTTGGTGGACATGGTTGGCAGCGGAGTGGAAGAGGAGTT
AGGGGAAATTAGGGCAAGAAGGGGGAGAATGGCCGCGATGCGCAAATAGCTAAACCCTGC
AAAATCACTAACAAAATCCGAAAACCCGAGGCCGATGATGGTCCGTCCAGCGGGAGGAGA
GGTCACCGCGCAACATTGCTCCAGGGAAGAGGTCGTTGAGAGTTGCGGCGGGGCGCAGAG
CAACAGGAAGGTCCCGAACGACGGAACACAAGCTCACCCAGGTTGCAGGAGCGCACGCCA
AGAAGAAAGCAGAACCCTAGCAAAGTCCAAGGATGAAGCAAGCGCTCGGCAGGGTTGCGA
TGGCAGCGGCGAGGCAGGACCAAGCGGAGCAAGTCGGGCGGGATGAGCAAAAGGAATGGA
AGAAGGGGCTGGTTGGAGGAGAAGGGTGGGGGCGCTAGGCAACCCAAGGCGCCCAGACGG
GGAACTAAATTTGAGATGTCACATGGGTGGTTGCCGGAGGTTGGAAGAGAAAGGTAAGGA
AGAGGAAAGGCAAGGGAAAAATCAGTGAGAGGTGAGGCCGCCGGCCATGGGAACCATGGG
AACCAGAGC
>Ib_pnp_00071_01948
AAAATGGATTTCCCACCACAAATTTCTTTCAATCAATTTCCACCATAACCATCACAAGTC
ACAAGAAAGAGAAATGGAGACCAGAGAGATTTATGTAAACAGAGAAAGGGGAAGAGCTGA
GATATCAATATTAAGGGTGTCTATATATATCTATTTGTTTGAGTCTGTGGTGGTTCTTTC
TAGCTAGTTGCAGTAGTAGTACTAGCTAGCCATGGCCACCCACGCAGCTCTTGCTTCCTC
AAGAATCCCGACCAACCGAAGGCTACCCAGTTCCAGAACCTCACACCATATACCCTCTCA
ATGTCTCTCCAAGGTCTCTCCTCTGTCTCTGTTTTTGACATTCCATGTTCTCTTAATCAT
TTATTTGTTGTTTGGGTAATGGCAGAGAAGTGATGTGGCAGAGTTTTCTGGTCTCCGATC
TAATGGTTGTGTTACCTTTGCAGAAGTGATGTGGCAGAGTTTTCTGGTCTCCGATCTAAT
GGTTGTGTTACCTTTGCTGCTAGCAATACTCGTGAATCGTCCTTCTTCGATGTGGTTGCT
GCTCAGCTCACTCCTAAGGCATCTGGATCAGCACCACCTGTTAAAGGAGAGACAGTGGCA
AAACTGAAGGTGGCAATTAATGGCTTTGGACGTATTGGAAGAAACTTCCTCAGGTGCTGG
CATGGCCGCAAAGACTCTCCACTTGATGTTATTGTTGTCAACGACAGTGGCGGTGTCAAG
AACGCATCTCATTTGCTTAAGTATGACTCTACATTGGGAACATTCAAGGCCGATGTCAAA
ATAGTTGACGATACCACCATTAGTGTCGATGGTAAGCCCATTAAAGTTGTTTCTAACCGC
GATCCTCTCAAGCTTCCATGGGCAGAAATGGGAATTGACATTGTTATCGAGGGAACTGGG
GTCTTCGTTGATGGTCCAGGTGCTGGTAAGCATATTCAAGCCGGAGCCAAGAAAGTTGTC
ATAACTGCCCCGGCAAAAGGTTCAGACATCCCCACCTATGTTGTTGGTGTAAACGAAGGA
GACTATTACCATGAGGCTGCTGACATTATCAGCAATGCTTCTTGCACCACAAACTGTTTG
GCTCCTTTTGTGAAGGTTATTGATGAATCGTTTGGCATTGTGAAGGGAACAATGACGACT
ACCCATTCCTACACTGGTGACCAGAGGCTGCTGGATGCTTCACACAGGGACTTGAGACGA
GCTAGAGCAGCAGCTCTAAACATTGTCCCAACCAGCACTGGAGCAGCCAAGGCTGTGTCT
TTGGTTTTGCCGCAGCTGAAGGGAAAGCTAAATGGGATAGCCCTGCGTGTGCCCACGCCT
AATGTCTCAGTTGTGGACCTTGTTGTGAACGTTGCCAAGAAAGGACTGACAGCTGAGGAT
GTGAATGGGGCATTCAGAAAAGCGGCTGATGGGCCATTGAAGGGCATACTGGAGGTATGT
GACATCCCTCTTGTGTCGGTTGATTTCAGGTGCAGCGATGTTTCTTCCACCATAGATGCC
TCTTTGACAATGGTCATGGGAGACGACATGGTCAAGGTTGTGGCTTGGTATGACAATGAA
TGGGGATACAGCCAAAGGGTGGTTGATTTAGCACATTTGGTGGCAGCCAAGTGGCCTGGC
ATCGGGGAAGGGAATAGGAGGAAGTGGAGACCCATTGGATGATTTCTGCAAGACAAACCC
TGCTGATGAAGAGTGCAAAGTCTATGAAGCTTAAACCACTTCATCTCCTCTTCTTTTTTC
TTAGGGGATAAAAGTATTTATTGCCTCATTCCCGAGTGTGCTGTCTATCGAGATACAAAT
AATGAATCAACAAAACAATTACCTTATTTCGAGATTGACTATATTCAGAGGATGGGTTTC
CTCAATCAAATTGAATTGACTGTGAAATTGAAACAAAAACAAACAGATATACATTGCTTA
ATGAAATAAACATTTGGAACTAAAAAAA
>Ib_pnp_00072_01170
TTAAGAAAAAAAAACATTAAAAGCATTGAATGGACAATGACCTAAAAACATCAGGCTTGA
TTGAACAAGGCCTAAAACATAAGGAGTATATCAATCATCACACTATAGGAGTATCAATCA
TCGGAATAAGAAATAAACAAAATATTAATTTAAGGAATAATAATTTATATTATGGACAAG
TTATAAATGTGCTTCTTTTTTTTAAAGTTATTTTTATTGTAACGTAATCATTAAATAAGT
TCTTCAAAAAAAAGAAAAATAAAGGATAGAAATAAATAAAAAGGTGAAAAGGATAGAAGA
GAAAGCATTACGTACAATTTTAAAATAACTGAATAGAGGGCGTAACAGCTAAGTGAGTAT
CATTAGCATCTAAAATTGCAATCAGAGCAACCACAAAGGCATAGTCAACATTAGGATAGA
TTGTAACCCTGAAATTGTCTTTCCCCAATAATACACTCTCCGCTGTGCGCTTCTTATGCA
TTTGGGCAAGAATGACTTTGGAATGGCCGTCGCCGGCAAAGATGGTGCCGGACCTCTCAG
AATAGCTGCCTTCCAATCTGAAATCAGGGACATAAACTCTAGTATTGTTTGCCAAGAAAA
TGTCCATCTTTGTCTTGAGTTGCAGCATTGAGGTCGTTTTAGCTGTGAAAAGAAGGTCTT
TGTCCTCACGGCTATCTCCCCTGAATACTTCCCATCTTGAATGCATTGACATCATCTGTA
AGTGAAAGACAGACAGACAGACAGACAAGAGATTGATAATTCCACATGTTAGATTAATTT
GCTAATATGAATGCATGGATGGATGGATGGATCACTAGCTAATTCATTTCATGTAATTAA
GTACGTACCTTTTGTCGGAGAGTGACAAGTGGGGTTCCAGACTGATCACGAAGGATCCGA
TGGTCATTTGTCGGAGAGTGACAAGTGGGGTTCCAGACTGATCACGAAGGATCCGATGGT
CATGAAGAGACCACTGGGCTTCCAACTTAAACATGATATTCTCCTTCAGATCGGTCACAA
CCAAATTGCCCATGCTTAAAGCTTTCACCTTTCTCACAATCACAAGGTCCACTGGGTACT
CCGATACGCAGAACTGCCGACCCACCACCGCAATCGGAGTACCCAGTGGACCTTGTGATT
GTGAGAAAGGTGAAAGCTTTAAGCATGGGC
>Ib_pnp_00073_02113
CTAAAAGGGCTTTATCAAGGATCACAAAACTGTAGGTAAAACTCAAACACTCTCTTTTAC
GACTACATTACTAAAAGGGCTTTATCAAGGATCACAAAACTGTAGGTAAAACTCAAACAC
TCTCTTTTTGATTCTCCAGCGCGCATAATCAAGCGCTAGCCACAAAACCATCCTCCTGCT
GCTGCTGAGAATTAGGTCCCTTGAAGAACAAGTAATCAGTTTGGCTCTCGATCACTTCCC
TCGACTCTTCCTCCCGAACCCCACCAAGTGACAACTCCAACGCGGTTTTCTCCAGCAGAC
TTAATATGTTCTTCTTTCCCGCCAGTAGGATTCTCTCGTTGTCCAAGTCGTTCACTTCAA
AACACACAAGTTCCAGGTTCTGGCTGTCACCACTGACCGTGATCACTGGATGCCCAGAAG
GTACTACATACAGCACCCCCTTTTGCAGCTTCCCACTCGCTCTCTCGTAGCTCGTTCCGG
GTTGTTGTTGATGTTGTTCATGCCCAGATTGGGACAAGTGAGGGCACGCCATCTCGAAGT
AACCTTCACCTCGGATGACCCACACTATCTTTATGGCCTTTGAATTGAAGAGCGGGCCTA
TCATCGCCCCTTTGGTGATGTTGGCATAGGAGATGCCCACGTTCGCTTTGCGTAAGTCTT
GGTTGTCATTCGCAGAGATTTGGTACAACTTTCCATACTGATTAGAATGGGAGGTGGCAG
GCTTCTCGAATATATTGAAAGAACCTTTGGATTCGCCTCCGAATGGCCAGATTCCACCTT
CCTCATGGTGTGACAGGTCTTTAATATGATGTTCAGAAGCTTTCATGATCACTCCTTGAT
TCTTTTTTCCGAACACCCTCTTTATTGTCTCCCTCTTTGCTTTGAAAGCAGACTCCAGCA
GTTCGGGGCTGAAAACATTGAAAAAGGATTCAGGATCCTTCCCTCCAGGACCGAAGAATT
CCCCGAAATTGCCTGGGGTTGAGACGGGTTGGAAAAGCTGGATCATAACTAGCTTCTTGT
TTCTAGATCTGTTTATCATGTACAGTGTTGTCCCAGAGGGAACTCGGACTATATCACCCT
TCTTTAGATTGAAACTCTCGCGCTTGTCCTGTCGAACCAGACTTAGAGTTAGTTTACCCT
CTGCCACGAAGAAGAGGGCTTCGGCATCCCAATGGACTGGAGCTATGAAAGTGCTGGGAT
TGGCTTCGAGGATGGCGATGCGATGGTTAAGGAGGCCGACGAGCAGCTTTGACCTCTCTG
CAAAGTTTTGAAGAATCCTAACTCTACCGTGCTCTGTCTCGAAAAGGGTCTTAAAGTGAT
GGTCTTGAAACACGTATGGGTTCTTCGCCCTCTCTTCTTCTTCCTTTCGATCTCCCTGTC
GATCTGGGTTGCCTTCATTGTTCCCCGCCTCTCCCTTCTGCTGAGAGCAGATGTCATAGC
ACCATTCTATATCTCTCCCCTTCTCCCGGCACTTTTGGAGGCACTTCTTATGCCTATAAT
ATTGAACCCATTTATACAACTACGATTAGATGATTTGTAGCAAATAAAGAAAAACAGGAC
AAAGGCCAACCTCTGTTCGGGTTCCTTTTTGAGAAGGATATGATCAACGCCATCACCATG
TTTATGTTTATGTTTCTGTTCCTGTTCCTGCCGCTTGTAGTCCTCCCAACACTGGTCCCT
GCAATCATGTCGTTCTTGGCCATGAGTTTGGGCGTCGCACCTTTTATGACACTCGCTCAG
CTTCTCCTCTGGGCTTTTCGGATTCTCCCACATGAAATTGAACTCATCCAGCTCGTCATT
ATTACCACCACCGCCATGTTTGCGCCTGATGTAATCTTCACATAGGTCTAGACAGTGTTC
CTTCTGCTTCCTGTCAAAACCCTCTTGTTGTTTGCACTTCAGTCTGCATTTCTGCAGCTC
AGGGTCTTCTCTTTCCCTCGAAACAGCTAGATCAGCAGCTAGCGCCAAGAAGAGGAGGAT
GGAGAAGAAAAGAAAAGGAGATATCTTTGATTCTGGCATTTTCACGAACAGTTGGTGGGT
CATGATATTAGCGATGGTAGGAACATCTCTTATATATGTAGATTCTTGCATTGAGGATAA
GGATGAAAGCATG
>Ib_pnp_00074_01919
AGAGCCGCCGGAAATGGCCACCGCAGTTTCAACCGTCGGAACTGTCAACCGCGCTCCGGT
ACGTACACATCTCAACGACCCCTCTAATTTAAGTGTTAACAATTAATTGTATATATATAC
CTACCTACCTACCTACAGTTGAACTTGAACGGGAGTGGGTCTGGATTGGCGGTACCAACA
TCTGGGTTCCTAGGAACCAGCTTGAAGAAGGTGAAAAACTTGAGATTCATCAGCCAAAAG
GCGGCCTCGAATGGATTCAAGGTGGTGTCGGAGATCGACGCCGACCCCAAGAAGCAGACA
GACACGGACAGGTGGAAGCACCTGGCGACGGATATGTCGGACGATCAGCAAGACATCACG
AGGGGAAAGGGTATGGTGGACTCACTCTTCCAGGCCCCCATGGGAGCCGGAACTCACGAT
GCCATCTTGAGTTCATACGAATACCTCAGCCAGGTCTTCGCAACTACGGCATGGACAACA
CCTTGGATGGCTTGTATATTGCCCCTGCATTCATGGACAAGCTTGTTGTTCACATTTCCA
AGAACTTCATGACCTTGCCCAACATCAAGGTTCCTCTCATCTTGGGTATCTGGGGAGGAA
AAGGTCAGGGAAAATCCTTCCAATGTGAGCTTGTCTTCCAAAAGATGGGAATCAGCACAA
TCATGATGAGTGCCGGAGAGTTGGAAAGCGGCAACGCCGGGGAGCCAGCCAAGCTAACAG
GCAGAGGTACAGGGAAGCCTCCGACATCATCAGGAAGAAGGGTAAGATGTGCGTCCTGTT
CATCAACGATCTTGACGCGGGTGCGGGTCGTATGGGAGGAACCACCCAGTACACGGTGAA
CAACCAGATGGTCAACGCCACCCTCATGAACATCGCCGACAACCCCACCCCAACGTCCAG
CTGCCTGGTATGTACAACAAGGAGGACAACGCCCGTGTGCCCATCATCGTCACCGGTAAC
GATTTCTCAACCCTCTACGCGCCCTTGATCCGTGACGGACGTATGGAGAAGTTCTACTGG
GCCCCCACCAGGGAGGACAGGATCGGTGTCTGCAACGGTATCTTCAGGAGCGACAATGTG
CCTTACGAGGCCGTCGTCAAGCTCGTGGACACCTTCCCGGGCCAATCCATCGATTTCTTC
GGTGCCGTGCGTGCCCGTGTGTACGACGACGAATCCGGAAGTGGGTGAGCAACGTTGGGT
GTGGAGATGGTGAGCAAGAAGCTGGTGAACTCGCGGGAGGGGCCACCCACGTTCGAACAG
CCGAAGATGACCCTGGAGAAGCTGCTGGAGTACGGTAACATGCTTGTCCAGGAGCAAGAG
AATATGTGAAGCGTGTCCAACTGGCCGACAAGTACCTCAGCGACGCCGCCCTCGGAGACG
CCAACGCCGACTCCATCCAGAGAGGAACATTCTACGGTTAGATCCCTCCTCCTCCTCCTC
CGTCCTTCCAGAAGATCTTGGCCTTCTCTGTGGGGAGGTTTGCTGCTCCTTTACAAGCCA
CAACAGCCATCCTTTTCATTATCCATGCATCATGATTGATTGTATGTAATACCACTGATC
ATGATGATGCAGGTAAAGCAGCTCAGCAGGTGAACATTCCGGTGCCCGAAGGTTGCACCG
ACCCCATTGCTGGAAACTTTGACCCCACTGCCAGGAGTGACGATGGGAGCTGCTCTTACA
CACTGTAGGCCCTTTTTCTGATTGAGGGACCAAGGAAGGAAGGAAGAGAGGACCAAGAGA
TTAAAACCCTATTTTTACACCCTTTTATTTAAGGATTTGGGTTTTGCTTTAAGTCTATCC
TTTTACCTTTTTTTCAATTCTTTTCTTTTCCCCCTTTTTTTCATCTGTTTGCGTTATAAG
AAGATGAAAAAAAGGGGGAAAAGAAAAGAATTGAAAAAAAGGTAAAAGGATAGACTTAA
>Ib_pnp_00075_01033
AAGAGGAATTCATGGATGAAGATGAGGATGAAGAATTAAGAGTGTTAGGGTTTGAAGGAA
GGTTTAATTATTTATTATAAATAAAAAGACAGACAGAGAATTTGAATTTATCTCACTCAT
TCATGATGACATTTAACTAGAAAAAGGAGATGATGATGAGGAGAAAGAGGAATTCATGGA
TGAAGATGAGGATGAAGAATTAAGAGTGTTAGGGTTTGAAGGCCTCTAGGAGAGCTCATC
TTCCTTGTGGGTCTCGATGATAACATCGCCGGAGGGATAGGCAACGCAGGTCAAGACAAA
GCCTTCGTCCTTCTCTTATCGTCAAGGAAACCTTTCGTCCGACTGGTCCACCGTCCCCCA
CCCTTCACTATCCCTGTGCACGACGAGCATGACCCCGCCCGGCACGAATAAGGGAGGTTC
CACTCCCTGCTCCTCCGCCTGGTCCAATATGTACACATCCGACGGGCACATAAATTCCCC
CTCCCCCTCCGGCGTAATCAGCTTCACCTTGTAAGACGCCATCGCCGTAACCCTGCCTCC
TCCCCTGCTTCCCGCCGCCTTCAGTCCGAACAGTCCGTTGCCTCCGTTCACGGAGAGGCT
GCTCGGAACTATGCCTGCCGGCGGAGGAACGAGGTGCTGACAGCAGCCGAGAGTGCAGAT
GTAGCGGCAGCGGCAGCCATTGATTCTAATCTCAAGTGGGCGAGTGGTATGGAAGGAAGG
GAGGAAGAAGATGGGAAGGCTGTTTAATAAAGAGAGGAAGTGGAAGCCTATCCTCCACGT
GTCAAACTCTCATTGCTCCCATTATCAAGTTATCGTCCTCCCGATTCATTGGATAATATT
CCCACTGCACACAATTTGTGGTTGTGCTCTTCTTTATCATAAACTAGGCGTGAGCACAAC
ACACTTCTACCAATTTACAAATATGCCACTACCCTCACAACGGTAACATAATAAGGAAAA
CCGCCTTTCTCCTCCGAAATATTTCTTACTGTCGTCTGTCTAATTAGAGAATATAGATAA
TACAAGTATATCA
>Ib_pnp_00076_01974
GGAAAATTGGTCCTGTCCTGAAGAACTGGAAGAAGCTAAAAAAATGTCATCAGATCTACA
ATCGTCTTCAGTCAACAACCAAGATATGACTTCTCACAACGACGAAGATCAAGCAGCTGA
TGTCCAGACGGAAACTGAAGTTGCTCATAGCGTACCGGACGCATCAGAATCGGTAAAAGC
TGTCCAGGATGAAAGTTCTGAGCTCAGCCATGATGCATATGTTGGCGTTCCTTCTGTGGA
GCAGCAACCTGCGCCGATTGATGTTGTCAGTGGTGAGGACAAGCTAATGGTTGAATCCGA
TGGCGCTGCTGACCACAAGAGTAACGGTTCGACGGCGGCGGCAGCAGAAGAAATAGTGGA
GACGAAATCGGAGTTGAAAAAGGACGAAGGTAACCGCACCTTCACTATGAGGGAGTTGCT
TGATGAGTTGAAGAAAGGAGAAGATGGAACCAATGCAGCTGGCGATTCCGAGAGCGAGAG
GCAGAATGCCAACTCTTCTTCATACGGCCAAGGTGGTAGTCAAAACCAACACAATCCGCA
AAATAACACAGCAATGGAGTTAATAAATAGTGTTACTGGAAATGATGAGGAGGGTCGTTC
TCGCCAACGGGTTCTGACATTTGCTGCCAGGAGATATGCAAGTGCAATTGAAAGAAACCC
TGAAGACTATGATGCATTATACAACTGGGCTCTTGTACTTCAGGAAAGTGCAGATAATGT
TGGTCAAGATTCTACTACACCTTCAAAAGATGCTTTGCTTGATGAAGCATGCAAAAAGTA
TGATGAGGCCACCTCTCTTTGTCCTACACTTCATGATGCTTATTACAATTGGGCCATAGC
AATTTCTGATCGGGCAAAAATGCGTGGTCGAACAAAGGAGGCCGAAGAGTTGTGGAAGCA
GGCAACAGAAAAGTATGAAAAAGCCGTCCATCTCAATTGGAATAGTCCTCAGGCACTCAA
CAACTGGGGATTGGCTTTGCAGGAACTTAGTGCCATTGTTCCAGCTCGGGAGAAGCAAAC
AATCGTAAAATCTGCAATTAGTAAGTTTCGTGCAGCAATACAGTTGCAATTTGATTTTCA
TAGGGCTATTTACAACCTGGGAACTGTTCTGTATGGTTTAGCAGAGGACTTGTCCAGATT
AGGCGTAACAGTCAATCTAAAGGATGTTTCACCCACTGAACTATACAGTCAGTCTGCAAT
ATACATTGCCGCTGCCCATGCACTAAAACCAAGTTACTCAGTCTACACTAGTGCTTTGAA
GCTTGTGCGCTCAATGCTACCTTTACCCTATTTAAAGGTTGGATATCTGACTGCACCACC
TATAGGGGTTTCTGTTGCACCTCATAGTCACTGGAAGCACACCCAGTTTGTTCTGAATCA
TGAAGGGCTGCAGCAGCTTCAGGATGCCGAATATATGCAGCAAAGTCTTTCAAGAGATGC
CACAACTGCAAACAAACATGCTATTAAAGTTGATGTCACGGATATCATCTCTGTCTCAGC
TTGTGCTGATCTTACATTACCACCTGGTGCTGGTTTGTGCATTAATACAACTCAAGGACC
AGTATATTTGGTTGCGTATTCTTGGGACTCATTAGATGGATGGATTGATGCAATCCGGTT
GGTGTCTACAATTTTCGCTCGTGGAAAGAGCGATGTATTGGCTGGTATAATAACAGGCTA
GATCTTATGATCTACTTCACCTATGTCCATATAGCGTAAAACTTGGACATTCCATTTATT
AGTTATGTAGATTTGTTTATCTTTTCACAACACACAATTTTAATGAGTGACCATGTAAAG
AAATTACGACAAGCATTCCGCTTTGCATTGACATCTCAACTAAGACCTGTGTTCGATGGG
TTTGTAATACTTGTGTTTCTTAGGGTTTGTAATGTCATTTGTAAAAGGATGTTTGAAGAG
TTTACTTTATAGAGAGAAATGAGAATTATGAAGATAAAGGCATTTGAATGTGGA
>Ib_pnp_00077_01019
TCTCTTGGTCTTTCTAAGCCCTATAGCTCAAGGAGCTACATTTGAGATCCGCAACAACTG
TCCCTACACGGTTTGGGCGGCGGCCTCGCCCGGAGGGGGCCGTCGCCTCGATAGAGGTCA
GACGTGGGTTCTAAATGTTGCCGCCGGAACCAAGATGGCTCGTATTTGGGGCCGAACCAA
CTGCAACTTCGACGCTAGTGGTAGGGGTAGTTGTCAAACAGGGGATTGTGGCGGAGTTCT
CCAATGTACTGGATGGGGACAACCACCAAACACTCTGGCGGAGTACGCTTTGAACCAGTT
CAACAATCTCGATTTCTGGGATATCCCGAATATCGATGGATTCAATATTCCCATGGAGTT
TGCTCCGACAGTGTCTGGCCCGGGCAAGTGCCACCCGATCTCTTGCACTGCCAACATTAT
TGGGGAATGTCCAGGACAACTGCGAACCCCGGGTTGGATGTCATAACCCTTGTACTGTTT
TCAAAACGCCTCAGTATTGTTGCACGAATGGACCATGTGGGCCAACAGATTTATCGAGGT
TTTTCAAGCAGAGGTGCCCGGATGCCTATAGTTACCCTCAAGATGATCCGACCAGCACAT
TTACTTGCCCAGGTGGGACTAACTATAGGGTGGTGTTCTGCCCACTTGGTGCGGCTCAAG
TCGGTTTACCTCTAGAGAGGAATGAAAATGAAGCTAAGTTGGAACAATAAGCAAGCTAGT
CATGATGAGCTAGCATTATATAATAAGGTCATGCCACTATAATGTGACTTTATGACTTAT
TAATATTAAGCATCCAAATAAGATCTAAATGGGACATTTTTAACCTTTTTTTTTTTCCTT
TTGTTATCTGCTTGTCTCATAAAATAATGATCATTAATGGTGATCAGCCGTCACTTCTAT
TATATATTATAAAGGCTTCATGTTGCTTAATCATCTTCCTAAATTTGTTCCAAACCAATC
TCTTAATTTAAAATAGAGTAAAATGCTTAAAAGTCCCTGAAGGTTTGGGTAATAAAAAA
>Ib_pnp_00078_07157
AAGTCCTTGGTTCTCCTCCTCTTTAGTTTCTGGTAGATCTTGTTTCTCTGCAGTTTCAGT
TAGTGAGAAGCTTTCAAGTCCTTGGTTCTCCTCCTGTTTAGTTTCTGGTGGATCTTGCTT
CTTTGCAGTCTCTGCAAGCCCCTGATCCTCCTCTTTAGTCTCTGGTGGATCTTGTTTAGC
TGCAGTCTCAGTTAGTGATAAGCTTGCAAGTCCTTGGTCCTCCTCCACTTTAGTTTCTGC
TGGATCTTCCTTCTCTGCAGTTGAGAGAATTTGAAGTCCTTGAGAAACTTCTGATCTTAG
ATCATCATCACTGGTCGTCTCCACAACCACATCACACTTGAAAATTTCGTTCTCCTCCGT
AATTGCACCAGACTGGTGAATTTTCTCATCTGCATTAGGTGCCGATGTAATAGAGGTAGT
CTCTAATGGGACAACTTCAATTTCAGACCGAGAACCCATTCGGTCAGAGGAATCAGATTG
TTTTGGATCCAGACTAGGTAAAGCACTTGATAATTGGGTTTCAGAGAGTGGTTGGACATC
AATCATAACTGTATCTGATGATTCAGTTATCTGTACTTGCACCGTATCTTTCTTAAAGAA
ATGAGCTTCTTTCTCCTCCATGTTGAACTCATTACAATGCCCTGTAGAGGAGTCATTGTT
CCCGGCTTCATTGTCAGCTGCATCTGAAGATGCAACCAAATCATCTCCAGATGACACAAT
ATTGTCTAGATTGCTCTCATCTGGAACAATTGGGCAATCTTGATCAATCAAACTATCTAC
CTCAGCATTGCCCACATTGGACATCTCCATACCGGTATTTTCTATATTATCCGTTCCTGA
TAAAGCATTTTGCCCCAAAACACGAGAATCAGACTCGTCACGGGAATTAATCTCGTTTCC
TTCTGCATCAAGCTTAGTTGAATTTTCATCATGACTACATTCATTAATTTCCTTTCTCAC
ACAACTCGTGTACATGGCATCACCAGATGGACTCTCATTTCGCGTCCCACAATGGGCAGT
GACATCTATATCCATATGCTCAGTTACATTATCGCCATTGTCAGGAGATTTCAATGGCTT
GTCAGTAGATCTAGTTTCGTCGTTCACCAAGACACCTGTTTTGTCATCTCCTCGACTATG
ATGATCAGCAATGTCATGAGAAGTTTCTGCCTTAAAGAATGAGCCACCGATGTGTGCATT
TCCTGATGAAGAAAGATGTGTAGAAACCTCAGTTGCTGAAGCCAGGGCATTCCCAGGAAT
TGAGCCTCTCTCAATCAATGGGATTCCACCTTCTATTTCAATTTCAGACTCAGCAGTCAG
ATTTGTCATCTCCATCTGGCTGCCTTTGGGATCCAGTGATCTGACATCTTCAGTTGCTGA
AACAATATCCTTCTTTATGCTTCCATCTGTCACTATAGGACATAAACCAGAAACAGCCAT
CTTAGTTTCAGATTCTGAAAAAGGTTTGTCATCTAATCCTTGGCCATATGCATTCTCCAT
TTGTTTGTATATATTTAATTCATTGGTAGTAAAATTTTCATTAGCCTGCTCCTCAACGAC
AATAGACTCCTTCAAATCTGGACATGGCATTTCAATTGTTGCTGGTGCCTCTAGCACCAA
AGTCTTTTCTGGGACAGAGTTGTCACTGCCACATCCATCTAAGCTTTCAATTATAGTCCC
AAACTTCTCAGAATGGTCCCTAGTACATTCACCCCTTTGCAGCTTAATTTCAGGAGGGCA
CTCTTTCAATCCTGCTGAAATATGAACGGCATCAGTTGAAACATCTAGAATCTGTCGTGG
AACTACATCAATCATTGTTGAATCTGTGCTCCGTCTGTCAGAAGCCCCCTCAGATGCTGA
CACAAATACCTTTCTGATGGCAATGTCATCACTACCACCTGCTTGTTCATCTGCTTTCTC
AGTTTCAGGATGAAGAGTTTCCGGTGTAGCTGAAACAGGAGCTACATCAATGGAAATATC
AGAACTCCGAGTTTCAGTTGCCTGGACTTCATGAGCCAGCAATGCGCTGTTATTTATCAA
TGGCAAATCTGAAGCTAAAACTTCCAGTGATTTTGATGCTTCTGTCACAATACTTTGCTT
ATCATCAATCTCAGACATAGCAACATTATCAGAACATTCACTTCCATGTGCTTTCTCAAT
CATATTCTGAAACTTGGTAGAGAGGTTGCATGCACTATCACCTTCTTGAATATCTTTAGA
GTCAGAAATCTTAAGGTTGCTTGTACTGCCACCTTCATGAATCTTATCTTTAGCATCAGA
AATCTTAAGGGTGCTTGCACTATCACCTTCTTGAATCGTATCTTTAGCATCAGAAATCTT
AAGGGTGCTTGTACTATCACCTTCTTGAATCTTATCTTTAGCATCAGAAATATTATCCAT
AAATTGATTATCCAACCCCTCCGTGAACTTGACAGAATTCAGGACAGACTGTGTTGTTGC
ACCTTCTTTGTCGGCTCCATTTTCATCATTGACATTTGTTGAAAAGCTATTTTGCTTCTG
ATTAGCTGTGTCAATCTTTTGTTCTCCTTCTAATTCTAATGTACGAAGAGCTAATTCATC
GGTACGAGGTTGGGAAGCCTGCACCTCAACATCATTCTTCACTTCCAAAGTTGATGAGAC
CTTTTCTGACTCAGTTAACAAATCCAAAGACTGTGTACCTAAATTGTGATTTTCAATTTT
GTGAGTATCTTCACCCCGTAGTCTATCAACCTCTGTCATCTCGTATTTATTTGCATGTTT
TTCTGTACATTCACTTGTAGGGAATTCCTTTTCCTGCATGTCGCTAGAATTGTCAGATTC
TTCAACCAACCTTGAACCCTGATCCTGCCGACCACAAGATACCAGGATTTCAGGCTTCTC
CAATTCAACTGCAATCGCTGAGTTATTATTGTCAATTTTATTAACCATTGAATCGGGTTT
CTTTTCTAAAGCAGTGTCAGCATTTTCGAATGTTGTTCCGTCTATGTCATCTGTGTGGGG
CTCCCCAGAGATTTGGTCCACATTATCCCTTGTACTCAAAACTTTTTCTTGTTTCTTCCT
TTTGGAAGACAAATCCAATACTTGGGTAGACGACACTTCCTGTCCCGAGGTGTTATTCAT
CAATTCCAAAGCTTCAACCTCTCTTTTCCTGCGGGTACTAATAGCTTTTCCCCCCCTACC
TCTACCTTTTGTCTGTTCACTTAACTGTGGAATCTGACCAACTACTTGCCCAGTAACAGG
TTCCATCGCAGCTGATCTCCTACCCCTCCGTCTTGGTACCTGAACTTCCACAGATGATTG
ACTTCCACGACCTCGTCCAGCAGGTTGCTTGATTCCACCAGAGTCAACGATGACAGATTG
AGAAACAACAGAACTAGAAGGAAGAGAAGGAGAATCATCTTGAGCACTAGGAAGAACTGA
TACAACTTGATTATGAACAGTAACTGTAATACTACTTGCAACAGTAGTAGCTGTAGAAGA
ACCAGCAACAGGATTCACCTCCAGTTCCTTTTTGTCTCCAAAAGAAGCAGGAAGAACTGG
AATGGTAGGTAATGCTTTCACAGGTGTAAAACCGGGGGGCGTATCTTGAGATGAGGCAAC
TGGTGAGTTGAGAAGAGTTTCTCTCTCAGTTCCCAGCTCAGACTTTGCAGTGGGTGCTGA
AGGAAGTTGAGTTTGAGCTGCAGAAGACGGTTTTCTACCTCTACGCCTGGGTGTTGCAGC
TACAACCTGTGGTTTATTATCTTGCACATTTACACATTCCGAAACAGAAGTGCTAGTACA
AACAGGCTGAGTAAGAGAGGCAACAGCTGGAAGTAGAGGGAGGGCCTGTTCGCTAGAGGT
AGCAACCCCTGCAGTAAAAGTAGGCAATGCGGCGGAAGCCTGTGTCGTAGGGTTGCCTGG
AACAGGGGCGCTCTGGGGTGTAAAATTGGTTGCAGAAACTCCTGAAGGTGTTGGGACTGC
AGCAGTGGAGGAGATATCCACTTTCACTCTTTTTGGCCTCCCACGTCCCCTTTTAGCAGG
AGGAGTTACACTGGTTGGTGGAATCACATCTTTGTTTTGCTGGGTGGGTGATCCTGCAGA
AACATTGGGGGGTAACATGGAGGCATCTTTTTGTTCAAGTTTAGTAGAAGAATCTGTAAT
GAACTGGTCGGCAGGTGCTGGTAAAATTTTCTCCATTTCTTCTTTTGGCTTTGGAGAATC
TGGAGAATCAACTTTACACAACTTCTCAAACTCTTCTTCTGTCCATTGCTCTTCATAGTT
TCGGACCTCTCTTGCTCTTTTCCCCCTTCCATAATGCTGTGTGTCAAGTCCCCCACCATG
GCCTCTCTTCCGTTTAGGCCCGGATGTAGACACCATCGGAGGAGCAGATACTTCAGATAT
GCTCATGGCTTCATAAAATGGCCTTATGTCATCATCTGTAAGAAGTCTAGAAGGCAAATA
ATGTGGAAGATCACAAGCATTTTTTCCCTGTTCTACCATCATATTTTTCCACATCACCAA
CTCTTCTTCCTTCCTTTGTTTGTCCACAGACTCAAATACATCTATTTCAGATTCACTTCG
GGCAATTAGATAATTCAATGCATCATCATCCAATACAGGCGATTCTTCCTCCGTTTTAGA
CTCCCGCAAAAGAGCTTCCAGATATTCTCTTCGATCTTCAGCACTAGTGTTATTGTCAAA
AAAACCAGCAGTAATGCTCTGATTAGCAACTCCAAGTTTGTGCTCCGCTGCAGCCCTAAC
CTGTTCCTCCACTGAATGGACCGTTTCTAAACGAAGAACAAGTACATCCTTTTTTTGACC
AAGTCTGTGTGCCCGTGCCTGGGCTTGTAGATCAACCTGTGGATTCCAGTCCGTGTCAAA
AATGATCACGGTATCAGCAGCTTGAAGATTCACACCAACACCTCCAGCTCGGATGCTAAG
TAAAAATATAAAGAACGGTGAATTGGGTTGGTTGAACTGGTCAATTAGACCTCCTCGATC
TCCCCCAGAAGTATGCCCATCCAAACGAAGATAACGATACTGTTTACCCCAGAGATAGTC
CTCCATAATATCGAGAAGCCTAGTCATAGTTGAAAAGAACAGGACCCTATGATCAGTTGC
TTTTAGCTTCGGCAATAAACGATCTAGCATTTCCAGCTTCCCACACAGTCTCACAACATT
TGGCAAATAATGCTTAGGAACATAGTCATGAACCTCCTCCACATGAAGCTGACTAAGATA
AGGATGATTGCATATATTACGCAGCTCCATCACAGAGTTGTGAATCGTCCGTGCCTTTGA
AGTCCCAATAGCACCAAGGTTCTCATCCACTCTCTTCATTAAAAGCTTTTGATATGAAGA
GGCCTCACACCTTACAAGCCTTACAATCTTCTCAGGCAATTCATTTTCCACCTTATGTTT
TAGTCTACGGAGTACAAATGGTCGCAGAACTTGATGTAGTCGGTTGATGATGAGAAGGTT
CTCCTCCTCGGAAAGTAGAGCTTCATCGGGTGAAGTATCTCCATTGCTCTCAAATGGTTT
GTTAAACCACTGAGAAAAATCACAGGATGCGTTGAAGATATTAGGCAACAAAAAGTTAAG
TAGCGCCCAGAGTTCCTCCAGATTGTTCTGCAGAGGGGTCCCTGTCAATAGCAATCTGTG
CAAACTACGATATTGCTTCAAATCAGCATTCAACTTGCAGGAAGCATTCTTTATCCGATG
GCCTTCATCGATTATAATATAATGCCAATCTACCTTGCTCAACTTCGGTCTATCATGCTT
ATTCATCAGGTATTCATATGTTGTAAGGAGAACATTGAACTTCAGGTGAACAATTCTTTC
CTTAAATAGCCTTCGTCTCTCTTCTGGAGGTCCTGAATAGACAATTTTGTTTATACTAGG
AGCCCAGAAGCTGATTTCTGAAACCCAGCCAGGCAGAACAGAGGATGGCACTACAACTAG
AAAGGGGCCTCTGTCATTCTTTGTTTCCATTAGGTAACATATCAACGAAATAACCTGAAC
AGTTTTACCGAGACCCATTTCATCAGCAAGAATACCATTCAGATGGTTATTATAAAGTGA
AACCAACCATCTAAGTCCATTCATTTGATACTCTCTTAGTTTTCCACCCTCAAGAGAAGT
TGGTTGTTCTGTAATGACTTCCTTTACAGTGTGAGCCATTAGATAGTATTTCTCGTTGCT
TTCCATGTAATGCTTTGCTTGATCAGCTTCATCTTCATTTTCAACATCATTATTCTCAAG
AAAGTTTGAGACATAACTATCATCAATATCCGTTTCAGAGCGACTTGCCGTGGCTTTTGC
CTCCTGCAGTTTGGACCCCAGCTTTTGGAGGTATTTCTCTGTCTCCTTCAATAGTTGCTT
AACACGGTCTGACTTTGCATCCTGAACCATCCGAAGGTATCCCTCCACATCATTTATTTT
TAAAAGGTTGATCTTCTCTCTCTGGATTCTATCAATCTTCTCACGGTGTACCCTTTCCTT
CCTTTTGTGAAATTCCCTTGCATATCTATTGAAACCTTTCCAACGTTCTCTCTTCATTTT
GAACACATCATCCAGTCTCTCCTTGTGACCTTCAATTTCATTGAAGAACTCCTTCTGCCT
CTCACGTGTTCTCCTCTGTCGCTCTTCCCTCATCCTTTGCTCAAATTTTTCTATTTGCTT
TGGTCTTCTACCAAGCCTGTTCTTCTTTATGGACTTCAAACGATCAATCTCAGTTGCTAT
TGGTCGAAAGAAATCACTTAGTATATCACTTCGAAGTCGACGCTGAATCTCCAATAATTG
AAGCTTCTTCAGTTCAATGACACTTTTTGTTTTTGCTGAAATGTCTTCAGATGAGCTTAC
AATTTCCTTTAACTTCTCGAAACAAGCACCAATTCTTTGTTCAGTCTTTTGTTGTTTCAG
CCTCCACATTTGCTCAACTAAACCCTTTCTTTTCTGTCGATCTATGATCCACTTCTCAGA
AGTGGTATACTTCGGAGATGGAGGCATATCCCCACCATCAGAGTTATCCTCCTCGTATTG
ATCAGTTACGATTTGTTCTAAAGGACCAACATTTCTTTCCAAATCATCACCAGGTAAAAC
GTTTGAACTGTCCAGCATATTCTTAGCCAAAAGATTGGCACCAGTCAGCCCAATTGCATG
GTTTTCAGTTTCTTTCC
>Ib_pnp_00079_00843
CTCTGGTTCCTTTTTAGATGTTGAAACAGACAGATTCTCACCATTGTCTGTTAACTCTTC
AGCCTTCATCAAAGTGTTCAATATTTCTGCATCACTTTCAGCAACCGGAGAGTATTTTCC
AGACTGTAGTTCAGTATTGGCAACTACTTCTTCTCTTTCAGTTTCATTAGAAGATAAGTT
TCTACTGTATTTAGAAAGGCGTTTCCTTTTCCTGTAGGAAGGATTAATGGGCGACTCGCA
TTCCTTTTTCACGTTTATATGAGACATCCCTGGACCTTCTTCTTTATGCTCATCATTTAC
TGGAGCAGCTAAGGGTAACTCACCAGCAGTCAGTTTCTCTTCAAATGCACGGATACGCTG
AGTTCGTCGATTTCTGTATGAATCACCATCCTTGCTTCTTAGTATTATCGAGGGAAGATT
AGAATTGCTGACTAAGGCACTCATGTTTGTATTACTTCCTTTAAGGATCGAGTTGGAAGC
AGTAAAAGAAGATATTTTGGATTGCTGTGCTTCAGGAAGAAGTATAGACTTTTGACTGGG
ATATGAAAATGTGAGATCACTAGCAAAACCATCAGCTGATTGAGAAGCAGTTATTGTAGG
ACAGTGTGATGTTTCTGAATTCGACTTTCTATTATCAAGCTGCTCCAATTCAGCTCGTAC
GTTTCTCAGATCTTCCCTTAAATCTTTTACTATGTCCTCCGCTTCTTGAAGTTGTGCTTC
AAGTTCATCCACCTTTCTGTGTTGATTCAGTGACACTCTCTCTGCTTCAATGATAATATC
TTCAGCATTCTGGAGCTGTGTTTGAAGTTGCTTTATCTGACTCTGCTGACTCTGTGATAT
AAC
>Ib_pnp_00080_03005
CGAAGGGTCAAGGTGTGGTAATTGCAGGCAGCTATAGCGATATAGCCAATAGTTTACAAC
AGTGACGAATCATGTGAAGACGGGATTGTGAGGATTGCTGGGGCTTGTGAAATCACACTT
GGGATCATTTCTCTCCACTTTGGATCTCACTTTCTTCTTCCCTTGGATTAGCTAGGTTGT
GTATTTCATCAATTGATTCTGCCGGAGTTCGTAGATCTTCCTGGGCCAACCGTCCACGCT
AAGGCCAGCATAAAAGCTGGCTTGTCCAGGTGATGCAAATAGCTAGGTGACAGCTTCAGG
GACGACTCCTAGCTAGCTTAGTGCAACAATGCAGCAAGAACAGATTGATGGAAATAAGGA
GCTGGAAGATGTGGAAGGTTCCACACACCCTGAAAAAGAGTTGCCTGTTTCAAATGATAA
GAATTACCAAAATCATCCCAAAGAGAATGGGTTGCATGATAACAACCACTATGCGAGTTA
TACACAAGAACAACTTGCAGAAATGATGATAGAACTCAGTCTCCAGAATGAGTATCTGAA
GTCTCAATTTGAGTGCTTGAAAAACTTCCCTTCGGCGTCTATGCCCAACCAGCAAATTGG
TTTGACTGAACAAGAAGATACGCCATGCGAAGATGGAAAAAAGCTCCAACAGAAGATAGA
ATTATTGAGTAGTGAACTTTTGGAAGAAAAACAAACACGGGCTGCGGCAGAGGAGGCTTT
AAAGCATCTCAGGGCTGAATTTTCAGAGGCTGATGCAAAAGCCCAAAACCTTGCTACAAA
GCTGACTGAAGCTCAACAAAAAATGGATAAAGAAATAAAAGAGCGTGATGAGAAATACTC
AGAGCTCGACTCCAAGCTCACCAGGCTTCACAAACGAGCAAAACAGCGCATTCAAGATAT
TCAGAAGGAAAAAGATGACCTCGAAGTCCAGCTTCGTGAGATTAAGGAGAAAGCGGAACA
AGCTTCCTCCCAGCAATCTACATTGCAGCAAGACTTGGAGCGCACTCGTCAACAAGCAAA
AGAAGCATTGAAAGCTATGGATACGGATAGACAACAACTAAGAAGTGCAAATAACAAACT
CCGTGATGAGATCCAAGAATTGCGTCATTCCCTAGAACCTAAAGAACATGCTTTTGAGGC
ATTGCAACAATCTCTTTTAGAGAAAGAGCAGATGTTGGAGGACTTGCAGGGATTACTACA
AGCATCAGACATGAAAAGGCAATCTGCTCTAGCTGAGCAATCTGCTAAGCATCAGAAGCA
ACTGGAAAGTTTGGATGCTCAAATAGCTGATGCATTAACAGATAGAAGTAAAGCAACCGA
AACAATAACCTACTTGCAGGGTACGCTTGCTGAAAAGGAGTCTAAGATTGCAGAGATGGA
AGCAGCTTCAAGTGGTGAAGTGGCAAGGCTTAGGGCTGCTATTGAGACTCTAAAAGGAGA
GATGGTTTACCAGAAAAATGAGCATATGAAAGAAAAGGAAAACTGGGAAACTGCATTCCA
GGCCTTGAAAACAAAGTTGGAAGTATCTGAGAGTAATTGTATGCGATCTCAAATTGAAGT
CGCCAAAATGAGAAGTCAGCTGGATTTGGAGTTATCTGTGCAGAGCCAACAACTAAGTGC
AAAAGATGCTGAACTTATGTCTGCAAATGAGGAGATTAATCGCCTTGAAAATGAATTTGC
CTCGTACAAAATTAGAGCTCATACACTCCTGCAGAAGAAGGATGCAGAGTTAGCGACTGC
AAGAGACAATGAACAGCTTAAAGCACATGAAGAAGCCCTTAAGGAAGCTGAAAAAGAACT
GATATCCATATCTGCAGAGAGAGATAAAGCCCTTCAGGATCTTCAAGCTGCTGTTGCTAA
TCACCAGAGTGAACTTGTTGCCAGAGATGCAACTCTTGCCAGTGTAGAGGAGAAACTAAG
GGACATAGAAATAAAGCTAACTTCTGGAAGCGCTCAGCATGAAGAAGAGAGAAAAACTTG
GGAACTAAACCTTAAAACCATCGAGGAAACCTGGCAATTGAGATATGAATCCTTAAAGAC
ACAACAAAGTCAAGTTTCCCCTAGTCATCCAGACACATCAAAAGAGCTGGGGCACATCAA
AATGCAGTACAAACTGCTGAAGGAGGAACATGATTCACTGCGAGATCTTGCTGATAAAAT
GATTGAAGAGAAGGATAAAGAGATTTCCAGACTTATAGATGATACCAAAAAACTTCAGAG
ATTGCTTGACTCCAGACCAACGGCTGAACAAAACAATGGTTACAACAATGAAATCTCCGG
TTTCCAGAAACAGGAGATTCCACATTCAAGCACATCAGCAGCAGAACAACAAATTCTGAT
TTTGGCAAGGCAACAAGCTCAGAGAGAGGAAGAGCTGACACAGACACATAGGCATATTCT
CGTTCTTCAAGAAGAAATAGAAGAACTTGAACGAGAAAACCGTCTCCACAGGCAGCAGGA
AGCTATGCTGAAGGAACAGTTTCGGGAGATGGAAAGAGCAACAAAGAGGGAAGGGGTAGA
TCTAACATATCTTAAGAATGTTATCTTAAAGCTACTTCAAACAGGAGAAGTAGAGGCTTT
ACTACCCGTGATAGGAATGCTGCTTCAATTTAGTCCACAAGAGATTCAAAAGTGTCAACA
AGAATACAGATCTTCAACAGAAGTCCCACAAAACCAAGCAAGTGATGGTTCAGGATCCGG
CACACTCTCCCTCTTCTCTCGATTCTCATTTTCTTGACGACAGCCGTGTTATTAAAACAC
AACAACAGACAAGGCTGTGTTGCGGTATTCTAGTAAAACTTCCCGAGCCAGGTTCCCGCA
TGCCAAATATGTATCACCTATACTTAGAAGATAAATTTTGTCATTCAAGTAAAAAGCGAG
TTCTTTGTTGTTTTACCCTTCTCTTATATTTTGATTCTTTGTCCATTCATTGGCCATGAA
ACAAAGAACCTTGAAACAAGTCATGTTAATGATAAGAAATGATGCCATTTGATGTTTAAA
AAAAA
>Ib_pnp_00081_00966
CAGCAATGGCGTACATTGGGCTGAATGTACACTACTCTACTGCTCCCTTTCCCATCTTCT
CCCCTCGATTTCTCTCTCCTAAAGCTCCCATCTTTCTCAGAGCTTCTCCAACCTCAAACC
TTCATTTGACACCAAATTCCAGAACCAGACTCCTCGTCAGATCATCCATGGCTTCAACTC
CATGGACAGAGGCCGAAGCGACTAAACCCTTTTCCGTGCTCTTTGTTTGCCTCGGAAATA
TCTGCAGGAGCCCAGCTGCCGAAGGCGTCTTCACCGATTTAGTTACAAAGAAAGGCCTCA
ATTCCAAATTTAACATCGATTCTGCTGGTACCATTAATTACCATGAGGGTAATCAAGCTG
ATCCAAGAATGAGAGCGACTGCCAAAAGCCGTGGAATCCAAATAACCTCACTCTCCAGGC
CTATTAGACCCTCTGATTTCAGAGATTTCGATCTTATTCTTGCCATGGACAAGCAAAATA
GAGAGGATATACTCGGGGCTCTAGAGAGGTGGCGTTTTAGAGAGACTCTACCCCCTGATG
CTCACAAGAAGGTATTACATGTTACCTCCTGATTCACTAGATTCACATTAGTTTAAGCGA
CTGCTTTTGCGATTCAGGTTCGCTTGATGTGTTCCTATTGTAAGAAGCATTCTGAAACTG
AGGTTCCAGATCCTTATTATGGCGGCCAAAAGGGTTTTGAGAAGGTATTGGATTTACTTG
AGGATGCTTGTGATTCATTGCTGGAGAGTATTTTGGCAGAGAAATTTGGCCAGAAAGATT
CTTAGCTTGGTTTGGTTTAGACCAATGATTTATATGTATAATTTATAACAGTGGATTGAG
GATTTCTTTCCACTTGCCCAAGTGTATGAATGGGAGCATTCAATGTCTATACCAAGTGTA
TGAATGATTTTTCAAATATACAAGACGATATTTTCTTTACTTTATCATTTGGACTTTATA
ATGTTC
>Ib_pnp_00082_03909
TTTAAACTCGTCATAATGAATTCTCATTATTCACCATTAACAAGTCTTCTTTCACATTTA
TGTCTCGAATATATCATAACAATTCAAATGATCCACACCATGGTTTGTCTATGAAGGAAG
TAAACCAAACACACACATGCGTATGTTACAAATGTAGGAGAGTCCTTCCCACTTTATTCT
CGCGATGAAATAGCAAACCAACAAACAAACCGCAATCTTATTTTCAATCTTTTTGTCATC
ACATATTAACAATCTGGCTGCAATCCACCCCTTTAGCAGAAAAAGCTTCCAAAAGTTTAG
GAAACATCTTGGACAGCATGATCTTGAAACCGGTTGAACTTCCTCTCATATTTTCCTCTT
CATCTTCCCGGTTTTCGTCTCCAAAAGCACAGCCTACCCGAGCTCCTTTCATGTAAGCCC
CACAAGCTGACAGTATGTTATGTGAGCACTTAATGAAGTGTTCATCCACAAATGCTTCAA
AATTCTTAGGGGGTTTGCGGAGAAGATAAAACATGTATTTGCAGCTAACAAGGAAAGCAT
TTTCATTGTAGCTGGCTGAATTCTTCTCTCCCTCTGGTGTGCCCTTCTGCTTGTCATAAC
CGGCTTCATTGAAATAAGGCTTTCGATTCAGGACAAGTGCCTGAATTGATATAAGAATTT
GGAGAAGATTCGATCTTTCTGGATTCCATACTTCACTTCCACTACCCATCCATGTGTTGA
GCAAACTCAGGCAAACCTTACCCCTCTCGTACAAATTCGGGTTTAGACGGAGCCCATACG
AGATAAAATGCACCAATGGCGGCTCGTGAGGATAATCTGGTGGAAGAAAAATGTCAAAGA
AGAAGAGGTTGTCATGATATGGAGTTCCAGGCGAACCAATCATGACCGCCCGCAATAAGT
CCATCCTTTCTTCGTAGACTCGAACGTATATCGATTCTGGAAGATCTTTTGCCATCATGC
TCCACTCAATCTGAACTCTTTTCAGCCAACCTCTTTTCATCTGGACGGATGTCCTTAACC
CCTTGCTAGCAGCAGCAGCAGCATCAAAGAAGTGGTGGTCAGAACAATCACTCGCCATAT
CAAAGCGCTTGAACGATTCCGTCATCTTTGAATCTTGGGAGAAAAGTGGCTGTTGCGAGT
TTCTCTCCCCAAATATTTGGAAGTTCGCTGGTATGGGTTCTGATTCCACGTCCGAAACAA
GCTCATAACCATGTTGTTCTGAGAAAGAGTGGTCAGATTGTGATGGGGATTGAGATCCAA
AAAAGCTACCAATGATGCTTGAAAATATCTCAACAGCAGCTTGAGGAAGAAGGCAAACCA
GTAAACTCTTTTCCTTTGGCTGGTTGCTGCTACTGGAGAATTCTTGAATCGTGGCTTGCT
CTACAGTTTCACGTTGGTTGCTCAAATTCATGGAAGATGATGAAACCTGTTCAGATTTAT
CCATCCGAAAGATCTCATATGGAGCCACCTTTGTTGCACAACCATTTGCCCATTCAACCA
AAACATTCCCATCTTTGAACCCGCAAACAGTTCCCACACGTGACAGATGGTTTTGTTCTT
CAACATGCTGCTGCTTTTCTTCTACAAAAACATCCACTTTTTGAATCTGAAACACCACAT
CTCCATAACAAAAGGAATAATCAGGATGTTCAACTAGCTCATAAGCACTAACAGTTTCTT
CCTTCCTCTCCCAACTCGAGCCATTAACATCATCAGGGTTTGGATCTGGAGCGTACCATT
CCACTTTTGCCATGCGTTCCTTCGAATCATATGTCCTCACAACGCCCCATCTCTGTTTTC
CAGAGATATGCACAAGTTCATCGTAGCTTCCCTTTTCTAGAACGAACTGAGCAGGCCAGA
AATCATGAGCGTCTACAACATTTACTTGGAACAGAGAATTCGCGTCCACTGCAAACGAGT
GGCTACCGTCCTGCCACATAACGTCGACTTTGGTTTTGGTCTTGATGATAACTAATACTT
CGGATTCAACATCAGGTAAAACACACCAATCGCCAAGTTGCCAATTTGCATGAGAGAAAC
AAGACAGTAAGTTAAGGTTGGCTGCTTCCTGCAAGCAGGAAGGAGGATTAAGAGGTACTA
TCTTGTCAGAATCAACAAGAGCACATGAAAGCCAGTCGACATAAACAAGCTCTGCTTCAA
CAGAGGATATGGTCCCTTTCTTACTTCTTCCCTTCCATGCACCACAGAGCCATTGATCCG
TTGTAGAAGGAGCAGTTGAAGAAAGCTCTACCTGAACTCGCTGTCCTGGGTAATAAGGGA
ATTGATCAGAATCTTCAAGTAGATCCGGACATATTAATGGTATGAGCTTTTCTTCTCGCC
CATCTGCTGTTGTGAAGGAAGATTTTGAGCCATCATCAAACATGACAGCCACCCGATCCT
CTTTAATTTTCTCAACTTTTCCAACCCACGGGCCAAGCAGGACATAATCCCCTACAGAAA
GAGATCGAATTTTAGCAATTTTTTTGGAGTTGACCTCTTTGATGGTTTTTCCATGAAGAC
TCTCCAAGTCGACGAGCATGTTAATGTGGACGACTTTACCCGTCTGGCCCATTGGATCAG
AGATGGAAGAAACAATGTCACCATACATGAACCCCATTTCAACAGAGAGGAGATCGTCGA
TTTTGCCAATACTTGCCTCGAGACATGATAGAATGTTTGATGCCTCGCCGCTATACATGA
GTTCGATGTCATCTTGCTGATCATCACTGCCAGTACTGCTCTCACTGAAGCTATCACAGT
CACTGAACAAGTCCATGTTTTTTTTAAAAAAAATAAAATTTTCGATAGGGAGGTGATGAA
GAAGAAGATAGAGTGTTGATCTCCAAATATTGGAGATACAATGCCAAAGGAGATTTGCCC
AATTCCCAGTGAAGATGGAGGTTTTGTTTGCCAGAGGAGATTTTCCCAGAAGGATCTGTT
GAACCTTGTGAGTAAAGACTGCTGCTAGCTATAGAAATGATATGTTTTTCTTCCTCTTTT
GTTGAATACAAAGAGAAAAGGAAAGAAAGTTTTGCCAAAGGAGATTTGCCCGAAGATACT
AGCTAGCTATAGAAAGAGAATATGTTTTTCCTCCTTTTTTGTATCAACAAAAAAGGAAAG
GAAGTTTTGCCAAAGGAGAATTGCCCCCAGTAAAAAAACCAGGTCAAAATCCAGGATTTT
GTTTCCTTACTGCCAAAGGGAAGAGATTTGCCTCGCGCAGAGAACCAATTACAATCATTC
CTTTAGAAGCAGCAACTGATCCGGTATCTGAACTTAACTCATGAACTGATCTTAGTCATG
CACCCCCCTGATTCTTTAGCCCATCTGTCTGTCTGTGTGTCTGTTACAAAACAACAATGA
ATTGGGTGGTCTGCTGAGTGGAGTAAAAGAAAATTGAAGATAACATATAGCGTACCATGT
TTAAGTAGCAGATTGATTGATGATCAACCAGTTGGGGGTCCTGAAACTACTTTATGTTTA
AGTAGCAGATTGATTGATGATCAACCAGTTGGGGGTCCTGAAACTACTTTGATTTTCCTT
CTTGTCCCGCAAGCAAGAAGATGCATATAATGGACCTAGCTAGCTGTCATGGGATTCAGA
AAAAGAGAGAGAGCACTGACTGGTTCCCTCCCTGGATCCCTTCCATCACGCCTCCATTGC
ATCCAAACATGGCAGGGTTGCTGCTACTTTAACCACTTTTTGGTTTGTTCATGATTTAGC
CCAGAATTACATGTCTTAACCAACTGTGTCTGTGTCCCCCCTGTTTGTCAGTCAGTCATG
TACAACAGCTGTTGCAATCGTCCGACAATTCAATTCGACTCAACACAATCTCTCCCTCTC
TCTTCTCTCTATCTCTCTCTCTCTCTGCTTCTTCATCGTCATTCATCTCAATCCATCAGC
CCAATCTGG
>Ib_pnp_00083_02698
CCCTCAAGAGATCTCGCGTCAACGCCCCTCGCGTATTCGAGATCTCGAAGAAAGATGATC
TTTTTCGTTCTTGGGGTTCAACATACCCAAAAACCAAGGAATCCACCATCTACTTTCCTC
CCCTCAAGAGATCTCGCGTCAACGCCCCTCGCGTATTCGAGATCTCGAAGAAAGATGAGT
CTTCAATAGATGTTCTTCCAGACGCTTGCCTCTTTGAGATCTTCAAACGTCTTCCTGGCC
CACAAGAGAGGAGTGTATGCGCCTCCATTTCTAAGCGATGGCTGATGCTTTTGAGCGACA
TCTCCGCCACGAAAACAACTCCGGCCGACGAGAATCAGAAAACCTCGATCATCTCTCTGT
GTCAGAAAGACGAGATCCTTAAGTGTGATGATAAGACTGGCTTTGTCGACTCGTGTGGAA
AAGAAGAAGAGGTTTTCATTAAAGGCGACGATTATTGTGATGTCGATGGTTACCTTTCTC
GCAGTCTGCAGGGGAAGAAAGCTACAGATTTAAGGCTTGCTGCCATAGCTGTTGGAGCTG
CCGGCCATGGAGGGTTGGGAAAGCTTTCTGTTCGTGGAAGCAATGGAGTTACTAATGTTG
GCCTTAAGGCAATTGCTAAGGGATGTCCTTCTTTGAAGGTTCTTTCCCTATGGAACTTGT
CATCTATTGGAGACGAGGGACTCATTGAGATTGCTCGTGGATGCCCCCAATTGGAAAAGC
TTGATCTCTCCCATTGTGTGTCAATTTCAGACGACTCTCTACTCGCCATAGCCAATAACT
GTCCGAATTTGGCTTCTTTAACTATTGAATCGTGTTCCAAAATAGGTAATGTCGGTTTGC
AGGCAATTGGCAGTAGCTGTAAGAAATTATCTTCCATCATGATAAAAAACTGCCCACTCG
TTGGAGATCAAGGAATTGTAGGTCTGTTATCATCATCTGGAAGTGTGTTGAGGAGGCTTA
AACTGCAAGGTTTGAATGTCAGCGATGTGTCTCTTGCTGTTATTGGCCACTATGGTAAAG
CAGTGACTGAATGAGCGCTAATTGGTCTTCAAAATGTTAGTGAAAAGGGTTTCTGGGTAA
TGGGTAAAGGTTGTGGCTTGGAGAAGGTTAGGTCTCTTATGATAGCCTCTTGCTCAGGAG
TTACTGACTTAGGAATGGAAGCAATGGTCAAGGGCAGCCCAGATCTGAAGCAGTTTTGCC
TCAAGAAATCTACACTCTTCTCAGACAATGGATTGGTGTCTTTCGCAAGCTGTGCTGGAT
CGCTAGAGAGTCTGCAGCTGGAGGAATGCCACGGGATCAGCCAATATGGGTTTCTTGGAC
TCCTTTTCAAATGTGCTGGGAAATTGAAGTCAGTTGGTTTCTCAAAATGTTTAGGGTACA
AGGATTTCGGAGTCGTCCCTCCCATGTCTAAGTGGTCCTCCTCTCTTCGTTCTTTGTTCG
TTCGTAACTGCCCTGGATTTGGTGACTCTAGCTTGGCTATGTTGGCTAGGACTTGCCCTC
AACTACAAAATGTGGCGATATCGGGTCTTCATGGGATAACTGACGAGGGTCTTGTCTCGG
TTTTTGAAAATAATGAAATTGGACTCAAGAAAGTTGAACTAAGCGGTTGTGTGAACCTGA
CCGACAAATCTGTCTCTCTATTAACAAAGTTGCATGGTTCCACCCTTGAGGTTCTTAACC
TTGACGGTTGCAGGCTTGTAGGTGATTCTGGTTTGGAAGCTGTTGCTGAGCATTGTTCGG
TTCTTAGTGAACTTGATGTCTCTAAATCTTCCATCACTGATTCTGGACTATTGGCTTTGG
CTGGGGCTGTTCATTTGAACTTCCGAATCCTATCCATCTTCGGTTGTTCTATGGTATCTG
ATAAGAGTGTTGGTCCTTTGTTGAAGTTGGGCGAGACTCTCGTGGGATTAAACATTAAGC
AATGCCGTGGAATAAGTGGAAGCTCAGTTGATGCTATTCTGGAGCGTCTGTGGAAATGCG
ATGTTCTCTACTAAATGTGAAAGGCCTAGTTATGTCACGTTAGCTATAGTTTGCAAGTTT
ACGGTTTGCTTCTTTCAGTTTTAGAAAAAGAAGAAGAAAAAGAGTCTGCTTTGCATCTGG
TTACCTATATTTTTACCCCAGGAGGAGATTTGGCCTGATTTTGTTGCGGTTTCTTTGTAA
GAGAAGAAGCTGTTTGGAGAATTTTTTGCTTGCCCTTTGGAGGGTTTGCTGCATTCTTCT
TCATGGCCAAGTTGACCTGAGGTTATGACATTAATGGGTAATTGGTTATGGAGTTCTCTT
TTCCTTTTATCAAATTATCATGTCTTATTGATGTTTTTTAGCATAGCCTCGCACTGACTA
GTATCGTGCTTGGTTAAGTTCTAAAGTTTAAGTTTTCAGTTGCTTCATGCGGCTGTTTCC
TAAGTCTTAGTGGGTTTGTGTTAATGTGTTGTGGGTCATGGTTGCTTTTCATTGTTCAAG
CTTGTGTCGGATTGTCTTGGGCTTTGGTTACTGTTGTCTGCCCTGACCACCCCTTTTGAA
GGGGGGGTTTTTACTCCTGTCTGGGGACCAAAGTTTAAGTTTTGCCGGCCTTGTTTCCTT
GTCCATGAATTGTAATCTGCAATGGCCTTGTAATTTATTGGAAGTGTTGTTTATTTATCT
GCTTTGGTTACTGTTGTCTGCCCTGACCACCCCTTTTGAAGGGGGGGTTTTTACTCCT
>Ib_pnp_00084_01621
CAGAACTTAGCACCGATTTGATTTCCACATTGTCCGCCTTGAATGTGCAGGATTTCTCCC
CTTTTACGTTTTCCAGATCTGGTCTCATCGTCTTCCAAATCCTCACGAAAATGAGAGAAA
TCCTGCACATTCAAGGCGGACAATGTGGAAATCAAATCGGTGCTAAGTTCTGGGAGGTGA
TCTGCGACGAACACGGTATCGACGGCACCGGCAAGTACAGTGGTGACGCAGATCTCCAGC
TCGAGAGAATCAACGTCTATTACAATGAGGCAAGTGGTGGAAGGTACGTACCACGCGCTG
TTCTTATGGATCTCGAGCCCGGGACCATGGATTCCGTCCGATCTGGACCTTACGGTCAGA
TCTTTCGCCCCGATAACTTCGTTTTTGGTCAGTCCGGCGCTGGTAACAACTGGGCCAAGG
GACATTACACTGAGGGAGCGGAGCTCATTGATTCGGTCCTCGATGTTGTCAGGAAGGAGG
CTGAGAATTGTGATTGTCTGCAAGGTTTCCAAGTTTGTCATTCTTTGGGGGGTGGGACTG
GATCTGGAATGGGTACCCTACTCATTTCCAAGATCAGGGAGGAGTATCCGGACCGAATGA
TGTTGACATTTTCAGTGTTCCCTTCTCCAAAGGTATCTGACACTGTTGTGGAGCCATACA
ATGCCACTCTTTCAGTTCATCAACTCGTTGAGAATGCAGATGAATGTATGGTTTTGGATA
ATGAAGCTCTTTATGACATCTGCTTCCGAACTCTCAAGCTTGCTACGCCCACTTTCGGTG
ATCTCAACCACTTAATATCTGCAACCATGAGTGGCGTCACCTGCTGTCTCCGCTTCCCTG
GTCAGCTAAACTCCGACCTGAGAAAGCTAGCTGTCAATCTCATCCCCTTCCCACGACTCC
ATTTCTTCATGGTTGGTTTTGCCCCATTAACCTCAAGAGGTTCACAACAATACAGAGCCC
TAACCGTCCCAGAACTAACCCAGCAAATGTGGGACTCCAAAAACATGATGTGCGCAGCTG
ACCCACGCCACGGCCGCTACCTAACTGCCTCAGCCATGTTCCGTGGCAAGATGAGCACGA
AAGAAGTGGACGAGCAGATGATCAACGTTCAGAACAAGAACTCCTCTTACTTTGTGGAAT
GGATACCAAACAACGTGAAGTCCAGCGTTTGTGACATTCCTCCCAAGGGCTTGAAGATGG
CGTCGACTTTCATAGGGAACTCTACTTCGATTCAGGAAATGTTCAGGAGGGTTAGCGAGC
AGTTTACAGCTATGTTTAGGAGGAAGGCTTTCTTGCATTGGTACACTGGAGAAGGAATGG
ATGAGATGGAGTTCACTGAGGCAGAGAGTAACATGAATGATTTGGTGGCGGAGTATCAGC
AGTATCAGGATGCTACTGCAGATGATGAAGAATACGAGGATGAAGAAGAGGATGCTGAAG
ACCAGGTTCATGGTTGATGGATGATTAGTGTAAAAATGTTATGTTTGTGTGGTCTTTGTG
TTCAAGACATAAGAGTTTGTCATTGTAGTGCTTGCTTTGTACTCGTTTTCCAACCTATTA
CCTCACGCGCCCTTGATCCGTGACGGACGTATGGAGAAGTTCTACTGGGCCCCCACCAGG
G
>Ib_pnp_00085_02561
TAAAACTCAATTTTAATTTCAGTTTTTTTATCAAATGCACCCAATTTTATTAACTTTTCC
TTTTTCACTTCATTTTATTAGAATTATCCTAAAATTGATTTGTTTTCTGGTGTTGCTTGT
TGACTACTAAAGGAACCTTATGAGCTTGTTGGTTCAACTATCAGTGATCCACTAGATGAA
TACAAGAAACGGGGCTGGTGGGAAGGGCACATGGGGAAAACTTATTGATACCGATGGTGA
ACCACATCTTGACAGAAATGATCCAAACTATGATAGTGGTGAGGAACCTTATGAGCTTGT
TGGTTCAACTATCAGTGATCCACTAGATGAATACAAGAAAAAAGTTGCCTCCATTATTGA
GGAGTACTTCGGGACTTGTGATGTGGACATGGCGGCTTCTGATCTCAGAGAGCTAGGATG
CAGTCAATATCTGCCTTACTTTGTGAAAAGGCTCGTTTCCATGGCCATGGACAGACACGA
TAAAGAGAAAGAGATGACTTCAGTCCTTCTATCTGCTTTATATGCAGATATCATCAGCTC
AACTCAGATCAGCCAGGGTTTCATCATGCTTCTCGAGTCTGCTGATGATCTCGCCGTTGA
CATATTGGATGCTGTCGACATCCTTGCTTTATTCCTTGCACGTGCCGTCGTAGATGACAT
CCTCCCTCCTGTTTTTCTCACCAAGGCTAAGAAACTACTTCTGGAAACTTCCAAGGGTTT
CCAAGCGATCCAAATAGCTGAGAAAAGTTACATTACAGCCCCACATCACGCCGAGCTTGT
TGAAAAGAGATGGGGCGGAAGCACTCGTACGACGGTTAAAGAAGCAAAACGGAAAATAAC
CGATCTGCTAAGGGAATATGTGGAGAGCGGGAATGCTGTCGAGGCTTGTAGGTGTATACG
AGAGCTGGATGTTCCATTCTTCCATCACGAGGTTGTCAAGAGGGCATTGATTCTCGGAAT
GGAAATTCAAACAGCGGAGCATCTAATTATGAAGTTACTTAAGGAAGCGTCGGAGGAAGG
GTTTATAAGCTCCAGTCAAATGGTGAAAGGGTTTTCTCGTTTATCCGAGAGCCTCGATGA
TCTCGCCCTCGACGTCCCGAACGCGAAAGCGAAGTTTCAGTTGTTGGTTCCGCAGGCTGT
CTCAGAGGGCTGGCTTGACAACAATGCGTTCTCGATGGAGCATGAGGATGGGGTTCTTAT
TAATGGGAAGGAGGGTGATGATGAGAAGTTGAAACGATATAAAGAAGAAGTTGTTACAAT
AATTCAGGAGTATTTTCTATCTGATGACATCCCCGAGCTTATCCGCAGTCTGGAAGATCT
AGCTGCTCCAGAATTGAATCCGGTCTTCTTGAAAAGGCTGATCACTCTCGCCATGGACAG
GAAGAACCGAGAGAAAGAAATGGCGTCCGTCTTAATATCGGCTCTTCACATAGAGATATT
CACAACGGACGATATCGTGAACGGATTTGTGATGCTTCTGGAATCGGCGGAAGACACTGC
TCTGGACATTCTGGACGTGTGGAACGAGCTGTCTTTGTTTCTGGCAAGGGCTGTGATCGA
CGACGTTCTTGTCCCACTAGACCTGGACGAGATCGGGGCCAGGCTGCCGCCAAACTGCGA
GACAGTGACGATGGCCCGGTCACTGATATCAGCCCGACACGCGGGGGAGAGGCTGTTGAG
GTGCTGGGGAGGTGGGACGGGATGGGCAGTGGAAGACGCGAAGGACAAGATCCAGAAGCT
TCTAGAAGAGTACGAGAGCGGGGGAGTGGTGAGCGAGGCCTGCCAGTGCATTCGGGATCT
GGGGATGCCTTTCTTCAACCACGAGGTGGTGAAGAAAGCGCTGGTGATGGCGATGGAGAA
GAAGAACGATAAGATGCTGGATCTGCTGGAGGTTTGCTTCGGGGAAGGGCTCATAACCGT
TAACCAGATAACGAAAGGGTTCAATAGGATCAGGGAGGGGCTGCAGGACTTGTCTCTAGA
CATACCGGACGCTGTGTTGAAGTACGAACTGTATTTGGACCGGGCGAAGGAGAACAAGTG
GATCCTCCCCTGGTTTATCGGCAGGTATCCATCTTGGGGGGACGATTATGACTACAAGGC
GTACTACTATGATCAGGTACCATATAGCGAAGAGTAGAGATGTTTCATTTCTTGAAGGGA
GATATGATGGAGGATGATATGTTATGTCTCCTTTCTTTTATTGTATCCTTTCTGGTTGGT
TGGTCGGAGTTGGAGTTTCTTTGGTCTTTGTGTTTTCCTTTTTAATCACAACACTTTGAC
AAACAAATGGTGGTACAACTAGTAGTAGTATGAGTATGATCACATCCCATCCATACCTCC
CTTGGCTAGTAAGTTGTACTGTTTTCTATTCCTTTTCTCTATTATGCTTACTTCATCCAT
TCACTATTGTTTGGTTGGGGTTGTATTAAAAGCAAAAGTAACTTTCACTCAAGCACCAGT
TCACCACCACCACCATAGAATAATTGTCATTTTCACATGTTGTGAAGTATTATATCAAAC
TCCAAGGCCTTGGTAGGATAATAGCCTATTTTTGACAAAAA
>Ib_pnp_00086_01711
TTTGATCTTTGGCAATCACTAAGGAGCAGAATGCAGAAGAAGGCCAGGTAAAAGATCTGC
CCCTTTTTTTAATATATAAATGGTGATGAAATCCTTAACTGTATAGAAAATGCAAGAAAA
TTGGGGGTGAACATAACATAATTTCACAACTATTGAGTTATACACTACTAATGGAAGGAA
TTTCACATCATCATCATTAACAGGCTGTGCTGCTTTTGCTGTAGTTTGTCAAACATACCT
GGATGATCTATCTAGATTAGATGGAATGCAATGGATGATCGATCCATCTATCAGGTTCTC
CTCTCCCTCCGGTCACTGGGTCTTTTCTCCTCTGTCTCTTTTCTTCTTTGTTGCGCAAAT
GCAGTGTATCCAGATCCAGCATTAGCAGAAGACAATAATGTGGACTGTGCACCAGTTATT
GTAGCAAACGGATCTTGGCCCCCTCCTCCTCCCGGTGGTAGTAATGGATTTTGTCTCTCA
TTGTCAACCTTGTCCCACTTTGACTTCTTGCTCTGTCTTCCATCCCGTCCCACACCATCA
CTACTGTAACCAGGAATGGAAGGCAACCCACTGGCAGCCCCAACTGCAGCAATTGACATC
AAACTAACTTTGGGAGTTGGAGTCACTATTCCAAGTTGAACTCCACCAGAAACGTAATCA
ATCTTCTGAGTCTTCTTTCTTTCTTGCTCTTTCCTCTCCATATCTCGTTTCATATCAGCT
TCTGCTTGTAAAAACTATTTCATCATAGAAGTCACTTCTATCATATCCATGAGGGTCAAA
TACATCTTTATTGAAGCAAGAACCAATTTGATCAATGTCTTGATACGTTACAGCATGCAA
CAAGAAGTCGGGATTCCTGTATTCCTTCTTGTTTCGGACTTCTGAGTTGTAGCTTTTTCC
ACCTCTCTTAAGCTCGAGAAATTTGTTGATTCTCCTTTGCAGTTCATCAGAACATTTTGT
CGATGGTGGGGGAGGTAGAAATTTGCTCAAGGGATTAACTTCAGCTTGAACTTCTACAAT
AACCACTTCCACTTGACCAACTTCTGCTTCACATACAGCATTGTTCAATTTGTCAGAAAG
TGATGGATTGAGTTGTGCGGTTAAGTGAACATTTTCCTGAATGCCAACTTTAAGGACCTG
AGAGGAAGTCTCTGATACAAAGTTTCCTTGGATTTCACTGTTTTCCACTTGAAGCTCTTC
ACTACCAACAATGCCAGCAGTTCCCATTGTCTCACCGTCCTCGGCTTCAGGAGACATAGC
AACTTCATCCTGTCCGTATTCTACAATCGCTAACCTTGCCTTTACATTCCTCCGATAATC
TACTGGAACAGCTTCTTCTTGAGAAGGAGAACCAGTCTGCTGTGACTTGAATTGCGGTAC
AGGCACCGAAGCGCTAATCGCTAACGGCGTCGCATCGTGTTCCTTCCCCGAATCGACCAT
CTCTTCATCATTTAACATTGTTGAATCTTCTTCCACGCGTGTTGTTGTCCGATCCGTAAC
GTCGTCCAGTTCGTCATCTTCGTCATCTGAGTACATGGAGGAGATCAGGTTCATACCGGT
GGATTCTCTCTCTTTGGATGCCATTAAACACGCAAATCAACCTTCCGTAGTGGATCTATA
GAAGAAGACTCCCGACTGCAGAAAACCAGGTGGAGGAACAAATAATTAAGGAGAAGAGAA
GAAGAGGAAGGAATGAGAAATTTAAGCAGGC
>Ib_pnp_00087_05489
CTTTCATGTAACTAATTCAGAGGTTAAATTGACCTCAACTACATCTAGCTATCTGTCTTC
GTGTCTTCCTTCTTCATTCCTTCAGCATGTCCACGATGGCCAAAGCGGAATCAAAATCAG
GCTGGATCTCAAACTTGCTCTGTTTCCCTCGATGCTCCCGTTCACCATCTCTACACCGCC
ACCGTCGGCAAGAACTCAATCATGGCTCTAGTTACTTCAAATCACTCCATCTTCACCAAC
TAGATCAACGGGATCAGCGTCGCTCTTAAAACCCCCAAAGCCACAGTCGGAATTGACGTC
GAATGGCGCCCGATGCTCACGACCGATGAGTACAACCTGATTCTTCAAATCTGCGTCGGC
GATCATCGCTTCATCAATCAAACCCCCTACGCCGGATGTGAGCGAGATTTCGACCGAGAA
TCGGCAGGACAAAGCTAGCAGTTTCCAGATCTTCTCCGACACAGCCCCAAACGATTTCTA
GCCCATATTCACTGCTTCACGATTCCGCTGAGAGTGAAGCGACTATTTGAGAACAGAAGA
GGCTGAAAGTCACTGCCTTAGTGCACCTATTTCTGGCGATCTGAAGTCTGCCATGGAATG
ATTATCCAATCCATTCGTTGAAGTCAACTTTGTCGGCGTTGTGTGCTTGAAGAAATGGCT
TAACAGTGAAGCTGATGTAAACCAGGAGCTGCGCAGGGGATTTTCAACCACAAAAGCAGC
GAGGGAGAACCATCTTGCGAGTTTGGAGATCTTATTCAAATTTGATGCATCTCAATCAAA
CAGTCAACCAGAATCTGCTCGTTAATGGCGATTTGTCCGACATCGGCCAATCGACAAGTC
AAGCTTCCACCGATTCTGACGAGAATGAGAATCGGACTTCTGTCGATGGAAGCTCACCGG
AAACCAGCAGCAATCACAGCCGAAAGAAGCGGAAGCATCTCCGATCACATAAGCCTCCTC
TTCCTCTCTCTCTCGGATTGAGATTAAATGTTTTTGAACACGCGATCCTCCCTCACTAAT
CTTTGATGAACCAGTTTTGAACGATCAATTACAGGGATGAAGAATTGGATGCGAAAGATG
ATTCATGCAAGATCCATAGCGCTCTTTAGATCGAATTCAGGCGGCAGTTCAGCGGAGATG
GTCGTTGCTTGGAGCCGGCACCACAACCGTAGCTCACTCTTTCTCCCTTCTTCCGCTCAA
GCGACAGCTCGAATTCATCATCGGACCTGCGTTGCTGCTCTGAAATTTCTAATCAGCAAT
TCGAAGCTAGTTGTTATGCTATGCAAGACCTGTATTTCCTCGTGAATTGGAAGGCTATAT
GCTGCGATTATGCTGAAGAAGATGACCGAAAAGGGATGGTGAAGAAGAGGACGAGAAAGC
ATATCAGCTTCTGATGGAGCAAATCACGTTCCCCTGATTTTCTCTCTCTTTCTCATGATA
ATCACTAGCCTAATTCATCCATTCTTTTGCAGGATGCCTTCAAGCTCTCTCGCTGTTTCC
AGTTTGACCGGGGGGAGTCGCTGTCACTGGAGGTTCCGAGCGATGCTGTCAAACTCCAAC
ATCACAGAGGTCTGAAGTCGCCGCAGCCGCTCACTTACTCTGAGCTTCGTCGCGCTATGT
CACCCTCCGCCACCAACAGACTCGGTCAGGGAGGTCTTGGTCCCGCGCACAGAGGAAGTC
TTCCGTCAGAAGAATTGGAAATCTTCATTATCCTCCGATCATGGACCTCTCTTCCTCGAT
TAAGGGTCCTTTTAAGAACCGTGGGTCGGCCAAACATTGCCGAATGACGTCGGATGTTGC
GTGCTTCGGGCAATGATTTTTAGAGGAGTGGACAGACAGAGGATGCTGGCAGCGATTCCT
CTCCCACGACAGAAGCTACAACATAAAGAGACCTGGGAGATTTAGACGAATTCATAGCCA
AATTTGTGAAATCAGGCGACTCCAATCCGATGACAGATGGGAAGCAAAAACCACAGCAAC
AATGTAATCTCTCCACATATGGAAGCCATTGCGGGATCGATCGGAGTGGTCATGGAGGCC
TCCTGCTTGCAGCCCATTGATAGTATCGAGACGTGCCTGCAAGTCGATCGCGGAGGCGCA
TAAAAGGGAACCGTGCACTGTGGGACTACGGAACCAATGCGGCTTTGTAGTTCGGGTTCA
AGTACTCGCGGACCGAGCAGCCCAGCAATAACACCAGAGTTATCTCAGGATTCGGCATCG
GTGTGCTAGAAACTCTCGGTCATCGTTACTCCTTTTGAGGTGGTGAAGATAAGACTCCAG
CAGCAAAGAGGACATTGGAGTCTATTAGCAAGAATTGTCAATTGCTGTTCGAGGATTTAA
GCTACCTGATCAAACCTGTGGCCGACCTCTTAAAGGTTTTCGTAAACTGAAGTTCCTCGC
CTTCTCAACACGGACTCCCAAGCAAAAGGAACGGACTCGTTTGGTGAAGCGCAGCACGAG
ATCAACGTTTGAAGTCCTAACCGTGAAACGACGGCGGTTCGAGCATGGCTTGGCGCCAAT
CATGGGTATTTCGGGTTTTATTTAGCTGATTCGAAATCATATGGCTATCAAAGGACGGAG
GATGACTGGACTTTTGGAGAAGAGGGCGGTTAACAGTTTTTGATTTGGGGGCAGGAGGAA
GATCCCAAGAAAGGACGATGACGACTTCTTGAGAGACGACCGCTGCTACATTCACCCAGC
GGCGGCGATATCCATGGCAGCAGCCGCAAAGCAGCATTTTCTCCTGCTCTTCGCGATATG
ATCCTCAAGAAACAACCGCTTTTGAACATTCGATGACAGGAAGGGGGAATTGGAGGCATA
ATGGAGTCCAGATTGACAACGGTCAACCAAGGCCTAATTCCGGCAGCGCTGCAGATTCAG
ATCGAAGCCAAATCTATGATGTTTTACTCATCTCAAGCATCGTCTCACTACCGATAGTTG
GAAGAAGATGTAATTGAAGACGATCGGGAGGACAACAAGGATGGCGATGAACCCTTATGC
AGCGAATCGAATCGGGATGTCACTTGTGATTCTTGAAACCGGAAAGATCGCGCATGCATA
ACCGCCTAACGTCGGCTTCTTCTCCAATCAGTAAGTCAACGGCGAGCTCCTCTATCTTCT
GCTTCGATGTCGCCAGCGCACTTCCGTCGAAGTTTCAGATTATTCCGATGATGAATTGTG
AGATTCTTGCCACAACTGCCGGAGCTCTCGGACCAGCCGGATTTCCCGATCATCTTCTCC
GGTGAAACAGTCGCCGGACTCCCACGAAACTTCAATACCTCGCTTTCATTCCACAAACGA
TGATCTAGGTCTTCCCGGGATTTCCATGGAGCTTCTATGTTTTTTTTGTTTATTTTCCTG
CCGCTTGTTCTACTCTGCTTGCTCTGCTATGTTTTGTTCTTACAGGAATCAGCGTATGGA
GAGAAGAGATAAAGAAGCCTGAAAAACGAAGAGAAATTCTTTCTCGTCCTGGGCGGCCGA
CGGAGAGGGGCAGACTGCAAGACCCGTCGCTCACGGTGGAGGCGAGGCCCTCGCTCTTAC
TTACCAAAGGTCTTCCGATTCTTCTCTTGCTCTCAGTGTTCTTCCCTCTCGACTTACGAA
GACAAACTATACAAAGGCCTCAAATTGATCTCTCATCTCACTACAATTGAACGAAGGTTG
AAGAGATGGCCTCGAACAGTGCTGTGCAGCCGTTAAGGAATTGTTGAAGAAGCCCTTCGT
CTTGCAGTCGACGACACTCCAAGTAAACCCCTCAGGAGCAAGAAACGGTCGGATTCACAG
TCCTTCACCTGCCCACCACAGTTATCATGAAACCCAATTAGTAAACAAGAAGCAGGTGCA
GCCAATTGATCATCAAATTATACCTGAGGCCTTGGGGTAGCTGTTTGGAAACTATGAAAT
TCTGGAGTTACAAAATCAGGAGGTTTGAGAACGATTTCGACGAGGAAGAAGAACAGTAAA
AAAAAATACCTGAAACTGTGGATAATCTGGTTCGCTGAATAGAGTGATCAATTTCCCAGA
CTCTACAAGGTGATCTATAGTGTATCCTTCATCCATTCCACCAAGACTAGAATCACAAAT
TTTCTAGCGTCAATCCGATGCTCTCCTTTCCTTGATGTTCGTATCAGCGGAATAATTGCT
GCAGTTCTTTCACGCTCCTTGGCGAGGACATCTCATTACAGATCTAGCAGCAGCAGTCAG
GGATTTGAACAATTGATTACTCAACATATGGGCAAAGTTAAAATCGAGATCGAGCTTAAA
GAAGAACACTACAGTCTGCATAAGGAAGCTATGAGAACATTGAAATTGTAGTTTGTCTCA
GGATCTATAAACCAGAAGGCCTCCATCAGCATCTACGTGCTCCTATGGAAAGAACGTGTA
GAGAGTCCGAGAATCAGCTAGTCCGCTGTCGCCGTCAGCAGTCAGATCTCCTCCGTCGTT
GCTCCCAGGATCTCCTCAACAGCAGCGAACTTCGTCTCCTCCATCACTGACAGCCGCTAG
TCCTCCGCCGAAGCTCCCCGATCTTCTCCGCCCGCCAATAGCTTCCGGATCCTCTTCGAC
AAAGACGAACACCGCCAACAGCACCTGGATCTCTGCCCAGGGTCACCGGAGTGTAACAGA
CACCTGCCACAGCTTGCTGGGTTGTTTTGCCACGATCACAGCCGAGCGCTCGATGGTAAA
ACCGGGGGGGCAGCCATCATCATCGGCTTCGTGGCGTCTCTGTTCCGATCGGAGGCATGA
AGATGGCGGAATAATGCACTTGAAGCAATCCAGCTTCACAGTAGGTGGAATATGTGGAGA
GTGTTATCCGCTGACACCTTGGCATGAGATTTATTGCCACGCTGCTGTGGGCCCAATTGA
TATGAACGGGCGGAAATGAAGGAAATGCATTACCCTAGGCCCGGGCCCAATTGATATGAA
CATGCGGTGATAAAAGGAAATGCCTTACCCCATTTATTGATTTATATAATGAGCATTTGA
CAATTAACTTCATGACGGGACCCACGGAAGTCAACTATGATTTTGCATAGTTCTTGTCAT
ATTCTGTCATATTCTGCATGATTTCTAGATGCAACTGATGTCTTTATCATTGGGGGAAGT
TTCTAGCAGAAGCTAATTTGAACTTGTTCCGGTTAGATGGCTTATTGATGATAATTCATA
TATATTGCCCGGCTTTCAAGGAACCAATGACCAACTTAAGGAGTTGACTGATTTCGAGAT
ATAGCGCATGGATTTGAGCTATTGCCCAAGCTATATTGCAAAGCCTCGGCGGTTCGAGCA
TGGCTTCATGGGATGTGCTAATCATGGGTGACTTCGGGTTTTTCTTTAGCTGATTCTAAA
TCATATGGCTATCAAAGTTCACTTTTCTCGGAATAGTCAGGCTAGTGGATATAGATTGTC
TTTCAGCACGAGTGTGGTCTATCTCGAGCCCCGCGGGCTCAACGACGTATTTGTTTGGGG
ATTTTTACTACAGCAAGCTGACACTATTC
>Ib_pnp_00088_01279
AAAATGTCCATCGGTATTTGGTTATAAATCATTTGGGCCATGTAAGATTTTTCTACTCTC
TGTCTAACGAGGAGCATGAGGTCTCTAATAGTGACGCTGCTAGTCTTGCTCCAGTTGCTG
ACTGGTGCCCATCATAATAGAGCTCATAAAGATGCTTGTCCTTCTGGATACGGCGAGGAT
TTTGATTCATGTGTTAAGGCCGATGGGGAACTTGTTCCTTTTAGGAGAGAAGTTTATGCA
GGCGGAAGGATTATAGACATCACGCATAGGTATACCCGTGACACTGCCGGCGGCGGCCCT
GATGGGATTGGGGAGTACGTTTGGCTGACCATGAGTATGAGTAATGGTTCAGACTACAAT
TACTCTATTATGAAATTGCCTGTCCATTCTGGTACCCACGTAGATGCGCCTGGTCATATG
TACAATGACTACTTTAAAGAAGGGTTTGATGTCGATACACTTGATCTCGATGTTCTCAAT
GGTACTCATGTTTTCTGTTTCCTCTTTATAGTAAGCAGCCTTGATTGTCTTAATTTGTTT
CATAAACTTGATCTTGTATTCATTTGTAGACTTCATTGACCATTTTTTATTTTAAATCTT
ATAATATAGGTTTAGTGCTGTGTTTTTCTCCTTGTTCTCCCCTTAATCTTATTGACTCAT
CTTTTTCTTGTTTGGTTATCCAGGCCCGGCCTTGTTAGTTGATGTTCCAAGGGACAAGAA
CATAACTGCTGAAGTGATGAAGTCTCTCCATATTCCTAAGGGAATACGGCGTGTTCTTTT
CAGGACGTTGAACACGGAGAGGAAGCTTATGTATAAAAGGGGGTTTGACACCACCTATGT
GGGGTTCATGAAGGATGGAGCGCAATGGCTAGTGGATAATACTGATATTCAACTCGTAGG
AATTGATTACTTATCAGTTGCGGCATATGATGACCTCATCCCTTCTCATCTCGTGTTCCT
AAAAAGCCGGGAAATAATTCTGGTGGAAGGACTGAAACTTGATGGGGTGAAAGCAGGATT
ATATACAGTCCATTGCTTGCCATTAAGATTATTTGGAGCTGAGGGGTCTCCCATAAGATG
TATCCTCATGAAATAATACTGATCTGGAGAACACGTAGGATGCTGGCATGGTCGTTGTAA
ACATGGAGAGTTCCTGGAAGTTTACTTAGCTATTATAAATAAAGGTTGTCATCTCTAAAC
TGTTTATGTAAAGTATTGCTCTCTCCCATAAGATGTATCCTCATGAAATAATACTGATCT
GGAGAACACGTAGGATGCT
>Ib_pnp_00089_01424
CTCAAATTATTTTCTGCATATTGAGACTAGAAATAATATTTCATGAAACCTTTTCATGTG
AAACAAAAAATTCCACATGGGTTCTTATTGATCCTATTCAAAAACATTCATTTTCTCTAT
TTTCCTTCAACATCTCAAGAATTGTCATTGGTGGTCTTGATATTGTTTTTTGCTCTTGCA
GATTCATAATAATTAATTGAGAAGGTAGTATTTATCAAATTAACTCTGCACAAGATCATC
ATATATCATCATCACCCATACATTACATAGAGAAACAGAGTGAGGGAGAAACAGATAACA
GAGGAGGAGACAAAGACAGATGGGGGGCTAACATTGTTGGTTGGTAAAGACAGAAACAAG
TGTTCTAATGGAACTTGAGGCTGGTCAATATGTTGTTGTTGACCGGATCAGCCAAATGAT
CTAGAAGGTTCTGGAAAGGTCCAACCCCAGTAACCAATCCCTGCACAAAGTAACCCAAAA
CAGCCAACATGGCCAATCTCCCATTCTTCACCTCCTTCAACTTCAAATCCTTCAAAGATT
TCTCATCTTTTCCAAATTCCAAGTGGGTTAAAGATCGGCCCACCCGGGTACGCCGGCTCG
CCCGACCCCACCCAAGTATTTCTCAAACCCTAAGAAGTATTGCTTACTCATGGATCCAGG
AGTGTACCAATCCTGAAACCTTCTGTGCTCTGCAAATCCCATGAGAGCCATTTCCAACAC
GAAAAGGGTATAGTTGTCTGCCCAGTAGCTGTAAGTTCCGGCCGGTTGGAATCACGCCGG
TTTGGAACCATGGGAGGGCGGTTTCCTGCGGGATGAGTCCTAGTTTCCCTAATACCTCCG
GCGCAATTGCTCCGGCGGCTCCCAACATGGCGAAACGTCCGTTGATGATTTCTTCCATAA
GCTAGCCATCTGGGCTCGATGAACCCTCCTGTCCCTTCTGGGTCTGAAAGACCAAGTGGG
TCGAATCCGAAATCACCTGGTAAGCTGCCGTCCAAGTATGTTAGGAGATTGTTTTGAAGC
AAACCATAATTGTCTGTTTGCTCCTTGCTTGACTGGGGGAGTGGAGGTTGCCCGGACGAA
TGAAGAGGAGACTTTCCTGGAAGAGGAAAGTGTGGGTCGGGCAGCTCCAAGAATCTGTCG
GGCAGCCTCAGCTGAGGAGGGGTGAGGGAGGATGAAGAGTCCAACGCTTAAGTATCCATT
GATTCCTCTTTCTCTTCTCTTTCTCTTTCTCTCTCTCTCTTTCTTCTTCTTGATTTCTTC
AGACAGATGAAGCTTCTTTCCCTGTCAACACTCTGTCTCTGATGAAATTAGGAGATCAAA
GAGAGAGAGAGAAAGAGAAAGAGAAGAGAAGAGGCATCCATGGCTGCTCAAGCGTTGGTC
TCTTCATCCTCCCTCACCTCCTCAGCTGAGGCTGCCCGACAGAT
>Ib_pnp_00090_03714
CGTTGCCAAAAAAAAAGTATTATAATATAAAAGGGTATGTTAAAACATTAAATATATCCT
TTAAGGAAAGGAAATCAATACGCATAATCACAGCAAAAGAGTATTCACGATAACTTATTC
AGTTTTTAAGTATTCTACGGAATTTAAGATCATTTCAATTGTTGTTATTTGTTCGTGTCT
GCTGCGGAAATCTGACGCTCTAAGTGCTGCTTGGCTTCTTCAAAAGAAAGCAGTTCTTGC
ATCAGAGAAGCTAACTTTGCAACATTAGCTTCATGGATGTGTTGTGGGACATTCTCTTTG
TAGCTTGAAACATCCATCATCTTCTGCAGACTATCCCTTTGTTTTTGAATATCAGCAACC
TTTTTCTGAATCTTTTCATGCTCTGCTTCTACATCAATAGTTCCTTGGGTCTTAAGATAG
ACAGAAAGTGTTTCGTTCACAACAGACACTGCACAGCCCGCAGGTGCAGCATCATTCTCT
CCAAGAACCTCCAGTGATGATAAAGTTGCAAGTGTAGAAATTTCAAATTCATGACTTCTT
ATAACTTCTTCTGTTGCATTTGACTTGCATAGTGCAAATCCTGCCCTCCTTTGTTGCCTT
TCATTTGCAGGTAACAATGCCCTTAGTGATCTGAGAGATTTTACGGAAGACTCAACTAGA
TCCATCTGAAATTCAACATCCTCATTTGTCCAACACTCAACTACAGATGGATATTCAGCA
ATCATAATGGATTCTTTCCTCACAGAACCACTAGCGGAAGGAAGACGCTGCCACAGTTCT
TCAGTAACAAACGGCATGAAGGGATGCAGTAGTCTCAGTCCATAATCCAAACAGGTCCAT
AAAGTGTCTTGTGCATGAGCCCTCTCAGACACATATTTGGGATCATTATTTGCAAAGTAA
GGCTTGATTGATTCAATAAAGACATCACACAGTTGAAATTGCCACCATGAATATACAGTA
CTAGCAGCATCAGAGAACTCAGACGAATCCAATGATGACACTGTTCTAGAAATGGCTTTA
TTCAGTACAGAAAGAATCCATTGGCAAACAAATGGAATAGCTACTGGAGATATTTTTGTT
GGCGGAACATAACCATCTCCCAGTTTACTCATGGCAAAGCGTATAGCATTCCAGAGCTTG
TTGCACCATTGACGGTACCCAACCACACGTTGAATGTCAAGATTGATTTTATCAGACTGT
GCAGTATAAGAGACCAATGCAAACCGAAGAGCATCCGTCCCACATTCAGGTATACCACTT
GGAAAATCTTTCGCCTGTCCCTCTTTTGCAACCTTCAGCTCAGCAGGATCCAAATTACCC
TCCTCCAGTCTCTTGTGAAGGCCTTCCAGAGATATCCCATTGATAACTTCTAGAGGATCA
ATAACATTGCCAAGTGATTTGGACATCTTCCGCCCATGCGCATCACGAATCATCGGATGC
AAATAGACCTTCCTGAAAGGTACATCACCTCCCAGCTTCATTCCTAACATCACCATTCTG
GCTACCCAGAAAAAAAGAATATCATGTCCAGTTTCAAGAATAGATGTAGAATAAAATGCC
TTGAGATCTGCTGTATCATCTGGCCAACCAAGAACAGACAAAGGGAAAAGTCCTGAAGAA
AACCAAGTGTCTAGAACATCAGGATCTTGGTAGATCTCAAATTTTTTCCCAGAAAATAGA
CATGCAGCCTGAGTCCGGGCCTCTTCCTCATTTCTGGCTACCAACCAGTGATCCTTGTAT
GCACCAATTTCCTTCAGTTCATCCTCCGCCAATACGACATACCATGCCGGAACACGATGC
CCCCACCAAAGCTGCCTTGAGATGCACCAATCACGTATGTTTTCAAGCCATCTCCTCCAT
TCAGCAACATATTGTTTTGGAATGATTTCAATCCTTTGATTTACGTCATCAGTGACAGCA
TTGAGACCATCTGTAGCCATACCTTTGCAATTAACATACCATTGAGGTTTGATTAAAGGC
TCAATGACGTCATTAGTTCGGGAGCATACACCAAGGCGCATCTCATTATCCTTTTTCCCC
CTAAATAGGCCCTGTTTTTCTAAAGCTGCAGTCACAGCCTTACGGGCTTTAAAACGAGCC
ATTCCTTCAAATTCTTTACCGCCATTACTATTTATTTTCCCGTCATCAGTTAGGATGTTA
ATAAACTCAAGGTTATGACGTTTTCCTACCTCAAAATCATTGGGGTCATGAGCAGGAGTT
ATCTTAACTGCACCCGTTCCAAATTTTGGATCAACGAGTATTGAATCACAAACTATGGGA
AGTTTTCTTCCATTAAATGGATGGACAGCAGATTTTCCATGAAGATGACTGTATCTGGAA
TCGTCAGGATGTATAGCAATAGCTGTATCTCCAAGCATTGTTTCCACTCTGGTAGTAGCC
ACAACAATTTCACCTAGTCCTCCTTCCAACGGATAAGCAAATGAAGTCAAAACTCCAAAT
TCCACTTCCTCGTCATATCCAGGAACCTTTAGTAATGTTTTTTCTTTGATATCCATGTAG
TCAACCTCAATATCAGAAATTGCCGTTCGCAATATACAATCCCAATTAACCAATCGCAGA
TCCCTGTAGATTAGGCCTTCTTCATAAAGCCTCACAAAGGCCTCCGTCACAGCTTTAGAT
CGCTGCTCATCCATTGTAAAGCACTCACGAGACCAATCAAGTGATGCACCAAGACGACGT
AATTGTTGGAGTATAGTCCCTCCGTACTGTTCCTTCCACTTCCAGACTTCAGACACAAAT
TTCTCACGTCCAACATCATGCCTTGTTAACTTTTTCTCCCGCATTATCTTCTTCTCCACA
ACCACCTGTGTTGCTATGCCAGCATGGTCCATTCCTGGCACCCAGAGAACATTATACCCA
GACATCCTTCGCCAGCGGATAATAGTATCCTGCATTCAACAAAGACTCAATAGCTGCAGT
TAGAGCATGCCCTATATGTAAAGCTCCTGTAACATTTGGTGGAGGCAGCACGATAACAAA
TGGGGGTTTAGAGCTGCTGGAATCAGCCACAAAGTAGCCAGACTTTTCCCACCATGCGTA
CCACGAGCTCTCAACTGCAGTTGGGTTGAATTGCTTTGCCATTTGACATGAAAGACGCTT
CTTTTCCCCTGAGGGAGTTTCTGGATCAATGTAATCCTCAGGGTTTTCTTCTGTTGTTTC
TCTCTTTGTGGTCTTCTTTTTTGCTGCCTTTGAAACAGTTGATGATGCATTTTGGGCCTG
AAGTTTAGCCGCTTCAGCTTTTTGAGCTGCTTTCAGTTTTTTTAGCTCTTTCTCTCTTGC
CTTTTCATCTTTCTTCTTCTTCTTTTCAAGCTCTTCAGCTGAAAGTGATGGCGCCACTTC
CACCTTTTGCTCCATAATTTGATTCTCGGACAAAGCAGATGCCTTCTCTGTTTCAACCAT
AATCAAATGTCAAGCCGTGTCGGATTCAGATACACGATCAATATAGAAGCTTCACACTGA
GTTTAAGCTTCAACCCTTTGTATCTTTGCCTCTCTCTATCGCATTGACCTTTGTTAATCC
TTGTTATACTGAATGAAGTAGGAAGGCTAATTCCCACCCCAATCGTCAAACGGATGAGAA
AAATGATAGACTAGCTCCGCGACTAAGCTTCGTCTGAGGGAAAGTTGAGAATTGGTTCCG
TTACAGCCGCCATTTCTCCCTATAAAACCCTAATTTTCACTTCCCTCTCTGAAG
>Ib_pnp_00091_01124
CGTCTTCAACCTTGAGCTAGTCGATAATACTAATAATACCCTCTGTAAAGGAAAGAAATT
TGAAAGTTTTGGGTAGCAATGGGAAAGGACATTGAGGTCGGAAATCAGCCATTCACGGCC
AAGGACTACCAGGATCCGCCGCCGGAGCCGCTTGTTGACCCGGAGGAGTTCACAAAATGG
TCATTCTACAGAGCCGTAATCGCGGAATTCGTGGCCACTCTTCTCTTCCTCTACATAACT
GTCCTCACCGTCATCGGCTACAAGAGCCAATCCAGCTCCGACCAGTGCGGCGGCGTCGGA
ATCCTTGGCATTGCATGGGCTTTCGGTGGCATGATTTTCATCCTCGTTTACTGCACCGCC
GGAATCTCCGGAGGGCACATAAACCCGGCGGTGACATTCGGGCTGTTCTTGGCCCGTAAG
GTGTCCTTAGTAAGGGCTATATTTTACATAGTGGCTCAATGTCTAGGGGCCATTTGCGGC
TGCGGACTCGTCAAGGCATTCCAGAAGTCTCTCTATGTTAAATACGGCGGCGGCGCTAAC
GAACTTTCCGACGGTTACAGTACCGGCACCGGACTGGGAGCCGAAATCATCGGAACTTTC
GTCCTCGTTTACACCGTTTTCTCTGCCACCGACCCAAAGAGGAACGCTCGCGACTCCCAC
ATCCCGGTTCTGGCGCCTCTCCCCATTGGATTCGCCGTTTTCATGGTTCACCTGGCGACG
ATTCCGGTGACCGGCACCGGGATCAACCCGGCTCGGAGTTTTGGGGCGGCGGTTGTTTAT
GGGAAAGAAAAGGCCTGGGATGATCAATGGATGTTCTGGGTTGGACCTTTCATTGGCGCG
GCTATAGCTGCTTTTTACCACCAGTATATTCTGAGGGCAGCTGCTGTGAAATCTTTGGGA
TCATTCAGAAGCTCTGGTTCTTACTAATTGTACTGTGAACAACTGTGTTTGTATGCATGT
ATGTATCTTGAGATCAATCAAAGAGATTACCCAGAAACCAAAACACAAAATATTGGGTTT
TTTGGTTTCCTACTTTCCTTGTAATGAAATGTGTTTGGTGCTGCTTGTTGTCAATTAAGA
TTGCCTTTTTTTCCTTTGATTTCTTAATGAAAATCACTATAAAG
>Ib_pnp_00092_01030
AATTGTGGGTTTCTGCTGCTCACTCGCGGTGCCTTAGGAGCCATCCCTGCAAATTCTTCT
CGCCTCCTTTGCTCAACAAGGTGCAGGAGTGAAAGAATTTGCAGGGATGGCTCCTAAGGC
ACCGCGAGTGAGCAGCAGAAACCCACAATTGATCCGTGGTGTGGGAAAATTCTCCCGTTC
CAAGATGTACCACAAGAGAGGACTCTGGGCCGTCAAGGCCAAGAACGGTGGCGTCTTCCC
TCAGCACGACAAGAAGCCGGCCGAAACTATGCCCGCTGTCAAGCCACCCAAGTTCTATCC
CGCCGACGATGTCAAGAAACCCATTGTTAACAAGCGCAAACCAAAACCCACGAAGCTCAG
GGCTAGCATTACTCCAGGGACCGTGTTGATTATATTGGCCGGGAGGTTCAAGGGCAAGCG
GGTCGTGTTTCTGAAGCAGCTTGCTTCTGGGCTTCTCTTTGTCACTGGACCATTCAAGAT
CAATGGTGTTCCACTGAGACGTGTTAATCAATCATACGTGATTGCCACCTCTACTAAGGT
GGACATATCTGGTGTGAACCTTGAAAAGTTTGATGACAAGTACTTTGCAAAGAAGACTGA
GAAGAAGAAGAAAAAGGGCGAAGGAGAATTCTTTGAGGAAGAAAAAGAGGAGAAGAATGT
CCTCCCACAGGACAAGAAGGATGATCAGAAAACCGTGGATGCAGCTTTGCTACAATCTAT
CGAAGGTGTTTCAGATTTGAAGGCGTATCTTGCTGCTAGATTCTCGCTTAAGGCCGGCAT
GAAACCTCACGAGCTTGTCTTTTAGAGGTGCCTGTCGTTTCATTTATCCTGTGTTTTTGT
TTTATCATGTTAGCTGATTTGATTGATACTGAATGGATTGATTTCATGTGAAGTTTTGTC
ATCTGAGATTATAACATGGAACTGAGTTTTCGTTTCAGCATCTTAAGCTTATTTTGGTGC
TAAAATATTGAGTTTTTGTTCTGTATGGACACATTGAGTTTTGTTCACTTTACAAAAACT
AGTTACTGAA
>Ib_pnp_00093_01507
CTTTGATGGACCGTCTGGTAGTCACCACTCTGGATTTGTCTGCATCTTTCTCTCTCACAC
ACACGCATTGGATTGGTGAATTTGGTATATACGGTTCCTTTGCTTTCAGCTTGTTCACTC
GCGCCCTCTTATTTTGAAGATTTTGACCTCGGAAGAGCTTCGGCAAGAGGCTCGCCGAGG
GCCTCCGTCAAAGAATGACGAGAATCATTGGCCTTCATCTCCCGTGGATTGGCTTCACAG
ATCTGTCTGCAAACTGGTGGGATGAGATCAACGGCTCGTCGGAATGGCAAGATGGGATCT
TCTTTGCCCTTTGTGCTGCTTATGCTTTGGTTGCTTCCATCGCTCTGATTCAATTAATAA
GGATTGAACTGAGAGTGCCAGAGTATGGTTGGACAACACAAAAGGTTTTCCATCTCATGA
ACTTTATTGTTAATGGAGTGCGTGCCGTTGTGTTTGGATTCCACTGGCAAGTCTTCAATT
TACACCCTAAGGTTCTTGTCTTCGTGCTACTTGATCTTCCAGGGCTTCTGTTCTTTTCCA
CGTACACACTTCTTGTCCTATTCTGGGCTGAGATATATCACCAGGCTAGAAGTTTGCCAA
CTGATAAGCTTCGGCTGGTTTATCTTTTGGTAAATGTGGGGATGTACGTTATACAGGCTC
TCATATGGTTGATCCTTTGGATACATGACATCACCATTTTGCAATTCATAGGACAGATAT
TTATTGCAGTTATATCATTCTTGGCAGCTTTGGGTTTCTTGCTGTACGGAGGAAGATTAT
TTTCCATGTTGAGACGCTTTCCTTTTGAATCTAAAGGGAGAAGAAAGAAGCTTCATGAGG
TTGGATCTGTCACAGCTATTTGTGTCACCTGCTTTCTCATAAGATGCTTTGTGGTAGTTC
TGTCGGCTTTTGATAAAGATGCATCTCTCGATGTATTGGACCATCCGCTTTTGAACTTAA
TTTACTACATGGTGGTTGAGATCCTGCCTTCAGCTCTTGTGCTGTTCATTCTGCGGAAGT
TGCCCCCAAAGAGAATTTCGGCTCAATATCACCCCATCCGCTAGCATCATGCACACCTTC
ATGTCATCTCTTTTCCTTTTCACCCCATATGGTAGTTGAGTGGAGCAACTAGAGAAGTAT
GGAAACTAATAATCAAGATGATGTATTATTTTGATATGGCCGGTGGTGATGAAGTATATA
TAGTAGCCATGGAACTCAATGCGGCTTTCCAGGTTGATTGTTTTTGTAGCTCTTTTTCGG
TTTGTAGTATTGCTTAAGAGAAATCTCTTGTAACTTCAAGGTTCTCATCATTTATTCTTT
GAGTTGTTTGTAGTTTTAAGCTGCAATTCTGGTGTTTTCATTTGCTTATAGTTTTAAGTT
GCAATTCTGGTAGATGAAGTATTATCCATTTTCTTTCAGTTGTGGCAGTTAGCAGCAATT
CGATTTTGGGATGTCTTTTTGTACAAATTGGTCATAATAAATGTTAAATTTTATTTTCTT
TTTAAAA
>Ib_pnp_00094_00984
ACATTATCAGTTTTGAGTACAATCAACACTCTTTTTCATATCGGTTGTACTCCAGTCTCC
ATCTATGCTCTAGTGCTTGAATCATGGTAATCAAAGACAAACTTTCTGTATTTTCATGTA
TTTAAGTAACTGCAGGGGAAGAACAGAAAAGATGGAACATGACAAAACTGGATTTGAGTC
TTCACCTGAAGGTCCCATCTTATGCATCAACAACTGTGGGTTCTTTGGAAGTGCAGCCAC
CATGAACATGTGCTCGAAATGCCACAAAGACATGATATTGAAACAACAGGCCAAGCTATT
AGCTGCCTCTTCTATTGAGAACATTGTTAACGGATCGACAAGCAGCAGCATTCCCATCAA
TCAACCTGGTTTTGACGTTCAAGTTGTTCCGACTGAATCTAAAGTCCCATCTTTGCCATC
TCCTCCTCCTGCTACTATCACTCAAGAAGGCTTGAGAGCTACAGAGGCAAAAGTAGAAGA
AACAAAGGGAGGGCCCAAGCGTTGCTTTACATGCAAGAAACGGGTTGGACTGACAGGATT
CTTATGCAGGTGCGAGAACATGTTCTGTGGGTCTCATCGATATTCGGACAAGCACGAGTG
CCCTTTCGATTACAGGGTTGCTGGGCAGGATGCGATTGCAAAGGCCAATCCAGTTGTGAA
GGCAGAAAAGCTGGATAAGATCTAATACAATAAGGTATTGTTATGATTGCTTCTTCTTGT
TCTTTGCTCTATGTTCTGGTTTGTTTGAGTTTGAGAGATTCAAGGAAAAGGAAAGGAAGA
AATGGTGGTTTGTTTGCTTGGGGATTGTTTAATATTTTATGATGAAAGTTGTGCTTTCGG
GTTTGTACTAGATGTGCTCAAAAATATGTATTCATCATCATCATCTAAAGTAAGTAATGT
TGTTCTTTCGATTCTTCTCTATAACTTTGGGCTTTGTTCTGCTTTTGTTTACTAAGAAAA
TTTCAAGTTTATCTTGAAAAAAAA
>Ib_pnp_00095_03144
GATCATTTGATTGAGAACCCATATTTGCAGGCAGATGATGAGTACAAGTACCACAACAGC
GCAAATTGATCTAAAAGAAAAATTAAATCCACAAGTAGTAGTTACAGAAAAATTGCCTGT
TCTTTTTTGTACATAAACTAGCTAGAGCAGGAGATATCTATTTTAGTTAGAACAGGTTTA
TCCAGTAGTTTCTCATGGTGGGTGGTCTACTTGACCATACATTCTAATATCTATATGAAA
CACAGTAACAACAAATAGCCACGGCTAGATTTAGAGGAAGATTTTCTGTCTGATGAAACA
GTTTGTGGAAGATGCATGATATTGATATGCTAGTCTATAGAATGAAATGATATGAAATGG
CTTCTTCTTGATTTATGGGTATTGGGTTAAGACTTGAATATATCTGACAGCCTAAGTAGT
AAAAGATGACTTGATTATGTTTCTGCCTGAAATTTGCAGTTTGTTTAGATCATGTTGCTT
CGTTAATTATTCCGATGGTTAATTTCAGATTAATTTATGCTTGTGTTGTTCTTAATTGAC
CTTCTTATTAACATACTCGCATCGAAATGAACATTTTTATACTTTATCTCTTCAAATCTG
ACACCAAACAACCATTTCAACGTGCTAAAAATTACAGAGTTGCATATTGGGAAAACGGAT
CTTTCCTTAAAATCTGAGTCATCTGACAATGAAGAGATGACTCCACGTGAGAAAGAAGCC
AGTGTGGATCAAACCATGAAAGGTTTAAACCTTAAATTGGCATCTCTTCTTTATGAAAAC
CAAGCTAAAGATGAAATTATTGCAAGGCATTCGAAGATTGCTAAGGAGGCCATTTCTGGA
CGAGTGAAGGCGGAAGCAGAAGCTGAGATTTTGAAGCAAGAACTAGAAAAATCAATCAAA
CAGGAGGAAGCCTCAAATGTAAGGCTAACTCAACTAAATTCCGCCCTAAAGGATTCCATG
CAACAGTTAAACTTAATCAAAGGAGGACACGAAAAGGTAATCCATGAAGCCATTATGAAG
ACTTCAACCGAATTCCAGAAGGCACAGAAAAAACTAGAGGAAAAACTTGCCGAACAGAAC
AAAAAGCTGTCAAGTTTAACTGTCGAGAACAACCATTTGGTTAAGGTCCTTATAATGAAA
GAAACGGTTATTGAAGATCTAGCCAATCGGAATTTCCAGGCCGAAGAGGAGTTCAGTAGG
TTGATGGCTAAAATGGATGCGTTAGAAAAGGAAAAATCGTTTCTTGTCTATGAATTGCGG
GTGCTCGAGAAGGAACTTGAATTCAATCGCCAGTCAACCGATAAATCACACAAGCTATAC
ATGGAAGGTGTGAATAAAATCTCAAAGCTGGAATCGGAATGTCAGAGGTTAAGGATTCTA
ATGAGGAAGCGCTTGCCAGGTCCTGCCGCACTAGCCAAGATGAAAAACGAGGTTGAAATC
CTACGAAAAAAATCCAATCTTGGAAATAATAATCCATCACCAGAAATGAATCTCTTGATG
GAGCAGTTGCATGAGATGGAAGAAGAAAACAATACTTTACGAAAAGACTTGGCTCGGAAA
GTTGGTTCAAGAACAGTTCAAGATAATTTGGAGATGGTTAAGTATTGTCATCATGATGGC
TCCAAAGATCTCTCTCCAAAGTCAAGCTTTGGTTTCGGCAGTGATGAGAGCAATAGTTCT
GAGTCATGGGCTTTAGCTCTTATGGGAGAGCTGGAGAATTTTCGGAATGATAAGAACTCC
AGAAGGTTGTCAGATCTCAATTTGATGGACGATTTTGTTGAGATGGAGAAACTCGCAATC
ATTTCTGTTGAACCAACTGGAATTGTTGAGAGCCGAGAAGAACCTATAGCTGGATATATT
ACATGGAAATCAGAAGACAAATATGAGAAGGAAATACAAACTAACCTAAGTAATTCGATC
TGCAAGATCATCGAACTTCTCCGAGTAATTGGTCAAACAAGCTCAACTCCTCCCGGAGAA
GACAACATAATTCAAGTTTTCCAATGGAAAGGCGATATGGAAATATTTTTGAACGAGTTA
GCATCTGCAATGGAGTGGATTGTAGGAAACTGCATTCCTTTTAAAGATCAGTTTAAGAAT
CTGGAGAATTTACATCAGGATCTCGATGCTATGCTGAAGTTGGCGAGTGATATGAACGAG
GACTTGATGAAACGACTCAGGGAATCAAATGAAACAGTTGGAAGCTTGCAGAGAGAGTTA
AAAGAGACGAAAGATTATAAAGGGGAGATAGAGGATCAGGTTGAAAACCAGAAGATGATT
AATGCAGAACTGGATACTCAGCTGAGTATTACAAAAGTGAAACTAAACGATGCCCTACAA
AAACTGGCATCTCTTGAAGTTGAATTTGAGGATAAAACCCATTGTTGTGAAGATTTAGAG
GCAACTTGTCTCGAGCTTCAACTCCAGCTAGAAAGTATTGACAGAAGGCCGATTCACAAG
AACAGTCTAGGCGGGGATGAGAAGCTAGGAAGAACTGGGTGGGAGATCACAGCAGCTTCA
GCAAAACTAGTAGAATGTCAACAAACAATCTTAAGCCTTGGAAAACAGTTAAAGGCTTTA
AACTCTGCCAAAATAACAAATCTAGACAAGGCAATCACTATTGCCAGATCCAAGAAACTG
GTAAATAGGCCGTCCCTTCGCGATCGGATGCTGGCTGAGGACGACTTCAACAAACCCCAA
GATCTCGCGATTGTTACTGCAACAGTGAAAAGTAAACCATTTTTATGCATCATGCCTCCG
ATATTACCAGCTAAATCATCTATGGCAATTATACCCAGCAAGAAACATGGAAGGGAAGGT
GGTGGCGGTTTTCTAAGGAAACTGTTGATGATCAGGAGTAAGGGAGGAAGTGAAAAACAA
AAGGCATACTAATGGCATAACATGGGTTTTTACTATCATGATTTGCGACTTTGCGAGGTT
AGTCTCTCTGATTTGGATTTGTTTTCTGTTATATAGCTTGAAGCTTTGGAAGTGATGACG
TTGTTGTATATATAGCTTGTTGTGGTTTGGTTTTGCCAATAAAAGCTAGATTGGTTTTTT
AGTTATGTAATAATAATGATTGGGATTCTTTTTGTAATTTGCTGTTTGTAATAATGAGAG
GTTTCTTGGTTTTGTGAAAAAAAA
>Ib_pnp_00096_03565
TCCTTCTTTCTCGGTCTATGGTGTCTCCGTCTATGATGTCTTCAATCGTGTGATTTCGGT
AATTAAATCATTCATAAGGAACCAAGATTTATAAGCCTTGGTATAATAAGATTTCCTTGT
GCAGATCTGAGTCATTTGAACGACTATTTTGGAGGCCATATAACAAGATTATCTGTTGAA
TACTGGTGCTAGAAGTAATGCCTCGGGACAGGGATTTGTCGAGGTCTCCCTCTTACAGAC
GAAGGTATTCTCCTTCCCCGTCCCCTTTGCGGAGTCGACATGATAGGAGAAGCCGAAGAG
ATAGAAGCCGATCTCCACATTCTTACAGCAGGTGATACCCGATTGCTTTGGATCTCCCTG
TCTGTCATTCTAGATTTGGTTTCGGCATATCATTCGATCTGGTGGAATACAAATTTTAGC
TGATAACCTTGTGGCTGTTGATTATGACTAATAACTTGATCACAAGCGTAGTTGTACAGT
TCGTATCTTTCTGTGATCTTGTTACTGATGTGCTTTCTTCCATCTTCAGATTTCAACTCT
TGCTCTTATCTCTTATGATTGTTCGGAGATTTAGTTGACTGTAATTGGATAAGAGTACTG
TTCACAATTCTTCTGTTTGGTTGCAATATTTTCATTGGTTGTGTTGCTCAATTTTATGGG
CTGGTGCTTGATTTTAAAGATACTTTTCAGTAAGTGTTGAACATGTATGGAAAGAGAAAA
CTTGAGAATAATCTAGGAAAATGATTAAAAAAAACAAATAGAATCCAATTGTTTCCTAGA
ATTAAGAAATTGAAGGCTGCTTCCTAGCGAAAGGGAATTGAACAGGTGATTTCTTGCTGA
TTCATGTGCTTCCAATTGATCAATTGTTAAGCAGTTTCCTGTGAGTAAAAGAGGGAGCAC
CCCATATATCCTTAGCAATATTTGAGGTAACTGTAAAATGTTTTATATTCTGCTAGATGG
AGCCTGGTTTTGCGCTGTACTTTTCTATTATATTATGAACATTCTAGCAGTCCTCAATCA
TCTCCATTTACCCCCACAGAAGAAAGAGTGCCTCAGCTTCTCCTCGTCGCAACAGGAACC
GCTCCCCTTCCACAAGACGGCTTAAAAGTCGTTCTCCCACACCTAGGCGCCATAAGCGAC
AACGAAGTATCAGTTCGTCATTGTCTCCTATACGCAAATCTCATAAGCAAAGCAGAGGTT
CAGTTGAATGCAAGACTTCCACAGAAAAATTGAAAAGGGAGGAAGAGGAGAAGAAAAGGT
ATACTATTCACTTTACGTCTTTCATATGCTTTTTTTTTTGTTCTATTGTTTTCAATTTTT
TCTCGTAGTTTTAATATATTTAACATCAAACCTAACCCTAAGCCTAAATATTTCTCCGTA
TCAAATCTTAGTATTTTTTGTTTTGTTATTGGCCCCATTTGGTAACACCTTCGAGTGTTT
CCCTTTCTAAAATTTCAGTAACTCAAAAATGTTAAGAACATGTAAAGTTAATATTTTTCA
AATTCAAATTGTAATACCCATGTAAGTTCATCATGCACCATCAGAACTCATATTTGGTTA
ATAAACTTCAATATGTATTTGAGTGAATGTTATGGACAAACTTTTGGTTGTGAGTTTGGT
TAAATCTTATTAGAGTCTAGGTCAGCCTTCTTTAGTATTTTTTTTGTTTTTATCTTCTTG
GAGAGCCCTTTTCCAAAGTCTTGCAATGGAAAACTCTCTATTATAGACCGTGTCTTGCTG
TATCAAACAGCATTTAGTGACTGTAACGTTTTTTGTTTGTGTGAAAAAAGCATTACCTTC
TAATTATAGTAATGAAATAGCCAAATAGGTAATCTTATCCCTTAATAAATCTATTTCTAA
TGTTTTTGTTTGTTTTCTCTAGGCCCATATATTTAATTCTTGAAGCTTGTATGCCATCAT
TCTCATAATTTTCTTGTGTATATTATAGAAACTAGGCGACCTTTGATGATTCAGTAGTTA
TTTTCTGATATTGATTGTCCTCGCTTATTCACTGAGAAGTTTGTAATTAACAAAGTTTTT
TGTTGTCCCCCTTAACTTTTGTGCTAGTTCCCCCTTAAGGTATTAAAATGTAAACCAGTC
ACCCCCAATAAATTGAGGAGAAAGTATATAACTGTTAATCTTTATAGGTGGTCTCTTCTG
TATGTAGCTACTGTTCTAAACGTATTTTAGTGGCTCTATCAAGAGGCTGTTTCTAACCTT
GTTCAAGACTGTAGAGGTTGCGTAGATTGCAATGGACAAAATGAAATTCAGAAACTTGCT
GCTGCCTTCTGATGTTGTCTATCTATCTCAGAATTGCTATTCTTGAATGTTTGTGTTGAC
AGACCTTTGCCTTTGTGTCAGACAATGACATTAGAAAAGGAACTATGTACATTATCAGAA
TTCTGCTCTAGCAAGAGTCTCTTAATGCAAGGATGGGATAGTTTTGGTAATTAGTTTAAA
CCTGCCTCAGGTTACTTGACATTCTTCTCTACAGGCTTTTTTTGAAGGAAGATACTGCTA
TATTTCAACTTGTTATGTTTGATGCTCAATTGGATGCCTCGTTTATCTACTACTATTCAC
CAGTTTTGAAACCCATTTGTTTGGATCACGAATCAGTTAGAGGTATGCCTTAAAAAGCAT
GCACATATATTTTGTTCGTCTGTCATCATGAAGGTCAGTGTATTGTTCTTTATGACGAGA
GGGGAAAAAAATACTGGGAAGATATACTAATTATGAGTTGGTTTTAAATTTAAAACTTTT
GAAGTACCTTGGAAAATGTCCACGGAATTGGATATGTGGTTTCCTCTTTCGACAATACCC
AATTTTCTTCTGAACTTTGCAATCTTTTTACCAGGCGTCAACAAGAAGCCGAATTGAAAC
TGATAGAAGAAGAAACCACAAGAAGAGTGGAAGAAGCGATGAGGAAGATGGTTGAAGAGA
GTTTGAACTCACCTGTGATCAAGCTAGAGGTGCAGAGACGGTTGGATGAAGGGCGAAAGA
AACTTAATGATGAAGTTGCAGCTCAGCTTGAACTTGAGAGGGAAAGTGCTATTATTGAGG
CTAGAAGAAAGGAGGTAAGCATGCTGGTTCTGAATAATAGATTTGAAATTCTGTTCCAAA
CATGGATGGGTGATGTTTTTCAGGAACAAGCACGAAGGGAGAAGGAAGAATTAGAAAAGG
TTTTGGAAGAGAATCGGAGGAAATTGGAAGAGGCTCAGAGGAGGGAAGCGATAGAGCAAG
AAAGGAAAGAGGAGGAAAGGTATAAAGAGCTAGAACAGGCTCAGAGGCAGAAGGAAGAGG
CCATGAGGAGGAAAAAGCAACAAGAGGAGGAAGAACGGCTAAACCAGATGAAATTGTTGG
GCAAGAACAAATCCCGCCCCAAGTTGTCATTTGCTATCGGTTTGAAATAAAAAACATTCT
GTATTTGTGTTTATTCTCTGTTTATTCCTTTTGAATGTTTGCCCTTTTACTTGGACACTC
TCATGTCATGGTGCCTCACCATTCTCCCCATTTGTAGACATTTTTCATGGAAATGATAGT
TTGTCCAAATTTATGTCAAAAAAAA
>Ib_pnp_00097_01160
GCAAGTTGGTAAGTCGAATATTAAAAAATTAAAAGTTCGACTCGTTTAAATTTTCAAACT
CTTTATACGAACTCGAACATGACACTAATATTGTCTACTTAATAACAATAAAAAAATGGT
AATATAGTGAAACTTAAACTCCTCAATAGAGCAATGAATAATTATATGAACCGGATTCTC
AATAATGAACAAACAATATATGAACCGGATTCTCAATAATGAACAAACAATTTACATTCT
TTCAAAGGTTTTAAAAAAATAAAAAATCACTTTCCGGGACAAAGTTTGTAGCATAAGCCC
AAGCATTGTTGTGACAGGATCGGCAAGATGGTCAGCGAGATTCTCCAATGGTCCTTTACC
GGTTACAATAGCTTGAACAAAGAATCCAAACATGGAAAACACATTGCAAGCCTGCCGTTC
TTGAGTTCCTTCACCTTAAGCTCGGCAAAGGCCCTCCGGGCAATCAGCAAGGCCCAATGG
GTCAAAGCTGCCACCAGGGTACAATGGGTCGACCACCTCCCCAAGTGGTCCTCCAGCAAT
ACCGGTAACCCTCCAACAGCACCCATCAAAACAACCTGGGTAGCCCAAATGGCCAAGATG
CTTTTGGCGTGAACCAAGCTTGGGTTGCCCAATAGTCAAGCCCACCCTCGCTGAAAATTG
TGATCCAGCCCTTGAACCAAACTGCCTCCACCGAACTTGACTCCATTCCGGGCCAATAGC
TCGGGGAAGACACAACCAGGGCACCCAACATGGCCCAGCGGCTGTGGATAACCTCAAGCT
CACGGTTTTTAGCAAAGGTCTCTGGGTCAGCAGAGAGTCCAGCAGTGTCCCACCCGTAGT
CTCCGGGGAATTCACCAGTTAGGTAACTTGGGGCCTTCCCCGGAGAATGGGCCCAAGTAC
TTGACTCGGTCTGGAACCATGCCATGGGTTCGAGGAGACAGGGGCCCTTGCTGGTGGCTT
TCCTCATTTTGTGACACGGCCTGAGCCGAGAGCATCAGAGGTAGTTTGGGGAGGTCTTCA
CTGCCCTTGCCGGCAAAGGAAGGAGAGGACAGAGCCATTGTAGAGGCAGCCATGGGAGTT
GGAGAAGAGGGAATATTAAAGATTAATATTCCCTCTTCTCCAACTCCCATGGCTGCCTCT
ACAATGGCTCTGTCCTCTCC
>Ib_pnp_00098_00660
TTTTTTTCGAATAAAGCCAATGGATATGAAATTTCTCAATTGTTAACTGATAGGTGCAAA
CATAACATTAACACGAATTCGAATACATCATTTTTCAGAACCAAAATCATCAAATTTTTA
CAAAGCAACTCAACAACCCTAATCAGTCAACTTCTTCAAGCACGTTCACCTCTGATGCGA
CGAGCAAGCTGGATATCCTTGGGCATTATGGTAACGCGCTTAGCGTGAATAGCGCAGAGG
TTTGTATCCTCGAAGAGCCCGACGAGATACGCTTCCGCTGCCTCCTGCAGAGCGGCCACG
GCGGAGCTCTGGAAACGGAGATCGGTCTTGAAATCCTGCGCAATCTCACGAACCAAACGC
TGGAACGGAAGCTTGCGAATCAGGAGCTCCGTGGACTTCTGGTACTTTCGGATCTCCCTC
AGAGCCACGGTTCCGGGACGGAAACGGTGAGGCTTCTTCACTCCGCCGGTGGCCGGAGCA
GACTTCCTGGCAGCCTTGGTGGCGAGCTGCTTCCTCGGGGCCTTTCCGCCGGTGGATTTG
CGAGCAGTTTGCTTGGTACGAGCCATTTGCGCGAGTGCAGATGATGAAAGATCAATGAAA
TCTAGAGCAGAAAGGTAAGACGAGTGTCCCTGGCAGCCTTGGTGGCGAGCTGCTTCCTCG
>Ib_pnp_00099_01619
TCTCTCTCTCTCTCTCTATCGGATCATCGAGAGAAGCAGTAAAAGCCGCCGTAGGTAGGT
AGGGTTCCACTTCTGCAGCCGCCGTTGCATTCTGCGTGGGCACCGGACTGATGGACCCTG
CTGTTATTGACAAGATCATCGAGCGCCTTATAGAGGTCCGATCAGCCAAGCCAGGAAAGC
TCGTGCAGGTCACGGAATCGGAGATCAAGCAGCTGTGCGTTGCTGCTAAAGAAATATTCA
TCTCGCAACCTAATCTCCTTGAACTTGAAGCCCCTATCAAAATTTGTGGTGACATTCATG
GGCAGTACAGTGATTTATTGAGGCTCTTTGAGTATGGTGGCTTTCCTCCTCAAGCCAATT
ATCTATTTCTTGGTGACTATGTTGATCGTGGAAAGCAGAGTCTGGAAACTATATGCCTCC
TGCTTGCCTACAAAATCAAATACCCTGAGAACTTTTTCCTTCTTAGGGGCAACCATGAAT
GTGCTTCTATAAATCGCATCTATGGTTTTTTTGACGAATGCAAGCGTCGGTTTAATGTGA
AGATATGGAAATCCTTTACTGAGTGTTTCAATTATCTTCCTGTGGCTGCTCTTATTGATG
ACCGGATATTGTGCATGCATGGTGGGCTTTCTCCTGAACTCACTAACCTGGATCAGATTC
GAAGCCTACCTCGTCCAACTGTTATTCCAGATACTGGTTTACTATGTGATTTACTTTGGT
CTGATCCCAGTAGAGAAGTCAAGGGATGGGGAATGAATGATAGAGGTGTTTCATTCACAT
TTGGCCCCGATAAAGTTTCAGAGTTCTTGTCAAAGCATGATTTAGACCTTGTTTGTCGAG
CTCATCAGGTTGTTGAGGATGGCTATGAATTTTTTGCGGATAGGCAGCTTGTAACTATAT
TTTCTCACACATCTACTCTCTTTTCTTTTATGTTTGCTCATACGAATTACTTAACTTTCT
TCTACACCAGGTTGTTGAGGATGGCTATGAATTTTTTGCGGATAGGCAGCTTGTAACTAT
ATTTTCAGCTCCCAATTACTGTGGTGAATTTGACAATGCTGGTGCTTTGATGAGTGTAGA
TGAAAACTTGATGTGTTCATTCCAAATCCTTAAACCGGCTGAGAGAAAAACTAAATTTAT
CATGCCCACCAAAATATAATTGAAGTAACGCCCGACTTCCTACCCAGTGAACATTGCAGG
AGGACAGAAGCTAATCATGAATGAGTTTGCAGTTCCTAGCAGTTAGTGACAAGTATATTG
CTGGAGAAGGAGGATAACTATATTCTAGGTCTCTTTTTCCATTATTCTTCACCCTAGTTT
CCTTGCTTAGTCTTTCTTTTCTTTTCTTTTTTTTTTTTGTTCCTCCGGTTTGTGGTGTCA
AAATTCAGACCGATTGTATATATATTGAGAGTAACACCAGTTGTGGATCAAGGTAAGTAA
GAAATTTGCGTCATGGATTCTGAATCTGTATGCCTTTCTTACTTAGTTTTACCTTCTCAA
ATCTCATTTCCCAGTTTGTGATGCTTTACTAAAGCTTTCTGTAAATGGTTTTTATGGTGG
GTGGTGGTCTTTTTTCAGAAATACCAATTTTTTAACTTTAGTAGCCATCAGGTTTTGGC
>Ib_pnp_00100_02197
CAACTGATGATCAATCACTCTCTTTCTCTTTCCGTTTGCTGCTCCTCACGACACGCGCTA
CGCGCCGCCGTCCTCCTCCTTCTTCTACGTCAAGGATTCTGTATTTTTACAGCTAGCTTA
GCTATACATACATGGAAGTGTATTTTTATATGTTATTGGGAAAATTCCGGATTATCTTCT
TCAACGGATATTGGTTCATCGGACCACAATCCACAAGCCAATCAAAAGAAAAAGCTTACA
AATTAAATACTACTATTACTCCAAAATTTCTCAGGCTTTATCTCTTAGAAGAGAAGCCAG
TCCCGGAACTATCTTAACTCCTCTTTCGTAATTCTTCACATTTATCGCCGGAGGCTGCCA
TGTAAGCTGCGCTACCGGCTTTTGCTCTTTTGAGCAGCCAAAATTCGATTCCGGCGGCGG
AGGAGGTGACGGGTCGTCCGTTTCACCGAATAACAGCTCCACCTCCTCCAGTGCATCGCC
TTCTTCTGTGTCCGACCTCTTGTGGTTCTGTTTACCGGCCTGATATGTTGCAACGTCCCC
CGCCTGAGGAGGAACTGCGGCGGCTCTGGCGTGTGGGGAGAGCCATTTGGCTCGCATGTA
CTCCGGTTTCCTCCACGGAGGGATGTGCATTCCTTTCTTCTTCAGACTCTGTCTTGCCGC
CTCCGAGACTATGGAGATCACCTGATCCAGTCGATCGGATTGGCCGACGAAGATGTGCGG
TAGAGATTGGAGAAGCGCTTTGTAACTTCCGGTTGATCGGGCTATCTCGAATTCTGATCT
GAAATCGACGTCGATGAACAGTCTTCCCCCTTCCGTAATTACATCAATATACTCGTATTC
TCCGGCCGGACAAGAGGGAGATTTTTCCCAACGCGATTTACAGATGGAAGAATCGTAGCC
TAGAAGAATTAAGCCTTCGTTGACGAGATTTCGCATTTCATCTTTCCGTTTGCAGGCTTT
GTTCTTATCCGCAATCTTCCAAGTATCTGCTAGAACATTTCTCTCTGATACAGGACAGAG
CATCAAACTCTGCAGCACCTAATTAGGGTTTACACTTCTGGTTAATTTCAGTTCAAACTA
CATCCATACGATTCTTCTAAGCTAAGCTACAGATTGCAAACAGGAAAACGTTGAGAACTC
ACCTTTAGGGTTTCAAGAGCATCGGTATTTGGATTTGAATCGTTGAGGCAACCGGCAAAC
TCGAACTCGTCGTCCGAGATGTCATTGCGGTTTCCGTTGAAGCAATTGCAACGGTTCCGA
CTACATTTCGTGGCCGCTGATGGCTTCTCGTTCTCCTCGATCAAATTCTGCACCATTTTC
GCCAAGCACAAAGAGCTTGGTTCGAACTCCGTCGGCCCCGTTGCCGCATCTTTGAGTTCG
CCAAACGTAGGTTTCTCCGCCGTAGAATTTCGGAGGACACTGTGGAACTGCCGATCAAAG
AGCCTCCTGAGACGCGATTTCATCGCCGGTTTGGACGAATCATTCCGGATCGAGTCTCGG
AAAGCCTCCGTGTCCAGAGGCTGGATCTTCATCGGAAAATGCATCACTTCTCAAACGCCT
AATTACAATATCTCCTACAATTTCTGATCCATTTTCCCACACTTCTTAAATTCACGGTTA
CAGAACAGCTAAACAAAATTTCTTTCAGATCTCTCAAAAACTCCGATGCGTTGAGATTTC
CTCAGTGAAATAACAAAAGAAACAAGTAAACACGAAGCAACCAAAGTCGCCGTCAACAAT
CAGTCATTCAGTTACCAAAATTAGCTTATCGACCGACCGTCCGCTCATCCAGGCTCCATC
CATGATGTAGCAGCAGCTGATCAAAGAAGGCAAGAGAAAGAAGGAAACTATATCTCTCTC
GAGAGAGCGAGAAGCTTACTGAAGAAGAATGGAATGACTTCAAATCGCAGCAAAACTGGA
ATTGGTTGCGTCTAGCAAAGGTTAAAGAGTCGCTTCGTGGAAAACGTGACGGTGCGGGAG
AGAGAGAACAACATTTCTTTCGCGGGGAGAATAGTCGACGGCCGGAATATCCATTTACCG
GCCACCGGCGTTAGAAAGGTTGAGCGATTGCTTTGATATGAAAGGCGGAGAGGAAAGATG
GAAAGGAGGGAGGCTCCAATGGTTTGGTTGATAGTAGAAAGGATGTATTGGTAACGGAGG
GTGGGGACTGATATATATAGATACGAAGAGAGAGAAA
>Ib_pnp_00101_02745
TTTTTTGATAACATAGCAAGAGATGGCTTTGATTAATACATTACCCAACTTCATAAACAA
AGCATTCCAACTCAAGAATAAATGTCAAACCGTGGGATAAGGAGATAGAATTACACACCA
GAATAAGAAAAAGATAATCAAGAACAATTGAAGCCGGCTCACCCCTAATTCATTCATTCA
CAACATACAGTCAGTTCTAGCCGGCAATCTCCTGAAGAAATTCAGGGGAACAGAAGGCAA
CTTATGTCGAAATCGAGGATGTCTCAAAACATAGAAACCGCTCACCAGCGCCACCACCTG
GAACGGGGTCACATATAATACAACCGCGGCTACTAAACAGAATATCACGAACAGGGCCGT
CGCTCTCGGATCCCTCCAGCTCAGCAGTGACTGAAACCTCTCCCCCTGTGTCGCCAGATC
CCCCACCACCGTCTGAATCCGACCCGCTATACTCCTCAGCCTGTCGTACCTCATCCGAAC
AATATCATTCGGTCGAGACGTCGGAAACGTGTCGAACTCCTCGTCCAGCTCATCCGGATG
GGCGTTGTCCGCGCACGATAAACGAGTGTCCATGTGAGGAGGGTGCCTAGGCCTCCACCT
ATAGTACCACACTCCGATCAAGAACAGGTACAGGAAAACCGTTGGCAGAATCAGTTCCGG
ATACAATACCAATATCAGAAACAGAACGTGGATTAAAACTGTTGTGATCGGGTTCTTCCA
ATTGCATATCGAATCGAACCATTTCCCAACCGCGATCAAACCGCCGAAAACGCCCATTAT
GCGCCGAAAATTAGCCTTGCTTCTTCTCATACTCCACATGTGGGATCCCACGTCGAGCAT
GTACTCCACCGTCTCTTTCCTTAATGGAGGCTCTGCTCGACTAAGCCTGATCGATACGAT
CTGGGTCGCCTGGTGCCTCAAGTTATCGAGCTGGGAAATCGTCAGAGGATGTATGTAATG
CATTTTGGGCAACAGTGGAAGAGAGTAAGTGTTCATCATGTTCAAAAGTGAAGAACAGGT
AAACCTAACCGCCAACTGAATCTCGCCCATCTTCTTCACTCCAGAATTATGCAACACCAA
CAGAGGGTACGAGTGCGTATAAACCCGATCCGTTTCCAAAGTCGATAACCGAATCCTAAC
CTTCCCGATCCGGGAATCTCTCGACCCTCCTCCGTTCTTATCGCTGAACAAATGACAGTT
ATCAAACACCCCAATCGTTAAGACAGTACAAGGATCGAAAACTTCCCAAGTGTACTGCTC
GTTCCATTTAGGCATAAAGCTGTCCACGATCGTCCTCGACCGAACCCATTTCTGCCCGTA
CTTAGCCACACAATATGCGTCGGTTGTCGCCCTTCCGCCCTCTTTCATCTTCATCGGAGA
CAAACCGTGAGCGCTCAAAATACCCAATTCGAGGATTCCAATGTGGTGCTTCCACAGCTG
CTTGGCTGTCGGTTTGAGATCGCTACTGTAATGAGTCGACTCGTCGAGAACGTGATAACC
CCCTTCCAAACAAATCCTCATATGAAGCCGGCTCGAAAACTTCATCTCCTTTTTCTTCTC
ACCCTCCATAATGACCACATGTTTCTCAATGCTATACCATTTAGATACGATGGGTTTATG
ATCCAAACGCCTGTCCACGTACTGCAAAGGAATCACGCACCTCCCAAGCAGTTCCTCCTT
GTTCGACCCAAGTCTCTCTTCCACGCTCAAGATCAAGGGTTCGTCGAAAGGCTCGGCCGC
AACGAACATCAAATCCTCATTCCACATAGGGTTGATCGTCTTGCTAGTTGAAATCCGAGT
TCTCAGCATCTGATTTCCGAGGACGGCCTTCACATAGACCTCCGGGAATCGAGTCTTATC
GGTTGGGATTAAATCTTGAGCCTCGATTGCGTTCACCCTGAGATACCACAGTTTGGGCGA
TAGATATACCTTGGATCGCATATTCGCTAAACCGTCGGAGCCTCCCACAGTGGCGGCGTC
GGAATGCCATGCTTCGGTAAATGCTTCATCAGCCTGAGTTCCCATCCAAACCGCCAACAT
CAACTCTCCATGGATCTTATTCCCGCTCTTGCTCTCCAACCGATACCACTGAGGCGCTAG
AGGACTATCGGGAGGGACGCGTTTGGGGATCTCGTGGAGATCGAACCAAACGCGACCGAT
GAAATCGTCCTTGAGCAAATCCTTGTCCTTCACTATAATTTCGAGCATGGAGGCTTGAAG
ACGGTCTTTGGAGAAGGCAAACACCTGATTCCACTCAGGATTAGTCTTCTTCTCGAAATG
CCGCGTGGTTCCTTTGTAGTTTCCAAGCTTAACTTCCACATAGGGATCGCAGCTTCCAGT
GATGTCCTTTGGAGGCAAATCCTTGGCTTTGACGATCCGAACGTAGAGATACTGCATTTG
TTCAACAAGGTCGTACGTGCTGGTGTGCTTATCACCGGTGACCTTACCACCACCGAGGTG
AGGTTTCGTCTCTTTGAGAGAAAAATCCTCCATCGGAGGAGGAGGCCTGTGCATCTTACC
TCAGAAACTGCTAAGATCCTGAAAGAATGAGGAAGAGTTCCTTGAGAAGATCCGGATGGA
ATCGCAGCTTAGCGAAGTGTTAGGTGGAAGAGGGAGGGAGGGAGGTCCGCTTGGCTCCTG
GTTATATGGCTCTCATACTCGCATTATTATTGTTGTTAACAATGGATGAGTAGATGACAG
ATGAGAGACGGAACAGAGAGAGAGAGAGAGAGAGAGAGAGAGAGA
>Ib_pnp_00102_01048
CTTCTCTCTCTACCCCTCCGATCAACCCTGCTGTACGAAGGATTCGAAGCTCGGAAAGTG
AGTTCGCCTGACTTCTTCGGAAACCATTCGATATTTCATAGTTGCATGTATCGTTTACTC
CTGTAATATCTAGATCTGACCTGGCTTTAATCATGTCTCTGACCAAGCATCTTGCTGATT
CAGCCTTTTCTTTTCTTCCTGTGTAATGGGAAGCTAAAGCTTAAGAACAATGGGGCTCAC
CTTCACAAAGCTGTTCAGCAGGCTTCTTTCTCCCAATCTCGACCATCCCTTCTCTCTCTA
CCCCTCCGATCAACCCTGCTGTACGAAGGATTCGAAGCTCGGAAAGGGAAGCTAAAGCTT
AAGAACAATGGGGCTCACCTTCACAAAGCTGTTCAGCAGGCTTTTTGCCAAGAAGGAGAT
GAGAATTTTGATGGTGGGTCTTGATGCTGCTGGTAAGACCACCATCTTTTACAAGCTCAA
GCTAGGAGAGATCGTCACTACAATTCCCACCATTGGGATTTAATGTGGAGACCGTCGAGT
ATAAGAACATTAGCTTCACCGTGTGGGATGGTTGGGGGTCAGGACAAGATTCGTCCATTA
TGGAGGCACTATTTCCAGAATCCCAAGGGCTGATATTTGTTGTGGATAGCAATGACAGGG
ATCGTGGTTGTTGAGGCAAGGGATGAATTGCGTAGGATGTTGAATGAGGATGAACTCAGA
GATGCCGTGTTGCTTGTATTTGCTAACAAGCAGGATCTTCCTAATGCAATGAATGCTGCA
GAAATAACTGATTAAGCTTGGGCTTCACTCACTTCGCCAACGTCACTGGTACATCCAGAG
CGCATGTGCAACATCTGGGGAGGGTCTATACGAAGGCCTGGATTGGCTGTCCAACAACAT
TGCTAGCAAAGCTTAGACGAATGTGGTGCGAATGGGAGTTATAGCTCAAAGGCGTGATTT
CAGATACTATCTTGACAATTTTTATTTAATTTTCTTTTGTTGTGTGTTAAATCTTCAAAT
TTGAAGATTTAACACACAACAAAAGAAA
>Ib_pnp_00103_02261
GCTAATTTTAGTGTCAAATTCTACTGGGAAAACAAATATGAGACATCAAAATATTGAGGC
AGAGAGACATGTAAAGGCTAAAAGCTACTTTCTCAATTTGGGAGCATAGTTTATGGGGAA
GTAAAGTAGTAGCTGACACTGATATGATGAACCGAAACAAAGAGAACTTACAAAAAGAAG
AAGAAGAAGAAGCCCACACAAACACTAAATTACTACTATCCATTATAACTGCATTGCACT
GAGATTGAAATCTCATCACCTTAACTCTTTCACTTATCCAATCAATCAATCAATCTTCAC
GGATGAGTAGATCTTTCTAACAAACCAGAAGCATGCGTAGAATCCAACCGTACCTGTCAG
AACGAAGAACGTATACGAAATGATCAACATGTACCCAAAATAGAGAATTCCCGACACAAC
CTTCGTGATCTCCAGCTTTGTGAAGAAGTAGAAGATGGAGTAAAGAAACAGGTACAGCGC
AGAAGATCCGGCAGTCAGATACGCCCTCCACCACCAATGGTAATCTTCACTACACAACTG
GAAATAGCACAGCACTATGGTGATCTCCGCACAAGTGATTATAAGAATCACAAACACTAT
GGCTAAAAACCCAAATATGTAATAGAACTGGTTCAGCCAGATCGACGTCAAGATGAAGAA
CAGCTCGATGAAAACTGCCCCAAACGGAAGAATCCCTCCTATCAGAACCGAGAATATAGG
CCTCATGTACCAAGCCTGCTCCGGCACCTGCCTTGGTATTTTATTCGTTTTCACTGGATC
TTCAATGGCAGGTTTCTTGAAACCCAAGTAACTCCCAATGAATGCCAGCGGGACTGATAT
ACCGAACCATAAGCAAACAAGCGCAAACATTGTCCCAAAAGGTACTGCTCCCGATGACTT
TTCGCCCCAGATTAGGGCATTGAGGACAAAGAATACAGAAAAAAGAATTCCTGGAAACAT
GAAAGCTGTTTTCAGTGTAATCCTCTTCCATTCTGTGCCCTTGAACATCTTATAAAGTCG
TGAGGAAGTGTAACCAGCCAATAAGCCCATGAAAACCCATAACAGAACCATGGCAGTCAT
TAACCCACCACGATTGGACGGTGATAAGAAACCAAGCACTGCGAATATCATAGTGACAAG
TGTCATTCCAAATATTTGGACACCAGTGCCGATGTAGACACATAGTAAGCCGGAGTTTAT
TGGCGGCCTGAAAACATCTCCGTGGAGGAGTTTCCATCCAGTTTCCTCTTGGGCTTCTTC
CTGTGAATCCAGCTGATTGTAGTTTGCAATGTCTCTGTACAGAGTCCTCATCATTATCAT
TGCGACCATACCAGAGAGGAAGAGAACAATCATCAAAGAGTTAATTATGGAGAACCAATG
AATTTGATCATCGTTCATGAGGAGGTATGTATCCCAACGCGATGCCCACTTAACTTCACT
TTCCTTGAATGTCACATCGTATGTAAAAACCACCTCCTTATCTGAATCAACCTCCTGCGG
GACAGTGCTGCCTTGAATTATATTCTTTGTATTCTGATTGCAAGTGGTTAATTGAGGGTT
CTTGTCATCCCACTCCTTGTACTCATGATTAATACTGTTTGGTGAGACTTCAAATCCTAC
TATTCGGGCTAGATCAGTTTCAGGATCTTTGTGATACATAACACGGAAGCTCAAGTGGTT
ATGGATGAAATACTTCTCCTCATTGCTTCCTTGATAATTTCCTTTGAATCCAACTCGAAA
TCCATGTTCATAAGTGATTGATTGACTATTATCCCTCCTTTGTCTAAGAACAGCAACTGG
AAGATTGTCAAGGATCAAGTTTACTCTGTATTCATCATCAATTTTCTCCTTGAAGTTCTT
CGCTTGCTCGGCATTAAGCTTTTTCCGGCAGGCTACTTTGCAAGGTTGCTCCTCTCTCAT
ATTGAACTACAACATTCTCAGTATAAACTGAATTCTCGATCCGATCACCTCTAAGAACCT
CCCCCAAATTTTCAGCATTGTTCATAATCTTATCAGGCTTGCAGTAATTTAAGTAATAGT
AGTCATATGGAAGTTGCGTCTTTGTAGATGATAGCTTGTTGACCTTAACGTATAGCGGAT
CGCCCCGTTGGAAGTCGCGAGGGGCTACACCGGGGAGATAAAAGCAGTTGGCGGATGAGA
AGAGGTGCAGGAGAACGAAGAAGAGAGCAGAGATCCAGCCGGAGCTACACCGGGGAGATA
AAAGCAGTTGGCGGATGAGAAGAGGTGCAGGAGAACGAAGA
>Ib_pnp_00104_01938
CCTGCATCAAACAAGGCCATAGTTTAAGAACATTGAAGCCAAATGAGTTTCAACTTATAA
AGCATTGAAGCTAATAAAAATTTTCAAGAACTGTGGCCATATGAATCAAACTTTAGAGTG
TGTATGAACTTTTACATTGGAATCACTAGTGTACAATAAATAGTTTGATTCCACAACTAA
ACTGAAGCAATTCGTGTACTATGGTTGTAGACAACCTGATGAAGAATGTGGCTGCCATTG
AAGTGTGGTGATGTGTTCTTTCCCATTTTTGCAGCCCACACTTTATCCAAATAGATTCCC
AAGTATGAAATCAGAGGATCTGCTCGAGAACTTGTGATGACAAGCCTCAGATGAGTTGCT
TTCGTCAATGGGAATCTCAATAGTCTCTGGTAACCAACTGTCGTCCCATAGGCAACTGGT
TTCCAATGACCATTCTTGTCCAAGGTATCAAGATGGAACCCAGAAACACGCTGACCCATT
TGAATGGGTTCTTTAACTTGCAAGACATTGAAAGTCACTTCCTCCTGAAAATCCAAGAAC
AGAGACCATTCGGGCTGTTTTTCCTCCGGGGCCCAAAAAGAGGAAATTTCTTCTAAGAAA
GCATTCTCAGGTCTAAACTGGGAGGCTTTGCCTGAACCTCCTTCTCCTCTGGTGCTGCTA
GAGGAGATGGTGGCATTCTTGGCAAGGTTATTGGAAAAGATGGAATTTCTAAGGCGGGTG
AATTCTTGAAGAACTGCTATATCTTCATCAGATATGAGTCCTGATTTATTAGGAGGTATG
TTTAGCAACAAATGACAGTTTCTTCCAACTGACTTGTAATATAAATCAAGAAGAGTCTCA
GCAGTCTTTGGAGACTCCTGTTCATGCCAGAACCAACCGGGTCTGATGGAGACATCACAC
TCGGCCGGCAACCATTCCTGACCAAATGCATCTCCTCCTTTCGCATATTCAGGATCATTG
TCGCCGCCAATAGAAAAGCCGGTGGAGTTGAATGTGGACCAACAACTCTTCCCAGAGATA
CCATTTTCATTTCCTACCCATCTCACATCAGGGCCTATATCGGTAAAGATAACTGCTCCG
GGCTGCAGCTGATGAATTCGAGCAAACCAATCTTGAAAATAATACTCCATTTCCGTGGCA
TCTCCTTTCGCACCATCCAAGAACATGTAAGATATATCACCATACCTCGTGAGAATCTCA
GTCATCTGACCCATATAGTATTCATTATACTCAATGGTCTTGCCAAAATCAGGTTCGTGC
CTATCCCAAGGAGAGAGATAAAGGCCCAATTGCACACCAGCGTCCTTGGCCGCCGCCGCC
AATTCTGCCACAACGTCACCATTGCCGTCCTTCCAAGGGCTGCTCCTAACCGAATAGTCA
GTATAGTCGGAAGGCCAAAGGCAGAAACCATCGTGGTGCTTGGCCGTGAGAAGCACGCGA
CCGAATCCGTTGTCTTTGGCTACTCTGACCCACTGGGCGGCGTCGAGAGCGGATGGATTG
AAGATCGAGGGGTGGGCTTTCCCGGTTCCCCATTCAGAATCGGCGAAGGTGTTGATGCCG
AAGTGGAGGAAAATAGCCATATCTGAGAGCTGCCATGAGAGTTGACCGGCGGTTGGGATG
GGTAGGATCGGGACCGGTGGGCGTGCAGAGGAGGGGATTGAGTGCGATGGAACTGAGAGA
AGAAGAATGGTTCCCAGGTAAAATAGGGAGAAATTGAACACCATTTTAGGTTCTGTCTTC
GATGGGTAGATTTTCAAGGTTTCTGAAGATGGGTTTGGGATTGAAGATGCATTCTAGTGA
TCATCGTCTCCATTGGAGGAGTGGATAGAGTAAAGAAGAAAGCTTTAAATCTCATCAATC
TGTAAAATTCAGTAAAATGGGAAGCAGTAAACGAAAATTTGACTCTGCCTAAAATCAAGA
AAGAGAAGCCAACATATC
>Ib_pnp_00105_01688
ATCGGGGCCAAGTTCTGGGATGAGATAAGCCGAAAAATTAGTGCGACAAATGTCTATCTA
GCGTGGTAGACTACAAACCCTAATCTCTCTCTCTTTTACAGACCCGGATTCTGTGCTTGC
TCTACCTCTCTCTTATAAAAATCTCTCTCGGATCCCCATTATCCTTCCCCCTCCCGCCCA
AAGTCACAACCTTCTTCATTTTCCTGCAATCTTCATTTCACCATGAGAGAGATCCTTCAC
ATCCAGGGCGGGCAGTGCGGCAACCAGATCGGGGCCAAGTTCTGGGAGGTTATCTGCGAC
GAGCATGGAATCGATAACACCGGTAAGTACTCTGGCGATTCCGATCTGCAGCTTGAGAGG
ATCGATGTCTATTACAATGAGGCTAGTGGTGGAAGGTACGTTCCACGCGCTGTTCTTATG
GATCTTGTGAGCCTGGTACTATGGATTCCCTCCGTCGGGTCCGTTCGGACAGATCTTTCG
CCCCGATAACTTCGTTTTCGGTCAGTCCGGCGCTGGAAACAATTGGGCCAAAGGTCATTA
CACTGAAGGTGCTGAGCTGATCGATTCCGTGCTGGATGTTGTAAGGAAGGAGGCTGAGAA
TTGCGATTGCTTGCAGGGATTTCAAGTTTGTCATTCTTTGGGCGGTGGAACTGGATCTGG
TATGGGCACCCTTCTGATATCAAAAATCAGGGAGGAGTATCCAGATCGTATGATGTTGAC
ATTTTCTGTTTTCCCTTCTCCAAAAGTATCCGACACTGTTGTTGAGCCATACAATGCACC
CTTTCTGTTCATCAGCTTGTAGAGAATGCTGATGAATGTATGGTTTTGGATAATGAAGCC
CTATATGACATTTGCTTCCGCACTTTGAAGCTCGCAACTCCCACATTTGGCGATCTCAAC
CATCTGATTTCTGCCACCATGAGTGGCGTCACTTGCTGTCTGCGCTTCCCCGGCCAGCTC
AACTCCGATCTTCGAAAACTCGCAGTCAACCTTAATCCCCTTCCCCCGTCTCCACTTCTT
TATGGTCGGTTTTGCGCCCTTAACTTCCAGAGGCTCCCAACAATACAGGGCACTCACCGT
CCCCGAACTATCTCAACAAATGTGGGACGCCAAAAACATGATGTGCGCAGCCGATCCTCG
ACACGGTCGATACCTGACCGCCTCGGCAATGTACAGAGGAAAAATGAGCACGAAAGAAGT
TGACGAGCAGATCATCAACGTCCAGAACAAGAACTCGTCGTATTTCGTCGAGTGGATACC
AAACAACGTGAAGTCGAGCGTGTGCGACATTCCTCCGACCGGCCTGAAAATGTCGTCGAC
TTTCATCGGGAACTCGACCTCGATCCAGGAGATGTTCAGGAGAGTCAGCGAACAGTTCAC
AGCCATGTTTAGGAGGAAGGCTTTCTTGCATTGGTACACGGGAGAGGGAATGGACGAGAT
GGAGTTCACAGAGGCAGAGAGCAATATGAACGATCTCGTGGCCGAGTATCAGCAGTATCA
GGATGCAACTGCGGACGACGACGACCAGTACGAGAACGAGGAGGAGGAAGAAGAAAACTA
ATAAGTTGTAACTAAAATGGTTGAGGTGTGAAATCTGAAACTTGTTATTTTCTGGTTTAT
ATCTCTGTATGAGGAGGAGGAAGAAGAAAACTAATAAGTTGTAACTAAAATGGTTGAGGT
GTGAAATC
>Ib_pnp_00106_01356
TGAAAGGATATTTTGGCCATCAAATATAGAGAAAGAACAATCTGGGTGGTTCAGTTGGAA
ATAGATAAATCATCAGAGGCACAAACAAGTACATGAAAGGATATTTTGGCCATCAAATAT
AGAGAAAGAACAATCTGGGTGGTTCAGTTGGCCTCCTCCATGGTTTCTGTTGCATCTGCA
GCTTTTGCATAATACATATCCAAATCCTTGTCGAGATCTTCAGCAGATAGTTTCTCACCA
CGTCCTCTACCCCTTCCTCCTCCACCATGTCCCCCTCTTCCTCCTCCTCCTCCTCCTCGT
CCCCTCCCAAAACCACGCCCTCCTCCATTGTTCCTCATGGGAGCACCACCAAAACCGCCA
CCTCTTCCTTGTCCACTCCTTGAAGATCCACTAGGATTTCCCAGGATTCCACTTGCAACA
GGAGGAGCTGCCGAGGGCGTGACAATGTTTTCCCCACGATCTCTACTTTCATAGGCTTCC
CATCAAGCTGTAAATTGTTGTATCTTTTCACTGCTGCCAAAGCATCTTGCCGTCTTGAAA
AGACAACTTCTTACTTTCATAGGCTTCCCATCAAGCTGTACATTGTTGTATCTTTTCACT
GCTGCCAAAGCATCTTGCCGTCTTGAAAAGACAACTTCTGCTGTTCCCTTTGATCTCCCG
CTCTTATCGTAGTGTATTCCATAGCGCTTGAGATCACCCACTTCCGATAATAGTTCCTTA
ATATCCTCATTCGAAACCCCGTAATCTAGGTTTGATATATAAAGCTTGGTTCCAGTTTCT
ATGGAAGAAGGCCGAGCTGCAGCCTGCGAAGAGTGTGGTACAGCCTGATCCGAGGCAAAC
TTATCATGTTTCCAAGTTGAATCAGGAGCCTGAATGAAATCGAAGCAGAACATCTCACTT
CAGAAGAAGAAAAGAGTAACTCGAAAAACTAGATCTGCTTGTGACTGCTGTGGGTGCTGC
AGAGATAATGAAAAATTAGTCAACCTGGGATGTCGTATACGGAGCAGCCCGATTCCCACC
GCGATTGGAGAAGCGACGGACTGGTCCAGGACCAGAGGATCGGCCTCGGCCGCCTCTAGC
GCCGCCGCCGCCGCCGGGTTTCTTGTTAACCTTTATGAGATCATCAAGAGACATATCCAG
AGCGGCCGCACCAGACATCTTTGCAAACCCTAAGTGATGTATGACCCAATTGAAAAGAAG
GGATCTTGAGAGGGATAGAGTAGAGGGGTAAAAGATGAAAAGGAGTCCTCCAATATGAAG
AAGAACTGGAAAGGAGGGATGTGCACAATCCAAGTTGACTAAATATTATATGAACGCTCC
CCCCTGACAACTCTTTCCGGATATGTTTTCTCTTTG
>Ib_pnp_00107_02217
TTTTAATGTAGTGTTCTATGTAAAATTCAGTATTGCAAAATACCAATAGTTGGCTTTACA
TTAAAGAGCCCCAAAGATTTTGCCTGAGAATACATATATAGATCGATCTGAAACAAAGGC
TGATTATAATCTTATTACATTAATTAAAGAAGAACATAATAAGATTATAACTACATATAA
TAATTATCACACTTCAGCAAATTGCTTCACACTTTTTAACGTGAATTTATTCGATTGGAT
GGCTTGTTCCACCGACAAAAACACGTTTTCTTCTCCAAATTCTTGTATGAACTTGGTCAA
TGTCAATTTCTCCAATACCTCAAGCCTTGGATTCACCAAACCCATCTTGATCCCTTTTGC
TACCAAAGCTTTGTGGATTTCTTGAAGGGTTTCAATCCCAGTTATATCAATGGAAGTCAC
ACCTCCCAAATCCAACAAAATGTTCTCAACATAGTTTCCGCTACTGCCTTCTTCATCTCT
TACCCATCTCAATATCCTTTCCCTGACATAACTACAATTGGCAAAATAAATAGGAGAACC
GAGCTGTAGGATTAGGAAACCAGGGACCCCAATCGCCTCGGGATAGTGTTCAACATCTCG
ATACAAAGTCGAGTTTGGCATGTTCCCAAGCTTACAAGTGGCTGGTCTAGCCACATATAG
AAGTGACCTCAATAGAGCAAGTCCCACCGACATCATCAAGCCGACATCCATGCTAATGAA
GGAAACGCCGAAAAAGGCAGCCGCACAAATAAGAAAATCGAACTTATCAGCCTTGAAGAG
ATGATAAGCCTTTTCGTATTCAATGAGACCAAGCATAGCTGAGATGATAATGGAGGAAAG
AGCCACTAAGGGAGTGAATCTAAAGAGAGGAGCCAATAATAGGAGTGTAAGCAACATGCA
TAATGCCATCACCACATTAGACATGGCTGTCTTACAACCAGCATTGAAGTTCACTGCAGT
CTTTGAAAATGGCCCTGTAGTTAAGTAACATGAAGTGAGAGATCCAATAATATTCATAAA
ACCAAAAGCAATCATCTCTTTATTCCCATCAACATGCTCATTCTCCATTATGGCAAAACT
TCTCCCAATGGATATCCCTTCCGCAAGAGCTATCATTCCAGTGATTAACCCAGCTTGAAG
AACTGTTGAAATATATTTTGACTCGAAATTCAAACGTTTGATAGATAAAGGATTTATTCC
CCTCTCTAATCGAGCCACCGTTTGAATGCCATGTTTCTCAGCATGAGCAAAATATGAAAA
AAGACAGCCAGTAACCACCACCACCATTGGCCCCACAGCTGCTACCCAAAATAGCTTTGG
CCTCTTTTGCTTCACATATTTGGTGAATTGAAGGAAGGCAAGGAAGATGATGCCCACGAC
AGCGCTTTCCCATCGCCACTCATGTCGGTGGTGTAAGAGAGCCCGGACCACTGAAACGAC
GTCGGTTTTGGTAGTGAAATGGATGACTCCAAACACGCCCTTAAGTTGTTGCAGGATGAT
GATCGTGGCCGTCCCTCCCATGAATCCGATGATCGTGGAATGAGATAAGAAATCCACCAA
TATTCCTAGCCTTAAGAAACCCATAGCGGTCTGGAAAACGCCGGAGATGAACGTAGCGGT
GAAGACGAGATTAAGATACAGAGTGGGGTCCTCAAGTGGCGATACCTTTTCTCCTAAAAT
GGACGATATCAATAATGAACAGGCCGCCACCGTTCCCACCGCCACGTGCTTTGAACTTCC
AAATATTGCATAGACCAGAGGCGGCACAAAGCTCGAATAAAGGCCGTTAATGGGGGGAAC
GTTGGCGAGTTTAGCATAACTGATTCCCTGAGGAATGGCAAGACTGGCAATGGTGATTCC
GGCGAGAAGATCATACTTGAAAAGGTTGAAAGAATAGTTTGGAAGCCAATCGAAAATGGG
TACAAAGTATTTCAATGCTTTGATGGCTGTCCTTGAAGAAGATGATGATTCACTTCTAAA
CTGGTGTAAAGGGTCGTCGGGAAAGAGGGTTTCTTTCACATGCTCTTTTAGTAACGTCGG
GAAACTTCTTGGAGCAGTGAAGTTCACCTTGTGAATTATAGGTGAAAAAGATTCCATTTC
TTCTTCATGATCACTTCTCATTTTCATGGCGGCCGGAAAAGATTCAAGTTAGGATTTTGA
TAATTATTGATTAGATGTGGTGGTTGGTAATTAATTGGTTAACTCAAGAGAGAGCTA
>Ib_pnp_00108_01728
CTGAAGGGTAACTGAAGGAGAAGAAGACTTGAGAAGAGAAGCTGATGCCATTGATAAGAT
TATTATTTCAGCTTCGAACCACTCTTCTTCTTCTGAGTAGTGAGTGGCCGAGAAGAAGAA
GAAGAAGAAGACCAACCATCATCAACCTTATCAATGGCATCAGCTTCTCTTCTCAAGTCT
TCTTCTCCTTCAGTTACCCTTCAGTCTGAATGGATCAAAGGCCAAAACCTCCTCCGCCAC
CCCTCCTCCGCCTTCGTCAGCTGCCACCCCACAACCGCCGCCCCTTCCGCTCTCTCTGTC
AGAGCCGCCTCCTACGCCGATGAGCTTGTCAAGACCGGGAAAACCATCGCATCGCCGGGA
CGTGGAATCTTGGCCATGGATGAATCGAATGCGACCTGCGGGAAGCGTCTGGCTTCGATT
GGCTTAGAGAACACTGAAGCCAACCGCCAGGCTTACAGGACCCTTCTCGTGTCGGCTCCA
GGCCTTGGTAAGTTCATCTCCGGGGCCATTCTGTTTGAGGAAACTCTTTATCAGTCAACC
GTCGATGGGAAGAAGATTGTCGATGTTCTTGTCGAACAGAATATTGTTCCCGGTATCAAA
GTCGACAAGGGTTTGGTTCCTCTTGCTGGTTCGAACAATGAATCATGGTGCCAAGGTCTT
GATGGTCTTGCTTCTCGTTCTGCCGCTTACTATCAGCAAGGAGCTCGCTTTGCCAAATGG
CGTACAGTTGTGAGCATTCCAGACGGCCCATCTGCTCTGGCTGTGAAGGAAGCGGCATGG
GGTCTTGCCCGTTACGCTGCTATTTCTCAGGAAAATGGTTTGGTCCCAATTGTGGAGCCG
GAGATCTTACTTGACGGGGAACATGGAATCGACAGGACATTTGAGGTTGCCCAAAAGGTT
TGGGCCGAGGTCTTCTTCTACTTAGCGGAGAACAATGTCCTTTTCGAGGGAATACTTCTC
AAACCCAGTATGGTCACACCAGCAGCCGAATGCAAAGAAAGAGCCTCGCCGGAAAAAGTA
GCCTCTTACACTCTGTCTCTCCTAAAACGCAGAGTCCCACCGGCCGTCCCAGGAATCATG
GTAACAATCTGAACCCACCACCATTCTTGACAAAGACTTGACTTTTATCATGTTTTGCTT
GTAGTTTTTGTCGGGTGGCCAATCAGAGGTGGAAGCGACTTTGAACTTGAACGCAATGAA
CCAGTCACCAAATCCATGGCATGTCTCCATCTCGTATGCTAGGGCTTTACAGAACACGTG
CTTGAAGACATGGGGAGGCCGGCCGGAGAATGTGAAGGCGGCGCAGGACGTGTTGCTGTT
CAGGGCGAATGCTAATTCCCTGGCTCAGCTTGGGAAGTACTCCCCTGAAGGAGAATCAGA
GGAAGCCAAGAAAGAATTGTTCGTTAAGGGCTATTCTTACTAATTAGCCCGAGAAGAAGA
CATCCATCTTTAGAATTCACAAATGGAAGAAGAAGATGCAGATTAATTTCCTTTTTCGTG
CGATTTGCTTAATCATAGCCGCTACAAGAACTACCCGTTTCTTGTTTTGTTTTCGGATCA
CGTACTTCTCTATGAAATATTTTCTATTGGTGATTGATGGTATCGGTTTTGTCAGTATAA
GCTACATCACTGAAATGATGTTCAACACGACTTATCGAACCTTTGCAATACTTCAATAAG
TATTGATTCAATGAGCTTAGGTGGAAACCTTATGTCATGTAAAAAGCC
>Ib_pnp_00109_01132
TTTTTTTAATGCCAACTAAAAGAATGGATTAACATTGAAATCCATATATGTTTCCATACA
ATTGAAGACTGGAAGTAAATAAAATTTAATTAAACATACAAAATATTTATGATTCATATA
TATATATCAAAATCTTAAAAAAACCATGCATGCATCTCAATGTCTCCCTCCATCTTAAAT
ATATATTCCACATTAATATAATTTTTTTTTTCTTTTCAAAAAGTACTTAATTCATGAGAA
AAAAAAAATATATATATATATATATATAATAAAACAGCTAGCATAATTTAATCAATCACT
CACTTCAATATATTGCATCATGTTTGGCTGCAGCATGCTTGAGATATCTTCCCCAGTTCA
TCGCTTTGAAAAGGTAATGCCCCAACTGATAACATCTCCAAACTCACGACCATCGGATAT
CATATGCCGTATTAAAAATTTGATTGATGGGCAGGTGGCAATAGTCAAGATGCGTGGACT
GGAAAACTTGAAGATCCATGATCATGATCATGATCATCATCTTGCTGATAGTTGGTTGTG
GGTTTCCTTTTCTTCTTCTTCTTCTTGTAGGGTATCCCTCTGGCTTTGGCTTGGGAATCC
CTAACTTCCCTCAAATGGACCCTAATCGCTGCATCCGCAAAAGGGTTTTTCTCGGGCAGC
CCGCCGTTCTCTTCATAGGCTGCCCGAAGTCGGCCTATGAGGGCATCCAGGCTGCCCCAG
GCTTGTCTTAGGGGGCAAGGGCAAGGGGCAGGAGGCTCGGGCTGACCGTAGAACACGCAG
GCTTGTAAGTGGACCTTGGTCTTCCCGAACTGGTCCAGGTATCTGAGGAAATCAAGGACA
TGGGTGTGGTTGCAATGGGAAATAGGAACCGGAGGCCTTTGGTTCCTCAGGTATTGACCG
AAAGTGGTCCAGTCACGCCTCTTTTGGGATTCATACCGGCTTAGCTGGGCCGGCTCGCCG
CCCGCCGCCGACGATCCAGCTTCTCCGATCGACGACGACCCTCTCTCACTCGACATGTGA
GAGTAGTACTAGTGAGAGTGTTTGTGTTTTTTTCGTTGTGTGTTGTGTGTGAGAGAGAAA
GAGAGAGAGGAGAAAGAGAAGAGGAAGGGAAGGGAGAGAAAAGAGAAAGAAA
>Ib_pnp_00110_01767
TTAAAAGTATTAAAAGTGTGTTACCAAAATATCCATTTTCTAAAATGTTCAAACATCAAG
TAGAATAGCTTTATACATGATGCATATATATTGATAGTGGGAGTTGCAGTTTTCTTTTAT
TATTTGAACATGATTCAATACTAAATCACATGGATGAAACCAAATCATTGCCCTCATTGT
CTGCTCCAAGTGAATCTTCAATCCACCTTTTCAACATGTCTAATGCAGCCTTTGGTTGAT
CCATTGGAACCATGTGCCCAGCATCATGTACCTTCATGAACGTGAGGGCCCCATGGCTCT
TCATCAATCCAGCTTCAGAACCATCAACCAAGAAAGAAACCTCAGGTGATTCAACAAACC
TATTTTGGCCACTCCATTCCATGGCATGTACCCATTTCCAATTGCCAAGCCAGTTGCAGA
TAAGATCATATTCCCCAGCATATACAAGCAACTTGATTCCATCTTCTAGAAGAGTAGGAA
TGCCCACTTCAAGGTTCCTCATCCAGTCTAGCAGCATGGCCTGATAGACAGTGGGACTGC
AAGAGACAAATTCAATGTCCCCAACCCCAATAGATTCCCTAACTGATTTCAGGTTCATAA
ACTTCTCCAAATTTGAAAAGTCATAACAGAGCTTGCCTTCACACTTCTTTCTCACGTCAT
AGTAATTAATATCACCGGCAACATTCATGATGCTACTGAATATTGCATTGCAAACAAAAT
ATGAAGCAAGGCATGATACTGTTCCATCAGTCCCACAAAGCTTGATCGCCATCTCGCACA
CTGGAATCACTTTATGAATACGGTTATAATCAGATTTTTGAATAATTCCCATGTCGAGTG
CATAGTCTGTATATGCTGGATATTGGATTTCAGGATCTGTGAGTCCATTACCAATTGCAA
ATCCCTTCAAGTTTATGTGGATCCCTTCCTTGGCTTTGTTTGCTTGATGGACACGAGCAG
CAAAAGCAGGTATATAGTGTCCAGCATAAGATTCACCAGTTATGTAGAAATCATTCTTCG
CAAGCTCAGGATGCTCCTTAAAGAAGGCCTGCAAAAAATCATACAAATCATCAGCAACAC
CTTTCTCATTGTGCCTGGCATCCCGTTTATCATGGCTATAACTAAATCCGGTTCCAATGG
GTTGATCAACATAGAGAAGGTTTGATACCGTATCCCAACCATATTCATTCCACTCCAGAG
TCATGTTTTTAGTAATACTAAAAGGCCCATTTTCATAGAACATAGCTAACTCACTGCTAC
AGCCTGGACCCCCAGTCAACCAAATAACAACAGGATCATCCTTCTTGCTGTTGCGAGATT
CAAAGAAAAAGTAAAACATCCTGGCTGCATGCGAGTGCTCAATACTATAATAACCAGCAT
GATGCCCGAGATACTCAATCGATACGGAAGGATCTACTAAATTGGCGAGACTAATCTGCC
TCTCAACGATTCTGGGAGCATTGGAGGCAGCTATCCCGGGGCTATTGCCAGTGAAGTTTG
CATCCGACGGTGACAGATTCAGCCCCCGAATCAAGTCCTTGGCGTGTAGTGACGGCAAAT
TACCGTTCTGAGGAATTCGTAGAAGCGCGGATGATGACGAACATACAATAGCCACAACAA
AAGAGAGAAGAATCAACTTTGCCATCGTAATGGTAATGGTTGGAGAAAGAGAACGGAATG
TTGGAGAAGCCTTCCTGATAAAGGTCACAACTACCAGTCTAAGAAACCGAACGTGGCGTC
AAGGACTTGATTCGGGGGCTGAATCTG
>Ib_pnp_00111_01265
GTAAAAAAGTAATATTGGGTTGCATGGCAGGGGGTGAGATTATGGGAGGGGGTGCGAAAA
ACAGCTCCCTTTCTCATTTGTATAATGTGTTTCTCATTTCTTAGAACTTGTTTAAATCGA
GATGTTGAGATATTTTTCTAGCGAAAAATGGAATCTTTTCTTTAATAGATATTAATCATA
TACAACTGATAACATACATATATGACTCTCATTTTCCAGGTACAAAGTTTGTGGCAAAGG
CCCAAGCATTGTTAGCCACGGGATCATCAAGGTGGTCGAACAAGTTCTCAATGGGACCCT
TTCCGGTCACAATAGCTTGAACAAAGAATCCAAACATAGAGAACATAGCCAATCTCCCGT
TCTTAAGCTCCTTGACCTTAAGTTCAGCAAACGCATCCGGGTCATCAGCAAGTCCTAATG
GGTCAAACGAACCTCCAGGGTATATCTTATCCAACCCTTCACCTAATGGGCCTCCAACAA
ACCCTGTACCCTTCAATCAAGCCCATTAGGACCACTTGAGTCGCCCAAATGGCAAGGATG
CTTTGGGCATGGAAAAGTTTGGGTTCCCAAGGTAGTCCAATCCTCCTTCTGAGAAGATTT
GTGATCCTGCCTTGAACCAAACCGACTCCCCAAACTTGACCCCGTTTTTGGCGAGAATTT
CTGGAAAAACACAACCCAACGCACCCAACAGGGCCCATCTACTGTGGATCACCTCTAGTT
CACGGTTCTTAGCAAAGGTCTCCGGGTCAGCTGAGAGTCCAGCTGTGTCCCATCCGTAGT
CAACCCGGGAACTCAACCAGTCAGGTACGACGGGGTTTGCTCCGAGAATGGGCCCAAGTA
TTTAGGGCGGTCAGATTCATACCTATATCAATTATATTAAAGTGACAAAATACAGTGAAA
TTGGTAGTCAGTCGACAAATATAATTTACGTTTTTCATTTTATTTTGTATCAATCTCTTG
AAATAATAAATAGTACCAGATGCTCTGAGGTGCGCTCTTGACTGTGCGTCTCATGGTGAT
GCGACCATCTCAGATGCTCTGAGGTGCGCTCTTGACTGTGCGTCTCATGGTGATGCGACC
ATCTCCTAGGTTTCCAAACTTTCTAACGAATTCATTTTGCGGCTTCAAGGCGGTCTGGCC
GGAGAAAGCTGACTGCTGCACGGCGGAGGTGGCCATTGAATTGATGTCTATAAAATATTG
GTGTAGAAATATTTTATAGACATCAATTCAATGGCCACCTCCGCCGTGCAGCAGTCAGCT
TTCTC
>Ib_pnp_00112_02030
CATCTTTCTCAAACTGATTCTAAACCCTGAGTTTGTTCTCTCCCTCCTTCCCCGATATCA
TTTGGCTTGAATATTCTTCACGAAATGATGCTGCAATCCACAGTATCGCAATCCTTCCTA
CAGAATCGTCATGCTTACTTATCATCAACTTCGTACTCTTCCTCTCTACCGTCCGCATTT
CGCGGTTCTGTCTCCTTTCATGGACTTAGAACCATCGGATTCCCAGTCGTTAGGTGTAAG
GTGTCGAAGTCCTCCGGCTCCAAAACAGTCGATTACGAGAGGAGGCCGCCGTTGCAAATG
AAGTGGAATGGGATATTCAAGAAGTTGTCGCTTATGGAAGACCCCCAAAAAGGCGCGGCT
AGTGTTTTGAATCAGTTTGAGAAAGATGGCAAGTTAATTTCCAAGTGGGAGCTTTCCAGA
GTCGTTAAAGAGTTGAGGAAATTCAGACGATTTAAGCTAGCTCTCGAGGTTTATCAGTGG
ATGAACAACAGAGCAGAGAGATTCAGATCAACCACTAGTGACACAGCGCTTCAGTTAGAC
CTAATGGCCAAAGTTCATGGAATAGCTCGTGCTGAAGATTACTTTCAGAGGTTGCCGGAT
AAAATGAAGGATAAGCGAACTTATGGAGCTCTCCTAAACTCCTATGGCAAGATTAAAATG
AAAGCGAAAGCTGAATCATTACTGGATGACATGAGAAGTAAGGGTTACTCAAACCACTGT
CTTCCCATGAATGTGATGATGACTATGTATATGAGCCTGAAAGAATACGATCAAGTAGAC
ACAATTATCTCGGGTATGAAGGAGAAAAACATTCCTTTGGATTTGTATTCGTATAACATC
TGGTTGTCATCTTATGGTTCCCGAGATTCTGTAGAAGGGATGGAAACAGTTTTTAATGAA
ATACAACAGGATGCCACTGTTAATGCAAACTGGACAACGTTCAGCACTATGGCTACAATG
TACATTAAACTAGGGCGACTTGAGAAAGGAAGAGTCTGCTTGAAGGAGGTTGAGAGCCGA
ATAACAGGCAGGGATAGAGTTCCCTATCACTTTCTGATAAGTTTGTATGGGAATATGGGA
GACAAGGAGGAAGTTGAACGTGTATGGGGGATTTACAAGTCAGTCTTTTCCATAGCTAAT
AACTTGGGTTACCACACAATGATTTCTTCATTGATTCGGCTCGATGATATTGACCGGGCC
CAGAAGATTTATGAGGAATGGATATCGGTTAAATCGTTCTATGATCCTAGGATTGTGAAT
TTACTTATGGGTTGGCATGTGAGAAATGGAAGCATAGAGAAAGCTGAGGAATTGTTTAAC
CATATAGCAGAAGCGGGAGGGAAACCTACTGCAGCTTCATGGGAGATTCTTGCGGAAGGT
CGTATAAAAGAGAAGAGGGTTTCGGATGCATTGTCTTGCTTGAAGGAGGCCGTTGCAACC
ATAGAGGAATCAAGTAATTGGAAGCCAAAGCCTGTAAATGTATCATCGATTTTGAATCTA
TGTGAGAAAGAAGAAGATAGTGTTATTAGGGAAGGATTGCTTGCGTTGATGAGGCAAACG
AAATGTTTTGATGATGCTCTTTACATGTCTCATCTTCCCTTAGATGGCAAAGAATTCAAA
ATGATGCAGGCAGGTGTTGATGATTATGAAGAACTTGACCAAGATGGTGAAGATGAGGAA
GATGAAGCTGAAACTTTTCTTATCCAACTTTGAGGGACCCTCCATTAAAACAATTCTCTA
AACAAGAGGAAAACCGCATCGAAGAAATCCCTCCAATAATCCAACTCAAGGTTCCCGATT
CTCTTTGTTCTATATAGAAAAGATTAGATTATCATTCATATTTCCTTTTGGTCTTTGTTT
ACCTTTTCTTCTTCGATTTTGTCTTGTGAAATCTACTTAAGAGGATAATGAATGTGTGAG
TGATCTTGAAAGTTAAGTTTGTCTAGCTAACACAACTATATAGATTTGTAGATGATGAAA
AAGTAGTAAATCTTAAATGTTATATTGAATTCAAAAATTTATGATCTAAC
>Ib_pnp_00113_01975
GGGGGAATCAGCGACGGAGAAAGGTATTCCAATGGCGGCTGCCTTCTCCAACATTCTCTC
AACTCCCACTGCCGGAAAGCTAACTCCGGCATCTCTCTCATGGAAGCTCCCAAGCTCCTC
CTCCTTCGGAGTTGTCTCTCTGCCTCGCAGAATTCGTGCTGCTCCAGTCTTCGTTGTCGT
TTCGATGGATGCCAAGCCCACGGTGCTCGTCGCGGAGAAACTCGGCGAAGCTGGTCTAAA
GCTCTTGAAAGATGTCGCGAATGTCGATTGCTCTTACAATTTAACGCCGGAGGAGCTCTG
TACTAAGATCTCGCTGTGTGACGCCTTGATTGTTCGTAGCGCGACTAAGGTCACTCGGGA
GGTGTTTGAGGCATCCGCTGGGAGGTTGAAGGTCGTCGGACGCGCTGGCGTTGGTATCGA
TAATGTAGATCTGTCGGCTGCGACTGAACATGGCTGTCTTGTCGTTAATGCGCCCACGGC
TAACACCGTTGCTGCAGCGGAACACGGGATCGCGCTTCTTACGGCCATGTCGAGGAATAT
TGCGCAAGCCGATGCTTCTGTCAAAGCTGGCAAATGGCTGCGAAGCAAGTATGTGGGTGT
TTCACTTGTTGGGAAAACACTTGCTGTGATGGGATTTGGGAAGGTTGGCTCTGAAGTTGC
TAGGCGTGCAAAAGGGCTTGGTATGCATATCATCGCTCATGATCCATATGCACCTGCAGA
CCGTGCACGTGCCATTGGAGTGGAGCTCGTGAGCTTCGATGAAGCATTGGCAACTGCAGA
TTTTATCTCGCTTCACATGCCTCTCACACCAACTACGTCGAAGATTCTAAATGATGAAAC
TTTTGCAAAGATGAAAAGAGGAGTTAGGATTATTAATGTAGCTCGTGGTGGTGTTATTGA
TGAAGATGCTTTAGTCAGAGCACTTGACAGTGGCATTGTCGCTCAGGCTGCTCTCGATGT
TTTCGTGGTTGAGCCACCTCCTAAGGAGAGCAAGTTGGTACAACATGAAAATGTAACTGC
AACACCTCATCTCGGTGCCAGCACCATGGAAGCTCAGGAAGGGGTGGCTATTGAAATTGC
AGAAGCTGTAGTTGGAGCTTTAAAGGGTGAGCTTGCTTCTACTGCTGTAAATGCTCCAAT
GGTTCCATCTGAGGTATTGGCAGAGTTAAAACCATTTGTAGACCTGGCCGAAAAACTAGG
AAGGCTAGCCGTTCAACTAGTGGCAGGTGGAAGCGGCATAAAAGACGTAAAAGTCACCTA
TGCATCAGCCCGCGCCCCCGATGATCTCGACACCCGAGTCCTGCGTGCCATGATCACGAA
AGGTCTAATCGAGCCAATCTCAAGCGTATTCGTCAACTTAGTAAACGCGGATTTCACCTC
CAAGCAAAGGGGCATTCGGATAACCGAAGAACGCATTGTTCTTGACGGTTCCCCAGAAAC
GCCACTAGAATACATCCAAGTCCAGATTGCGAACGTGGAATCGAAGTTTGCGAGCGCCAT
ATCGGATTCAGGGGAGATTAAAGTGGAAGGAAGGGTGAAAGATGGTGTCCCGCATTTGAC
ACGGGTGGGGTCGTTCGGAGTGGATGTGAGTTTAGAAGGTAGCATTATTCTTTGTAGGCA
GATTGATCAGCCGGGTATGATTGGAAAAGTTGGGAGCGTTTTGGGGGAGGAGAATGTGAA
TGTTAGTTTTATGAGCGTGGGAAGGATTGCTCCGAGGAAACAGGCGGTGATGGCGATCGG
AGTTGATGAGCAGCCGAGTGTCGCGAGTTTGAAGAAGATCGGAGATATTCCCGCCATTGA
AGAGTTTGTTTTCCTCAAGTTGTGATTTTTAGGTTTCGGGCTTTGTTTTGTACGTTCCGT
GTTGTAATGTGTTGTTACATTTTTAATTGGCCCAATTCACTTGGGGTGAAAACCTTATTT
ATCTAATGTGTTTTTGGAGATTAAGGTTATTTGAATAAATTGAGTTATTTAAAAG
>Ib_pnp_00114_01557
CGATAACAGTGAGTAAGTTGTTGCCGAAAGGGTCACTCAAATGCTTGGCCAGATTCTCTC
GGCACTTCCGCCGATAACAGTGAGTAAGTTGTTGCCGAAAGGGTCACTCAAATGCTTGGC
CAGATTCTCGACCGGGCCTTCTCCGGTCACGTACACTTGGATGAAGAACCCGAGCATGGA
GAACATCGCCAGCCTCCCGTTCTTGATCTCTTTTACCTTCAGAAGTGCCGCCTGATCTGG
GTCCTTGGCCAGCCCCAATGGGTCGAAGGGTCCCTCAGGGTGAAGCTTGTCCTCCAAATC
CAAGCCAATTGATGATTCTGTAGTATTCAGCACCGGCCAACAAGGACAACCTCGGCGACA
ACGGCGAGTACGAGGTTGATTGGGATGTTCTTCCCGAAGTAGTTCAATATGTGTTTCCAT
CCAGAAGCAGAGCACCGGTCTTGTTCATCAGACAGACAGACCCACGTACAAAGAATTGAT
TTTTATCATTTCCATACACACACACACAGACAAGAACAAGAATGGAAATGATCTGATTAA
TTAAAATTGGAACCTTGAACCAGACTGCTTCAGGGCCGCAATCTGCGCCGAATTTGTTGA
AGGCCTCTGGAATGATGACGCCCGCGGCACCCAACATTGCCCACCGTGCGTGGATCAGCT
CATAAGCCTGGGAACTTGGCCAAATCCTCTGGCTTTTTGCCTAGACCGAATTGGGTCGTA
CCCATAGTCGCCGGGGACTTCGCCGTTGAGATAGGCTGGAACTTCCGACCGGTCTAAGAG
CCCCTCTGTAAAAAAAGGATCAAAAATGATGAAAAAAGGAAGATCTTTCATTAGTTATGG
AGACAGAGACCAAAGAACGGATCTTTACTTGGCCAAATCCTCTGGCTTTTTGCCTAGACC
GAATGGGTCGTACCCATAGCTGCGATTATTCAAAGAAAATCAAATTGGGTCATGAAAAAA
TGTTTGATTTTAGGGGGAAAATGTGAAATCGATCTTACTCGCCGGGGACTTCGCCGTTGA
GATAGGCTGGAACTTCCGACCGGTCTAAGAGCCCCTCAGGCAAGAAGATTCTTCTGTCGG
GTCCGTACCACTTGGCAAGCTCGTCGTTAGCCGGAGCAGCGACGGGAGCAGGCTTAGCCT
TGGCGGCGGCCTTCTTCTTCCCAAAGAGGGCGACGGTCTTGAAGGTGACCGGACTGGATT
GGTTGGTGCGGATCTAGAAGCTCCGGTGAGGGTTCAATTGGTTGCCGAATAATTTCCGAC
AACCCCTAGGGAGGTCACCGCCGTAGACGCCACCACAGATGCCATATTTTCCGATCTGGA
CTGTGTTTTGTTTTTTGCGCTTCCGTGGAGAGAGCTGTGGGATCTGTGGTGGCGTCTACG
GCGGTGACCTCCCTAGGGGTGTCGGAAATATTCGGCAACTGTTTCAATTAAACAGAGAGT
GAGTTCATAATTTATTGATCTGGACTAGACATTAATGAAGATTGAGAAGAAAATACTTAC
CGTACCACTTGGCAAGCTCGTCGTTAGCCGGAGCAGCGACGGGAGCAGGCTTAGCCT
>Ib_pnp_00115_02975
CCCCAACAAGTTCTCTTAAGCAAGACAGATAATGATCTCATCTTTTCAGCATCCACCATT
GTTCTGTATCTTCTTCTTCTACTCTAGTACTCCACAACCACATCTAAATTCTAAAGCTTC
AATGAAAATTCTCCGTTAAACCGAAACGATTGCCAATCATGGTAGGGCTAATCATTCCTT
CCATTTCCCGACCACCACCCCCAACAAGTTCTCTTAAGCAAGACAGCCATTCAGACGCTT
CACTCAAATTCATCAAGTCGAAGATCTACTTGAACAGAACCCTCGATGCACCATGCGCAG
AAAGGGAGCGGAGAGTCTTTGACGCGTATATCGACTCTCTTGCCAAACGTGGACGTCTCA
GGGAAGCCATAGCTGCTCTCGACTCTGTTGCATCTCGTGGCTCCAAGGTATCTCCCAACA
CCTTCATCCATTTGATCGAATCTTGCATCGTGTCGAATTCACTCGAGTTCGGCGTTCAGC
TTCATAATCGAATAGATTTGCTAAGTGAGGATGACCCGTTTGTTGAGACGAAGCTGGTTA
GTATGTACGCTAAATGTGGTCATTTAGGGAAAGCACGCAAAGTGTTCGATCAAATGCGTG
AAAGGAATTTGTATACATGGTCTGCTCTAATTGGTGCTTTTTCCAGAGCACGTAGATGGT
CAGAAGTTGTGGACTTCTTCTTTCTTATGATGGAAGATGGTTTTCTTCCTGATGAATTCC
TCTTTCAGAAGATCTTACCGGCCTGTGGGAACTCTGGAAATTTCGAGGTTGGGAAGTTGA
TTCATTCAATCGTTCTACGGTGTGGTATGCATCATGACATTCGCACAAACAACTCGGTTC
TTGCTGTTTATGCAAAATGTGGAGATATTTCTTCAGTTAGGAGATTCTTTGATGAAATGG
ATGAAAAGGATCTTGTTTCATGGAACACTCTAATAACCGCGTATTGCCTGATTGGGGATG
TCGAAGAAGCACGTCAATTAATGGATTTGATGTACAAAAATCGTATTGAACCTGGGCCCG
TAACATGGAATATTCTGATAACAACTTTCAACCGATTTGGAAATTGCGATCAGGCAATGG
AATTGGTAAAGGAAATGGAGAATTTCGGGATAATTCCTGATATTTTCACATGGACATCAA
TGATATCAGGTTTAAGCCAGAATCATAGGGAAAACCAAGCATTGGATTTATTTGGTGAAG
TATTCTCTTTGGGTATTATGCCCAACGAAATCACTCTTATGACAATAATCTCAGCATCTG
CCTCGGTTAAATCTTTAGGGATAGGGAAAGAACTGCATTCGATTGTAGTAAAGACCGGAT
TTGCAGAAGATGTTTTGGTTGGAAATGCACTTATCGACGTGTATTCAAAGTGTGGGAAAC
ATGATTATGCTCGAAAGATCTTTGATTTAATCGAGGATAAAGATGTGTATACATGGAATT
CGATGATAGGAGGGTATTTTCAAGGCGGGTATTGCGGGAAAGCCCATGATCTGTTTATAG
AAATGCAAGAATCAGATACAGAACCGAATATAATCACATGGAACACGATGATAACGGGTT
ATTTGGAAATCGGTGATGAGGATCAAGCATTGGATATCTTCTCGAGAATGGGTAAACACG
ATACAGCTTCATGGAACGCTCTTATAGCTGGCTACTTACAAATCAATCAGAAAGATAAGG
CGTTGAAAGTGTTGAGACAAATGCAGTCTCTAAACGTTAAACCGAATTCAGTTACAATTT
TGAGCGCCTTGCCTGCATGTGCGACATTGCTCACTGTAAACAAAGTGAAGGAAATACATT
CTTGTGTCTTGCGAAGAAATCTAGAATTGGATTTGCCCGTTATGAATTCGTTAATTGATA
CCTACGCGAAATCCGGCGATATTGGTTATTCGAAAACCATATTTGAATTTTTAGGGATCA
AAGACTTCATTACATGGAATGCGATGATCGCAGGTTACGTGCTACATGGTTACCCGAGCG
GGGCGTTGGAGGTCTACGAAGAAATGGAGAAATCTGGTCTGAAACCAAACCGGGGAACTT
TCGCTAGTTTAATAGCTGCTTACGGAGTAGCAGGTTATGTTGAGGAAGGTAAACAAGCTT
TCTTTAGCATGACACACGACTATAAGATTTTACCTTGTTCGGAACATTACGTAGCTATGA
TAGATTTATTTGGTCGATCACGTAGGCTTCAAGAAGCGGTTAACTTTGTCGAAGAAATGG
ATGTAATACCCGATTTCTCGATATGGTCAGCCTTACTAACCGCTTCTAGAATAAACGGGA
ACATGAAGTTGGCAATAACCGCCGGAGAAAAGTTACTTGAAATGGAACCGGAGAATCCTT
CAGTTAGGCAATGCCTTTCGCAGGCTCATTCATTGAACAATAGTACAACCGAAGATTCAT
TAATGTTCAGAAAGCCGGATAGGTTGAATGAGAATAGACAAATTCATGGGTTGAGTTGGG
TTGAAGTCGGGAATGCCGTTCATGTGTTCTCCACTGGTGATCAATCTAGGCCAAATTCGA
GTGTATTACATTCGTGGGTTAAAAGTAGGACTTCGGAAATGAGGGTGTTTGACTATTGTG
GACTTCGGATAGAGGAAGAAGTGAAAGAAGATAGTGGTGGGATTCATAGTGAGAAACTCG
CGATTGCTTTTGCGATTAACGAGTATTTAGAATCTCATAAGAAGATTATACGGATCGTGA
AGAATACGAGAATGTGTGGAGAATGCCATGGATTCATTAAGTCGGTTTCTAGGTTGTATG
GTTTCGAAATATTTTTGAAGGACAGCAAGTGTTTACATCATTTTAGTGGTGGTGGTTGTT
CATGTGGGGATTATTGGTAGTTCATCAAAATGTGTTGATTTTGGTGAATTTGATGTTGCT
CTTAAGTAGCCACTTGTATATATTCATTCATACTTCACAAGAATTGTATATCTTTGTATT
TGTTTTTCTTTTTCATACATTACATTGACGAGTCG
>Ib_pnp_00116_01268
TTTGTAATGTGATATGATGATTATGATGAATTCATCATAAGCTTACTTATGATAGATAGA
TTTATGTCACACAACTCAATAGCATACATTGCTATGTTTTCCACAACTTCAAACATAATC
GAACCCTTGAAAAATTTGTGGCAACAACCATTAGGAATTTGGAACATGCTGTACATAGAG
AAAACCTGCTCGTATTATATATTATACTAAAAGCTATCCTTTGCTCGTCGGATCGCTCCC
AATGCTTCAGCATCGTTTGAAGTAGCTGGAATCTTTAAGGACTGTCGGATTTCGATGCTT
GAAGTACGGAGAAACGGGTTGCACAGCTTCTCTTTCTTTAGAGTAAAAGGAACCGTAGGC
AATCCCTTGTTGCGGAGTTGGGTTACTTGAGCGGCGTAAGACTGAAGTGCTTCATTTTTG
GGTTCAATTGTCAAAGCAAACTTGGCATTGCTCAAGGTGTATTCATGGCCACAGTATATG
CTTGTCTCATCTGGAAGAGCCATAATCTTTCGGAGGGAAGAAAGCATCTGCTCTGGGGTG
CCTTCAAAAAGTTTACCACATGATAAGCTAAATAGAGTATCCCCTGTGAAAATAGCTAGG
GATCTAGGGAAGTAAAAGCTGATATGCCCTCGTGTATGGCCAGGGGTTTCGAATATCAAT
ACTTCATGACCAGCAAACATCCATTTGTCCCCTTCATTGACTAGTATGTCTATGCCCGGA
ATCCTATCTTTGTCTTTTCCTGATCCAATAATCTTTGCTCCATAATACTCTTTCAATTCC
AAGTTCCCACCTGTATGGTCATTATGATGATGTGTGTTCAGTATGTAATTCAAGTTTCGA
TTTTTTCTTCTGAGAGCATCTATCACAGGAACAGCTTCAGAAGGATCAACAACTCCAACT
GTGCCAGTATGCTCATCATGTAAAAGATATGCATAGTTATCCCGTAAACATGGAATCAAT
TCAATCTCTAAGGCAGAAGACATATTAGTTACACTGCAGAAATGGTTAACTCCAAATGTG
CGTCTGACACCTCCTACCGCTTTCAGAGGTGTTGACAAGAAGCGCATAAATCCAAACAAC
AAGTTCTTTCTAAGGCAAAGTTGTCTCGTGCTCGGCCGAACACAAAATCCCCTCTTCATT
CTGGAAAGGTTGAATGAAGTCATGAGGGATGATGAAGATTTGCAGATCATTATTTCACTT
TTGTAGAGATAGCCAGAAAAAGTTCGCCATAAGCACTCTGCTTTAATTTTGAGAGGAAGA
GGTTGAAC
>Ib_pnp_00117_03246
ACTGAACTAGTTTCAGTAACACCATCATCTTCCAATTGTAGTGGCGTCAAAGAAACAACT
TCTTCCTTAGGACCAGATAATACTGAACTAGTTTCAGCAGCACCATCGTCCATATGTACT
TCCAAAGAAACACCCTCTTCCTTGGATTCATCGTCAATTTTATTATGGCAAGGAACATTC
AATTCGTTTTGGTCTGAGGAACTCAATGAACTACTCCCTTCACAAACTACATTTCCATCT
TCTTCTTCTAAGTGTCTAGCCTCATTTTCACCATTATAGGAAACTGCTGGAGTTGGACAC
TTCTCACTAACCACCTCCGAGTTCTCATCCGACTCCAGCTCTTTCTCGAGATCCTTCAGC
AAATTCCTTCGAACCGATGGTTTATGTACTACTACTACCTTCGGTGGAGACGGAGCCGAT
CCAGTTCTAGATAGTCTCATCTTCACTTTTTCCGACCAACCTGTTTTCCGGTTGGGAATT
TGGCTGGGAATTTGCTTCTTTTCTTCTTCTTCCTTGTGCAGGATCCTCCATTTCTCTTCC
CAATAGCTATCTGGTACTAAACTTAGTGGACTCATAGGAGAGACTGAATCCGATGAAAGA
CTATGGCCTCTTACAGCCGCTGATCTACTTTTACTATATTCAAACGCTATCTCACTGTAT
GGCTGCAATGGGGTTAAGTTATTCGGATCTAAAGCCAAAACCAATAAAGACTTCGCTTTC
CCCAGCAACTTCTCCAGACAAACGTCGTTTGGGAAATTCAACAGCCTCTTCAGACACGAA
GTGGGATTCTCCGTCGCAAGCAAAGAAGATCGAAGATAAAGCATCATTGAAACTGCAAGA
GACGAAATGAATGCTCCCCTGGTTGAATTGAGAGAGTTATTGTCGGAAGATCTTGTTTTC
TGATTGTCGCATGCGAATATGTTGTCCCAAATAATCAAGAGATTCTCGAGAGAGAATTCT
CGCCCGAAAAGTACTCTTAACCAACGGAGTGCAAAATACTGAGGTTCTACGCCAAGCTCC
ACTAGATGGCTGTAAAGAGACGAATCCACGATAGAAAGCAAATGGTACCAAGCCGAGGAA
ACTTCAATAGCTGGAGATAAACCCGTTTTGGAATTGGGTAAGGGGAATGGTAAGAAGAAA
TCTACCATGGCTACAGCACCTCCTGAAGATCCGTTCATTGAAGCGTCGAACATGCAATAA
GCGTCATGTTCTAGAAACTTCTCTGATAATACAACCCCAAGTTCGCCTTCCGCCCCATAA
GCATCACTTAGCAATACAATCTCTTTGATCTTCGGATCAAGCTCATCAAGACTACACACC
TTCTTCTTAGATGTTCTCTTGGACCCAATCTCTTCATCTTCTTCCATATAGTCCGGGAAC
TTCTTAAAATCAAAATTGTACATCGAATCAGTGTCGAATTTATCGACAAAATGGTCTTCG
TAGAGTTTCCGGGCTTGAGCAAGGTGCTCGAGATCTGCTTGGAGAACGTATAATAATGGA
GCCAAAAGTTCATGCATTCCTTGTCTGTAACCACATTCTGGATGTCTAAGACACCATAGC
AATAGTATCCTTCTTAGCATGCTTTGGCATCCTGCAGTCTGGAAATAGTTTGCTTGTTCT
GGATAAAGGCGAGTCAAATCTTGATCTAGCATTCTTTCTAGTTCGGCATTTCGGAAGAAA
CGACCCCACATACTATCTGCAAAAATATCAAGTCCAATGCATGTTTTTGTTTTCGCATAA
GAATCATCGGATGATAAGTGGCCTTTAAATTTATGTATATTAGTTCAGTTTCCAAATTTA
AACCTATTGAGATCAAAATTCAGAAATTTAAAGGAAAAAAATGTTTGTAATTGAAGCATT
TCATTTGGAGACACCCTATTCAATCCCATTTCCTCATCTGGGTTCTCAAAATGGCGAGAA
TCTAAATGTAGTCCGACTCATAACTAGATCCAGATAAGTCTAAGAAAAGATGAGGCTAAG
TGGCTAGCTCAGAAGTCAGATCAAAAGATGCTTTAAACCAAGCAAAAACGAAACAAAAGC
TCATTAAAGTGGTCTCGAAATTGGATTAGGTGACGTTTTTAACAGATAAACCAAATCAAG
TATCCTTTTCACTGAATCATTCCTAATCCCAATTTCCCATCTTTTGGGATCCGTTTCTCT
AAAGCACCCCGTCACTCTAAATAATTGACCACTTAAAAACTGTTCAAAGTTTATCATAAT
TGAGTGTAAGATTTGTAGCGTTCAACAACACCTTTCATATCAAATTGTAAATTTCGGTTC
CTCATCCAGCTCGGTATATAGATTTAGGTACACAAAATGTTTCAAAATGAAGCAAAATGT
TACTAAAAAAGAGGTTATGATCCATCGAGAAACTAAATCTGTTCAGAGATTTGCAATTAC
CTGGGTTTTGTGACAATGGATTGTCGATGACAGGTTCAGGGGAATTGCTACCATCCTTTG
GTATATGCGGATCAACAAGAAGCTTTCGTCTTAGGGCAGCATATCTCCTTCTAGACTCAG
CGGTCGTCCTGCGGAGGTCATCAATGGATGCAGAAAGGGAGCAAGTCAAAATCCCCAAAT
CCATGCGCCATCGGACACCTCTAAGATCAGAAAATCGCCGACCGTCAGTAACGAAAGTCT
CCTCCCTCGTTGACGAAGGCGAAGACGTCGTCCCGGACGACACTTCCATCCATATCTTCT
CAATCGAAGCCGAAGGAGGCATAATTCCCGGCAGCTGTTTCCAAAATTCCAAACAAACAG
AGAAAACACAAAAACGATCTACGAATTGAATCAACTATTCTCGCGGATAGAAAACGACCA
GCAGAGGAATCCAAAATAACTATAACTGGACGCAGCGGAATGACTTGAAGAGGAGAAGAA
AGATACAGACAAAATATGAATACAAAAAGAGAAAAAAGGCACACAAATAATTGAAGAAAG
CTGGTTTAATGGACTTTCCACTAAACTATGAGAAGAAGAAAGCAAAGCAAAGCAGAACAA
CAATGGTGTTCCTTCCTGGATATTGCCCTAGGATGCTGAGGAGGGTTTAACGAGAAGGAG
AAGAAGAAAAGGAAGATTAGAAGACTTCTTCCATCTCCAAATTGAAGAGAGAGAGAAGAT
AAAGGGCAAGGCTTGACTACTGTATCTGATAAGGAACAGAGAGAAGAAGCCATTGATTGG
TATTCTCCATCACTTCTTCTTCACGCAGCCATTCCCTCTTTCTCTCTCCACATATTTTAC
TTTTTC
>Ib_pnp_00118_02855
GATTTATGCTTGTTGTTTCACCCATTTGAATCTGTATCCGATCTCCGTTCCCTGTTCTTG
ATTCTGAGAATTGTGACGAAGATCTTGATGGGTTGTTGTGGGAATTTGTGGTTTCCAGTT
TTATTAGCTGAAATTTTTGCTTCATGATGCCAATTGCACTCTATATGACCGATCTATTGT
TGATTAGCGGATCTAGAGTTTGAGCTTGGAAGAGTTCTGTGTTCTTCTGCATTTTCATTT
CCTTTGATAAATGAAGGAAACAAATGACTTTTAACTTAGTTGGGAATTGATCTTGAGTGT
TTCTTTAAGGTATTTGGGGTTCTCCCATCTTCATTGAAGAAAATCTTTCCTTTGAGGAAA
TCTGCACAAGCTTCTCATTATGGCAAAGAAATCACAACGACGAACTGGGCGACACGACAA
AGCTCAAACAGGCTGCATTTGGAGTTTCATTAGTATTTTTGACTTCAGGAATGGTAGATC
CACTCGAAGACTCCTCTCTGATAGAAGGAATTCCAGAAGAAATGCTGTTGGAACAGAAGA
TTTCAAGACTAAGCAGCAAATGGTGAGAAGTTCAACCGGAGAACTACAACAGAATCAAAA
ACTCAAAGAGAATGAAATCGAGAAACTTGATCTTGGTAAAGTGAGTGTAAAGGAACTAAT
GGAGAAGGAGATGATTAATTACACAAATGGAAGATCTTTGAAAAGGAATCATAAAAGATG
GAGTTCTTATGGTTCAAAATCAAATCTGGAAGTTTTGGAAGATTTAGCATCTGGGCAGTC
AAAAGGTATGGATTTGGAGGCAATTATAAATGATCTCTGCCGGCAGATTCGTCGAGAAAG
AGTTGTTCGTTTGAAGCACAACAATGTTATCGAGGATAATACCAAGTCTGATGAAACATT
GACCACAAATGAAGAAAAACTGGACGAGGCAATTCAAATGTTTGTAATTCAGAAGCTTAC
CAATGAGAATGAACTAACAGTAGAAGGAAGAACTGACGTGGTTCGGGCTTTGAGTTCTAA
CAAAGACGTGATTATAAAACACCTTAAAGAGCAGGATCCTACTACATCAAACCGAAAGTC
GCACAAAATCCTTAGAAGAAGTCAATCTCTTGGAGAAATCTTGTTGAAGGAAGATTACGG
TTATCCAGGTTCAGACAGAATCGTAATCTTGAAATCTGGAATATCAGAAATCCAAGCTTC
AACCACCAGGTCTAATTCCAGTTCGGAGAAGAAACGTGGTGATCAGACAGAGAGAACCGG
TACTACCCATTTCTCGTTTACTGAAATCAAAAGAAGGTTAATGAATGCCATGACAAAGGA
TCGAAGTGGGCAAACAGACGATGCGAAACAAGACAATGTGGAGAAAATCTCAGTTTGGAA
TTCTCCAATTAAGAACCGCGACTACAACGAAAAGTATGCCATGCCTTTCCGGGGAAATAG
AAAGAAAGACAAGTGTGAATCAATGTCCGATATCTATATCGAAGCCAGGAAACATCTGTC
TGAGATTATTCTTGGCAATGGTGGTGAAATTGAGCATTCTCCAAGTAGTAGAAGGTCACC
AAGATCATTAGCAAGAATTCTTTCTCTTCCAGAGTTCAATTACTCACCTATGGCCAGCCC
GAGAAATGACACTCGACTTGTTTCTGAAACTACGGAGAAGAACCCGTCAAGTCTTGACAA
CCTTCAGGAGAATTTGGAAAATCAATCATATAATGGGGAGGATGAAATCAGCAAAAAAAT
TGAACCTTTTCCTATTACACAGGTGTTGGATGAGATTAATCACAGTTCTGACAAAGCTGA
GGAGGAGAACATTAAAGATGATATGGAAATGGTCATAACAACGGATGCATCTGTAGATTC
TGAGTTATGTCTACAAGTGGGATCAATTAAATTGGATGATTTGGAAGAAGAGGAGGAATT
ATTGCCTTCACCATTGTCATCATCTCCAACCTCCCCAATTACCAAGAACATGGCACATAA
TGAAAGATCTGAAAGGCCAAGTCCAGTGTCTGTACTGGAGCCAACATTTGGTGAAGAAGA
AGACATCAGCCCATCAAGCATCAAATCTAGTCAGGGCATTGCTGAGGTTCAGCCACAACA
CATCAAATTCGAAGATTTCTCTTCAATGCCGGATCAAGAAATTTGCATAGGAGCCAATTT
GGAAGACGAGGAATCCGCATTTGAATTCGTGGAGGCCGCACTTCTGGCTTCCGATTTAAA
ATGGGAGGACTTCCTCGACAGGTGGATTTCTTCCGACCCTGTTCTTGACCCGTCGCTAAT
TCACGAAGTGGAGTCATTTTCCAGCCGAAGTCTGCATGATCAGAAGCTTCTATTCGACGG
TACAAACGAGGTTCTAGAAGAAGTTTGCAGACGCTATTTCAGCTTGTCTCCTCATGTATC
ATATCTAAAACATAACATCCGGTCTGTTCCAAGAGGGCAGGATCTCATTCAAGAGATATG
GGAAGGAGTAGAATCGAATCTCTTGCAGGCTTCCCCATTTGTTCTAGAAGATGCAGTTAA
ACGTGACTTGATGATGGAGAAGGCTGAGAAATGGATTGATCTTCGAGTAGATACAGAAGC
TATCTGCTTTGAGCTTTGTGAAGACATTTTCGAAAAGTTGCTGGAAGAAGCCCTTTATGA
AAACGAAAACAATGTAAGAAACCAAACAGCAGTAATCTAAGGTACTGGATTTGTTAACCA
ACTATAGAAGGAGGGAGATCTTACAGATGTGTGTAGTTTTGTAACTAATCTTTGATGAGT
TTGTGTTTTGGTGTGTTTGTTGTAAAGAGAAGAGAAGTGAAATTAATATTATTGATTTGG
TTGTGTGATTTCAATGTCATTTTATTGGTTACAAC
>Ib_pnp_00119_02100
AAAAAAAACAACAAAAAGACATGGTTTAAGGCTCCAAGATTTGTGTGTTGTATATGCGGA
ATAAAGATGGGGGTACAACTTGAGGATGCAAACTGAGTAGAAGTCAAACTATCAAGCTAA
ATGGATGGTTCTTGGATTTGTCCCAGTTGCTGATAATTCGCATAGTCAATCCCATTCAAT
CTTGTGCAACATAAGATTTGTTCAGGTAAATCTTCCCCTTTATTCCCCTGAATTGTGAGA
CCAAAGTCCAAGATGCAAATCTTTAATCTATCTAGAAATGCTTCAAAGCCTTTCCTAGAG
ATGTAACTGAATCTGTGCATATCCAAGTCAATCTCAAGATAATTCTCATTTTCACCCAAG
TAGAATTCATGTTGGGGACGAGAAAGCACAGGCTTCTCATTGTAAGCATGCATAAGCTTC
CTCTCAGCTGCACTTAGATGAAGCTCCTCCAAGTTTACTACACGCCCCAATATCTTGAGC
CTTTCCCTGAATGGCACAATTGAATCAACTGGGAAACTTCGCACTTTTTCTACTTCGTCA
TCAATCAACTTTCTGATATGATCTTGAAAATAGGAGGGAAGTTCTTTTGAATAGCTTTCA
TTTAATTTAAAGTAGAGCACTATACTCATTCCTTCTCCATCAGGTTCGCCGTGGAAAATT
GTGGCAGGATACAGTGGTATCTGAGCATTTACAACAAGGATTGGTGGGAGACTCTCATTA
GAGTTGATAACAGGAAGTTCCACAAACCTAGCAATATGATCAACTTTACGCGGAGATAAG
TATACATCAACTCCAAATGGATAATATGCAGCATAGTTTGGAGCAGGTTCTTTCTTCTTG
TCCTTAAAATAGTTCTCTCCCCGGACCTTGAAAGTACAAGGTTCAAGATGCGACCAACTG
TCAAGCAATTTCTTTTCCACTGGACAAAATGAAACCTGAGAGCCAGCTAATGGTCTTTGC
AGAAGCGTCTTTGAAGAAAGCATGGAAGAACTTGAATGTCCATCCCTCCATTTGAAGGAC
AATTTTAAGGCGGCCTTTTTCCTTGCACTTGGTGGACTCGAGCTCAGCGATCTTCTCTTC
TCAACCGAGGGCACAGCGGAAGCCAGACAAGGCAAACAGTTATTTGGAAGAATTCCACAA
TTGTCCAACACTCCATCCCTACAATTACTCCCATCTATAGAGGAGACCTCATCTCGGAAC
ACTGCTTGCTGTGATTCATTCAAAGGTCCTCTTTTTGAATGAGAACCAACATCATCCGAG
TTCACTGAAACTTTAGTAATTTCACTTGCAGAGTTGAGAGCAGAATTTCCAGCTGATCTG
TGTATTTGATCAGTGGAAGATCTAACAGCATCATCTTCTCCGCTATTATTAGCACCTCTT
GCAGGGTTAAATTGTGAAATGGCTACACCCTCAAATCCACGCGGAGATACAAGATCATCA
GCCACACTTTTAAAGTCATCTTCACAGTCGGACTCAAGGACTGCCTCGGAGTCAAACCAT
GCCTCCTCCATACTTCCATGAAAAGCAGGGTTAGCGTAGGAGCGTTCCATTGGGGCAGAT
TTAGAATCAAATTTCTCCAGAGATCTATCAGATAAACGAGACGATGCTCTGCGCTTAATC
CCCTTCTTCCGTCGGCGAGTCCTCTTCTTGGACGACTTCAATCGACCTCCAACGCAACTT
TTGGGCGAGGACACACAACCTCCCATCCTGAATACCTAGTGTAACAATATCAGAGAAATA
AATCTCCGGCGACTCCTAATGTCGGATCACAAATCTCAATCATCATATATCCATCCTCTC
ACATAATCTGGAGCGAGAGCAAGGGCGAGAGCGAGAAAGGGAAGAAATAAAAGTGTGGGA
AGAAAAAAGAGAGATCAAAGAAGGACCGTGCGTCAGACGGGGACGGAGGAGAAGGCGAAC
CACCGGTTTGCTGGATTCTGATATCTGTCTGTCCTGTGATTTTCTCTCTCGCTCCTCCCT
CCCCTCTTCCCTTTTCGATACGAGCAATGAATGCAAGAAAAGAGAGGAAGAAGAAGAAGA
CGAAGAAAATATTACCACAGTGAAGACACATGGACATGGAGATGAACATGGAAAGTCAAA
>Ib_pnp_00120_00704
CCATATCGATCTCCACCACCTCCTTCTTCTTCTNNNNNNNNNCCTCTTCTCCGTAACTCA
TACCCAGATCCATATCGATCTCCACCTCCCTTCCACCTCCACCTCCTTCCTCTTCTCCAT
AACTTGGCTTCCTGCCATACCCAGATCCATATCGATCTCCACCTCCTTCTTCATCTTCCC
CTCCATAATTGGTCTTCCTTCCATACCCAGATCCAGATCCATGTCCCTCCTCTTCCCCAT
AACTTGGTTTCCTACCATACCCAGATCCAAACTCAGAACTTGGATCGTGCTCAGATCCAT
ACTCCGGGCGACGGCCATACCCAGATCCATCTCCATCTCCATCTCCACCACCAGCACCAG
GCTGAAAGCCATAATTGGGGTGAGGAGTATCCTGAGGGCGGCGAGTGGGGCGGGCGTAGC
TCTTGTATTCGTCCTCCAAAGCCTCGTCAGCATAAGCGGAGGGCTCAGCTTCAGAGGTGT
ACTGAGGACGATCGTAATCGAAATCTTCGTTGGAGGAAGAAGCGATGGGATAGCAAATAT
CTTCAGATGGTGGAAGGGGGCGGCCATAGGTGAGAGCTATGTCGTAGCCACCGCCGTAAG
GGGTGGGATCGTAATCATCAAAGTCGTCGACATCGTCACCGTCAGCTTGATGATTACGAT
CCCACCCCTTACGGCGGTGGCTACGACATAGCTCTCACCTATGG
>Ib_pnp_00121_02220
TTTTTTTATAAATGCAATAAAAATATAATTCAAAAATTTTAAATTAACAACAGCCAAGTG
ACCCAAAGAAAAAAGAAAAAAATAAAAGGAAAAAGGGCCAAAGAAGATACCATGGGTCTA
ATGCGTTCACACTTGTCTCTCATTTTTATCAAAGATACCCTTCTCAATTTCCATTCACAC
CTATTTTCTATTTTCTTATATATATAGAAGTTTGCCAATGTATATAATAGATAAAAGAGT
GAAATATTTACTGAAGCTTGGTTCCAAAGATACCATTTGAACCTGGAATTGGAATGGAAT
GGAAAACCTGGAAAGGAGGAGGAGGAGGGACCGGCTGCTGTGGAAGAAGAAGGGGATTAT
GATTGGGTATCCCAAATTGTGGCTGCTGCACTCCAGGCGTAATATGTGGTGGTTGCTGTG
GTGTCACACATATTGGAAATGTTTGGCCTGCGCCATTTCCTACCATTAATTGGAAAGCTA
GAAACAATAAAATTCTTGTTTTTCAAAACGAGGAAATAATGTGATCCAGATGACACTTGT
TTGATCTTGGGTTATTTGGGATTTATTTTTCCGAAAATTGTCGGATTTTGAATACTCAAA
CGTGATCACTCAATTCATTGATAAGAACTCCATACTTCAATTTTCATAAACATAAACTTT
AAATAAGTATAGCTCAAATAATCCTTACCTTGGTGCTTAGGAAGATGGCCTGGATGGGGT
GGCATTAATAAAGGGCGGGTAGGCACTTGAGGAATAGCTGCTGCCAAAGATTGATGATTC
ACATCATGAGAAGCCGGTTGCATATATACAAGCTGTCCCCCCAATCGTCCAAGCATAACA
TTTTGGTAATTTGGATGAGTGTATGGAGTAGGCAATCCTTGAAATGTTTGGTATTGACCG
GCATACCTAACAGGCACTGTCCTATTTCCTGTTTGTCCTATGATCATCTGAGGAAATTGA
GGATCAACGATTCTGTTCCCTGGAATCAAGTTACCACTTGGCATGACCTTGACGGGTGGA
GAAGAGTGGGGATTAAAAGAGTTGAATTCAACTTCTGGTTTTGATCTGGCAACTTGTATC
AAAGGAAAGTTATCTGGCATGTAACCGATATTTGTTGGAGCTGTTACTGCAGGAGGAGGT
GCTACTGATCTTCGGTTTGAGAAAGATGGACAGAATACCTTTGCCCCTGGATTGAGTTTG
AATTCCTTAGTACTTAAACTTGATATTTTCTGATTGGAATAAGTGCTGGAAGTTGTAGAT
GAAGTGGAAGAATGTCCTGGGTTACCATCCAAAGGAGTAGTATGCAAACATGAAGCTTCT
CGTGAAGTAGGCCTCTCTTGGAATTTAGTATCTATCTTGATAGTAGAAGAAGCAATGCCA
TTTGAGGATGCTAAATTTTGTTCTAGCTCATTTGCATTTACTTGACATTCCTTAGCATCA
TTTGATTGGGTAAAGCAATCATTGATAGAATATGAGCTTTGTGTTCCTGATGCATCTTCT
TCCTTTGCAGAGAGGTTGCCCTCATCACCCACCTCATTTCCCTGTGATATGATATCTCTA
ACCTGTCTCACATTATGCAGAGCATTATAAGCTTCCTTATCCTTCCCAAAGTGCACGGTT
CTTAGTTCATCATTCTCAACATCTGAGCAATTCCTCACATTTATTACTGCAGGCATAAGA
CCACTTCTAACCTCAGTTTCAGATTGACTCGATGTCTGCATAGTCTCCAATTCCTTCACA
TTGTCCTTGATAAAGCCTTTTGCCATTCTATTACAGCTTTCAGAATGTGGTAATTTCACA
GTATCAACGATATCGGCTTTGCCAATCGCATAACCATTGCTAGTGAGGTTCATAATTCCC
TTAGCAACGACTTGCACAAGATCAACAGGTGAAATGACGAGTGTCTCTATCAGGCCTTCT
CTTTCAACATTAGTGTCACATTTTCCCTTCTTAATCCTCCTTGCTTTTTTCAGCACAACA
CCATAGCCATTGTCAACGGAAGCAGTGTGGAATATTCCAGAATAAACTGAACCGTCCTTA
ACGTGCACATCGACAGGGAAGCCAATGATGCTCATGGTAGTAAAGAGAAGGATGTCACTC
AAGGTCGCGGAGGCGGCAGTTTCTTCACCGGATACCTCTCTGCTTCGGCAACCCATCCTT
TTCCTTCTTGTTCGTTTGATACAGCCTCTCCTCTCTCTCTCTCTCTCTCTCTCTCTCTCT
>Ib_pnp_00122_01260
ATCGGATCACAGATGTGTTTCAACATTGGTTGGTAGCAGAAATAGGGCATTTCATTATAA
TAAAGAGAAACAAACCCTAATGGGTCATGCTACTTCAAAGTTCACTGTACACAGCAAATA
ATATAAGCTCTACTAAAATTCCACAAGAACCTCATTTCATTGTACTCAAACTATTTATGA
TAGAACTTTGGAAAAACTGGATCAATTGTACAGAAATGTGTGAATCTTCTCTTCAGGGCC
TTCGATTGTCAATCATTCCCAATCACCGTCGAAAAAACCAGCATCTTTCATCTCAGAGTA
GTATATATTCTCAAGATGCATGTCTTCTTCCTGGAAGAAATCAGCAAGAAATGTAACATA
CAGAAGAGGGAGGTACAAAGCATGGTAGAGAACTTCGGTCAGGTCATACAGCCAGAATCC
AAATCCAGCTCCTTGTCCAGTAAGTCCACAAGCTAACAGAGCCATAGCATTAGAGAAGAA
CATGATGATTGTGTACTTGTAGAATGCAGGTCTTGCAGGTAGTTTTTCTCTCCATCTTGA
ATGATATCCAAAACATATCAAGCCATAGACTGCAGTAAGCAGCAGTTTGTGTAATACCCA
CAAACCCCATTTTATCCCATGGTTGTTTCCATTGTCATTGATGAACAAAGGAACAGCAAA
ACCAAACAAGTATATAGCCTTCAAAAGCATGTCCAAACAGACAATAAGACCCGAAATTGC
AAATGTACGTGTCAAGGCTTCTGATCCACCAGCATAATTTCCTTGTAATAAGAAAGCCAT
CAAGCTGACCTCAAGAAACAGCATTCCGGATGTTGTACACAAAGACAAGATATTCCAAGC
ATTTTCTTTCCCAGAACTGCATTCCCATGCCTGAAGAAAACACCAAATTAGATTCAGGAG
ACTAACGAGCCAGAGACAACCATAATAAGCAATCATGATATATGATCGTCCATTGGCTAG
CCTTCCAACGCTCTTTCTGGCATGGGATGCCAGGTAAAAAACGAACAGAGCCGAAGAGAC
AATCAGTACGAAGTTGTGTAGGAAACCATGGCACTCGAAAAGCCATGCGTAGAGTAAGGA
GACTTTCTCTCCTCCTTGAACAGTCGAATTGGAGGCCGCAAAAGAGACAGGAACCTCCAT
AGAAACTTCGGAGTCAAGATTCCAGGAGAAATCCTAAGCCACAAGTTGAGAAATAATGGC
GATTAGAGACATGGTTTTGGAAGCCCAGCCCTAGGATTAGTCTTTGCCCGAACAAAGAAG
>Ib_pnp_00123_01482
AAGATGACATGTTATGAGCCGTACGGCCATGGCCGTACGGCTCATAACATGTCATCTTCT
TCCCTGCGGAAGAAGTCCGATATCGCCCTCGTTTCCAAGGTCCCTTGTCGACTCCTGAGA
CTCTTTTTGGCTAACCTGCAGGAGGTCATTTTGGGAACCAAACTCTCTATTCTTTTCCCT
GCCATTCCTCTCGCCATTGCTGCTCAATGTTATGGCTTTGGAAGACCATGGATATTCGGG
TTGAGCTTACTTGGGCTGATGCCGCTGGCTGAACGTGTGAGCTTCTTGACGGAGTAAGTG
TGACTGGTATTTATTAATTTATTTTTTTTTAAAAAAAAGGAATTTGTCTTATGGTCTTTA
AGAATTAGATGCATGTGTGCCCAATTGGTGCCACCCTTCCTAAAATCGAGCAAATTTTCA
GAGAATGAACATGTTTTAATGTTGTTTTCGATCTAAATATGCAGGCAGATTGCATTCTAT
ACTGGGCCAACAGTTGGAGGGCTTCTTAATGCAACTTGTGGAAATGCAACCGAGCTGATA
ATAGCAATTTTTGCTCTCTTTCAGCACAAAATTGCGGTTGTCAAATATTCTCTTTTGGGT
TCGGTTCTGTCCAACCTTCTATTGGTTCTTGGCACCTCTCTTTTCTGTGGTGGCATTGCA
AACCTACACAAGGAGCAGAATTTTGATAGAAAACAAGCGGATGTGAACTCACTGTTGCTG
CTGCTGGGACTGTTGTGCCAAACACTTCCCATGTTGTTCAGGCTGGCTGGACAGCCAGAT
GTAAACACAACAGCTGCCACCCTGCAACTTTCCAGAGCAAGTAGCATCATAATGCTTATT
GTATACATTGGTTATCTTGTTTTCCAGTTATGGACACATAGACAGTTGTTTGATGCTCCT
GAGGAGGAAGATGCAAACGACGACGCCATCGCCGATGAAACACCCGTCATTGGTTTCTGG
AGTGGATTTGCATGGCTGGTAGGAATGACTCTTGTTATTGCCTTGTTGTCGGAATATGTT
GTTGGCACAATTGAGGATGCATCAGAAACATGGGGGATTTCTGTTAGCTTTATTAGCATC
ATTTTACTACCAATAGTTGGAAATGCAGCTGAGCATGCCGGAGCCATCATTTTTGCTTTC
AAGAACAAGTTGGATATCTCTTTGGGTGTGGCTCTAGGATCAGCAACTCAGATTAGTTTA
TTTGTGGTTCCTCTGTGTGTGATCGTGGCTTGGATAATTGGCATCGACATGGATCTAGAT
TTCAATCTCCTTGAGACAGGCTCTCTTGCACTCTCTATTGTAATCACTGCCTTCACTTTA
CAGGATGGCAGTTCTCACTACATGAAAGGGCTGGTCCTGCTGCTGTGTTACATTGTGATA
GGAGCATGCTTCTTTGTTTCCCAAACACCATTAGGCCTAGGAATTAATGGTGTTTGGGAA
ACAAAGAAGCATGCTCCTATCACAATGTAACACAGCAGCAGG
>Ib_pnp_00124_03819
GCCACACCTAAACCCTTAACTCTCTACTGGCAGTATCCCATGAAAAACCCGTCTGAAGGC
GCTAGTGGAGAAGATATGGAAGAACATTCACCGGACCTCCGCCATGATGACGCCGACGCC
GTCTTCAGTCCTTCCGTGGACATTTGCCAGCAGCTCCTCCACCGTTACGTAAAGTCATCT
TCACCACAACATCGTCATCTATGCGCCATCGCGGCTGCCACTCGATCGATACTCCAATCA
GACTCTCTACCTCTTAGTCCTATCTCTTACTTCGCAGCATCCATATCCACCCTCTCCTCC
TCCGACGCACTTGACTCAGACGCCATAACTGCCCTTACATCCTTCCTAGCTATTGTGCTC
CCGCTGGTTCCTCCGGGGTCTTCATCGATTTCGCCTGAGAAGGCCGTCACCGCGATTGAT
GTGCTTGTTGATCTGGTGGAGAGGCAAGGGGATGTCATATCAACTGCTAGTGCCAGGGCT
GTTGTGAAAAGCTTAGGGATTTTGATGGAGTTCTGTGATTTGGAAGATTTAGTGGCTGTT
AAACGAGGTTTTCGGTTTCTTTTGCGTTTCTCCCTCGACAAAAGGCCAAAGGTAAGGAAA
TATGCACAAGATTCAATTGTTAGGGCCTTCAACTCCTTTAAATCTCCCATTGTTAAGAAG
GAGGCAAGTAAAATAGTACTCAATGCTCTTAAGAGGTACATGCCTTTGGCATTGAAATTA
AGTTCTCGGAGGGTTGCAAATGGAAATACTAAAGAGGTCTCATCAAAGCCTCAGCACCTT
GAGATTGTCCACATGCTGAATATAGTTAAACATGTTCTTCCACATCTGACTGTCAAATCC
TGTCAAAAACTGCTTCCTGGACTGATTAGTTTGGTGACATCTCACTATTCATTGTTGACG
AGACAAATCTTCAGTCTGATAGGAGCTACTTTTGAAACATGGAAACTTGAGTCTATAATT
CCAGAGACAGAGAGCATTATAAAAGCCATGACATCATATGTATCATTAGGGCAAAAAAAT
CCGGTTGACACTATTGTGTCTGCAGCAAACTTGTTGAAAATTGCTCATAGCAAGCTTAAA
TTTGCTGAAGCAATGGTCAAACTCCCTTTAGTATTTGGCTCTATAGCAGGTCTTCTGACC
TTTGAGGCTACTGCTTCACAAGCCTCAAGTATCTTGAGTGAGATCATTGTTTGCGAGGTG
GAGGGAAGAGATCTTTTTACTTCATATAATAGTTCATCTGATGATTTACTTGATCAAGGG
ATTGAAAACACTGTAATAAATTCGACATGCATTGTTTTGGATAATTTGCTGGATCGTGGG
ATTCTAAGTGTGCATGTTTTGACAGTCATATCGGCTTTATTTACCAAATTAGGTGCTTCA
TCACACTTTTACCTGAGCGGTATAATACACAAACTTGCTGCTGCAACCCTCACCGTTCAG
GATAAGTCCAAAATAAAACATCTTCACGAATGTATTGGATCTGCTGTTATTGCTATGGGC
CCAGAGAAGATGCTCACTCTTCTTCCTATTTCCTACAATCTAGAAGATCACAGTTATTCA
AATGTGTGGATGATACCAATTTTAAAGAATTATATTGTTGGTTCATCCTTACAGTTCTTT
ATGGAGCATATTATTCCTATTGCTAACTGTTTCCAGCAAGCTTCTTCTAAAGTAAAAGAG
TCAGCAGTTCGTGAAACCCTGCAGGCTTATGCTCAGAGTTGCTGGGCTTTATTACCTTCC
TTCTGTCGCTATCCCAAGGACATTTGTCAAAACTTTGAATGTTTGACAAAAATTCTGAAA
TCTCTCCTCTCGAGGGATTCATTGATGGTTGAGAACATTGCTCTTGCTTTGAAGGAACTT
GTATATAGCAATATAAATGTTTTGAGATCTTCTGCAAAACATAAGGAGTTTGCAATGCTT
CCAGAGGTTAGCAACATTGACTGTATTTCAATAGCTGTAAAGAGAATGCCCCCTTACACT
AAGAAGATGGCGACGAGAAACATCAAGACGTTGGAATTGTTCTCAAAGGAGTTGCTTGAG
GCCTTGACAAATGTATTCCTAGATCCATATTATGAGAAGCGTCCATACTTAAAGGATGCA
ATTAGATGCTTGGCAACTATCAGTGACACTTCTGTTAGGCAAATGATGTTGAAGTCGTCA
TTGGAAAAATGTCAGATAATGAGTTCCTTAGATGGAGATGGAAATGGAGATGGAGAGTCA
GAAAAGCAAATGGATGTCTCAACTAGTACAGAAGACAAAAGTTTGTCGTTGAAGGAAAAA
GGCCTGAAGAGGTGCCTAATACTGGAGCTTGCATATTTACTTGTTGATGGAGCAAGTGAG
GAAATGGTTCCTTTATTCCTTAGGATTGTAAAGAATGCTTTAGAGGGAAGTGATGGATTT
GCTGAAAGTGAAGCCTATTTGACCTTGAGCAGTATTTTAGAGGAACATTCCTCAGCCATT
TCTACCCATGATGTTGAACTACTGGATCTTGTGCTTAAGATGAAGCCTCCAAATAACATC
ACATCCCGCAAAAGACGTTTTTCTTGTTTGAAGATATTTTTTGTTCATGAAATCAAGAAA
ACTCTGGATGAGGAAAACACAAAGGCTTTCCTAATTCTAAATGAAATTATATCTGCTATA
AAAGATTCTTCAGAAGAAGCTAGAGAGGCTGCTTACAGTATATTACTTGAGATAGATGCC
AGCTTACGGGATTCTTCATCTTCAATTTCTGATGGACATTATGAAAAATTTGTCAACATG
ATAATGGGATACCTTTCTGGTTCCTCACCCCACATAAAAAGTGGAGTAGTGTCGGCATTA
TCGATCTTAGTATACAAAAATGCTGAAATAACCAATTCTATAGAAGGTCTTGTACCATCA
GTTCTTGCATTGTTGGAAAGTAAAGCTATTGAAGTGGTAAAAGCTGTCCTAGGCTTTGTC
AAAGTTGTAGTTTCATGCCATGAAGTGAAAGACATACAAAAATTTCTTCCTGAAATTCTC
AATGGAGTTCTACCTTGGTCTCCTGTGTCGAAACATCACTTCAAATCCAAGGTTGCACTT
ATCCTAGAAATCTTAATACGCAAATGTGGCATTACAATGGTTCAGTCCCTTGCACCTGAG
AAATTTGGAAATTTCATCAAGACTGTTTCTGAGAATCGACGGAGAAAGGAAAGTTCAAAG
GAAACCGGCTCCCTCAATTCGTGGCAACCAAGTGTTCCAGAATCCCACAGGCAACAAAAG
AGGAAACAGCTTGAATCGGGTACTCCTCGAGGAGATAATAACCTGATGAGATCGAAAAAG
AGAAAATGGGAATCAGGTATTCCTTCACAAGGAGAAAAGCGAAAATGGGGCTTGAAACAG
AAAGGACTGATCAAGAGTGAGGGTGCGAAATTCCCCGTGGCAAGTGAAGCAAGAGATTCA
AAGAGGAAAATGGTGGACAGGAAGAAGGGTGATTTGGGTGGTGGCAGTTTTAGAGCAGCA
AAGAGAAAAACATGGGGTAGAGACTGAAAACAGCTAGTCAGCCTGGAAGATGGGTCGTGA
TGTTGGGATATGGGCTCAAAGTAAATGGTTGGAGCCTCCGAACGGGGATGAACAACCCTG
AGATGCAAAAGTCCGCAGTTTTGTTACATTTAAATCTTTCTATATAATATAAATTTAACA
TTTCCTTTTACTTGTTTAAAAAATTTTGTGTTTGATACTTCACTTCAGAACTTTTATATC
CAATTCCTTTTACATTTAGTTTCCTTAAAGAAAAAGTGCAGGCAGCTCTTAGTGCTTTCT
TGTAACCGCACACAACCAATCTTTTCATGTTTAACTAGT
>Ib_pnp_00125_00868
TTAAAGCGTGTTTGGTTCTCCGTCCAAGTACAAATAATCAACCAAGTTTCATGTCTGAAT
TTTAGAAATCTTATTTAAAGCGTGTTTGGTTCTCCGTCCAAGTACAAATAATCAACCAAG
TTTCATGTCTGACATTGATCAGCTCCCTAGTGCTTTTGATCCTTTTGCGGAAGCAAATGC
TGATGATTCTGGAGCAGGGTCAAAGGAGTATGTTCACATTCGTATCCAACAAAGGAATGG
TAGGAAAAGCTTGACAACAGTTCAGGGAGTGAAAAAGGAATACAGCTACAGCAAGATACT
CAAGGATCTGAAGAAAGAATTCTGTTGTTAATGGAACCGTTGTTCAGGACCCTGAGCTAG
GACAGGTAATTCAGCTTCAAGGTGATCAGAGGAAAGAATGCGTCTACCTTCCTTGTTCAG
GCTGGTATAGTGAAGAAAGAGCATATCAAAATACATTGGTTTTTGAGGTTAGCTGAGCAG
TTTTACTCATTTTGTTTATACTCCAGAGAAAGGATGATGGGTTGTAGTTTTGATGATATA
TTGGTTCCATTATCACAGGCTGGTATAGTGAAGAAAGAGCATATCAAAATACATGGTTTT
TGAGGGGTTGGAGGGTTGGAGATTCGAGAATCCTAAATTATCCATCCTTTCCTTTCATGT
TCTGGTGCATATTTTATACTATACTTAAGGGTTTTATGTGAAAGACCCACCTTGCTAGTT
ACTACCTTATTCTATACCTTTCAAGCAAGTGACAGTATGTTATAAATATTGCCTCTCTCT
CATGTCAGGTGAACTTTTTACTATTGAAGATTGCTAGTTACTACCTTATTCTATACCTTT
CAAGCAAGTGACAGTATGTTATAAATAT
>Ib_pnp_00126_02457
AAAGAAGGGAAGGAGGGGGAGCAGAGCTCCAGATCGGCCAGACTCCGTTGCCAATTCGGA
TCATCGTCTCCTTTTCTACGGTAGCTTTCACGGCGACCGACTCCTCAGACAGCGTCTCGA
CTTCTCCATCAGGACCATCACGACTCCAGGTCCATCTTCGCCGGCGGTGCTTTACGAGGT
AAGGAGGATCCCAATTTGAAGCTCCATCAGATCATTAATGGCGGAAACAGCATGTGAAGA
AGAAGGAGGCCGAATGAGAGAGAAACCAACTCTTGCCTCCATGGATTTGCATAACTACGG
CTCCTTTAAGCTCGCCTTCGTGGTGATCCTCGTTATTCATCGGAATTTCAGCCGCATTCC
AGGCGAAACCTGGATCATCATCAACAAATCTAGGATGTTGGTTGAAGAAAAGAAGCCCTC
GCCGACGACGAACAGAGATGTCGGACATAGAGCTCCCGACCTGCTCGCCGGAGCCAACAC
TTTTGACGCCTCCGCCGCACCGCCGCCGCTTACATTGGCGATTGACTAGATTCCATTTCC
AAGAGCTTCAATTACTTATCTCTGCTTCTCTGATTGATTTGTATTTTCTATGCAGATCGT
CTCTCTCACATCTTTCATCAGCCGCTTTTACAGGGGAATGCACAAGAGGATCCAGACAGT
AATTCATTTTGAGGATTTACAGCACTCTTCAGATCCATTTCATGCAGAAGTTCCGTAGAG
ATCGTCGTTGCTCGAAGCCGGCATCACAACCGTGGCACACACCTTCTCCTTCGACTACTA
ATGTTTCTTTTTCCAACGCCATGGCGGTTGTTTCCATCGAGTGCCTCAAGGCCGATTCCA
CCGCCAACATGCTCCTGACTGGCGACGTAGCTGAGGAGATTCCCTTCCCGGATGGTTAAT
CTCTGCAGGCTCCATTCGAAGGAGGTCGGGCCAGTTTACAGAGAATTCTCTATGTTCCTG
TCGAGACCAAAGAAACGGTTCATGCCTTGGTTCGCGTCCATTGTCCGGATTCCATTTGTT
TGCCGAGGTTAAGGTGTATATCGTTCCTAACGAGTCTGCCGCTTCAAGGACTGCTCAATT
GGAAGTTGCTGTAGTAGAAAACTCAATTTGGAACAGTTACATTTGGTATCCATAGGAGAA
ATGAATGAAGGAGATGCAGTCGGTTCGAAACGCGTTCAGATTGAATCCTTACTCACCAAG
ATCTCTGGAGGAAAGGCATCTTGTACAGTAAGTGTAGGATCACTGTCATATTTGTCTAAT
CTCACTAGCACAAGTATGTATGGGATCGATGATTATCATGGTTTGGCATTGGAGTTGTCG
GGTCAGTTCGCCTCTGGTATTCCCTGATCCAAGGAGAGATTCCGATCGAGATCAAGCTTA
AACACCATCTTACAGTTGAGGAAGCTGTGTTGTAAGATCTTGATACTGCTGCATCAGAGA
AGCTTCAAGATCAATGTGTGGCGGCGGCAGCGGTATCGGTTTGCTCGGAGGAATTGATAT
TGCATCATGATACGCTGCGCCAGTCCAGAATAGTATCCAATTTGTGGTTCATCGTAGGCA
CATGTCGTATGATTATCAATGTCATCGTTATAGCTGAAGTCGGTCCATTCGAATCCATCG
CCTGCAACACCTATGATGCCTAATTGGCTACCAACTTGAAACTGCCTATGTCCGATCCTC
CATAGCAGTAATGGCGGATCTGAATCAATATTCTTTGGAATCAAAGGGGAAGCCAGTCGA
CAGCACGGAGAACAGTTGGTGCAAGGCAATTCCCGGCGGGACCGGAGTCACCATCCTCTC
CATCTCTCTCAGTCATACAGCAGTGATTGCAAGAACAAGACCACAGATCCCTAACCAGGC
AGCTCTAAGCTCAAACGCGTGGATGGTTCCCCTGCCAGAGTTCTAATAGCCTTAAAAGAT
TTTAGAGAGACTTGTATTATCTTCACCTCAAGTAAGCATCACATAGCAGAGGATGGCGAC
ACGTCCCTTGGAGATGATCCCCTTGCTGCATCAAGTGGGCAGATTATTTGTGATTGTTAC
AGCCTGTAGAAGCATGGATGTGACGCCGGAGAAACTCGGGAAGAAGGAGAGCATCGCCAG
GATGGTCCATTCCAGCAAAACAAAATCCGAAGCGCGGATAATTGGACTAGTTTGGAAGTT
CACTCGCTGGAGCACCGGGCCAGAAGGAAGGCATTTTCACATGCAAGTTTCGAGCTTCTG
CCTGAGACTCGTGAGGCTGGAGATGAGGTGGCTGTGACCCTGGTCCTGATTTCTCAAGGA
ACACTTGTTGAACAAGATCAACCGCAAAGCGACGGTGGTTCGAGCACGACATCATAAGAT
GTGCTAATCATTGGTTATTTCGGGTTTTCTTTAGCTGATTCTAAATCATATGGCTATCGA
AGTTCACTTTTCCGGGAGTAGTCTGGCTAGTGGATATGGATTATCTTTCAGCATGGG
>Ib_pnp_00127_02616
TTTTAAAATTCAAAAGTAGAAGAAGATTCATATTTTACTATTATTACCGTATAATACATC
ATTTTCCTTTTACAGAAAATGGATAAACGAAGAAAGCTTATTGCATAAAATCTGGCCAAA
TTATTTCAGCATAACATCATAAGAAAATTCAGAAAATATATGAACTAACTCGGAGCAGCA
GCATCTTTGAGCCATGCTCAATCGCAGTAGATCGATCTCCATTTCGAGTTCTAAAAGGAC
GTTTCGAAACAGGCAGAGAGATATTTGCCATGCGACTGTCAGAGGACAACGTGTTGACTA
TACAGAAATTTGATTTGAGTTCAAGCTTTCAAGTACGAACGGGCTGAAAGCCCGTGAAGA
AGCCTGACAAATCCCAAGAAACTCAACTTCCCATCCGAGGGTCGTATCCAGTCCTGGAGA
ACTACGTGAATTGGAACCGAAGGGCTAAGTCCAAGCTCAGATGCGAGTTCTTCAATGATA
ATTGGTCTATTTCCATTCTTCTCGAAAAGTTCATAGGCATGTCGCGCATGTTGCTCCCAC
GTTTCCATTCCTTCGAGCTGATAAACACTTATGGCTGCCCCACAGAACTCCTCAAAATCC
ATCTTTCTAAACTGAAGATTACTCACCAAAACAGCATAATCTATAACCCGCGAATCCTTC
ATAGCCTCGGTTGCATTCTTCGTTGCAGCCATTCTGAAGTTTTGCATGGAGATTGATCCA
GTCTTGTTTGGCCCTAACAAATTGAACTGTTCCCGAAGATAAGCCAGCTGAGGTACCGTT
AACGTCATGGCAAGGGCCCCTAAAGCAGTTTTTCTTAGAGAAGAAGAGCATATATAAGCT
TTAACAAGCTTGTATATAATCATATCCAATGGAATCTTCAAATCTTGTGGATTTCCTGTT
AGCCACGGATGACATAGAGCTTGGGCAGCTGTTAGTCTCTTGCGATAGTCCTTGTTTAGC
AATCTTTTAACAAAGTCAACTGCATCAGGTGACAAAGAAGGCCAAGGGGATTCTTCAAAA
CTTGGTTCTGCTTTAAGAACTGATCGAAATATCCCAGATTCTGTGCGGGACCAGAAGGGT
CTGCTTCCGCACAAAATAATGTAGGCAATCACACCAATGCTCCACATATCTGCTTCTGTC
CCATATGATCTGCGCAGAACTTCGGGAGCAACATAATACGCACTTCCCACTATATCGTTT
AGCCTTTCATCTGGCTTTACATAATCAGACAGTCCAAAGTCAATGGCTTTAAGAGGAGAA
TGCTCATCTTTAGACATGAACAGAAAGTTCTCGGGTTTTAGGTCACGGTGTACAACACCC
TGAAGATGGCAATAAGCAACGACGCTCAAAATCTGGACTAAAATAGCCTTCGCGTCTTCT
TCAGAGTATTTTCCACCTCTTGAGAGAATTCTATCCAATAATTCTCCTCCTTTGCATAAC
CTGAAAACATCAAATTATTCATTCTTTGTTTCCCACTTTGTTCTTATTATGAGATGAACT
AATTAACTTACTCCATTACTACATAAACGTAGTCATCATCCTCGTATGAATCAAAGAACT
GAGCAAGGTGTTTGTGGCCGGTTAAAGCACTCAATATTTTCACTTCTCTTCTCACATCTT
CAATGGCTATTGCAGTAGTCATCTTTGATTTTGGGATGACCTTGACAGCAACCTCATGTC
CTTTTAAGCTTCCTTTCTTTCCTTTAGCACTACAAGTGTAACCAAAATGGCCCCTACCCA
CTTCTTCACCGAGCTCATAATGATTCATGAATTGCTTTGAGAACCCAAAGTTCTTATCCA
ATCCAACCTCAATTTCATCCGCTTCAGGAATTGAGGCTTGATTCGGTTTAACTGATCCAT
GTCGCCTGGCTAGCAATGCCCTTATGTGTTTTGCTGGAGAAGGAGGAGGAAATGGTCGCT
TAAAGAAACGAAGAGGGGTTGATGTCACACTGCTGGAATTCGCCGGTGAATTCTTAAACC
CACTGGGTAAGGGACTTGGACTGTAGAATGCGATATTTGGAGTTTGCCCTGTTTGGGCAT
TAAAAGCTGGCTCCACTCCTCCTCCGCCCGGAATCGATGGGTTTTCTGACTGGTCTTCCG
GCAATCCAATTGGTTTTCCATGACAAAGTCCCATGGAATCACAAAACCCAGTTGGGATTT
AGGAAGGAACAAACCCCAAATTTCAGATGTAAGAAATCTGGAGCCAAACCATTAGAAGGG
TTTTCTTTCTCACTTGATCAGCAAAACAGGATCAAGGATTTCGGTGAGATAACGACAGCT
GAGGAGTTAGTAGAAGAAACCCAACTGAAAACCCATCAGATCAACCGCACCGGAGGAAAT
ATCATGAAGAATCCGAAGCTTTTAAAGGAGAGATGGAAAGAGGAGAAGAAACTGAGGCTG
ACAAACAGGGTAAAGAACGGAACGGAGGTCAAGGATTAAAGATAGCATTAAAGGGAAAAA
GAGATGGACTGCAAGGAAGGAGAAGAAGAGGGAAAGAATGGAAAAACCAATCACTATTCC
CTGCCTGCTTTTTGAATATATTTTTCAGTAAATCTTCTGCCTTTGTGAGAAGAAGAGGAA
GAACATTTTGTATTTTAATTGTGACAACAGTTGTTG
>Ib_pnp_00128_01551
CTCTTATCATAATTCTTATCCTAACATTTCAACTGAGAGAGAGACGATGGCTGTGGAGAT
GGCCGGTGTCGGACTTTCTTGGGCGTCGAGGCACTGCCATAGACCGAGTGTAGGACCCTC
TCCGTCAAGATCTTCTGGTCGATGTGCTGTTAAAATGGCGGTATCATTTGACGAGAAGAA
GAAGACCTACACTCTTAAGAAATCAGAAGAGGCTTTCAATGCCGCTAAGGAGTTGATGCC
CGGGGGTGTTAATTCCCCTGTCCGAGCATTCAAATCAGTTGGCGGGCAGCCAATTGTGAT
GGATTCAGTAAAGGGTTCTCACATGTGGGATATCGATGGTAATGAGTACATTGACTATGT
TGGTTCATGGGGTCCTGCCATCATTGGCCATGCAGATGATGAGGTCCTAGCTGCTTTGGC
GGAGACAATGAAGAAAGGAACTAGTTTTGGGGCACCATGCCTTCTTGAAAACGTCCTAGC
CAAAGAGGTCATCTCAGCCGTCCCTTGTATAGAAATGGTCCGTTTCGTCAATTCTGGAAC
TGAAGCATGTATGGGTGCTCTCCGTCTAGCCCGTGCCTACACCGGCAAAGAAAAACTCAT
CAAATTCGAAGGCTGTTACCACGGTCATGCAGATCCATTTCTCGTGAAAGCAGGAAGCGG
TGTGGCCACTCTTGGCCTACCCGATTCACCCGGAGTTCCCAAAGCCGCCACATTTGAAAC
ACTAACATCTCCCTACAACGACATCTCAGCCGTCAAACAGATTTTCGAAGCAAACAAAGG
AGAAATCGCCGCTGTTTTTCTCGAGCCCGTAGTCGGAAACTCCGGTTTCATCGCACCCAA
ACCAGGCTTCCTTGAGCAACTCCGCAAGATAACTGAAGAAAACAACGCCCTTCTCGTATT
CGACGAGGTCATGACTGGTTTTCGGTTAGCTTACGGTGGTGCCCAGGAATATTTCGGAAT
AATGCCTGATTTAACCACATTGGGGAAGATTATCGGAGGAGGACTTCCCGTGGGTGCGTA
TGGTGGAAAACGGGAGATTATGGAGATGGTTGCACCAGCAGGACCAATGTACCAGGCCGG
TACATTGAGTGGGAACCCATTAGCTATGACTGCGGGAATCCATACGCTTAAGCGGTTGAA
ACAAGAGGGGAATTACGAGTATTTGAATAAGATCTCGGGTGAACTCGTTAAGGGGATCAT
AGAGGCTGGGGAGAGAACCGGGCATGCGATTTGTGGTGGACATATTGGTGGGATGTTTGG
ATTTTTCTTCACGGAAGGACCTGTTTATAATTTTGACGACGCGAAGAAATCTGATACGGA
AAAGTTTGGGAAGTTTTTCCGGGGAATGCTCGAGGAAGGTGTGTACTTTGCTCCTTCTCA
GTTTGAAGCGGGTTTTACTAGCTTAGCTCATACGGAGGAGGATATTAAGCATACAATTGA
AGCGGCCGAGAAGGTTCTTCGGCGAATTTAGAGTGAGTATGCTTATTGTTTTCTGTGTAC
TTTGCTCCTTCTCAGTTTGAAGCGGGTTTTACTAGCTTAGCTCATACGGAG
>Ib_pnp_00129_01939
CTGAATCAGATCTGTGAAACCCTAAGCACATTCTCATCTCGTCCAATTAGGTACGCACTT
GCTCTCTCTTCGTCTTCGTTCTTGCTGTTTTGGATTTGTTTCGCTTTTCATGCTTCAGAT
TTGTAACAATTCGTATGATTTGGTTGAAATCTTGCTAGATCTGATGTAATTGTGATTTGG
TTTCGGAATTTGTGTGGTTTTGATTCGAGAATTTGACTGAAATCGGCTAGATCTGACGAA
CGGCGTCTTTAATTTGACTGAATTTGAATCTGTTCATGTTAGATCGTTTAGCTAGCTAGG
GTTTGATGGTGAACTGATTGAGATCTTTGCTGTTTTGATTTTGCGTGTGACAGAATGGAG
ACCTTCTTGTTTACCTCCGAATCTGTGAATGAAGGTCACCCTGACAAATTGTGCGATCAG
ATCTCTGATGCAGTCCTCGATGCCTGCCTTCTCCAGGACCCCGACAGCAAGGTCGCCTGC
GAGACCTGCACCAAGACCAACATGGTCATGGTCTTCGGAGAAATCACCACCAAGGCTGAT
GTCGACTACGAGAAGATCGTCCGCGACACCTGCCGCGAAATCGGCTTCATTTCTGATGAT
GTTGGGCTCGATGCCGACAACTGCAAGGTCCTAGTTAACATTGAGCAACAGAGCCCCGAT
ATTGCTCAAGGTGTCCATGGACATCTCACCAAGCGCCCGGAGGAGATCGGTGCTGGTGAC
CAGGGTCATATGTTCGGCTATGCCACCGATGAAACCCCTGAACTTATGCCTCTTAGTCAC
GTCCTTGCTACCAAGCTTGGTGCTAAGCTGACTGAGGTCAGGAAGAACGGTACCTGCCCA
TGGCTGAGACCGGACGGCAAGACCCAAGTCACTGTCGAGTATTACAACGAGAACGGTGCC
ATGGTTCCCATCCGCGTTCACACTGTTCTCATCTCGACCCAGCACGACGAGACAGTCACA
AACGACGAGATCGCCGCTGACCTTAAGCAGCATGTCATCAAGCCTGTCATCCCCGAGAAA
TACTTGGACGAGAAGACCATCTTCCATCTCAACCCATCTGGCCGATTCGTCATCGGGGGA
CCCCACGGAGATGCGGGTTTAACCGGACGCAAGATCATCATCGACACCTATGGAGGTTGG
GGTGCTCACGGTGGAGGTGCTTTCTCCGGCAAGGATCCAACCAAGGTCGACAGAAGCGGT
GCTTACATCGTTAGACAGGCGGCAAAGAGCATTGTCGCCAGTGGACTTGCAAGGAGGTGT
TTGGTGCAGGTCTCGTACGCCATTGGTGTCCCGGAGCCATTGTCTGTCTTCGTGGACAGT
TATGGAACTGGGAAAATCCCTGATAAGGAGATCCTTAAGCTTGTGAAGGAGAATTTCGAT
TTCAGGCCTGGTATGATCTCCATTAACCTTGATTTGAAGAGGGGTGGTAACAGATTCTTG
AAGACGGCTGCTTATGGACACTTCGGAAGGGACGATGCAGACTTCACCTGGGAAGTTGTG
AAGGAGCTCAAATGGGAGAAGCCAACCGAAGCATAAGAAAGAAAGATCTCATCATCGTCT
GGTGGGTTTTGCTGCTTCTAGAAGTCTTATACAATTTCTTATTTTTAATGAATAATTTCA
GTTTGCACTATTGAATTCTTCTGGTTATTGTTATTGAAATTAATCACCTTTTCTGGTTTG
GGATTTCATATCCTACACCAGACTGTATTATTTGAATGTTTTGTCTTCTCTTATGGAGTA
ATTTGGAGGTTTTAATATATGAAACTGTAGTTGCAGTGACATGATATTCTTGTTTGTCTC
GTCCTCTGTCGGTTGGTTGGCACTTGCCAACATTTTTCTTTTATTCTTTGAATGGTTGTC
TTTGATTTTGGGCATTTTGTCTTATGTTATTTATTTAATTTCCAAATAGTACATAGCTTA
AACATCAGACCAAATCGTG
>Ib_pnp_00130_01198
GCACCTTATAAAAATGTGTATGCGTCCTGCTTCAGCTGAATCATTTTTCATTGATCAAAC
TCCACCAAATGGACTTTCCGCGTGGCCACCACCATCACCACCACCGTCGGGATGACGACG
GCGACGGCGATGCTGATCGCTATCCGCCTCCCCCTGCTGCCGACGACTACGACTTCCCGC
CAACTTCTCATCATCGACCACCTCCCTTCGGTCGACCTGCCGGCGAAGACGACTTCCCAC
CACCTTCTCATCATCGGCCACCGCCCCCTTCTGACTATTATGAGCCTCCTCCTCCTCCTG
CCTACAGCACCTACGAGTACGACACTCCCCCTCAACCAGCCGTGCATCATCTTTCCCACG
ATCCACCCCCTCAGACAGAAGAAATCCCCCAGCCAGAGCGCCATCATTTTCGCCCCCATC
TGCCTTCATTTCACCCCGAAGAGAAGCGACCGGAACCCTCCCCTGAATTCTCCAACAAAC
CTGCGGTTAGGGTTTTCTCCAAGGCCGAACCTGATTACTCTCTCACAATTCGTGAAGGCC
AAGTTATTCTCGCCCCTTCTGATCCATCAGATCCTAACCAGCAATGGATCAAAGATGAAA
AGTATAGCACCAAGGTGAAGGATGAAGAAGGGTTTCCCTGCTTTTCTTTGGTCAATAAGG
CTACTGGTGAAGCCTTGAAGCATTCTATTGGCGCCACACAACCGGTGCAGCTGACTCCAT
ACAATCCGAATGTGTTTGATGAATCAGTCCTCTGGACTCTAAGCAGAGACCTTGGAGACA
GTTACAGAACCATAAGAATGGTGAACAATATCCGCCTGAATGTTGATGCTTTTAACGGGG
ACAAAAATCATGGAGGTGTTCATGACGGGACAACCATCGTCCTGTGGGAATGGAAGAAAG
GAGATAACCAGCGCTGGAAAATCGTCCCATACTGAGTGGAGGAAAGGAAGGTCCCCCCAA
ATATCAATCTATCTATCTATCTATGTATTTGTGTGAAAAAAGTTACAATCACCCGTCTCT
TTATGAACCGTTTGAGTGTGACATGTTTGCTGAAATGAGTTAATAATAATGACTTATGCA
TTGTGGATTAAAAAGGAAAGCCGGGGCCATGGCCATGGCCATGTTCTTTTAAATGCATCA
GCTTTAGCTTTTTTTTTTTATACATTTTACTTCACATGAAACCTGTATCCTATGCTCT
>Ib_pnp_00131_01847
TAGCAGCTAACACATCTAAATTATTCTCACGAATATTAAGGTAAGAAATTGTAAAAAACA
GTTATAAGCTTCACCAGAAACAGATACAGACAGACTACGCAGCTGATTCCTTCGCGATCT
TCTCTGCCTTGGCAATAACCTCATCAATTCCTCCAACCATGTAAAAGGCCTGCTCCGACA
GATCATCATACTTGCCATCCAACACTCCCTGGAAACTGGCAATGCTCTCTTTTAGCTCGA
CATATTTTCCAGGAGCACCGGTAAAAACTTCAGCAACATGGAACGGTTGGCTCAAGAACC
TCTGGATCTTACGTGCACGGGCAACAGTCAACTTATCGTCTTCACTAAGCTCATCCATTC
CGAGAATGGCAATGATATCTTGAAGATTCTTGTAGTTTTGAAGAACCTTCTGCACACCAC
GGGCAGTATTGTAGTGCTCCTCTCCCAAAATATGGGGAGAAAGCATACGTGATGTAGAGT
CCAAAGGATCCACAGCAGGATAAATACCCAACTCAGAAATCTGTCGTGATAACACAGTTG
TGGCATCCAAGTGAGCAAAAGTGGTGGCAGGAGCAGGATCAGTCAAATCGTCAGCAGGAA
CGTAAATAGCCTGGACCGAGGTAATGGAACCCTTCTTGGTTGTAGTGATACGTTCTTGAA
GACCTCCAAGATCGGTAGCCAAAGTTGGTTGATAACCGACAGCAGATGGAATACGTCCAA
GCAATGCAGACACTTCTGAGTTAGCCTGGGTGAAACGGAAAATGTTGTCAATGAACAACA
ACACATCTTGCCCTTCAGCATCACGGAAGTGTTCAGCAACAGTCAATCCAGTAAGACCAA
CACGGGCACGAGCACCTGGAGGCTCATTCATTTGTCCGTACACTAGAGCACACTTGCTTT
CAGACTGTTTTTCACCAAGCTTAATGACACCACTCTCAATCATTTCCCTGTACAAATCAT
TACCCTCTCGAGTACGTTCACCAACACCAGCAAACACAGAGAAACCACCATGGGCTTTAG
CGACATTGTTAATCAGTTCCATAATAAGAACAGTCTTACCGACACCAGCACCACCAAAAA
GACCAATTTTCCCACCTCTTTGATATGGAGCAAGAAGGTCAACCACCTTAATTCCAGTAA
CAAGAATCTGTTGTTCAGTGGCTTGATCAACAAACGATGGAGCCTCTCGATGGATAGGCA
AATAGTGATCAGTTTTGATGTCGCCTCTTTCATCAATAGCCTCTCCAATAACATTGATGA
TACGACCAAGAGTGGCTCTGCCAACAGGCACAGTGATTGGAGAACCAGTGTTAAGTACTG
CCTGTCCTCGCACAAGACCTTCAGTTCCGTCCATAGCAATCGTCCTGACCATATTCTCTC
CCAAATGCTGGGCCACTTCAAGCACGAGACGGATCGAGTGATCCTGCACCTCCAACGCCG
TCAAGATAGGAGGAAGACCTTCGTCAAACCTCACGTCTACGACAGCACCGATAACCTGGC
AGACCTTTCCGATAGATCCAGCTCCGGTGAACTCATCAGTGATCTTACCGGCAGGCTTGC
TCGGCGGCGGTGAAGCAGGCGGCGGCTTGGACGGAGCAGCGGCGGAGGTAGCATAATCCA
TGACACGGGTGAGTAAGAATCCTTTGGGAGAAGCGCGAGTTGAGGAGCATGGCGAAGGAG
ATCGAAGCACAGATCTAGAAGGTGAACGAAGAGTAGTGGATCGGAGGAGAGATGACAACA
GCCTCCGAGAAGACATGGCTGAGGAAGAGAGAAGACGCAGGGGTGGAGGAAATGAGAGAG
ACTGCTAGGGTTCTTCAAGTTGACCAAAGTCACTCGTTTTATCCGCA
>Ib_pnp_00132_01397
GGCGATCGGACGTGTTTCGGAAGGGGAACCAAACTCTGCTACTGCTTTGAAAGAAGAATG
AATCAGTTGATTTCAAGGTCTGCTTTGCGAGCTTTCGCTTGCGGTCGTAATCGGTTGGCC
TTGGCCTTGACCTCACCGTCATCGTCATCACTATCATCGTCCATGGCTGCGGTGTCGACT
GAGGTGACCTTTGATCATGACACTGCTACGATTTACTGGAGGACGGGCGATCGGACGTGT
TTCGGAAGGTCGATCAGCACTGCAGCGGGTAATCCATCCACTGAGAAGGATAGAAAGGTT
GACAGCGCGGTGTCGGAGAAGGAACGGAATGAGAAACCGTCGGTGGACGACAACGGGAAA
GGCGGTTTGGTTCAATCAAGCTATTGGGGGATTTCGCGACCCAAGGTTAACAGGGAGGAC
GGCACCGAGTGGCCTTGGAATTGCTTCATGCCGTGGGAGACATACCATTCGAATCTATCA
ATAGATCTAACAAAGCACCATGAACCGAAGAAATTTCTTGATAAATTTGCTTACAGAACA
GTGAAGCTCCTTAGAATCCCCACCGATATATTTTTTCAGAGACGTTACGGATGTCGTGCA
ATGATGCTAGAAACAGTAGCTGCCGTTCCTGGTATGGTGGGAGGGATGTTGCTTCACCTC
AGATCTCTGCGTAAGTTTGAACAGAGTGGTGGTTGGATCAAAGCTCTTCTGGAAGAAGCA
GAAAATGAGAGGATGCATCTGATGACTATGGTTGAGCTTGTCAAGCCAAAATGGCATGAG
CGATTACTGGTTCTTGCTGTGCAGGGTGTCTTCTTTAATGCGTTTTTCGTGTTATACCTG
ATGTCGCCCAAGCTAGCCCATCGGGTTGTCGGGTATCTGGAAGAGGAGGCTGTACATTCG
TATACCGAGTTCTTGAAGGACATTGATGATGGTAAGATTGAAAACGTAGCTGCACCTGCA
ATTGCTGTAGATTACTGGAGGTTGCCAAAAGATGCAACACTGAAGGATGTCATCACTGTC
ATCCGGGCAGATGAGGCGCACCACCGAGATGTGAACCATTTTGCTTCTGATATTCACTTT
CAGGGGAAGGAATTGAGAGACTCACCAGCCCCCCTTGGCTACCATTAATTCACTTGGCCT
AATAAATGAAAATATTGATGCATTCATGTCTTCTTCTTGCTTTATGTGTGCTGAGTATAA
GTTTGATGCTTTTCTACGAACGATATCTTTCTAATACATTTGTTGGGATCTTTTTTTTCA
TGATTTTTAACTCCCTTATATACATGTTTTCCTTTTTCTTTCATTTTTGTAGAAAAATGA
ATTAGGCATTTGGCAAATGAAATCACAACGAACCTAACATGGGAGAGTAACGAGCGTATT
TGACTTGGTGAGACGCG
>Ib_pnp_00133_04336
GCGTCGTTAAACCGGGAAGGATGACACTGCTGCTTGGTCCACCATCCTCAGGGAAGACCA
CCCTTTTGTTGGCCTTGGCCGGGAAACTGGACCCCAGCCTCAAGGTGAGGGGAGAAGTTA
CTTACAATGGTCACAAGTTGAATGAGTTTGTACCCCAAAAAACCTCAGCTTACATCAGTC
AAAACGACGTACATGTAGGAGAAATGACAGTGAAAGAAACCCTCGATTTCTCCGCTAGAT
GTCAAGGGGTTGGATCACGATATGAAATGTTAGTGGAACTCGCAAAGAGAGAAAAAGATG
CTGGAATAATTCCGGAGGCTGAAGTAGACCTATTCATGAAGGCAACTGCTATGGAAGGTG
TTAAAAGCAGCTTAATTACCGACTACACATTAAGGCTATTGGGACTTGACGTATGTCGTG
ACACTATTGTCGGGGATGAAATGATCCGAGGTGTTTCAGGTGGTCAAAAGAAAAGGGTTA
CCACAGGAGAGATGATTGTTGGCCCGACAAAGACTCTTTTCATGGACGAGATATCAACCG
GGTTAGACAGCTCCACCACGTTCCAAATTGTGAAGTGCCTACAACAAATAGTACACCTAA
CCGAAGCCACCATTCTCCTGTCCCTCCTCCAGCCTGCTCCCGAGACCTTCAATCTCTTTG
ACGATATCATCCTCCTGTCTGAAGGTCAAATCGTGTACCAGGGCCCCCGAGAACATGTCA
TTGAATTCTTCAATAGCTGCGGATTCGTATGCCCCGAGAGGAAAGGTGCTGCAGATTTCT
TACAAGAGGTTACCTCTAGGAAGGACCAGGAGCAGTATTGGGGGGATAGGACAAGACCCT
ATAGATACATAACCGTGAGCGAGTTTGCCCAGAGATATAAGAACTTCCATGCGGGAATAC
GACTCCAGAACGAGCTCTCGGTTCCTTTCGATAGGGAGCACAACCATAAGGCTGCCCTCG
TGTTCAATAAGTACTCTGTCCCAAAAATGGAGCTTCTCAAAGCATGTTTTGACAAGGAAT
GGCTGTTGATTAAACGGAATTCCTTTATTTACGTGTTCAAGACGGTTCAGATCATAATTG
TCGCTGCTATTGGATCCACGGTGTTCCTGAGGACAAAGTTGCGCACAAGGACTCTAGACG
ATGGGTTAATTTACATGGGGGCACTTCTGTTCAGTATGATCATTAACATGTTTAATGGAT
TTGCGGAATTGTCCCTCACCATACTGAGACTTCCGGTGTTCTACAAGCACAGGGATCTTC
TTCTTCATCCCGCTTGGGCTTACACTCTACCCAACTTCTTGCTTCGGATACCCATTACCA
TGTTTGAATCTGTCGTCTGGCTTGTCATGACGTACTATACAATCGGTTTTGCTCCTGAGG
CAGACAGGTTTTTCAAGCAACTGCTGATAATATTCTTGATCCAACAAATGGCGGCTGGGA
TATTCAGGCTCATATCTGGAGTTTGTAGAACAATGGTCATTGCCAGCACAGGGGGAGCTC
TCATTCTCCTACTCATATTCCTGCTCGGCGGTTTCATCCTGCCATACGATCAAATTCCAA
AGTGGTGGCAGTGGGGTTACTGGCTATCTCCATTGGCTTATGCTTTCAATGCATTGGCTG
TAAATGAGATGTTTGCTCCAAGGTGGATGAATAGAATGGTATCGACCAGTAATACTACTA
CAACACGACTGGGAATTGCTGTTCTAGATACCTTTGATGTTCCTACTCATCCATACTGGT
ATTGGATCGGGGCAGGAGCACTTTTGGGCTTCATAGTTCTCTTCAACATTCTCTTCACCC
TCGCCCTCGCTTACCTAAGTCCTTTTGGGAAGGCACAAGCAGTGCTTTCCAAAGAGGCAG
CCATGGAGATGGAAAACGACCAAGAACATACCACCGAAGCTCCCAGGCTCAGAATTAATG
GATCAGTTAGGGAGACATCTTCCCCTTCCTTGTCTGCTGCAGATGGAAATAATACAAGAG
AAATGGCCGTTCGACGAATGAGTAGCCAATCAAATCCAAAGGGGCTGAGTAGAAACGATG
ATCCAACGCTAGAGGCTGCAGGAGGCATTGCACCCAAGAAAGGAATGGTGCTACCATTCA
CTCCTCTAGCCATGTCATTTGATAGTGTGAATTACTATGTGGACATGCCGGCAGAAATGA
AGGCTCAAGGTGTCACAGAAGACAGGCTTCAATTACTCCGAGGAGTAACAAGCGCATTCA
GGCCTGGAGTTCTCACTGCCCTTATGGGAGTCAGTGGCGCTGGAAAGACCACTCTCATGG
ATGTCTTAGCAGGAAGGAAAACTGGAGGATACATCGAGGGTGACATTAGAATTTCTGGGT
TCCCCAAGAACCAAGAAACATTTGCTAGGATTTCTGGATACTGTGAACAAAACGATATTC
ATTCTCCACAAGTCACAATTCGAGAATCCTTAATATATTCGGCTTTCCTCAGACTCCCCA
AAGAAGTCAGCAAGAGTGAAAAAATGCTTTTTGTGGATCAAGTGATGGACCTGGTGGAAT
TGGACAACCTTAAGGATGCCATTGTCGGGCTTCCTGGGATTTCAGGGCTGTCCACGGAGC
AGAGGAAGAGATTGACTATAGCAGTTGAGCTCGTTGCTAACCCCTCAATTATATTTATGG
ATGAACCTACCTCTGGACTGGACGCAAGGGCAGCCGCCATTGTGATGAGGACAGTGAGAA
ACACAGTGGACACAGGGAGAACTGTCGTGTGCACAATCCATCAGCCCAGTATTGACATCT
TTGAAGCATTTGATGAGCTCCTGTTGATGAAAAGAGGAGGACAAGTTATTTACTCTGGAC
CCCTAGGTCGAAACTCGCAAAAGATTGTTGAATATTTCGAGGCTGTACCCGGCATTCCAA
AAATTAAAGAAATGTACAATCCAGCAACATGGATGCTAGAAGTAAGCTCTACTCTGGACC
CCTAGGTCGAAACTCTCAAAAGATCGTTGAATATTTTGAGGCTGTACCTGGCATTCCAAA
AATTAAAGAAATGTACAATCCAGCAACATGGATGCTAGAAGTAAGCTCTATTGCAGCAGA
AGTCAGGCTTGGGATAGATTTTGCAGAGCACTACACATCGTCATCGTTGCATCAGCGAAA
TAAGGCTTTAGTGAAGGAGTTAAGCACACCTCCCCCAGGAAGCAGTGATCTCTATTTCTC
GACACAATACTCACAGTCAACATGGGGGCAATTCAAATCCTGTCTATGGAAGCAATGGAT
AACTTACTGGAGAAGCCCGGATTATAATCTCGTCAGGAACTTCTTCACCTTGATTGCTGC
CTTAATGGTGGGAACAATTTTCTGGCAGGTTGCTAATAAAAGGCAAAAGAGCGTAATGGA
TTTGACAACAATGATAGGAGCAATGTATTCAGCTGTCCTGTTTGTTGGTATCAATAACTG
TGGAACAGTACAGCCGTTGGTTGCTACTGAAAGAACAGTTTTTTATAGAGAAAGAGCAGC
TGGAATGTATTCTGCACTACCTTACGCATTTGCCCAGGTAAGAAAGAAAGAGAGAATAAA
TTATGGGGAAGAGCTTATCGGTATCTCAAATGGGAAGGAAAATGAAAAGTTAAATGACTC
GCAATATATGCTTGCAGGTGATCGCTGAGTTACCGTATGTGTTTGTCCAAACGGCATACT
TCAGTATCATCGTGTATGCCATGATTGGATTCGAATGGGCAGCTGGGAAATTCTTTTGGT
TCTTCTTCATCACCTTCTTTTCTTTCCTCTACTTTACTTACTATGGTATGATGACAGTCT
CCATAACACCAAACCATCAAGTGGCAGCTATATTCGCAGCAGCATTCTATTCGCTCTTCA
ACCTTTTCTCCGGATTCTTCATTCCAAAACCTAGGATTCCAAAGTGGTGGATATGGTACT
ACTGGATATGTCCAGTTGCATGGACCGTTTATGGATTGATTATATCTCAGTATGGTGATA
TGGATAGCGAACTTATTATTCCAGGAGTGGTTCAAGGTCCATCCATAAAATCATACATCA
AAACTCACTTCGGCTATGACCCAAACTTCATTGGCGGAATTGCAGGAGGACTGGTGGCCT
TCTCTGTCTTTTTTGCCTTCATGTATGCTTATTGCATTAAGACTTTAAATTTCCAGACAA
GGTAGAAGAAGCATATGGTGAATATATTTATCTACATCTATATATGTGTAATTATAGATA
GAGAGAAAGCATATCAAGAAGATGTGTATTAATTATTAAGAACTTAATGTTTTGAAGTGG
TTGATTTACCTTGCGATTTTACAACATCTTCACTTCTTACTTATGAACGGGTTGCTATTT
TTTATGAAAATGTCAT
>Ib_pnp_00134_01935
GATTTTCATTCTCTCCCATGCAGCTAGTAACTACAAATAGAGGGAAGGGATGACCATTAG
AACAATTGTGTTTCTCTCTCTCTTTCGGAAAATCTGATTTTCATTCTCTCCCATGGATCC
TTACAAGACCATCCCATCGTCGGCTTTCAACTCTCCTTACTGGACTACAAATTCTGGGGC
GCCGGTGTTCAACAACAACTCTTCCTTGACGGTTGGGGCTAGAGGTTTGCTTCTTTTCTT
AACTGGGAACTGGGATTTTTGGTCTTCCTATGTCGAATTGAGTGAAGTTTCTGCAATAAT
TCCATGATCTGCAGGTCCAATCCTCCTTGAGGATTATCATTTGGTGGAGAAGCTTGCTAA
CTTTGACAGGGAACGTATCCCAGAACGGGTAGTTCATGCCAGGGGAGCAAGTGCAAAGGG
TTTTTTTGAGGTTACACATGACATTTCTCACCTCACTTGTGCTGATTTCCTTCGGGCTCC
GGGTGTCCAGACTCCTATCATACTCCGTTTCTCCACTGTTATTCATGAACGCGGAAGCCC
TGAAACCATCAGGGACCCTCGGGGTTTTGCAGTCAAGTTTTACACCAGGGAGGGAAACTT
TGACATGGTAGGAAACAATTTCCCAGTGTTTTTCATCCGGGATGGTATGAAGTTCCCTGA
CATGGTCCATGCACTGAAGCCAAACCCAAAGTCTCACATTCAAGAGAACTGGAGAGTTAT
GGACTTCTTTTCCCACCATCCCGAGAGTTTGCACATGTTCACTTTCCTGTTTGATGATTT
GGGTGTTCCCCAAGATTACAGGCATATGGAAGGCTCTGGTGTTCACACCTACACCTTAAT
AAACAAAGCAGGCAAAGTTCACTATGTGAAGTTTCACTGGAAGCCAACCTGTGGAGTTAA
GTGTTTGTTGGAAGATGAAGCTATCAAGATTGGAGGAGCCAACCACAGCCATGCTACACA
GGACTTGTATGATTCTATAGCAGCTGGTAACTACCCTGAGTGGAAACTTTTCATCCAAAT
AATGGATCCTTCCGACGAAGACAAGTTCGATTTCGACCCACTCGACGTGACCAAGACCTG
GCCAGAAGACATCTTGCCACTCCTTCCGGTTGGAAGGTTGGTTTTGAACAGGAACATTGA
TAACTTCTTTGCCGAGAATGAACAGCTTGCCTTTTGCCCTTCTTTAGTGGTACCTGGTGT
GTACTATTCTGATGACAAGCTCCTTCAGAGTCGGATATTCTCTTATTCTGACACTCAGAG
ACACCGCCTTGGACCCAACTATCTTCAGCTTCCTGTTAATTCTCCTAAGTGTTCCCATCA
TAACAATCATCATGATGGTTTCATGAACTACATGCACAGGGATGAGGAGGTGAATTACTT
TCCTTCTAGGTACGACCCTGTTCGTCATGCTGAGAGGTACCCAACTCCCTCTGTTGCTTT
GAATGGATCGCGTGAAAAGGCCATTATCGTAAAAGAGAACAACTTCAAGCAACCGGGAGA
CAGATACCGCTCCTGGTCCTCGGACAGGCAAGAGCGGTTCATCCGCAGATGGATTGACGC
TTTGAGCGACCCTCGTTGCACCCATGAGATTCGCAGTATCTGGATCTCATACTGGTCTCA
GGCTGATAAGTCTCTTGGGCAGAAGCTAGCTTCTCGCCTTAATGTGAGACCAAGCATTTG
ATCATGACAGGAAGAAAGGAAAGAAAGTCTGGAATTGAACTTGTGGTGTTAATACTTAAT
AATGAAGTTCTTAATGTTGCATTTTGAAACCAATTTGGTTTGTTGAGTCAAACTCAAGAC
CTACATTTTTATTGGTAAAATGCAGTTCTATATTTATGTGGTTCATAATAATGGTCTTTC
ATCTTCAACTATGCCTGATAATCTCCCTATATAATAATCTCATCTCTTTAGAAGTTATGA
TTAAATAAACTACAC
>Ib_pnp_00135_00801
TTTAAAGCTTCCAATTTCGATGAAGTTTGCAATCTTTGAACCGTATGAAATCAAGTCCAA
ACGAACACAAGATTTAGCAAAAAATCTTCACGTGATTAACAAAAAAAAGAATGTCAAAAC
ACAAGGATGTTGATCACAACAAATTCGGGAGGGATATCATCTAAACTTACAAATGCAGAT
AGAAAGTATATAGTTCAACAGAAGGAGATAAGAGATATCAGCAGATTCCAAGAAACAAAA
CCTAGATTTTGTCGATGTCCTCGTCTTCAAACTCAATGTAATCATCCCCAGCACCATCGT
CCTCCTCGTCCATCCCACCGGCGATACCTTCGTTGAGCCTAACATTATCCGGAAGCTCGC
CGTAAGCCTTTAGGAGCCTGGCCTCATCCGGCATATACTTGAGGATGACATCTGCCTTAT
CATCCTGATAATCTCTGAGTCCGACAAGAATAATGTCACCGGCGGCGATCCAGACCTTCT
TATGCATCTTTCCCCGGATATGGCAGAGGCGCTTGGTCCCGTCGATACAAGTAGCCTCGC
AACGACCGTTTCCGAGCATCCGAAGGACCTGAGCATACTCTTGTCCGTCTTCCTTGAAGA
CGAGCTCGCGCTTCTCATCGTCGGCCTCGTTCTTCCCTCTCTTACGGTTCTTACCTCCCT
TACCCTTGTTCTTCGGCATCTCTGAAAAGTGAAAACCCTCCGATCAGATGAAACGCGTTA
TTCCTCTAGGTCGTCGGTAGTGGCGGTTCTTACCTCCCTTACCCTTGTTCTTCGGCATCT
CTGAAAAGTGAAAACCCTCCG
>Ib_pnp_00136_00656
ACCAACTGCTGGACCCCTTCGTCCCATTGTCCATGGTCAGACTCTGAAGTATAACATGGT
TCAACCAGCCTGCCCGCAAAACGAGAAGAAGAACTGCGAGGCAAAAGAAGGCCGTCAAGA
TCTTCCCTAGACCAACTGCTGGACCCCTTCGTCCCATTGTCCATGGTCAGACTCTGAAGT
ATAACATGAAGATAAGGCAAGGCAGGGGATTCTCTCTGGAGGAGCTCAAGGCTGCAGGCA
TATCAAGCAAGCTTGCACCCACGATTGGAATTTCTGTTGATCACAGAAGGAGGAACCGAT
CGCTGGAGGGTCTTCAGGCCAACGTTCAGAGGCTGAAGACGTACAAGGCCAAATTGGTTG
TTTTCCCAAGACGTGTGCGCAAGTTCAAGGCTGGTGATTCTGCTCCTGAGGAATTGGCCA
CTGCAACCCAAGTTACTGGTTCTTACATGCCCATTACCCGTGAGAAGCCAGCAGTTGAGT
TTGTGAAGGTGACCGATGAGATGAAGGCCTTCAAGGCTTATGACAAGCTCCGTTTGGAGA
GAACCAACAAACGCCATCTCGGTGCTAGGTTGAAGAAGGCAGCAGAGGCTGAGAAGGAAG
AGAACCAACAAACGCCATCTCGGTGCTAGGTTGAAGAAGGCAGCAGAGGCTGAGAA
>Ib_pnp_00137_02414
ATTCAGCTTCTATGTTTTAATCCTAACCATCTCAAATACAACTAAAACCCAATCAAACTT
AAGTTTCTAACACCAACAAAACCTCTATTGAACTTCCTCATTACGACAAAGAACAAGAAA
ACTAAAACAACCCATTTCACTAAAGAGGAAGACAAAGAGAGTTGGTAAAAGAGATCAATC
AGGAGTCAAACAAACCCAACACTTGAAATTACAACAGATATACATCATCATCTTCATCAA
TCATAGTGAGAAAATAAACCTATAGTACTACTAATACTCTCTACTATTTCAGAAAACACA
AATCAATCTTCCAAATCAACACTCCAAACACCAAACAATAACCAGCAAACCAACCATCCA
ACAAACAAACAGTACATTGCTTACAACGTTGTTGTATTCGTTGGTCTATAAGAACTCAAG
CCGCCGCTACTACTCCCGCCAGCACCCTTCTGCTCTCCACCGCCAAGCCGAGCAGCCATA
GCCACAACTTCCGGCGACATCTCCCAGCTTCCGCTTTTCCTTCCCCAGCTCGACCTCCTG
GTGTGTACTCCCGCTCTGTTCCCTTCATTTCCAACTGTTGTCCTTTTTATCTCCGGCGAA
GATAACTCCCCTTGTCTGTCTTTCACATCCCCCCCAATGCCTCCCAGTTCGCCACCTATT
TGAAGCTCAGATGCGTCTCCTTCAATCCCCACATTTGACCATACTGCTTTTCGACCCATT
TCTATATCATCTCCTCCTGCTTTTCCCATGTTTGGACTAACAAAACCTCCAGTACCAAAT
GATCTTGTTGGTAATGCAGGTTCTCTCGGGACTGCTTCTCGGAAATTATTTTTGGAACGA
GGGATGCTTGAGCATAATACTTCTTTGAAGTTTTCCATCACTCCTTTGTTGTAAGGGTTT
TCTCTTCTGTCGTAACGGTATCTGAAATTCTCGTATGTCGTCTGATTTGTGCTGATGAGA
TATAAATGGAATGCAGTAAGGCCTCCTACGAACCAAACAGATATGAAGGTGTAAACGATT
AGAGCCATGGAGGCGGGGGTTTTGATCATCGCTTTCCATATATCTATCCCTTCATTGTCC
TTAATTCTCTTAATATACACCCAGCAGAAGCTGAAAACGTATAAACAGAGGATGGTTGTT
GAGGAGACAAACATGAAGAAGAATCTGTAGTTTCTCAACCCAATACACTGGCCAACCCAA
GGACAATGGTGGTCAAACCTTTCAACACAGTTATTGCAAATTGAACAGTGTGAGCAACGG
GGAGGTCGATATAGCATACACGTATCACAATACTTAATCTTCACAGTAACACCATTAACC
AACACTTCCTTGATACGAGGTAACCGCAACTGTGGGGTCTGGGAACTCCCTTCTACAATC
CCATCATTGGGTTCCGGTTCTGGAGGATGAGCATTACGTGGGATAATGCCAGGATCCCTT
CCAGATGTTAGCAGGAGAAGAACTAAGTCATAAGCTGTGAACACAACTGCTAAGACCATA
ATCGATATTCCTGAGTTGTGTGAGAAATCATCCATCAATTTCCTAGCAACAAACACACAA
AATACTGCAACAGGTGCAACAATTAGGAAAATTGTCAGCACCAATGATCTCACGTCTGGT
CCAAAAACAAATCTTCCTTGGAGCAAAAATATTCCAATGAAGCTGCTGGACAACGATTTC
AGAACACCATTCCATTCAAACTGAACCGTTAACAACTGGGTTTCTGAATCCGGAACAGGA
CCACGCCTTTGCGGGAAATTGTATCCTTGATAATCAATGTTTCCTTTTGATTCTTCAAGA
TAAAACTGAAGCCAATTATGAAAACCTGAAACTTCTGGCTCTCCTTTCTGTTGCTTGCTT
GCCTTTGTGGTAAGCTCGTCTAAAGCTGGGTAAGCAGAAGTCTCCAATTCTCTTGTACGT
GCATCAAGAAAACTGCACATTGCTTCTAAAGCAACCTCGAGAGCACGAAATTCAAATGGG
AACTCTAGAACAGCAGTCTCTTCATCATCCTGCGCTGCCCTTTTAAAGAAGTTTCTTCGT
CTTCTCCCCCAGCGCCTCCTCCGGAGTTAGAACTCCTTCGTCTCATGCTTAGTTCCTCAA
CAACAGGAATAACATTATCATCAAGGGGACCCGAAGCAAAACCTCTTCTGCCGTGATGAA
AGCCTTAATGTGCTCCAGATTGAGAATGATAGCCCTCTCTCGACCTATGATTACAGAAGG
ATAGGAAAGCAGGGAATCGACAATCCGCAGGTCCTTGGCGTGAATAGGCACCCGGCGCAT
GATATCAAACTTATCCAGATCCATTATCGTCCCTTGCCCGCTCTGGTCCAGGCTAATTCA
GGTCCTGGTGACGTGACCTTCTTCATCAAACTCTCCATCAGCACAGCAGCAACCAACATA
AGAGATCGATCCTC
>Ib_pnp_00138_01136
TTTTAAATTATAATTGAATTTTCATGTTCAAGTTTTGAAGTGAAATACAAATTTCAAAGC
CGAAAAAAAAAATTAGAACGAAATCTATCTATATTGGGAACAACCTTGCATTTCAAATTG
GAGTAATGGAGGAGAAGGTTGGAGGGGATAGCGTTTGAGGGTTGTCCACCACATTCTTTT
GATATTATTTTAGATTATATAGATTTGCACAATATCAAAAGTTCCAAGTCTTGGTAAAGA
GGAAGAGAAGAGTTTGAATTACACAATTTAGGTTTCAAAATGATACATGGAAGTGATTTA
ATTATATGCATAATAATGATAATAATTTTGTTTATTTTGGTCTAAATCGATCATCATCAG
TCAGACCTCATCCTGTTTAACTGGTTGAGAGCTGGCTGCAAAATGTTGTAAAGCACCCAC
AGAATAGCCGGAGCAATCACAAACAGCAAAAGCTGTCCCCTGTTGTCACTTCCCGCCGCA
GCATCCGCCGCAATGGTCGCCATCTCCGCTGCAGTAGCCTCCGGCGCGGCCATCACCCCC
GCGGCTGTCAACCCCCCAAGCCCCAATCCAACCATCACCCCTTTGGAGGCCCTCATCCTG
TTGAGCTGATTCAAGGCCGGCTGGAGAATGTTGAACAGAACCCACGCGATTGCTGGAATG
AGCGGCAGCAGAAGGGCGAGCCCGCGGTTGTCTCCCTCCGCGATTTCTGCGATCTGTTGG
GCTGCGAATGCGGCATCGCAGGAACTGAGGGTCGAGAAGACCACTCCAGCCAGGGCCGCG
GGTGCTAGATTACAGGTAGAGAAGGCCTTGGCGGCTGAGAGGCCTTGAGGCAGGGTTTTG
GAGAGAAAAGGGTTTTTGAGTTTGCTTGGTGGGGATGGGAATCTTGTTGCTGTTACTCAG
GCACTTGGTGCTGAGCATAGACATGGTTGCCATAGTCGCCGCCATTATCTCTGCTTTGCT
ATTCTAGCTCGGATGAGTTTGGGATTTGGGGCAGAGAATGGAAGAGAGAATAGACAGAAA
GAAAGTGGGTGGGGGGTGGGGGAGAGAGTAACAGAAATGGTAGCCACCCAATAGAATCGT
CACCATGGATTGTTTTCTTATCCAGAAGATTGAGATGTCTGTCTTATACACCTCAC
>Ib_pnp_00139_01787
GCTGATGGAGGAACAAGTCCAGACATAAAAAGTTCAATGATTTGAAATCAAACACACTAT
ATCATAATAGAAGGCAGGCTGATGGAGGAACAAGTCCAGACATAAAAAGTTCAATGATTT
GAAATCAAACACACTCACTACTACTCATATGCCAACTTAATGAGAAAAGGAAGAAAACCG
TACCCGTCCTTTGCTCAAATGTTCAAATGGGCTCGAACTGTTTCTCTCTGTTTCAATCAT
CGTCAACATTTCCACCAGCTTTAGAAACAGCAGCAGCTTCATACCTTGTTTCTTCTCCAT
CCTCATTGATGTCAGAGGTCCATAGTGTTAGGTTATCCCTTAGAAGCTGCATAATTAAGG
TACTATCCTTGTAGGAGTCTTCATTTAGAGAGTCAAGTTCTGAGATGGCTTCATCAAAAG
CTTGCTTAGCAAGATGACAAGCCCTTTCAGGAGAATTCATAATCTCATAGTAGAAAACTG
AGAAGTTCAATGCTAACCCCAATCTGATGGGATGGGTAGGAGGCAAATCAGACTCAGCAA
CGGTAGTGGCTGCCTCATATGCTTTCAGAGACTGATCAGCCACTTCTTTCTTGTCATTGC
TGGTTTTAAACTCAGCCAGGTACCTATAGTAATCACCTTTCATTTTATAGAAAAATACAG
TGGATTCCCCCCCGGTGCAAGAAGGTATGAGATGACCATCTATCACAGTCATGATATCAT
TGCAAATGTTTGACAGCTCAGACTCAACCTTCTGTCTATACTCTTTGATCCGTTTTGCAT
TCACGTCGTTCCCTCTAGACTCTTCCTTCTGCTCAATGGAGGATAGAATCCTCCATGAAG
CTCTTCGAGCACCAATCACATTCTTGTATCCAACAGAGAGCAAATTCCGCTCCTCTACTG
TCAATTCAACATCAAGCTCTGCTACTTTCTTCATAGAATCCACCATTTCATCATAACGCT
CAGCTTGCTCGGCAAGCTTGGCGATGTATACGAACGTCTCCCGTTCCTTGGTGGAAGCCA
TGGCCGATCTGAGACTTGATTTCTTATGACGACTTACGAGGGTCTCTCTCACTCAGTCTC
TCTCTCTCTCTTATCATCCTCCTTCTTCCACCTCCCCTATCATCTCCCTTTCCATATTCC
ACTCCATTCTCTGCATTATTATTCCTTAACAACAACTCTCGCAGAATTCTCTCTCTCACT
CATGGCCACGGAAAGTACTACTGTATCAGATCTTCAGCCAACTGCTCCAGAGAACGTTGA
TGAGAAGCTTAAAGAAGTGAAATCAGAGCAAGAAGAGAAGATCGAGGATAAGAAGGTTGA
TCCTCCTTCTCCTCTTGTAGAGGATCATGTAAAGAAGAGTGATGATGTTCCAGTTTCGGA
AAGCAAAGAAGATGTTCCAGTGCCACTGCCAAGCCAAACAGATCCGGTTGAAGTGGTTCC
TAAGGAAGAACTGAAGGAGGAATCAAATGTAGAGCCCGTTGAGAAGAACACAGCTGATGT
AATTGAACCATCTGTTGCTTCTGATAGTGTTAAGGATGAACAGATAACTGTTGTGGAATC
TATTGAAAAGCCCGTTGAGTCTGAAGAGACGGCTCCTGTAAAAGAGGAAATACCATCAGA
AATTAAGCCCAAGGAAATTGTGATTTCTGAAACAGTGAAAGAAGAAGATGAGACCAAGGT
TGATAAAACAGAGGATGTTGTCGAAAAGATTGTTGAGACACCACCCGAAGAGCCCGAGGT
TAAGGAAACAGTAGTTGAGAAAGCGGATGATGTTGTTGAAAAGATTG
>Ib_pnp_00140_01533
AAACAATTCATCCAATGGTATTGATTCCTTGTATGCTCATGATATGAAAGCTCAATGTCT
TTTTCTTCATTGACTAGAGTAATGATGATTATGCAAAATCACAACAATTCTCACATTTCA
AATTCTACCCAACCCCAACAAATCTAAGGAGAGAAACACGCCCTTTCAAGAGGAGGTTTT
AGCGAGGCTAATTTCCAAGAACTTAAGCAGCTGCGAAGAATAAATTTCGGGAAAACTCCT
ATAGTGATCGACATGAGGAGAGGTTCCGAAGTTAAAGGAAAGAACTTCCCTTCCCTTTTT
CCTTTGATCTTGAATGAAAGATTCAATGTATTGATAAGGAATCACCTTATCAGCAGAACT
GTAGAGGTAAAGTTGGGGACAATTAGGTTGATTGTTTGTTAGTATACCTATTGTCTTCTT
CAACCTCCGGTTTATGTAGGGAAGGTAAAGAAGAACATTGAACATCTTCTCCAGCAATGC
CAAAAGCAAAATCTCCTCAATCGGGGTGATCTCTTTGTTCTGTGTTTCCGAAATGCTCGT
GGTCGTGTCTGTTTTCGAAGTGGCGTTGTTCAGAGGGTACACTGTGGAACTGCGTCTTTT
CAATATGGCAGTGCCGAAACCAGCTGCCCAGACCTTGGGATGAATTCCTGGATCTGGTCC
TGAATCAACAACGCAACCTCTAATCCTCTCCAGAATCTCCTTCTTCCCTTGAAATTTCTC
AAGAAGTGATCCATATACAAGCCAGCCAGTGTTGCTGAAAGTGTGGAAGATCAAGAACCG
TTGGCGTCCGTCTTTCCCCGAATCTCTCAGCCACGACTCGATCTCACGGGCCAACGATTC
GATCCGACCTTCCAATCTCTTCCCCATGTCGATCGAAACGGCTTCTCTCGCCGATACCAC
AAAGTGAACGGAATTCATTCCTCTCGAATTGTACAGCTCGGCGTACCTCCTCAGATGCTT
CGGCTCCGCTCCCAGCCACCCCAACAGCACGGCGGTTACCAACGGGACCTTATCCCCCGC
CTCCGCATCTCCGCCGGGCGTACATTTCGAGGACCAGGAATCATAATCGGAGAACTTGTT
GCTGTGATCGACATCCGGCGGCGAAGCGGAAGCGCCATTGCTGCCGGCGGTTATGTGAGG
GGCAAAGAGCGAATTGAATAGTCCGAATCGGCCCGAAACCCTATGGGAGAAGGAGCCAGA
ATGCGAAGCGCGAATGCCGCCGCGAAATTGGATCGGAGAAGAAGAAGTGGTAGAGGTTGA
AGATGGAATCAGCAACGGCGGATGTTTATTAGGGATAGAGTGGAGAGACGGTTGGTGGCG
TTTGAGGAAGACGGCGGAGGTGCGGAAATGGCGAGTGAGATTTGGGGAACTGAAAATTCT
GGTGGAGAACTCCATTTTGGGTCACAGTAAATGGGCCGGCCGGCTTTTAGAGAGAAGCCA
CGATGCTCCGACGTCGGTCCGCTAAGCAGTTGAGATTCTGCCACCGCAGTTACCCATCAG
AACTAAAGAGAGAAGGATGGATTGGACTAAAAT
>Ib_pnp_00141_01129
CGCAAATTAGGAAGAAAACAATAAAATACATACGAGAGTGATAGTGCAATTAAAAGCTTA
TAGAATAATCTCAATAAAAATTGCAAGATAAAATCCTTTCACGCAGCTAAATTATAAGAA
CCGACCTCAAACATACTTATACTTCGCGTATACACACTCCATTTCAGATATAACAGTTTC
TACCCACGAATACTCCGACTATTGGCTGCTTGTCTGCTCACTATAACTTCAAAGTGATCC
AGATTGTACAACCTCATATTGTTTAACAAACTAACAAATGACCGCGGTAGAGAACGTAGT
TGTTGTCATCATCATTGTCATCTCATAACCATATCAGCTTCAAGAATAACGGTTCTATTC
AGGACGAAAAATAAAATACATCAGCATGAACACCCCCCTGACTGGTTTTGTGCCTGCGAT
CCTGTTGCACTGGTGGATTTGAGATTCACATCAACCATATCCTCTTGCTTTGTCGATGAA
AGTGTTTCCATTCCCGGCAATGCAGCAGCAATTTTCCTGAACAAAGCCTTAATGTTGAAT
CCAGCTTTTGCACTAGTCTCAATGAACATCACGTTCAGATCACGAGCTTTTGCCTCACCT
TCCTCTATTGAAACCTGTCTCTTATCCACCAGATCGGTTTTGTTCCCAACAAGGACAATG
ATAACATCACTACCTCTCTCACTGCGAACTTCTTCAATCCACTTTATTGTGTTTAAGAAA
GACTGCCTGCTTGCGACATCATAGACAATGACAGCAACAGATGAGTCTCTAATATAACTT
GGAATCAGACTCCTGAATCTTTCCTGTCCAGCAGTATCCCACAACTGTAGTCGAACTGTC
CTGTCCTCAAGATACATTGTCTTTGACAGAAAATCAATGCCTATTGTAGCCTGGTACGTA
TTATCGAACTTATCGTACATGAATCTAGTAATTATACTGGTCTTCCCGACAGACTGATCT
CCCAAGAAAACGAGCTTATACTTGGCGAGAGCTGAAACCGGAGCCATCTAGACAACCGTC
GATCGAAAATGAACCTTGAAGATCGGATTTCTGAATCGGGTTTCTCTCAAAGTTTTCCGA
TCTTACTTGCTGGAATGGATCTGGCACGCACAGACACAGAGAAGTGAAT
>Ib_pnp_00142_00598
CATTGGCAGCAGCCTCTTGTTTTGCAGCAAAACAGAGGGAGTTCTTGCTGCCTGCCTCAT
CTATATATAACAACCCATCATCATCAACGTTTTCTTCATCAAACAATCAATATTTCAAAA
ACCCAGTTTGAATTCAGATCGTAAGAGAAGAGAGAGGAGAAATCAAATGAAAAATCGGAG
GATGAGTTCAGTGAAAAGAGCATGGATTGCGGCTGCCGGCGTTGGCGTGGTGGAGGCCCT
AAAAGACCAGATGGGTATCTGCCGGTGGAATTACGCCATCAGATCCATTCACCAGCATGC
CAAGAGCAACCTCGCTACGCTCTCTCAAGCGAAGAAGCTTTCTTCTCCGGCGGCGACGGC
GGTCATGAGGACAGAGGAACAAGCTGAGAGGGCGAGGAAGTCGGAGGAATCGCTCAGAAA
AGTGATGTACCTTAGTTGCTGGGGACCCAATTGATCTCAAATTACGAAAGGCCCAACCTT
TTTCATATGGGTTCATCTTATAATTAGGATTAGATTTGAGATGATTACACCGATGTGTGC
TTCGGTTTGTAAATACGATCTAATAAAATGGAGACTTTCAAATTTTTCATAAAAAAAA
>Ib_pnp_00143_02587
CTCAATTTCAGAGTTCAGACTAGCTCCGTCCGTCCGTCGGTCACTCCCACCACTCACACT
CAAGCGTTGAAGGAATGGCTATGCTTCTATCTCGTCTTCAATAGTGGTAATACTTTCTTG
ATCAGCTCGATTCTCATTGGTAGAATCTTCATCGCTGTCGGAGCGGTAGGATTTCTTAAA
TTGCTCCTCCTTGTAGAACTTCAACTTCTCAAGTGCCTGAATCACGGAATCGTTCCTAGA
TCTAAGAATCATACCAAGGAAATTGTTCTTCTCCGATTATTTAGCTTGAAGTGATGTAAT
AATGACAGCTAAAAGGATAACCATTTTAATTTAATGCTTGAAGTATGGAGGAATTAGCTA
ACAAGGATTTGTTAAGTAATGTAACGAGACCTTCATCTTTGAGATTAAATGGCGGTTTGA
AATCAAGTCTATCCGGGAGATCAACTACTCCTCGAGGTTCTCCTTCTTTTAGAAGGCTGC
AATCTGGGAGGACGCCTCGAAAAGATGGAAGGATCGGTGGGATCAGTATCCAGTGGTTCC
GTAGTAACCGCATAGTGCTTTGGTTGTTGTTAATCACTCTTTGGGCCTACGCCGGATTCT
ATGTTCAGTCCAGATGGGCTCATGGTGACAATAAGGAAGCTGTATTTGGATTTAGTAGCA
ACTCCGATGAAGAAGGGCAACAATCTGAGTCTGAAACCATTAATAGGCGGGACTTGATTG
CAAATGAAAGCACTCCGTTGATTAAACCTAGTAAAGAGAAGAATGAAACGATGCAGAAAA
GTGCACATGTAAGTTTAATGACCTCCCAGGGATCTGTTGGCTCATCTCATGTTCAGAATT
CGAAGAGGAATTTTAAAAGAGGTGGGCATGTATTGCGGCAAAAGAAACGTGGCCGTCCTG
CTATCAAGTCAAAAGCAAAGGTTGAGGTTGAAAGCCAGGAGATTGAAGAGCAAGTGGAGG
AGCTTCCTAAACAAAATAGTACATACGGTTCGCTTTTTGGTCCATTTGGTCCGATGGAAG
ATTCGATTCTAGGATGGAGTCCAGAGAAACGGACAGGAACTTGTGATAGGAAGGGGGAGT
TTGCACGTTTGGTTTGGTCTAGGAAATTTCTATTGATATTCCATGAACTTTCCATGACTG
GAGCTCCACTTTCAATGATGGAACTGGCCACAGAGTTTTTGAGTTGTGGAGCCTCTGTTT
CTGCTGTGGTTCTAAGCAAAAAAGGGGGGCTAATGAAAGAGCTTGCTCGGAGACGAATCA
AAGTGCTCGAGGATAAAGCAGATGCCAGCTTCAAAACTGCCTGGAAAGTAGATCTTGTAA
TTGCAGGATCTGCAGTATGTGCTTCATGGATTGAACAGTATCTCGTACACTATCCTGCCG
CTTCAAACCACATTGCCTGGTGGATAATGGAGAACCGAAAGGAGTATTTTGATCGTGCAA
AACTTTCCTTAAACCGAGTAAAAATGCTGATATTTCTCTCTGAATCTCAGACTCAACAAT
GGTTAGATTGGTGTACAGAAGAGAAGATAAAGTTACACACTCAGCAGTCAGTTGTTCCCC
TTTCAGTCAACGATGAACTAGCTTTTGTAGCCGGAATTCCTTCTTCTCTGAATACCCCTG
CATTCACAACCGATGTAATGCTTGAGAAGCGAAAATTACTGAGGAATTCCATTAGAGAAG
CGATGGGACTGAAGAATAATGATGTACTTGTGATATCTTTAAGTAGCATTAATCCAGGAA
AGGGCCAACTCTTGCTTCTTGAATCCATCAATTTGTTTGAAACATTTCCTTCAGAAGATC
TCCCTGTGACTAAAACTAAAAGCTTGACAAAGAAACGACACAAGCGGTCTAAATTAGCTG
AGCGTCATCATTTGCGGGCTTTGCTTCAGAATACAAATTTGAAGGAAGAAATACAGAAGC
AGAATCTGAAAGTTCTAATTGGTTCAGTTGGATCTAAGAGCAATAAGGTTCCCTACGTGA
AGGAAATGTTGAGTTATCTTTCTGAGCATCCAAACATTTCAAACTCTGTACTATGGACAC
CTTCAACTACTCGGGTGGCTTCTCTGTACTCTTCTGCAGATGTGTATGTCATAAACTCTC
AGGGGCTTGGAGAAACATTTGGAAGAGTGACTATTGAAGCAATGGCATTTGGTTTACCTG
TGCTTGGTACAGATGCTGGGGGGACAAAAGAGATTGTTGAAAATAATGTGACTGGAATTC
TTCATCCGGTGGGGCATCATCAAGGACCTCAGGTTCTGGCGAAGAATCTCAAGGTTTTGG
TTAAGAACTCATCGTTAAGGCAAGAAATGGGAAAGAATGGACGGAATAAAGTAGAGAAAA
TGTACCTAAAGAAGCACATGTACAAGAAATTCGCGGAGGTTCTACACAAGTGCATGAGAA
TCAAGTGACACCGAGGGGACGTGTATATCGTGTTGAGGTATCATTATTTTTCTCTATAGT
CAATCAATCAATCAATTCATCATTTGGTATGGTTTATTAATATTGAAAAGTTCATTCAGT
TTTTTGATCTAGTATTGTTTTTGAAGATTGCATATTAAAAATTATGAGTTGTTTCTAAAG
CTTCTTA
>Ib_pnp_00144_03443
CATTCATATTTCTTTAATTCATTTTAAAAGACAAATTGCCTGAGCGAACCCTCCCGGTAG
GCTCTCTCTCTGCGGAAATTCCATTTATATTTGTTCTTCATAGAGATAGACCGATCGATC
ACTTCCTTAGTACTGCTCTGCATATTCTATCCATTCGATAGGTTTCCATTATCTTCGCGG
CACCAGAAAAGTTGCTGTCAAAACTGAAACCAATTCGGAAACATTTTGAGATCCGAAATG
CGGTGGCACCGGATCTTCGCTCTAACCGTGGCCATATCCTTCGTCACTACCGTCTATGGA
GCTGCCGTTTTGCCTGCGAGCGAAGTGGAGGCGCTGAGGCAAATTGGAAGTAAGTTAGGG
AAGACTGATTGGGACTTCAGCGTAGACCCCTGCAGTGGTGGATCTGGTTGGTCCAATCCC
CCCGCTCAGGGCCAAACTAATCCAGACAATGCAGTTGTATGTAACTGTACCTTCTCCAAC
GCTACCGTCTGTCACGTTGTGAGCATATTCCTGAAAACACAGAACTTAACAGGCACTCTT
CCAAAAGAAATTGCCAACTTACCGTTCATTCAGGAGATTGATCTTGCTCGCAACTACATT
AATGGAACTATCCCTCCAGAATGGGGAACCACCTCACTTGTAGACATCACACTACTTATA
AATCGAATTACTGGACCAATCCCAGGAGAATTGGGAAACATCACCACACTTAGAAGCCTG
GTACTAGAGTTCAACCAGCTATCAGGGAGAATTCCACCAGAGCTTGGAAATCTTACAAGC
ATAGAGCGATTGTTTCTAACGTCCAACAACTTATTTGGGGAATTGCCAATGGAACTTGGA
AAGTTGACCACATTGCTGGACTTTCGGATTGGTGACAATAATTTCACTGGAAGGATTCCA
GATTTTTTCCAGAACTGGCCTAATCTTAATAAATTAGTACTTCAAGCAAGCGGTTTGGAG
GGTCCAATCCCTAATACTATTTCCACATTGACCAACATAACAGACTTGAGAATAAGTGAC
ATAAACGGAACCGATGCCCTATTTCCACCCATTAGTAATTTGATAAAACTGAAAATACTG
ATATTGAGGAGTTGCAATCTTATGGGTCCATTACCACCATATCTGGGCAACATGAAAGCT
TTAAAAACATTAGATCTCAGCTTCAACAAATTAAGCGGAGAAGTACCCCTCAACTATTCT
AGTTTGTCAAAAACAGATTTCATATATTTTACTGGAAACTTGTTGAGTGGAGCTGTGCCT
AATTGGATTCTCAATGATGGTGACAATATCGATCTCTCATTCAATAATTTTACAGAAACT
ACTTCCACCTGTCAAGAGAGAACCGTGAACTTGTTTGCAAGCAGTTCACCAAATTTGACA
TCTGGGTCTGTTTCGTGCTTGAGAAACTCTACTTCTCAATGTCCAGATTCCCACTCTTTC
TATATAAACTGCGGAGGCAGTGATTTAACAATTGGAGGCCGCAAGTACGAAGCGGATACA
GCTGTCGTTGGCCCAGCAAAGTACTCCAAAGAAAGTAACTGGGTATTAAGTAACACTGGC
CATTTCTTAGACAATGACCGTCCCTCGGATAGTTTTTTGGCAACGAGTACTTCCATGCTA
TCTGGGAATAGTTCTCCATTGAGCATGAATGCACGGATTGCTGCTTTATCATTGACATAT
TATGGGTTCTGCCTTAGAAATGGAAACTATTCTGTAGATCTTACATTTGCAGAAATTGTG
TTCACTAATGACACAACATATAGCAGCTTGGGAAGGCGCATCTTTGATGTTTACATTCAG
GGGACACGGGTGCTGAAGGACTTTAACATTGAGAATGAAGCTGGTGGGGTTGGTATTGAA
ATTGTCAAACATTTTTCAGCCGCTGTGACAAACAGGACATTGGAAATTCAACTCCGTTGG
GCTGGAAAAGGAACTATTGCTGTCCCATTTAGAGGAATATATGGTCCTCTTATTTCAGCT
ATTTCTGTGGAAATACCCGGATTTTCTCCTCCAGGTTCACAAAAAGGTGGTATCTCCGTA
GGTGCTGTTGTTGGCATTGTGTTTTCTGTCCTTTTTGTTGTCATCCTAATCCTTGGCATC
CTTTGGTGGAAAGGATGTATAGGGCACAAATACACTCTGAGTGACGATCTGAAAGGCCTG
GATCTTCAAACTGGTTCATTCTCCTTGAGACAAATTAAAGCTGCCACAAACAATTTTGAT
GTTGCTAACAAGATTGGAGAAGGTGGTTTTGGTCCAGTTTTCAAGGGAGTGCTTTCTGAC
GGAACTGCAATAGCAGTAAAGCAGCTCTCTTCCAAGTCAAGGCAAGGAAACCGTGAATTT
GTGACTGAAATTGGAATGATTTCAGCTTTACAACACCCCTATCTTGTGAAGCTTTATGGA
TGTTGTATTGAAGGCAACCAATTATTGCTTGTGTACGAGTACTTGGAAAATAACAGTCTA
GCACGTGCATTATTTGGTCCTGAAGAATCCCAGATCCACTTGGATTGGCCTACAAGGTAT
AAGATCTGTATTGGTATAGCTCGTGGCCTAGCTTATCTCCATGAAGAATCAAGACTGAAG
ATTGTCCACAGAGACATCAAGGCTACAAACGTGTTGCTTGATAAGGATCTTAACCCTAAG
ATATCTGACTTTGGATTGGCCAAACTTGATGAAGAGGAGAACACTCATATAAGCACAAGA
GTTGCTGGAACATATGGGTATATGGCTCCAGAATATGCAATGCGTGGTCATCTTACAGAT
AAAGCTGACGTTTACAGTTTTGGAATTGTTGCTCTGGAAATTGTTAGCGGAAAAATGAAT
ACAGCCCATAGAACAAAGGAGGATAGCTTTTACCTCCTAGATTATGCTCATATCTTAAAA
GAGAATGGGACTCTTATGGACCTTGTGGACAGAAGACTGGGCATAGAGTTTAACCAAGAT
GAGGCAATGACAATGATCAATATAGCTTTGATTTGCACCAGTGTAACCTCTGCTTCCAGG
CCGACCATGTCTGCAGTTGTAAGCATGCTTGAAGACAGGAATGTTCCCGAGAATTTGTTA
TTGGATTCAGACTCTAGTGTCTCAAATTACAGCACCCAGATGAAACAGATGACGAGCGGA
CAGACAGACCCGAACATGAGCCAAGCTCGCAGCGCAGTGTCTGGGCCCTGGTCTGCTACT
TCATCATCAGCTGGAAATCTTTACCCGATCACTGTGAGTGAACTCCAGTTATTGGGGGAA
GAGAGCCTGATCAAATGGTTTATAAAATTAATCTGGAAACTCAGAAAATTCATATCTTCT
ATTATTTATATCTATTGCTGCTATTGTTTGGAGGCTTGATTAAGTTTTTGATTTCTGTGT
GTTTGATTCTTTATTGTGTGTGTGTGTGTGTGTTCGATTTTTGCCATGCTGCTCTCCTCT
TTTTTTTTTTTTTTTTTTTTTTT
>Ib_pnp_00145_03405
CCTGAACTATAGTAATCGTCATTGTTGGTTATAGAGACTGCTATGCTTACTGATCACGTA
TCTCTTTCCCTTTATGACCAGAGTATGGAAAAAGAAGCGTGATCAGTAAGCATAGCAGTC
TCTATAACCAACAATGACGATTACTATAGTTCAGGCAATAGTTCCCCGGAACTCCTCACT
ATCATCAATTCATGGCGTTAATCGGTGCAGAACCTTCGCTTCCAGTTATCCTGTTGCTAT
TCCTCATCGGAAACTCGTCTTGAGAGCAGAAGCCACGCAATCGATATCTGGACAAGTCCA
GGACTCTGTTTCCGTCAATCAACGCTGGAAGAGAAGCAGTCGTCCTCAAAATGTCGACGG
CGACTTCTTCGTTGATCACACTTGTATTGACTGCGATACTTGTCGTTGGATGGCTCCGGA
AGTCTTCGCTCGCGTGGGTTCTATGTCAGCCGTCGTTAAACAGCCGGAAGGCGAAGAGGA
ACGATTGAAGGCACTTCAGGCCTTACTTGCATGTCCTACGAGCTCAATCCAAACAAAAGA
GCCTCCCCGTGATATTATTGAAGTTCACAAGACATTCCCCATCCCCATAGATGACCAAAG
GATACCTGGGGTGTATCACTGTGGATACCATTCTGACAGATCATACGGAGCAGCATCCTA
CTTAATCATTCATCCAGATGGAAATATACTTGTAGACAGCCCTAGATACAATGAGAGGCT
TGCAACTAACATTGAGAAAATGGGTGGAGTGCAGCACATGTTTCTCACTCACAAGGATGA
CGTGGCTGATCATGAGAAGTGGTCAAAGCGGTTTGGCTGTCAACGAATCATACACTCAGA
AGATGTAAGCAGTTATACGTCTGATGTAGAAATCCAGCTTGAAGGAGGTGGACCATGGAG
TCTTAACCATGATATTGAACTTATACATGTTCCTGGTCATACAGAAGGTTCAGTCTGCTT
GTTTCACAAAAAGCTCAAGATCCTCTTCACTGGTGACCATCTTCTAATGGATGAATCTAA
CCAATTGAGCACTGTGGACAAGTACAATTATTTCTCAGAGTCGAGACAGCTGGAAAATGT
TCAGTTGTTGCTTAAATACGATTTTGAATGGATACTACCAGGCCATGGAAGGAGAGCCAT
ATTTAGAGATGTGATGGAGAAGAACTCTGTTTTAGAAGCATTTTTGAAGGCTAAGAAGTT
TCCCTTAGTCTAGTACTTTAGCTGCTGTTTCTCGGTTTTACTCTGGTGTTGTTCATCCTT
GTAAGCTTGTGTCGTTATCTTGGTAACCAGGGAACCTGTTTTATGACTATTATGATAAAT
TTGTAAGATGATAAATTAATTGAGCTATGGTTTCTGTATAACTTTTAAGTTCTTACAGCT
TTAAACATACTTAGCCAGTTAATTAAGATAACATGTTAAAGAAATTGTACATAGTAATTC
TAAATAGGTATAAAATTTTCTGCAGATTCTACTATTGAGCTTGTACCATCTCACCTCAAG
TATATATTTCGCTTATTTTCTTTGCTTGTTTTAGCATATCTGGTTACTATTTCAACACCT
TCTCATAATGCAAGGTATTATTGTCTGTAAGAAATGAATGAGAGGTTATATTGGATTGAC
AAGTTTGATCCCTTATTTTACTATAGAATTATTCATTCCTCTGGTTAACATGTGGATGTT
TGTTGTAGGGATGATAATAAGGCAAATCGGAAGTGGGGAATAAACTTATCGTCCTCTTTT
TTGTTGGGGGATCTGTGTCTCTCACTCTCACTCTGGGTGAGCTTTCTTTCAAGAAAACTT
TTTGGGGGCTGCTATGGCTAATAAGCCAGTTTCCATTGAAGTTTGGAATCCAAATGGGAA
ATACAGAGTGATAAGCACAAAGCCCATGCCGGGTACTCGATGGATTAATCTCCTCATTCA
ACAAGACTGCCGTCTCGAGATATGCACCCTGCCGAAGACGATTCTATCGGTGGAGGATAT
AATAGCTCTGATCGGCGACAAGTGTGATGGAGTGATTGGACAACTGACAGAGGATTGGGG
AGAAACATTGTTTTCTGCATTGAGCAAAGCTGGTGGGAGAGCTTTCAGTAACATGGCTGT
GGGATATAACAATGTCGATGTTAATGCTGCTAACAAATATGGTGTTTCTGTGGGAAATAC
TCCGGGAGTGTTAACAGAGACTACGGCAGAGTTAGCAGCTTCACTCTCTTTAGCAGCTGC
TAGGAGGATTGTTGAAGCAGATGAGTTCATGAGAGCTGGTCTCTATGAAGGATGGCTTCC
TCATCTTTTTGTAGGCAATTTGCTCAAAGGACAGACTGTTGGTGTTATTGGCGCAGGTCG
AATTGGTTCAGCTTATGCTAGAATGATGGTTGAGGGATTCAAGATGAACTTGATTTACTT
TGATCTTTACCAATCGACACGGTTAGAGAAGTTTGTCACAGCCTATGGTCAGTTCTTGAA
GGCAAATGGGGAGGAGCCCGTGACATGGAAAAGAGCAACGAGCATGGATGAAGTTCTCAT
CGAGGCTGATTTGATAAGTCTACATCCAGTGCTGGATAAAACAACTTTTCACCTGGTAAA
CAAAGAGAGGCTATCTAAGATGAAAAAGGATGCGATCCTCATAAACTGCAGCAGAGGCCC
TGTAGTTGATGAAGTAGCTTTGGTTGAGCATCTCAAAAACAATCCCATGTTTCGAGTTGG
TCTCGACGTCTTCGAGGATGAACCTTACATGAAGCCTGGACTTGCTGACATGAAAAACGC
AGTAATTGTTCCTCACATTGCCTCCGCATCCAAGGTTCTCATGCTTACTCCATTATTTTT
TTCGTCGAAATGCATTCCTTTATATTGTTCATAGCATGATATTGGTTTGTCTGGCAGTGG
ACTCGAGAAGGAATGGCAACACTTGCTGCTCTTAATGTGTTGGTAATGAAATCTGAATCC
AAATCCATGGCCTGTATATATAATCGAATTTGTTTCAACACATATGATCCAATTTGCTAA
TGAATGATTACAGGGGACGATAAAAGGGTACCCTATTTGGCATGATCCAAACCGAGTGGA
GTCATTCCTCGACGAAAATGCCACTCCTCCGTCGGCTTGCCCAAGCATCGTCAACTCGAA
GGCTTTAGGTAAAATTTGAGCTATAGATAATTCCAAGTCTAAAATGCAAATATAAGATGG
GTGGAACTGTTGTTATTGTAGGTTTACCAGTTTCAAAATTATGAACTGGTTTTGGCCATT
GGATTCATAAACAACAGAGGACATGTGTTGTAATATTTCCAAATTAATGTCATGTAATTT
CCATATTTACTGTTGGTCAATCATATTTTACTATACTTATTGTGTTGGTAAATTTCATCC
AAAATAAGATTACATTATAGTCTAGTTTTACTAAAAATAAAAAAA
>Ib_pnp_00146_00824
CTCCATTCTGTCTGTCCTCTGTTCTGTCTATTATTTGTTAGATATCTAATTATGTATGAA
AAGTAGTTCACTTTACATACATAATTAGATATCTAACAAATAATAGACAGAACAGAGGAC
AGACAGAATGGAGAAAGAAAGTGTTTCTTCTTCTGGTCAGATTTATTTGGTGAAGTAGTC
CTCGGTCCTGCCCTTGAATCCAATTTGGCCAAACGTCAATGCCAAGAACAAGCCCAAGTG
CCATGTGATCAGCCATAACCAGAATGGAGAAGTGAGGGCAGGGCCAGTAGGCCAGTGAGG
CCAGAGCTCAGTCCCAATGCTGGAGAAGAAGAGACCCGTCAAGCTGTTGCCGTTTGATCG
CCGGAATGCTCGACGGGGCTATCCATCCGATCAGCCCGAACCCAATCACGCTCAGATCTT
TCCGAAGCCAATCCCTCTCGAAGCTGCACCACCACACCACACCACACCACACCACACCAT
GTGTGTCAATTGTGAATCATGTGTTGTTCATCCATCCATCCATCCATCCATCATTACATA
ATTATTATATACAAAAACAGACACACAACACACGTTGATAAGCATACGTACCATGTAAAC
CTCCCTCCTGATGCTTTTGCAATCACGAGAGGATTCCTGGCCCTCACCGATGTAAACCTC
CCTCCTGATGCTTTTGCAATCACGAGAGGATTCCTGGCCCTCACCGGAGCCCTCAGAATT
CCGACCCGAGACATACTCTTCTCGCCACCACGGGCAGACGAAGACAGGCAAGAAGAGTAT
GTCTCGGGTCGGAATTCCTGAGGGCTCCGGTGAGGGCCAGGAAT
>Ib_pnp_00147_01861
ATTGATCCAACCGTCCATCTCTCTCTCTCTCTATTCCGTCTTCCCCAATTGCCTGCCATC
TAGATTATCTATCTTCTGTCTCCCCTGTTTCCTTATCAGCACCATGCTTCTCAAAGCTTC
TCCGTCGTCCTTCACACTTCTCAACAGCTATGGAGATAACAACTCCATCCCGTCCGGAGG
TTCATTCATTTCGCTTCCGGCGACCAACCACCGCGGAAATGGCGCCCTTGTCCGCGCGTC
TAAGGGCTCGAACGCCAACAACCGGCCTCTCACCAGCGTCGTATTTGAGCCTTTCGAGGA
GGTGAAGAAGGAACTGAAGCTAATTCCAACTGTTTCTCAAGACTCTCTTTCCCGCCAGAA
ATATACAAATGATTGCGAATCAGCCATTAACGAGCAGATCAGCGTTGAGTATAACGTTTC
GTATGCGTATCATGCGATGTTCGCCTACTTCGACCGTGACAACGTCGCTCTCAAGGGCCT
TGCTAAGTTTTTCAAAGAATCGAGTGAAGAGGAAAGAGAGCATGCTGAGAAGCTCATGAA
GTACCAGAATAAGCGAGGTGGAAAAGTGAAACTGCAATCCATTCTGATGCCCCTGTCTGA
GTTTGATCATGCTGAGAAAGGAGATGCATTATATGGTATTTTTGTTTTGCCTGACTTAGA
GGTTAGGAGGGTTAGCATATCATGGGGTAAACCTGAACACGAACTTAACACGAATCCAAC
AAAATATTAATTTGAGTAAGTTTCTTGAGTTTGGTTTGGGATAGAGTTACACAATTACTC
AAGATAATAAGAAAATGCTTTGCAAGGCTAGGATTTAACTCTTATAATTTGATTACCCAA
CTTGAGTAAGTTTAGTATGGGTTGAGTAGGTCTTGAATAATACAAATACTGGTCGGGTTT
ACTCCTTTAGTTCCCATTACTTGCGCGAAATGATTGAATTGATATGCATTTGCCGTGACT
GTTTTACTATCCAAGAGTTCTTGAACAATGTTACTATAATCTATCTGATTATAAACAACC
CAAGCCAATAACAAAGAAAATAAGAAGAGAAAGTCAAATTATTTACATAAAACGCGAAAA
AATCCATCTTAGTTAGTGTTAATGCATAAGATTGATACTATACCTCCAACTTGTGCTCTG
CATGTTGCAATAAGTTATACTTGCTCTTTAGTTTTTCCTTGTTTTTCAAGCACTCTAGCA
TATCTTTAGTTCCAAATCGAATTGTACAATACTAACATTTGAGAATGGTTGAGAATAGAC
TATTTTTGTGGTGATCCAGAAAATTATCAATATTTTCTTTAAAGAAAACATCTTGGTCGA
TGAAAAATGTAGATGTTTGGAGTTATTTAGGTTAACTAATTAAATTAAAGTGATAATTTG
ACATGTTTCATCAATAAAAGTATATTGATTTGTGAATTCAGCAATGGAGCTTGCTCTATC
CCTGGAGAAGTTGACAAATGAAAAACTGCTGAACCTGCATGCGGTAGCGAGTGAAAGTAA
CGATGTTCAGTTGACTGATTTCATCGAGAGCGAGTTCTTGAATGAGCAGGTGGAAGCCAT
TAAAAAGATAGCAGAGTATGTTGCTCAGTTACGAAGAATCGGAAAAGGACATGGTGTATG
GCACTTCGATCAAATGCTACTCCACGAGGGAGTTGCTGCCTAAGTTTTAATTCAAATGTC
TTCTAATCTTTTGTCTAGGTTTGTTCCACTATCCTTTTCTTATGGATTATGAATAAATTT
GTCTTGAACCGAGTTCCTTTTGTTTGAATTTACTATTGGAGTTTAAAATTTGCCTTGAAC
CGGGTTCCTTTTGTTTGAATTTACTATTGGAGTTTAAAATTTGCCTTGAACCGGGTTCCT
T
>Ib_pnp_00148_00960
CATAGAAGAAGATCACCCTATCCAGAAGAGGATTGACATTTTGCTTACGTGTCAGAAAAC
TACTGGTGGAGATGAAGTTCGATTGGAGCAGATCAACAAAACAGAAAAGAGGAAAATGAG
AAAAATATCAGAGGACCTGATTTGGATCTCATTTGTCTCCATATTATCATCTTTGTTTTT
TGAGTAATTCCTGTCCTCTTATTAATCTCCCCAACAATCAAATAGAGAGAGAAAAGATTA
TCATCAAACACACAAACATCAACCAGAAATTCTTTCTTTTTTTTTTTTAAAGAAAAACTA
GGTACCTTCAACATGGCAGCAGCCGCAGCTGGGGTTGTGCTAACTCTGAGCTCCACCGCC
GCCGCCGCCACCTCATCCTCATCATCATTATCATCTTCCGGCGGCAGGACCAGCTTGTCC
TTTTCTCTCAAGAACCCCATTACTACTATTCCCGCAGCTTCTAGAAGCTGGTCGTTGCCC
GTGCCAGTGATGAAACACCTGTTGTAACAGAGACCCCGGCAGAGGCTCCGGTGGCAGCCC
CTTAAACCTCCTCCCATTGGACCTAAGAGAGGTGCAAAGGTAAGGATTCTGAGAAGGGAA
TCCTATTGGTACAAGGGAGTTGGATCTGTGGTTGCAGTTGATCAGGATCCAAAGACAAGA
TACCCAGTTGTGGTTAGGTTCAACAAGGTCAACTACGCCAACGTATCCACCAACAACTAT
GCTTTGGACGAGATTCAAGAACTTGACTAAATAACTCTCTAGTACTATTGTCATCTTCTT
CCTTTGGGTGTCATTCTCTACTTCTTTGTAAACATACTGCTGGTTTTCCTTCTATCATCA
TCTATTCTCCCTCTTCCCCATGTGTGCAGTAATCTAGTTTTTGGGTCTTCCTCCTCATAT
TCAACATACTGCTGTTTTCCTTCTATCATCATCTATTCTCCCTCTTCCCCATGTGTGCAG
>Ib_pnp_00149_02643
CCCATGCTGAAAGATAATCCATATCCACTAGCCAGACTACTCTGAGAAAAGTGAACTTCG
ATAGCCATATGATTTAGAATCAGCTAAAGAAAACCCGAAATAACCCATGAATAGCACAAC
CTATGAAGCCATGCTCGAACCACCGTCGTCTTGAGATTAAAGCTTCAAACCCTGATAACC
CGAGCCACCTTTCACGGAGTTGACCGAAAGGATAAATCCAAAGACATTTGTTCACAGAAT
AGTTGACAGAAACATGAATTCCATTATTCGATTCACGGTTTCGAAAGGCTATATTCCAAA
ACAGTGGCATGTTTGAGCAGTTGAAGCCAGATTCAGGCGGGTCCCGTTGAATGAGAAGTT
AGTGAAGAAGCAAAAAGGCCACTGTTAGGTCACGATATCACAGGGATTTCTTCGTGGAGG
CGGCAGTGGGTGGCTTCAGTTTGGGCGAAGGTAGCTACAGAGATTCCAGTGACTTTGGGC
GGGGATCTAGGCGCTGGTGGCAGCAGCGGATAAGATCTGTAACTAAGGGAGCAATTAAGT
TGAAAGGATGTGGTGGCTGGCGTTATTCCTCTGCGTCGGAGATCTGAAAGTTGCTAGCAG
ACGGAGAAGACCGGGAAGCTGCGACGGAGGACTAGCCGCTTCCTATAAGAACAGATTATG
GCAGAACAAACAGAACAGAACAAGTATTAGAAATCACGACTGATTCAAAGAATGAAGAAG
AACCAGATCCGAATCTGATTCAAAGAATGAAGGCGAGATGTTCAAACTTATCTCATGAAT
CGCAGCCTCGTAGTGACGAAATTGTGAGAAGAGTGTCTTCTCATCAGTGATAGACATCAG
CGCCACGGCCTGCGCCATGAATCGGAGCGTTAAGATTCCAGAATGACAAGATCGGAATCC
ATGGTAAAGCAATCTCCATTCAAAATCCATCCTGTTGCTGATCGGAAAGCCACCCCCCTT
CTGCAATCTGCAATACTTGGCGAATTCTTCCGCTGATTCGTCGGACAGCAAGCTCGATGT
CGATGGCTTCTCCGTCGTTTCATCTTGTGAAATCAGAGGTGCCTTCATCTTCCTCTTTGA
ACACCGATCTCCTGGATTGATTGTTGAAGCAAATCCTGAAGGCCGATATACTGTGGCAAC
AAGAGCTCTTCTGCCATTGATCTAATGAAGCTTCCTCGTGTCGAAGTAATCGAGGAGCAC
TTGGAAGGAAAAGACATTCTCAATGGAGGAGATCTGTAGGTGCTTTGATAGTAGATCCTC
CATTCTGTCATTGTTGACTGCCAAGACGATTATCGTTTGTCGGTCGATTGATCTCCACGG
CCAGATGCATCCGAGAGAGATATTCATTGAACTCAGTGAGGTCTCGGAACTTGGCTAGTA
TGCGCGCGATGTTGTGCGCCTTGGTGGTGGAGATGGATGTATGTAAGAAGATGATGGAAA
CAGTTGATGAAACATGGAGTGGCTCCGCTGAACTTGGCTCTACGGAGTGTTGTGAGTCAG
GAGGTGAGAACAGAGAGATCTGTAGCAGCTCTTTCTCCTTCTTCTTCACACACTGATTCT
GCCCTTTGCCATTAATATTCCAATTGAGCTTCAATTTGCTCTTCCTTCTTACCTGAAAAC
AAAACAAAATTCATCAGGCAGTAACCAGTTATCTCCAGTGTTGGATGTAGATAAGGAGTC
ACTCAACCGAAACTCGGGGAGTCAAGATCTGCCAAGGCTGGATCGAACAACGAGATCAGA
AGCAATTCCTCGTAGAGCACTGCCGGGGAAGATGAACGTGGAGTTGTCTGCTCGGACAGA
GCCAGCACAGAGCATTGCAATGCTGATCGATCGCAGCTGTAGACGGCGGCAGAAATGTTG
GCTCCGGAGAGTGCAACCGGCGAGCACGTCGGGAGCTTCATGGCCGACATTTTCGGTTTG
AGCGGAGAAGCCTTGGTGCGGAATCTTCTCGCCATCTTTTTGATCGGAGCCTTGAATCTC
GCCCTCGGATCAGATCTCCTTCCCGGAAAAGGCCCCTGTGAGAAATCTCTTCTCTCCAAA
GATCCCCCCAGAGAGAAGCTTCCTTTTTTGTCTTTTTTCAACAAGTAATTAGTTGCTGGC
TCAACAACTTGCTGCGTGAGGAGGCGACACGTGGCTCACGGCGGGTCCCATGGCGTGGCT
GATTTACAAACGGATGGGAGCAAATATCAGTCGTTGGATGCTGTTCTGGATCTAGCGTTC
CAAATTGTTCCAGCCTTGATCCATGTCGTGCCTTTCTGCGCATTGGTTGGATTTCAGCAA
ACCATTTGGATCAGCAAAGGAGCATCTCAACCGCTGGAGGCTCCTATTGGCTACAGCTTT
TGTGCTTGTGCTGAAGACTTCTTAAACCGGGCCGGCCCATTGACTCTTCAACCCAACTAA
ACCAAAACCCGGCCTAGCCCGGACTAGCATTGACCCAAACCGGACCGTGTCGGATCGGTC
CGCTGCCGGTGACTACCGGCGACGCTGACGCCGGATTCCGGCCGATGACATCAGCCACCT
TCGATGATGCTGCAAATTTTTTTTTATTTTTTTATTATTTTATTTTTAAACGCTAAGAGC
TTTAAAAATTAAGAAATATAGCTTCGATTTAAAGGGTGTAAATTGGGGATGTCTACAGAA
TGC
>Ib_pnp_00150_02409
GCCTGATATAAAACATAATTTCTGGGGCTCCTCTAATGAATTTTGGAGGGGGCAAGACAT
AATAATATTTATTTCATATTTTATAAGAACCCAAATGACTAACTACATCTATCTATGGAC
TATAGAATATAAGAAGAATGTATAATTATATGATGATGAACACACAGGAAATCTTCTTCA
ACAACAATACACAATCAACATGAACAACAACGCCATGAAGAAACGGTGAGGATAGGAACC
TTTCTCCAGGCCACGGAGAGAAACCCGGGATCCGACTGAACCAGAGAGAATAAGGAACTG
TAATTGTAACTCCATAACAGTATTTCCGCCTGACTTGTCGCGTAGTTACTCAATCGCTCC
GATTCAAACCCTGCCTTCTCCATCAGCGCTCCCCACCTCTCCTTCCCCTCCATCCTCTCC
CTTCTCCCGCTCCCCTCTGACCCGATTACGCCCGCAATTCGCCGCCCCAGCAGCAGTTTC
TCGATCTGGTATCTCTCCCCCAGCTCCCTCCCCAGGTTCGGCTCCAGCGACTCGAACACC
GCCGTGTAGTAAACCAACGACTTCTTCAACCGCCGCACCAACTCCTCCTCGTTTAAACTC
GCCTCGTATTCCCCCACCGTCACAATGCACGGATTCAGAGACTTCGCCAACTGCAGAGCC
GTCTCCACCCCCGCGTCCGTTTCGTCCAGCAGATTGTACAGCTGGAGCATGAAGTTCACT
GCCATCACTTCGTCCGGGTCCACTCGGAAACTCGACCTTTTCAATTCCTCAATCGGGGTC
AGGACCGGGACGAACTCCAACCTCACGCCTAAAAGCTTCGCGAACTCACCTAGCCTGTTG
CCGGTCGCGTACAGGGCCGCGCTCGGAGATTTCCCCAGCCCCGGGGCCGGGATTCCGAAG
ATGCGAATCAATTCGGGTTTTCCGGCGGGTCGCGTCGCCATAGCCTGCAGTAGTGCTGCC
CACTGAACGCCTTGGACTATTCCGAAATCCACGATGTTAATTTTCGAAGCCTTCTCGGTG
GCTTCAAGGATCGCTTGGTTTGCCGTCAAATGGGCGAATTTGGAGTATGGGCAAGCGTCG
TTTAAGGCCTTGTATGATACGGAAAATTCCTCCGGCGAACTGATTCCGGAGATTTCCGTC
TCTTTGCCTGATTGCTTGTTAGAAACTCTGCCGTAGAGAGCTTCGGTGAAATAGAACGCC
ACCCGCTCTATCGGATCTCCGTGTTCGCTCACAGAGTCTCTCAGTCGAATCAAGGACTTC
GCCGCCTTATCCGGCTCGGAATCCGCTAGGCGGGCGCAATCGACAAGGGTTTTCAACATT
GAGTTCGAAAGATTCATCTCCGGTGAAGGAGGGCCAACGGATTCCTCCTCCACGGCGCTC
TCGGCCTTCTTCAGATCCTTGGAGGATGATTCCGGCAACGGAGAAGGCGCGGATTGAAGC
CACTTCGTGTTGGATTGAGGCAACGCCACACGATTGGGATCGGAAGAAGAAGTCGGATTG
ACGGCGGCGAGTCGACTCGGACAGGAAGAGAACGGATCACCGCTGTAGATAGAGGAGAAA
TCAGGGTTCCCCTGCCAGGAAGCGTCGCAGGTAGAAGGCAGATTCGCAGCGTGAGACGAA
TCTCCACCGCCAATCAAGCTCTCCATCCACTCGTCGGAGTCGAACTCCCCACTAGTCCCA
CCGCCGAAGTCTGCGAACCTGAATCCCGGCGGCTCCAGATTAGGGAACTGAAAACCGGAA
TCCGCCGCGTCCGGAGTGGCAGAAACATGAAAGGGATCGGTGTATCCGGACCCAGTTAAG
CCATACGAGAGAGAAGGGCTGGTGGAGAGAGTCTGCTGAGCTGAGGTCCATGGACCGAGA
CAGAAGGAGGAGGTAAGACCCACGAGCTGTTGCTGCTGATCTTGTTCTTGTTGATGCTGC
TGCTGGTGCTGCTGGTGCTGGTGCTGGTGCTGTTTCTCCTGCTGCTGTTGCTTCTGTTTG
ATGACTTGCTCGGCTATAGCCATCAGATTCCCAGTGTCGGCGGCGCACATATATGCCATA
TTCCGGCCAAATCTCGAAAGGAATCCAATTTAAGGAAGTGGAAATAGCATATCTGAGGTA
GATTCAGTTGCGTAAGGAAAGTACAAACGGAAACAAATGCGTTTATAGACTGTCCTCAGT
AGTGTTTTCCACAAGTAGAGTAAGTATTATAGCAAGGCAGGAGGAGGAGGAGGAGGAGAG
GACTCTCTTCTGCCCACTTCTAAGGAGAGAGACAGAGAGAGAGAGAACACAAATGGTGGC
TTGTTCTATATCGGATTGAAACGTGACGTCAGCCTATCATCTCTGGTTGGCGATTAATAT
GTGGAGAGTTCCTGCCATCCCTTCCTTCCTTATTTTCAATGTTTGTGTCTTTCTTTTCAT
AAATATCCA
>Ib_pnp_00151_02441
CCTTATCCAGCTCTGAGGTCTTTTAATTTCTCGTACCATCTGCTTTCTATAAATTTGGGT
TTCCTTTCCCTGCATGTATTTTGATTAAGCTCAACTCCACTTCTCACCCAACATTTCGCT
TTATCTTTCTCGGATTGTTGGATTTTCTCAAGGATTTGAGATTTGCTCTGCATGAGAAAT
ATCGCAAGAGTTGGGAAGCATTTGGGGATTGAATCCACAATGAATAACCCTAAGAGTAAA
CGTAGAATTGGTAAATATGAGGTGGGGAGGACGATCGGCGAAGGTACATTTGCGAAAGTG
AAGTTCGCTAAGGATACAGAGACAGGGCTACCTGTTGCAATAAAGATTCTTGACAAAGAG
AAGATTGTTAAACACAAGATGGCTGAACAGATAAAGAGAGAAATAGCAACAATGAAGTTG
ATCAAACATCCTAATGTTGTCCGCTTATTCGAGGTAATGGGGAGCAAGACTAAGATCTAT
ATTGTTTTGGAGTTTATCACTGGAGGAGAGCTCTTTGATAAAATTGTAAATGATGGACGA
ATGCGTGAAGATGAAGCAAGAAGGTATTTTCAGCAACTCATTCATGCAGTTGATTATTGC
CATAGTAGGGGCGTTTATCACAGAGATCTGAAGCCAGAAAACTTGTTATTGGACATTCAT
GGCTCCCTTAAAGTTTCCGATTTTGGATTAAGTGCTTTGTCCCAGCAAGTCAGGGACGAT
GGCTTGTTTCATACTGCATGTGGGACTCCTAACTACGTTGCTCCAGAGGTCCTTGATGAT
CAGGGCTATGATGGTGCAACAGCCGACATATGGTCCTGCGGTGTAATACTCTTTGTTCTG
CTTGCAGGTTACTTGCCTTTCGATGACTCTAATCTTATGAACCTTTACAAAAAAATCTCA
TCAGCTGAATACACCTGCCCTCCTTGGTTGTCATTCTCTGCTATGAAATTAATAGCACGG
GATTTGGATCCAAATCCTCTGACTCGCATCAAGATACCCGAAATTTTAAAAGATGAGTGG
TTTAAGGTAAATTACAAACCACCAGAGTTTGATGAGAAGGAAGAAGCTAATCTGGATGAC
ATTGAAGCTGCTTTCAAGGACTCAGAAAGTACGCAGCAGGAGTTCCAAGTAAGAGAAAAT
AAGGACGAACAACAACCTGCTCCCATGAATGCATTTGAATTGATCTCTATGTCAAGAGGG
CTCAACTTGGGGAACTTCTTCGGCGTGGAACAGGGATTTAAGAAGGAAACCAGGTTTACA
TCCAAGTGTGCGGCTAAAGAGATACTTAACAAGATTGAACAAGCTGCGAAGCCTCTTGGA
TTTGATGTTCACAAGAAAAATTACAAGATGAGGCTTGAAAACGTGAAAGCTGGGAGAAAA
GGAAATCTCAACATTTCCACAGAGGTGTTTCAAGTAGCCCCTTCTTTGCATATGGTTGAG
GTGAGAAAAGCAAAAGGAGATACATTAGAGTTCCACAAGGTAAACTCCCAAATTGGCTTT
ATTTTTGAAGTGATTGATTTTATTTCTTAAGCTTTAAATTTTAGTTCTATCCTATTTAGG
TTGTTTCTCCCCATTTGGATATACTTTTTTTTTGAACATTTGTTTCTGTAAATGTATCAT
TACATTTGGAAACTAAACTTATTAGTTAGCTACACATTTGTAAATTTATTCGTTAATAGT
TATTATAAATTATAAGGGTTTCCAAATGGATCCATAGATATGTGTATGTTTTTGCTGTTG
AGCTTGAAGCAAAAGCAACTTCTTTGTCAGAAATTGCTACTAACTCCATGTGGTGGCATC
CATAAATGATTTCTTTCTTTCTTTCTTTTTTGTTGAGAAGCAACATCTTATTTACTTTCT
TTTGTCCATTTTGCCCTTCTACATAGAGGAAAAAAATGGTAATTTTACTTCACTAAACTC
TTGTTGTTCTTTCAATTAACTTTTAGCCAATAAACCAATTTTATCACCATCATTGCATTG
CCTTTCTTGGGGAGGAGAGTTGATGATGATTATGCAAGAAATTGACAAAATAGGCTAACT
GTGTTCCTTTTCTTGGCATCTTGACAGTTCTATAAAAATCTTTCAACCAGCCTTGAAGAT
GTGGTATGGAAAACCGAGGAAGACATGAAAGGGACAAAGTAATTCATTGTTACAATTGGG
AATGCGGGGTGGGTAGTGTAGTCATTCAATTTTCTTCGGGTATCGTCATACCTTGTTGTT
TGGTTCGTCTTCGTCCCATTCCCCGGAATGTGTAGAATTAGTGGATTCTTGTTTATTTGG
GTTAGTATCCATAGTGATGTGCAGATTTTCATTGCTTTGTAACTTCCAGATTTTGGTCCT
GGGATCTTGAGTTTCAAACCTATATTATTTATCAGGATTCCTTCTTCTTTTCTTTTGGAT
TCTTCCTTTTTCACCAAAACTGTGTCATTTTGAATCAAGAA
>Ib_pnp_00152_01673
CCGAAACTGGACCTTGTGCTGAAATCCGTTATGGGTTTTGCTAGCCCTCCTAATGCCACC
GCTAATCTCTCTTTCACCATCAAAAATGGCAGCGGAGATGATGGCATTAGGAGGGCTAGC
AAAACCCATAACGGATTTCAGCACAAGGTCCAGTTTCGGCACCATTAGGCCGTACAACAA
CAACCATGCCTTCAAACCCTTCTCCAGAAACTACACCACAATCACCAGGTCGGCCGCCGC
CACCACCGGCGGCGAGACGTCGACGGACCCGAAGAAGAAAGCTGGCGGGAAGAAGGAAAT
CAACGAATCGTTGCCTGACTCCGAGGTTTTACACGACGGATTTCGACGAGATGGAAATGC
TGTTCAATGCCGAGATAAATAAGAAGCTAAACCAGGCGGAATTCGAAGCGCTGTTGCAGG
AATTCAAGACGGATTACAATCAGACCCATTTTGTTCGGAACAAGGAGTTTAAGGAAGCTG
CAGATAACATGCAAGGCCCTCTCCGGCAGATCTTTGTTGAGTTTCTTGAACGGTCCTGCA
CTGCTGAATTCTCTGGATTCCTTCTCTACAAAGAACTTGGAAGAAGGCTCAAGAAAACTA
ATCCAGTTGTGGCTGAGATTTTCTCTCTTATGTCTAGGGATGAAGCTAGACATGCAGGAT
TCTTGAACAAAGGACTGTCTGATTTCAATTTGGCTTTGGATTTGGGATTTCTTACTAAGG
CAAGAAAGTATACCTTCTTCAAGCCTAAGTTCATCTTCTATGCGACATATCTGTCTGAGA
AGATTGGATACTGGAGATACATTACCATTTTTCGTCATCTTAAAGAGAACCCAGAATACC
AATGTTATCCTATCTTCAAGTATTTCGAGAATTGGTGCCAAGATGAGAACCGCCATGGTG
ATTTCTTCTCTGCTCTTCTCAAAGCACAGCCTCAATTCCTCAATGACTGGAAAGCTAAGT
TGTGGTCAAGATTCTTTTGCCTATCGGTGTACGTGACAATGTATCTAAACGACTGTCAGC
GCAAAGATTTCTACGAGGGCATTGGTCTGAACACGAAAGAATTTGATATGCATGTTATCA
TTGAGACTAATCGGACAACTGCGAGGATATTCCCAGCCGTATTGGATGTGGAGAATCCAG
AGTTCAAGAGGAAGTTAGACCGGATGGTGGTGATCAACGAGAAGCTTCTCGCCATTGGTG
AAACCGAAGACATTCCTTTGGTCAAGAACCTCAAGAGGGTTCCACTAGTTGCTGCCCTTG
TTTCCGAGATTCTGGCTGCTTATCTAATGCCCCCTGTTGAGTCTGGCTCGGTTGATTTGG
CCGAGTTTGAGCCACAACTCGTGTACTGATGATCCCAAATCCTGTTTTGGCCTATAAAAG
GTGGAATTTGTGCTTGAATTTGGTTTATCTTTTGGTTCCATTTTGTAATATAGCTTAGAC
TTATATAACTTTTGTGGTTTAATGTTGAATTAAGAAAGATTGGATCAATCTGGCTGGTTT
TATAATAATATTGTTTGTATGCATGCCAATTGAGATGCTAGATTGGTTCCTTGTGCAAAT
TCTCTTATGACATCTGAGAATTGTATAAAGAATTATGATATTGTATCTTCTATTAGTTTC
AGTTGTATATAATTTACATAATAAGTGAAACCATGAAAGACCATGAATGCATA
>Ib_pnp_00153_05637
CCCTTATTCACTCCAAAAGGAAGGGAGAAGAAGGGGTCAAAAGTATGCTAAAACAAAAAA
CCCACCTTCCCAATGTATTTTCAAATTTCATTATTATTATTAATAAATATTAATTATCTG
TCTACCAAAAAAAGAAACCCCACATCCAGGCACTCCACCCTCTTTCTTGAGTGTCCTCCA
GCTGAACATACCACGTGATGCCATAAGAGCTCGTCAGCTGTTAAAAATAAAAAGCTATCT
TAACCAATAAAGCTTGCAAGATTTTAAATTTCCTCTTGGATTTTTGTGCCTCTTTCTCTC
CCCTCTAAATGAGAGATTCATAATAGTACTAAATAACAATAATGTAGTAGTGCTGCTACT
GCTAGCTTAGTTGTGATACATTATTTTAATCCAAGAAGTGTGTAGCAAATAGATAGTACT
CCTTTCTAGGTAGGCTTCTTTCTCTCTTCTGCACATGTTTGTTCTCTCTGGATCTCTCTT
TCCTTCATTGGTTCTTCAAACTTTTAGCCAAAACCCATGAAACCCAAAATCCTAAAAGAC
TCACCATTTCCTCCCCTCCTTCTAAATCTTCACTAGTTTTGATCAGCTATCTTTGTATGT
AGTAGTAACTCACCATGGGGAAAAAAGGAGGTTCTTCGTGGCTGTCACTAGTTAAAAAGG
CCTTTAGCTCCCCAAGTAAGGTACCTGATGCAAAGATCAGCAACAGGAGGAAGGATGAAC
ACGACCAACAAGAAAAAGAAGAAGCAGAAGAAGAGAAAAAGAGGGAGAAGAAAAGATGGT
TGTTCAGGAGACCTACCTGTGGGCATTCTGCTCAGCCAAAGTTAGCAGTAAATGCGGCTC
AGCCTACTACAGACTCTAATCTGTCTGCCGAGCAAAGGCATGCCATTGCAGTTGCAGCAG
CCACAGCTGCTGCAGCTGAGGCAGCTGTTGCAACTGCTCAGGCTGCCGTTGAGATTATCC
GCTTGACCAGACCACCTGTTCCCAGTGCGGTGCAATCTTCCAACTCCATAAGGAGGGAAC
ACTATGCTGCAACAGTAATCCAGACAGCTTTCAGGGGATACCTAGCAAGAAGGGCTCTGC
AAGCACTAAGGGGAATTGTGAAGCTCCAAGCTTTGGTTAGAGGACACAATGTAAGAAAAC
AAGCAAAATCAACTTTGAAATGCATGGAGGCTTTGCTACGTGTGCAGAGTCGGGTGCGCG
ATCAACGTGCTAGGCTATCACATGAAGGGAGTAGAAAGTCCACGATTATAGAGTCCAACA
ATCAGTGGGAGTCCTCCAATCATTACTCTCCTCAAGACATTCGAGATAGGAAGTCAATGT
CAAGAACAAGAAGTAGCCTGGCAGATGATTGGGATGAATGCCCACATACCCTTGAACAGC
TTGATGCTCTTCTACAGGCAAGAAAAGAAGCTGCCATGAGGCATGAAAGAACCGCAGCTC
GTGCCATGTGCCAACAGGTTTGGGATTCAGGAAGAAGCCCATCTGCAGAAGGTATAGAAA
GAGAGATTGAGGAAAGAGCAAATTGGCTTGATCAATGGATGGCATCAAAGCAATGGGAAA
GTTACAGTAGAGACTCAAGTGAGAGAAGAGAACCTATAAAGACAGTTGAGATGGACATGT
CCATGCCCCATCGATATTCCAGTTCCTCTGTCCAAAGGCCACAATCACCTCACATTCAGA
ATCAGAGGCAACATGCTTCTCCTCGTCATAGAGCTGCATATCATCAACCATCTATTACAC
CTTCTCCTTCTAGAATCAGGCCTGTTCAGGTCCGTTCAGCAAGCCCCAGGTGCTTCAAGG
AGGAACAAAACTGCTCAACAGCTAATAATACCCCGAGTTTGGTAACCACTCGTCGGTTAA
GCAGTTACTTACCTAGGCAATCAGAAACATCTGCTAGTGCTGCAATACCCAACTACATGA
CTGCAACAGAATCTGCCAAAGCTCGGCTCAGATCACAAAGTGCCCCACGACAGAGGCCAT
CAACACCCGAGAAGGAAAGAAGCACATCAGCAAAGAAACGGCTCTCTTATCCCGTTCCTG
ACCCATATTATAGTAGTACTGGAAGAAACTTGAGAAGCCCAAGCTTCAAGAGTGTTCAAG
CAGGCTATGTTGGAATGGAGCTAGGATCAAATATGTCATCATGCTATACAGAAAGCATTG
GAGGTGAACTGTCTCCTTGTTCTACTACTGATTTAAGAAGATGGTTGAAATAGGAAAGCT
AAAAAATGGAGCTTAGCTATTCACTTATATGCTAGTTGAAGGTGGTTATGGTAGCAAATT
AGAAGTTATGAGATTGTATTCTTTTGTGTTTCCTTGTGTTAGTACAAAACAATGATCCAT
AAGACAAAACACAAGTACAGATTTGTTCTGTGCTTGCATGCAGGGCTTCAAGATTCCCAA
CATTTAAATTGCAAGCTAATTAATTGCTGAAGGTTTGGTGTTTGCAATAATACATGAGGA
TAAGTGCATCAGGCAACCATTATCAAAGGTAGGGAAACAAAATAATGCAGATTCTGAAAT
AAGGAATGAACTTCCAGCTGGATATTACTTCAAATTTATAAAGAAATAACCATAAAAGGA
CATGAGAATCCTGTCAACATCAGGCCAATGTGTATCAGCAGCACATGCTATCTAACAAAA
TTCTAACCACAAATTAAAATTCTTTATGTTTCCTTAAACCTAATATAAGGTGACATGTAT
AAATGGATAAGTATGTTAGGTCTTCTAACATAAAAAAATTGATTAAGATGATACTTAAGA
TTGGTATTATTTCCCTTGTTTTCCAATTTTGAGTTTTCTTCTGAAATCCAACCTTTGAAT
ATCATTTGATCCAAAATGAATCAACAAATAACATTTTACTCATTGAAATTTGTTGTATTT
TTTGTTTGTAATCTACCATAATAGATAGCAACTGTCAAATTCAAATTAAAGCCCTATATC
TATCAACACCAATATCTAAGAAAAAAATAAGAACTCTCCATTAAAAATCATGTGTTTCTG
AATATGACAATTGCCTACATTCAGCCATGATTTATCCAAAATATTAGGCATCCTAACATC
ATGGTCCCCACTCCCATTGAAGTTTCTATCTCATTGAGAGAAAAGTTAAGTTAATAACAA
AAAAAAAAAAGCAGCAATTTCCGATGCACGCCTTTGGAAATAACATTGAACAAGAAGACA
AAATAAGCCAAAAGAAAATTACAGAGGGCTTCAATCCTGAGATCACCAAAGAAGGAAGTG
GTAGAAGCATAGATAGTTCACCTGCAGCTGTTTGAAGTTGCAGAATCAGCCAGTAATGGG
GAGAAGAACATGATTTTATGCAGCTTAAAGTTCATTTCTGTTGAGCACAAAAGCCTTCAA
ACATTTAGAAATAAATTGTTAGTCTACTGTAGCAAGAATTGCTATTGCAATAGAACTAGC
ACTAAAATTCTTCTTCAGAAATAACAATTAAATTAAAGAATTGAGTAAATAATTATTTAC
ATGTAAAAATACCAAGAAAAACCTACTTCATGCCTATGAGAGCTTATTATAAATAAAAAT
AAAAACCAAGCTTCTATATATAAAACCACTACATCCAATACAATTTGCAAAATCTTAACA
CTATTTACGGATGTTGTAACATTGGTAAAACCTCCACATCAAACCAACAAAAGCAAACCC
ATCTTCTTCTGCATGCATAATAGTTTATGTACTGTGTATTACTCTTTTCGCGTTAACGAC
TTTTCAGCTTGTTCTGCTGTTCATATGGATCATCCCAACATTCATCCTCCTCAACGGCTT
TTGCCCATCTCTTCCAGAAAATCTGCATTTCAACAAAGGATTGTCTTCGGACCTGTAAAC
AATAATCAATTCCCAGTTCAGAAGAAATTGAAAAACCAACAATTTGTTATTAGTACAAGT
ACAAACTTACTTCACTTCTGTTGTCAACCAATGCTAAAATATCTGATCCCTGTTGTTTCC
AAAAACCGTGAAAAATTAATTTACTTGGGATAAGACACGAATGAGATATCTTGTAGTTGT
AAAAGAGTGTCAGTTAGTTAGGTAGTAACTTTGATATTTTGTTTAGGACAGGTAAGAACA
TACTTCATTTCGGTTATCAGCAGCAGGTAAATTCTTTGATCCCTTGTTGACATGTGCTCC
ACCAAGTGTAGGAAGACCTATATGTACTATATACTCCGAATCCACTACACCCACGTTTTT
CGTCCTCTCACCCTGAGCACAGTAACCGAGCTGCATATCCAAGCCCCAAGCATGGATCAA
GTCGTTCTGAATCATATACCAAGCACATTGCCAAGCTGCTCTGGAGAATACAGGGGCCAT
CATTTCTACCCAACCTACACAAGGAGGATGTGTGCTGTTGCTATAACACCTTCCACTTCC
TTTGAACTTGTAGTACCTTCTGTGAACTCTTGAATTCTTTACTCGGGCAGTAATTGGATG
ATGCACGTCAGACTCAGTAGGATCTAATGCTGGCTGTGAAATTTCAAGTCCTTCATCTTT
AACAATCAAAATATATCGTTTCGGATGAAAATTATGGACACCGAGATCCTCATCCCATAG
AAATATGTAATCATACTCCACGACCAAATCAGGATGTAAGAACCGCTTGGCAAACCACCA
TTTCGTTTGATTCATTGCCGAGATGTGAATGACTCGGTTATTCCATCCCAAATCACGCCA
CTCATCCACTACACCATCATAGTGGAAAAGCATAACTACAAAACCATCTGCAAGAAACTT
CTCAACAGTAATGTTTACGATTGCCTTCTGCTTTATTCCAACTGCCATGGCCAACAGACC
TATCGAAGTCTTAGAAACAATATTTTCTTTCACCGGACCACCCCATAAAGGACGCATATC
CAAGTTTGATGTTTTGGAAACGATTCCCTTTGGCAGTATATTACTCCCGAGAGGCCTACA
ATCACTCTTGCATGTATGGTATTGAGGATTCGGGCTTGCATTGAATATTTCCGTTGTCAT
CCCCTTGTTGGATTCTACATTCGGTCCACTCTGCCTCATCACATTCATTTTCCATAATGG
TAAAATTTGGCTGAAGTTATTCGAAAGATATGCACTTCCAATGAAATAAGCACTGCAAAC
CAATGCAGCAGTAACAAAGGAGCAAATACAATATTTACTCATTGAGTCCGAGGCTAAGAA
ACCAGAGTTAGAGGCCTTCATCTTACAAACGGATATCCAAAATTCTGAACTTAATTCCCA
AAAGACTGTTCGGGGTTTTCTCGAATCTGGAGAAAGTTTGGGAAGAAAAGTAAGGAATAA
AGGGAAAGGGATGACTTAAAGCAACGCCTTTTGAGTACGGAGGAGGGAATGAAGAAGGAC
CCACAAGAGAAGAAAGAATCTACGGCAGGAGAGTGCAACCCAGGTTCATGAACTCTGCAG
AGAGATGGAAAGGGGAAGATGAAGCAAGAACTTGAAGGAACAAACAGTTTAAGAAGACGA
CAGACAGACTGTTCATGAGATTAAGATGCTCGCTCAGCTGCAGTTATTTCTCCGAGTTTA
ACTCAACAGATGGTGTTCGTGAAACCGAAAAGTATGGGATTTTGGTGGAAAAGTGAAGAA
ATCAATTTGAAAAACACCACTGGAAGTGGGGGGTTGGTTATCCAGAGAAAAGATAAC
>Ib_pnp_00154_01320
TGAATTTAAGATTCATGGAACACTAAAACAGCCTAGTTGATACTGGCAAACATTCAGACA
ATACCAAAACGATGCACACAACCAAAAAAACAAGCAGGATCAAAATAAAATAATTGAGCT
GACCAACATTGAATATTAGGTTCAGACAAGCACAAGCATAGTCATTAAAGAAGCACAACA
TGATAACAGAAATGGCTTAAGCCGGAAAGCAAGACAAGTTCTAGAAACAAACCCCAACCA
CGACTACAGTCTGTATCAAGTAAGGACAACTTTAAAAACATTCGAGCAAACGAACTAGCT
GGGCAAACTGCAGGGAATGCATAAAGAGTTGTTGAAGCTGCCCAACAGGTCGATTTGGAT
GATATTAACAGTTGCTTGGCTCTTGTTCCTGCAGACAAACCAGAAAAAAAGGAAAGGTTT
TCTCACTAGATCTTGTTTAGTTTGTCAGCCTTGACAACAGGATTGGCTTTGGCTAGAGCA
TCCTGGGCAGCACCCACGGTAATCAAAAGGGCATTCGTGCTTATCAGAGTAGCGATGAGA
CCCACAGAACATATTCCCACATCGACATTGAAACCCTGTTAAACCTACACGTTTATTGCA
AGTAGTGCATCGTTTGGGCCCCTCCTTTCCCTTGGACTCGATGGTCTCTGCCATTGTTAC
TCCTGATTGAACAGGCGGTGGTGGCACATCCAAGGCTACTTTAGGTTCTACTGAATTTGC
TTGTAAAGCAACAGCGTCCTCCATAGCAGCAGATGAACCATTTACAATGTTCTCAATGGA
GGAGGCGGCGAGTTTGGCCTGTTCTTCTTTCAAAATCTCACATCCTTGTGACATTTGGAA
CACATGTTCATGGTTGCTGCACTTCCAAAGAAGCCACAATTTTTTATGCACAAGATGGGA
CCTTCTGGTGCAGGGTGGCATCCAGTCTCATCATGCTCCATTTCTTACACCTGTTAAGAA
GAACAACAGCCTCGTCTGGAGAACAATCCTCCCCAATCCCCAACCTCGAAATCGCAATAA
TTATGCCTCAGATGGAGAGGAGATCTTCTTCTTCTTCTTCGAAAGAGAGAAGACCGAAAG
CAATCGGAGAGATGATGATAGAGATCTTCTCTCTCTCTCTCTCTCTCTCTCTCTCTCTCT
CTCGTGCTTACAGTGTTCGGGAGCAGAACACACCAAACACAGCACGAAAACGATCAAATC
GCAGCAGATCGATCAAAATCATTCAAAAACACGTTCAATAACAAATAATAACAATAAAGT
CACCTCAGATGGAGAGGAGATCTTCTTCTTCTTCTTCGAAAGAGAGAAGACCGAAAGCAA
>Ib_pnp_00155_02122
GTCCTTGCCGATTCATTCTAACCCTTCTTCAATCCAAGCCGCCTTCCTCCGTTTCAGGGC
CAAACACTCTCTCTACCTGTAACCTGCCTGCGCCACACCAACCTCAAAGACTCAAACTAA
AATCTTTCTCTGATCAATCGCCATCTCCAATCCGGTAACCTCCTCTGCACTTCACTCCTC
TCCGATCCGTCCATTTTTCTGAGCTGCAGTTGGATTTCATTGATAGGTTCTCGGCCAATA
TGGGATCTGGTGCTTGGACGGTCGAGAAAAGGCTCAGTTTTAGGAGTGAGTCCTTCTCGA
AAGAGTTAGGACTTGTTAATGAAACTGGTTGTCTTTCCATTATTGTACTTGGTGCTTCGG
GTGATCTTGCTAAGAAGAAGACTTTTCCGGCTCTTTTCAACCTCTACCGTCAGGGTTTTC
TGCAGTCAAATGAAGTCCACATTTTTGGCTATGCAAGGTCAAAAATTACAGATGACGACC
TCCGGAATCGCCTAAAGGACTATCTTGTGGGTAAAGACGCTTCAAGTGAGAAGTTAGAAG
AAGTATCCAAGTTTCTCCAATTGATTAAATATGTCAGTGGCTCATATGATTCTCCCACAG
GCTTTGAATTACTGGATAAGGAAATATATGAGCATGAATTCTCCAAAAATACTGCAGAAG
GCACATCCAGAAGGCTTTTTTACCTTGCACTACCTCCATCAGTTTATCCATCTGTCTGCA
AAATGATCAAAAGCTATTGCATGAATAAATCGGATCTTGGAGGATGGACACGAATTGTTG
TTGAGAAGCCTTTTGGCAGAGATTTGGATTCAGCTGAGAAACTGAGTGAAGAAATTGGAA
AACTGTTTGATGAACCACAAATATATCGTATAGATCACTACTTGGGAAAGGAATTGGTGC
AGAACCTGCTGGTGCTTCGTTTTGCAAACCGTTTTTTCCTGCCTCTTTGGAACTTTGATA
ACATTGCAAATGTACAGATTGTCTTCAGGGAGGATTTTGGAACTGATGGCCGTGGTGGAT
ATTTTGATGAATATGGGATTATTCGTGATATTATCCAAAATCATCTATTGCAGGTCCTTT
GCCTTGTGGCTATGGAGAAGCCTGTGTCTTTAAAACCTGAACACATTCGTGATGAGAAGG
TGAAGGTTCTCCAATCAGTGCTCCCAATTAAAGATGAAGAGATTATTCTCGGTCAGTATG
AAGGTTATACAGATGATCCAACTGTTCCTGACAACTCAAATACACCAACTTTTGCAACTA
TGGTACTTCGTATCCACAATGAAAGATGGGAAGGAGTACCATTTATACTTAAGGCAGGAA
AAGCTTTAAATTCAAGAAAGGCAGAAATACGTGTCCAATTTAAGGATGTTCCTGGGGACA
TATTTAAATGTAAAAGGCAAGGAAGAAACGAATTTGTAATAAGACTGCAACCTTCAGAGG
CCATGTACATGAAGCTTACAGTCAAGCAACCTGGGCTAGAAATGCAGACAGTTCAAAGTG
AACTCGACTTGTCGTATGGACAACGTTACCAAAATGTCGTCATTCCAGAGGCTTATGAGC
GCCTAATTCTTGACACAATTAAGGGAGATCAGCAGCACTTTGTTCGTAGGGATGAACTCA
AGGCTGCTTGGGAGATCTTCACGCCTCTCCTCCACAGAATCGATAATGGTGAAATGAAAC
CAATCCCATATAAACCAGGAAGCAGGGGACCAGCTGAAGCAGACGAGTTGCTGGAAAAGG
CTGGTTATGTTCAAACTCATGGCTATATTTGGATTCCTCCAACCTTGTAGATGCTGTTGC
TGCTGCCATGGCCATTGGAATCCATTTGCCCCAAAAATAAATATATATTTAATGTTTTTT
TGTTTACTTTAGAACTGCTTCTGCTGGGGCCTAGTAATATGCTTCAATTTGGTAATAATT
TGTATGTGGAAACCCCTTTATCTGAAGACTCTTGAAAAGAAATATAATAAAAGAGTGATA
ATAATAATGATAGCAGCTTGTTTTAAGTGTTACTGGCTGTACTGTATCAGTCCGATCTCC
CGTTATGACTAGTTTTGGATAGTCATACATGTATGATTTGGTTTGGGTAATATAGATGTA
CGATAAAGTGTTCATAAAAAAA
>Ib_pnp_00156_01568
GAAGCTCCAAGTGAAGCCATCACGCCAGAGCCTTAGAACCAGCACCACCAGCTACAGGTA
TTATAAGATAATTAGATTCCTGGGTTTGAGCATTTGAATTAATTAATTAATGAGCGTGCA
GGGCCGGAGCTGTTGTAGCCAAGTACGGTGACAAAAGTGTCTACTTCGATTTGGAGAGCT
TGGCAAAGAGGAAAGACGATGGCTTCTCTAGCAGCGTTCGCCGCCATTCAACCCGCCGCC
GTGAAGGGCCTCGCCGTTACCTCCATCCCCGGAACGAAGCTCCAAGTGAAGCCATCACGC
CAGAGCCTTAGAACCAGCACCACCAGCTACAGGGCCGGAGCTGTTGTAGCCAAGTACGGT
GACAAAAGTGTCTACTTCGATTTGGAGGATTTGGGCAACACCACCGGCCAGTGGGATGTG
TATGGCTCAGATGCACCATCACCCTACAACCCACTCCAGAGCAAATTCCTTTGAGACATT
TGCTGCTCCTTTCACCAAGAGAGGGCTGTTGGTTGAAATTCTTGATTCTTAGGAGGTGGC
TCCACGCTTGCTTATGTCAGCGCCACCGCATCCCCTGACGTGTTGCCAATCATGAAGGGT
CCTCAACTCCCTCCCAAGCTTGGACCTCGTGGCAAAATCTAAACTCCAACCAACCATCTT
GGTACTTTCCTCCTCTCCTCTGTTCTGTTCTGTTCTTCCCATTTGTGTATCTTATGTTAA
ATACATGTATGTATCTACTCATGACATTCTCTTTAACGGTTGAAGAAGTAAACGAAAAAA
AAAAAGAAGAGAGACTTGCATGTTTGCCATATATCAGGGTTGCCATGATCACTCTTCTTC
TGTTTCTTTAAATACTATCCATATATAACAAAATCAACATAACTAGGAACTTGAAATAAC
CAACGGATTTCCTTGTGTTCAAATAAACACAACCCGAAAACATCTCCAATGGGCGGTTGT
GTGCAATGTTTTTTTTTTTTTTTTCTTTACAGGAAATTTTGATTGGTGTTTTATCTATGG
GTCAGTCTGAAAATCAAAATCAAGCCCATCCTAGCGGCCAGGTAGGTAGTGTTATCCGCG
TGTCAAACTGGTTATTTGGTTATTGTGTGGGTGTTTTTGTCAATGGCGTGCTGTTGGGCT
TCTCAAGACACCCAAGTTTTCGGCGTAGGAGAATCTGCGGTTTGTATCAATATTTGCCAG
TTTGATCATCAACTTCACTTCATCTGTTAAGTCTACCCTTTCCCCGACACCTCCTTTATT
CTCTTGCCATTCCGCAAACTGGGCTAGTGTCATGGATCTAGGCGTCCCCATCATATTAAG
CTTCTCCAATTCCTCCTTAGCATTTGGGAACTTGCTCATTCCTTTCGCGTGAGCAACCGT
CGCCCTCTTTTTCTCCCCGGTTGATGGATCTCTTGCAACTGAATCAGCGTGCAGAACATC
TTCTATCCTTGACAAAACCGTGTAGGCCAAGCTCTCTATTATTCTTGAATAGCTTTCGAG
AATTGATTGTCCCACGTCCTGTTATATAAGTTAAGCAGCTAGCCTGTTTTAGTACCACAA
GGTTTGAA
>Ib_pnp_00157_02198
CTGGATTTAGCCCCATCCTGTGGAATTTTAGATTATCAAACATATCAATCATTTTATATA
CTGGATCATATAGGACAATTAATTATTAATTCTCCAATATATTCTATTTCTTTTTACAAT
ATACATATAATTTCATATTTATTTGACAGTGATCTTTCCATATATAAAATTGAGATTTTA
AAGCTTCTTAAGATCACTTTCCTTCACAAAGAGACCATGGAAGCCATAAGGCACCCGCCG
CGGCAGCCGGACCGCCGCGACCACATCCAGATCGGGAGACTGCGCATCCATAACCAAGAA
GCTCGACTCCCCTGTATTCTCATTATGTACATAAGTAATGACATAACCGTCGTCTTCATC
GGCCATGGGATTGTCCGGTTCCTTGGCCACAAAGAAAGGTTCTCCGCCGTAGCACCCAGG
TCCAAACATACGACTAGCCACCGTGCAGTCCCGCCGGTCGGTTTCCGACACGGAGAGGTC
TAGCTTCACCACTCCTGTTATCTTCGGCATTGGATCCCCAATTCCTGCGTATGCATACCT
GCAATGGGGATTGATTATAAGTATCTTCTTAACAATTTATCACAAATCCAAGTAAAAAGA
AAACCCTGGCTGACCTGGATTTTCTGGCCGTGTAGTTGGGGTTGATGACCCCGAAATCCA
AGTTTCTGGCGATTTTCTGGCCGTGTAGTTGGGGTTGATGACCCCGAAATCCAAGTTTCT
GGCGGCGATGGGCTGCCGGGAAACTAAGCCACTTTTTAGATCAATCTTCACCTTCTCCAC
CTGGGCGTGGATCAGATCCATCCTTTCCAAAGTATGCTCCATGGACATTAGGTTCGGCGC
CACCAGCACCAGGGATTGGCCGTCGTCCTCTTCCCACGCGTTGATCGAATGCATCGGGTT
GAACCCCGGCACGTCGAACCACCTCATCTCCGACTCATCCGTCGCGTACCTAGGAATTAC
CCCCACCCTCGGCACTTTTCCCGTGTTGGCCCCGACGGGGGACCCGGACCCGAATATCAT
CTCGCCAGGGTTCATCCCAATCTGAATATCGGAAAATACCGCGTACTTTTTTGTGATGGC
GAAGTCGTGGAGTAAAGATGGGCTCGTCATGGAGAAGATGGGCACGTCGGCTTGTTTATT
CCCGTCTCGATCGAACCGGAAGAAAGTCAGGAACGGCGGAATTGGGCCGTACCGGAAAGC
GAATGCCTCCTTCGTTTCCGGGTCGACCTTCGGGTGGGCCGTCATACTCATGAACAGCTT
CCCGCCGAAGTCGTGCCGGCCGACGGTGGTGACGTCGCCGTCCGGAGTGATCTTCAGGGC
GTACGGCAGGTCCGATTCGCCTAACGCGTAAAGTCGATCGCCGAACAGAGCAAGGCTGGT
GTTCGCGAGGCCAATGCCGTTGATCGGGTTAAACTGACCGGCGAGTGTACGGCCGACGAT
TAAGGCTCCTCGGGCAGCTGACGGAACAAGACCATTGAAGCCGGAGAAGACGTTCGGGAC
CACCGGACCGCCAATTTCGCGTTCGACCGAGAATTTATACGTCCGTACATATCTGCTACA
GAGAGTAGCACGGCCTTTCGAGATCCGAATAACGTGCAGCATCCCGTCGCCGTCGAAGAG
ATGGTACGGACCCTTGGGGAGAAATTGCGGGTTCGGGCCGTTACGTATGTACGCGCCGTC
GAGACATTCCGGCAGACAACCGTACACAACCTCGCAATCAGACGGTGGCAGCTCATCGAC
CGGGGCGAAATTATCAGCGAGAACAAATTGGGGATCTACAGAACTACGAACCGGCGGATC
AATAAATTTGTTGATTATATCATCGAACGCGTTCAATAGCGTTCCCTGCAACGAAGAAGA
CTGGATTCGGCGGCTGGGTTCCTCCGTCAGAAGCCGCAATCGTGTTTTAGAAGGTGGTTT
CGTGTCAATTGCCGATGGGTTCTGGTTCGCCGGCGGTTGAGGCCGGGGTTTGGTTGTTTG
TGAAACAGGGGAGGATGGTTTTTCTTCGGTTCTGACGGAGGTGACGGTGAAGTGTGTGGA
TTGAGAAAGCTGGGAATGTGTTAATGGAGTGGAGAGAGGAAACGGTGAGAGGAATGTGGA
AGAGAAGGAATCCATTAATTGCTTTGCGTTGCTTGTAGGTATTGAGAAAGCTGGGAATGT
GTTAATGGAGTGGAGAGAGGAAACGGTGAGAGGAATGT
>Ib_pnp_00158_00779
GAGAGATGAGGGGAGGAGAGAGAGAGATTAATGGCAGTGGAAATGGAAATGGAAGATTAC
CCACTTCTAATTTCTACTGTTTACCCAATACCCAGAACTTGGAATCTCCATCCTCCATCT
TCAAGCTTCCACCTTCTTCTTCTTCTTCCATCTCCGATCAGACGAATCTTCCATTTCCGT
CCATATTTCTCAACCCTTCCAGCTTAGACAACCTCCACATCGTCAATTTCCCAGAACAGT
GGCCGTCTCCATCTGATCCCCTGCTTCTCCCCAGCGCTCCGGCGGCCCCTCCCACGGCGA
AGGTGATATGCTTCGACAGGAATTTCCACCGGAAAGATGTCGGGGCCGGGGTGATTCAGG
TCCGGGAAGAGGAGGTGGAGGAGAGTGGCAGGAAGAGGTTTCGGACGAAATTCACGGGAG
AGCAGAAGGAGAAGATGAGGGAGTTGGGGGAGAGTTTGGGGTGGAGAATGGAGAAGAAAG
ATGAGAATGAAGTGGAGAGATTGTGTAGTGAATTGGGGGTGAGTAAGCAGGTTTTCAAGG
TGTGGATGAACAATAGCAAACAGGCTATGAAGAAGATCAAACGATTGTAAGCCAAAATCT
CCTCTCTCGATCTGGACTTGTTAATATAAATGTAAATTAGGGAAGATGGGTTTTGTTTTC
ATTTGATTCATTGATGAACATCTTAACCGTCCTTAACAAATTTGTAATGGCCTTAAACTC
AAATTCCTATGAAACCCAAGTATTCTAATTTGGAACAATCTAGGGTTCTTAAACTTGAC
>Ib_pnp_00159_01564
GGAGAAGCTTAGGGTCTGTAGCTTGATGAGGAAGGAGGACACAATCATCACATTCACAAT
CGCACTGCCTCAATCGAAACTCCCTCAAATATCACCTCCCTCTCAACATCTTCTTTCATT
CAGATTCAGGACATTACACTAGTGATTGCTAATTACTTGCACTTGCTTCAATCCACCTTC
AATGGCGTCCGTCTCGGAGATCTCCTTTGCTGGGACCTTCGCTAGCAGCGCCTTCGCCGC
CTGTTTCGCCGAGCTTTGCACAGTTCCTTTAGACACTGCAAAAGTTAGGCTTCAGCTGCA
GAGAAAAACAAACCTAGAAGAAGGAATGGGTTTGCCCAAATACAGGGGCTTGTTAGGGAC
TCTTGCAACCATTGCTAGGGAAGAAGGTTTACTAGCACTCTGGAAAGGTGTAGTACCCGG
TTTGCATCGTCAGTTTCTTTATGGAGGCCTAAGAATTGGATTATATGAGCCTGTCAAGCT
CTTCATTTCTGGAGGTTTTTATGTTGGAGATGTTTCCATATTCAGCAAAATACTTGCTGC
TCTTATCACTGGTGCTTTAGCAATAGCTGTTGCAAATCCAACAGATCTTGTTAAAGTTCG
GCTTCAAGTTGATGGCAGTTTGTTGCCAGGAGCACCAATGCGCTATTCAGGAGCCATGGA
TGCTTATTTCACCATAATGAAGCAGGTTGATTCTAGAACATGAAATGGTTCCATCTGTTA
CTATCTATATTGCAGCAAACTAACAGGTCAAAGTAGGAAGGAGTGGCAGCTTTATGGACA
GGGATTGGGCCTAATATTGCAAGGAATGCCATTATAAATGCAGCAGAACTGGCTAGTTAT
GATCATGTAAAAGAGACAGTTTTGAAAATTCCAGGCTTTACTGACAATGTCCTGACACAT
CTGCTAGCCGGCTTAGGTGCGGGGCTCTTTGCTGTGTGTGTTGGCTCACCTGTTGACGTG
GTGAAGTCTAGAATGATGGGAGACACAGTATTCAAAAGTACACTTGATTGTTTCATCAGA
ACTTTGAAAAATGAGGGACCATTTGCCTTCTATAAAGGATTTCTCCCAAATTTTGGTAGG
CTCGGATCTTGGAATGTTATCATGTTTTTGACTCTCGAACAGGTGAGAAGGCAAATTATG
AGCTAGTTGAAAGAGTTGATAAGAAATAGAGTATGAGCTTCAAGTACGGATCCTTAAGCT
GCAGCCATCATTGTTTACTCAAAACATGGATCTGCTGCCTTCTTCAAAATCTGGCAAACA
TTCGATGAGTGACAAAATAACTTCTTACCCTGCAACCGTGACCTCAAGTTCTCATAAGTC
TGCATGTTCAAAATAACAATAATGAAATTACTTTCATTATGAGATTTTTATCATTATGTT
CCTTGATTCATATTATCTATATATAAAAGCTGCAGACGGGCAAATAAAAATATGTGTGCC
TGTAATTTCAATTACTATCTACTGTGTAAGTTTAAATGGATGAATCTCGACTTTTACTTA
TTCTGTAAGAAACAAGATTGTTTAATATTAAGGGAAAGTGTTATGTTGATATTTGAAAAA
AAAA
>Ib_pnp_00160_01954
AACAATCCTTTGAAGGAGTTCCACACCTCAAAAGCTCCGTGTTGAGTTGAAGAGTCGTTC
TGAAACCCACAGCAGTAGCATAATTAAACCAATTGAGTCATAAAAAGTTGTTTGTTTGAA
CTAGGGCTTGCTTGGCTATGTGAAAGTGAAGAGGTATAGATGTTAATGGTTATCTTATTC
CTTAGATTGGATTGACAAATATGTTAAATTTTAACAAAAAGGAATACTTTAAATGTTGTA
TGATTTAGAAAGCTTGTAAAGAATGGTTGCTATTAGATCACCTAGATTTTCCTTTTCATT
CTCTTTTTCTTCCTTTGGCTTCCTTGATAACGGATTCATCATGAGATAATGAAATTTATC
AGATAAATCCTCATATACTTGCACCCTTTGATTGCTTACTTCCTTCTGGTGATGACTATT
TCCCTTCCTTCTTTTACAGGCTGATGTTTGCCATGCTTACCAAATATTAAGAAAAGGCGG
GATCAAAGAAGAAAATATTGTTGTTTTCATGTACGATGACATTGCTAATAATGAAGAGAA
TCCTAGGCCCGGAGTCATTATCAACAGTCCTCATGGTGATGATGTATACAAGGGAGTTCC
TAAAGATTATACTGGTGATAGTGTAACTGTTGATAACTTCTTTGCGGTGATCCTTGGAAA
CAAAACTGCTACAAAAGGGGGTAGTGGAAAGGTGGTGGAGAGTGGCCCGAATGATCACAT
CTTCATTTACTACACTGACCATGGTGGTCCTGGGATGCTTGGAATGCCCACATACCCTTA
TCTGTATGCTGACCAGCTGATCGAAGTGTTGAAAAAGAAGCATGCATCTGGGACTTACAA
AAGCTTGGTATTTTATCTTGAAGCTTGTGAATCTGGAAGTATCTTTGAGGGTCTCCTTCC
AGAAGGATTAAATATTTATGCAACTACAGCTGCTAATGCTGAAGAGAGTAGTTGGGGAAC
TTACTGCCCTGGTGAATACCCGAGCCCTCCCGAAGAATATGACACCTGTTTGGGTGACCT
CTACAGTGTTGCCTGGATGGAAGACTGCGACATTCACAATCTTCGGACAGAAACTTTGCA
TCAGCAATATGAGTTGGTTAAGAAAAGAACTTCAAATGACAATTCCATATATGGTTCTCA
TGTCATGCAATATGGTGATGTTGGAATTAGCACAGAAAAAATTTTCTTGTATATCGGTAC
TAATCCTGCAAATGATAACTACACTTATGTTGATGAGAACTTCTTGCGTCCACATTCAAA
AGCTGTTAATCAACGGGATGCTGATCTATTGCATTTCTGGCACAAGTTCCGGAAAGCCCC
AGAAGGTTCTCCAAGAAAGTTAAAAGCACAAAAGCATTTCTTCGATGCAATGTCACATAG
GGTGCACGTGGACAACAGCATGGAACTGATAGGAAAGCTTCTGTTCGGAATTAAAAAAGT
TCTGAACTAATGAAAAGCATTAGACCTGCTGGACAACCCCTTGTCGACGACTGGACCTGC
CTTAGAACAATGGTTAGGACATTCGAGAAACATTGCGGATCGCTGTCCCAATACGGTATG
AAACATATGCGATCATTTGCTAATATATGCAATGCGGGAATTAAGGAAGAACAGATGGCT
GAGACATCAGCACAGGCCTGCCCTTCAATTCCTGCAAACCAATGGAGTTCTATTCAGCAC
GGGTTTATCGCCTGATTAACTCTGGTTGCTTCGTCGATCCATTCAATATGGTTTCGCGAT
TCGATCTCTTATGATTATCTAGAATGTTCGCAAAACGCAAACTTATGCTGTTTATCATCT
CTATATACATATATGGATTTGCATTTGTACTTTGATGTTAGTTTCCTTGTGTATATATAT
ATAGGCTGAAGTATGAATGATCTGTGCAGTTAAGTGTGTTTATCATCTCTATATACATAT
ATGGATTTGCATTTGTACTTTGATGTTAGTTTCC
>Ib_pnp_00161_01133
CTTCTGTTCTCAAATTCCAGAATTCATCACAAAGAGAAACTAATCGAGGTTTGATTTCTT
CTTCTGGCTGACTATTTCTTGAGTTCTTTCGTTTATATTGATTCGTATTTCAAGTTGTTT
GTGTCGATCGTCGACGTAAGATTGTTTCTGTTAATCCTGTGCGTCTGGCTTTAGGATCTG
TGCTGATTCTCTTGGGAGGAAGATCAGTTAACGTTTCTCTGTTGATCGTCTTGTTTGATC
ATGAAATTTCTGTTTGATTTTGTGTGGTTTACGTTACTTGATGGTTTGTTCGGGTTAAAA
AGACCCTAGATCTTGTTGAATTCATAATTCAAGTTAGGGTCGATCTGTTTATGATCATCG
GTTTAGATCCTTGGCAAGATCTATTCACGTTTCTCAGTTGAGGTTGATCTGTTGCGGTTA
TGGTTTGTTTGATCGTTAATTTGATTCTGTTAGCTGATGATAATTTGATCTTGTTGAATC
GTGATTAATTTCGTCTGGCATGCGTACATCTGATCTTAGAATTTTTGTATTGATCCATGA
TTAACGTTTCTTAGATTGATTAATCAGCTTTGGCTGGGGTTTGAATGATTTTGCCTTTAG
CTGATGGTGGTTCTTTGTATTGACAATGTTTGATCTAGGGTTCCCAGCACTTCTCAGACA
AAGTACATGGTTGATATAGACGTCCAGGTCCCCACTACTTTTGATCCATTCGCAGATACA
AACGACGATTCGGGTGCTCCTGGAGCGAAGGAATACGTTCATATTCGTGTGCAACAGAGA
AATGGTAGAAAAAGCTTGACGACTGTACAAGGGCTGAAGAAAGAGTTCAGCTACGAGAAA
ATCCTCAAGGATCTGAAGAAAGAATTCTGCTGCAATGGGACAGTGGTTCAAGATAAGGAG
CTAGGGAAGGTCATACAACTCCAGGGTGATCAAAGGAAGAATGTTTCCAGTTTCCTGGTT
TCTGCTGGGATTGTGAAGAAGGACCGTATTAAGATACATGGTTTCTGAAAAGCTTCAAGC
TTTGTTTGTGGGTCGCCTTTGTTTCAACTCTTGATGCTTTCCCGTTATTGTTTCTTTCAA
GCTTTGTTTGTGGGTCGCCTTTGTTTCAACTCTTGATGCTTTCCCGTTATTGT
>Ib_pnp_00162_00554
CCGCCGCCGCCATCACTTTCTGGGAAACTAGCCATACCGCCGCCGCTTCACCGCCGCAAG
AAGACCTTCCCCCGGCCCCGACCACCTCGCCGCCGCCGGATGACTATGAGCAGTGTCCAA
CTCCCGCGCCCATTTTCGCTGCTGCTGCGGACTCAATCGGAAGTAGGAGAGGAAAATTCA
CCGCATATTTCGACGTAATTGAGGAGGAGGAGGAGGAGGAAGAGGACATGGATGATGATT
TGGAGGATGGGGACGTGAAACAGAGTCGGGCGGAGGAATATTCATGGGAGGCGGAGGAGA
TGAGATATTTGAGGATGAGAATGAGAATGGATCTGAGTTGGTACAGCTTCCAGGATTTGA
CGGTTATCGACGGTAACGTCGTGAAGATGTGGGAAGAAGAAATTAGAAGATGATTGATTT
TATGCCCACTAAAATGTCCGCTTAATTAATTTATGTTTATTCAGAGTAGCAGCTAACTGC
TTCTCTATTGTTAATGTAGGTACGTACATTCACAAATAAATACAAGTTCTTGGTTCTACA
TTCTCATAAAAAAA
>Ib_pnp_00163_03033
AAACATGGTTCCACATTTTTCGCCTTTTCTCGTGTTCTTCACAGACAAAACCCTTTACCT
AGAAAGTAAATTTGTCTTAGCCCATCTAAACACAAACATTGAAAAGATTATAGCATCAAC
TTACTTAACCGTCAGTTGATTGGACTATGGATACTCCTGTAGGCAATGGAGGTGGTCGAG
GCGATACCATTTTCCTCGCCCACATATTGTTCGGAGTAGCTTGGAGTTGCAGGCGACCAA
ATGGGAACGACGCCCCCATCCCGACGGACGCTACTAGTCGAAGAAGATTCCGTTGCAGAA
TCATCCAAGAACTGCAAACCCCGATGAATATTGAACCGAGGGTGGTTCATCACTTCGGTT
GTCGTCGTTGTTGTTCTCTGGTCTTGAACCACACGTACGTTTCTCGGAACCTCAGCTCGA
CTGTCCAAAGACGTTTCCTCTTCTTCAAACCGCGAGAACGACGAAGTCATGCTGGGTACC
ATCTGGTCTTGGTAACGTCGAAGAGGAGTCGTAGTCGTGGTGGTTAAGACGTTTCTGGCG
GTTGGTTGTTGAACATCGACGTCCATTTGGTTTCCTTGGGGGAAAGCGATGGGTTCTGAG
TCCCCAAGTCCTTCTTCTGTCCCGTTCTCGGCGGCGGCTCGAGCTGCAGCTTCAAGTTGC
CACATCTCCGAAAGTGCCTCTTGTAGTCTAGCTTTCGCATCGTCCATTTGTACGATTGGT
AGGGGATAATTCGAACCGAGCTCGATGCCAGCAGCTTGGAGCACTGATTCCGGGGCGTTC
CATGGATGGTGTATCCATTCGGTTGGTAATCTAGCGAGTTCGGGAAGCCATCGTCGAACA
TATTCACCATTTGGATCAAATTTGTAACCTTCAAACTTTTTGAAGAAAAAAAAAAAAAAG
TTGAATGAACAAAGGAGACGTTAGCAAACAAATGGATGTAGTATTACCCTCACGGTTCAC
GGTTCGTTTATCTACAAATATCATTTTATCCCTAGTAATTTATTATATTATTTAGCAATG
ATAGGGAGAGTTACTCTCGTAGTTCTACTGAGAGAGCTATCACACGTTACGTGACATACA
CTCATTGGATATGAGATAAAATAATAAAAATAAAATTATTCAATCAATGAATGCCACGTA
GGGTAGCTCTCCAATAGAATTACGAGAGTCTCTCCCAATTCTTCTTCTATTAAATAATAA
CTTTGATATTTCTGTGATATTTATGTAAAAAAAATCTCACATCAAGATTTCAAGAATAAC
TCATTTCCAATAGGGCCAAACTTGAATAAACTATAAAACATAATTCAACTAAATCGTTCA
CTAACTGATTTTTTTTGAGGTTAAATTTAACTTTTGTACAAGATTATTGTAATACAAGTT
TATTATCAACCTAAACATATAATTTGATTAATTTTTGCAGCTAAAAGTGATCTTTTGCAA
CTTCTTAGCATATTATAAGTTGTCATACTTCATGATATCAAATAGAGAACGCATACCTGG
GGATTGTCGATTCGGTCTAATTCACGACTATCGGGAAGGGAACCAGAAATATACTGCCAA
CCGAGAGCATCGCTCTCGAGATCAGCATCTAATAACGTATCCCAGAAATACTTCATCCCC
CATCTCCAAGGAAGCTGCAAAACTTTAACGAAGAAACTTGAGACGACAACTCGAATCCGA
TCATGAAGCCATCCTGTAGCCCACAATTCTCGCATGCCAGCGTCAACCAACGGATACCCA
GTTCGACCCTGTCTCCATGCCTTAAAATAACCTTCATCCACAACCCATGGGAAGAACTTA
AGATGCCCAAGAAGTGGCCTTTCATGGCTATAAGGATGGTTAAAACTCATATATCTTGAA
TATTCTCTTAAACCAATTGACTTAAGGAAAAGATTAACACTTTCTTCGCCGGCTTTGTTT
CCCTCGTTAGCCCATAAAACTTGCTTTATCCGAAAGAGATGGAAGACTTTTCGTACGCTG
ATTTCCCCGAAATGCAAATGGGGAGATAGGAAAGATGTAGTCGCACTATCTGCTTTCTTG
CGGTTAATAGAGTAATGGAGGAGTCGGCCGTTAATGAAAGCAGTAAGAGCTTTGTCTGCA
TTGCTCCAACCGGGTGACCAGGCTCGAGCTAGAAGAGCATTGCTTCCTTTCTCTGATTCA
TCTTCAAATGCTAGATTATCCGAAGGACATCTAGAGACATCACCTGAGATGATCCTCTTA
GGTGGCAGCAATGGAGCTTCGGGATCATAAGGCATGGAAAGGCATCTTTCCCAGAAAGCA
GTAAAAGAAGTAAAGGGGCGACCAAGTTTATCATTAACTTCCCATGGTTCATAAAGTAAA
TCGGAATTGTAAGATCGGACGGTTATCCCTTGAGCAGTTAACACCTCTTTAACTCTATGA
TCCCTAACAAGCGATAATGGATCGTATAAATGATTGAACAGAAGCTGGGTAGCGCCGGTA
GACTTCAGAATCTCGACCAGGGACGAGATTGAATCAGTAGATCTCTTTGTAATCAGACAG
GTACCCAAACTCCTCAAGGAGGAATCGAGATGATCCAAACTCTGTTTCAGCCACCACCTT
GACACTCTTCCCGGATAATAATGTCCTTCTTCTTCAGGCGCCCATATGAAAACCGCCACA
ATCGCCCCTGCCCTAACTCCTGCCGCCAGTGCTGGGTTATCCTCCACCCTTAAATCCCTT
CTGAACCATACTATGCTACACCCCCCGCCGCCGCCAGACATCCCAAATTTCAAACCCAAA
CCCAAACCGTCTCTCCTTCACTCTCTCTTGAGCTCAGACTAATAATTAATTACTCGACCG
GATGTAATCTACATAGATATATTGAAATAGATTTATGGGTTTCTTCCAATTCTTGAAAAA
GACTGAAGCTTGAACCGCCAAAGTTTCTGGGTATTGAAAAAATGGGTTGTGATTCTGTTC
CAGAGGAAGAAGAAGAACAATTTACAGAGAGAAAGATGGATACTTACTCTGGTGAGAGAG
TGGGGGAATACAGTAGTGCATTGACAAACAAAT
>Ib_pnp_00164_03250
TGTTGCACTAAAAAGCACCACCACTTTAGTGAGTATCACCAATATATGAATATGAGTTTT
CTTTGCTAAAACAAGTATTTTAAACATACTCTAAGAATCTTTAATCATAAATGAAACAGT
AATAATTCAGCTACTAGAATCCTCAAAAATAAAAAATGCCCAAGTTTATAATCATCAATT
CCACCAATGATATTGTAACCAAACCTAAAATGATCCAATTCTCCATATCCAACCCGACAA
GAAATTATGCAGAATCTCAACATAAGTTAGAGAACAAGGACATTGACTGTCTGATTAAAT
AGTAGGGATTCTACAAAAGAAAAAACATGATAAATAGAGGGTAAGAATCTCGGGTAACTT
ACAAACATCCAACTCATCCTAGAGATTCATCCTAAAACTTTTTTCACTCATCTCATCTTT
AGAAGATCTTGAACAGAATCCCGCCATGGGTTGCGAAGAAAGGAGCAAATACAAGCGACT
CAACCGCCATAAGCTTGATGAGAATGTTGAGTGATGGCCCTGAAGTATCCTTGAGGGGAT
CTCCAACAGTGTCCCCAATAACTGCTGCCTTGTGTGCATCAGACCCTTTAGGACCAAGTG
TCTTTGCATGAGCTGAAGCACCAGCCTGTGACATGGCCAAAACAATTTAGCCAAACATCA
TAAGGATTTGTAGTTAATGTGTGTAGTTTTGAGAATAGGAAATATCGAGTATTTTTACCT
CGATGTACTTCTTGGCGTTATCCCACGCACCACCAGTGTTTGATGCAGAAATTGCAATCT
AAAGAATTTTTCATCAACTAATTAGAACAGAAACCCAAAAGATCAAACAAGAAAAAGTAA
CAGTATTCAATCTTATTTACCTGAACACCGGAGACGAGAGCGCCAGCAAGGACGCCTGAT
AAAGTTTCAACACCAAAGCGATGTACTTCTTGGCGTTATCCCACGCACCACCAGTGTTTG
ATGCAGAAATTGCAATCTGAACACCGGAGACGAGAGCGCCAGCAAGGACGCCTGATAAAG
TTTCAACACCAAAGAGGGTTTTCCGACGATGAGGGGAGTGAGCATGACAAGAGCACCAGG
TGGGATCATCTCCTTGATGGATGCATCTGTGGAGATCTTAACACAGGTAGCATAGTCAGG
CTTGGTAGTGCCTTCCATTAGACCTGGGATAGTGTTAAATTGCCTGCGCACTTCCTCTAC
CATCTTAAGAGCAGCACTACCTACACTTTTCATTGTCATGGCTGAGAACCAGTAGGGAAG
CATAGCACCCACTAACAAACCAATGAAAACCTTTGGAGTCAACACATCAACTTTGGAAAT
TGATGCTCTGCTCACAAAGGCACCAAAGAGAGCTAAGGAAACAAGAGCAGCAGATCCAAT
AGCAAAACCCTTTCCAATTGCAGCAGTGGTGTTCCCAGCAGCATCCAGGGCATCAGTCCT
TTCTCTGATTCTGTGGCTCATGCCAGCCATTTCAGCAATACCTCCAGCATTATCACTAAT
TGGGCCATATGCATCAATTGCCAAACCAGTAGCTATAGTGCTCAACATTCCAAGGGCAGC
CATAGCAATACCATACATAGCAGCAAAGCTAAAACTAACAAAAATGCTGATTGCAATAGC
AAATATAGGAATAATGACTGATTTGTATCCCAAAGCAAGGCCAAATATAACATTTGTAGC
AGCTCCAGTTCGGCAAGAATCAGCAACATCTTGCACGGGGCTGTAAGCATTGCTTGTGTA
GTACTCGGTTACAAACCCAATGATAAGCCCAGCCCACAATCCAACACCAACACACAAAAA
CAGTTGCCAATTCTTTACATCTTTCTGCACGCCAAAGTTAAAGATAGTGAAGGAAGATGG
CAAGGCAATCCAACTAACGGCAGCAATGCCAATAGTCATCAATATAGTTGAGATAACCAG
CTGTCTCTTTAAAGATGGCTCAATGTCTTTTACCACTTTGATTTCATAGAAATCAGTTGC
AAACAGTGTTGTTAACAAGCAAACAATGATACCAATAGAACTGACTAGAAGAGGATATAG
CATTCCAGTAAAGTCATGTTCAATGCCAAAAGAGGAGATCGAAGCAACAACAAGAGCAGC
ACAAGAAGATTCTGCGTACGACCCAAACAGATCAGACCCCATCCCAGCAATATCTCCAAC
ATTATCACCAACATTGTCTGCTATAACAGCTGGGTTTCTGGGGTCATCTTCAGGAATGTT
CCTCTCAACTTTACCCACAAGATCAGCACCAACATCAGCAGCTTTGGTATAGATACCTCC
ACCAACTCTTCCAAAAAGTGCCATTGATGAACCACCGAGACCATAACCAGTTATAGCTTC
AAACAGTCCTTCCCAATCATCACCATAATAGAGTTTGAAGAGATTGATGGCAATGTACAA
CACTAGAAGACCATTGGCAGCAAGGAGGAAACCCATGACAGCGCCCGACCTGAAAGCAAC
AATGAAAGCCTTGCCAACACCCTTTCTTGCTTCCAAGGTCGTCCTTGCATTTGCATAAGT
AGCAATTTTCATCCCAAGAAATCCAGAAACCAAGGAAGTGATTCCACCAAGTAAAAAGGA
TACGGTGCTGAAGACAGCAGTAGCAAGAGCAGGCTTGCATGTTTTGCTGCTGTCATATGT
ACAAGCCCTCGTCTGTGTACTGAACCCCTCCACAGAACCCAGGAAAAGGAAGATCAATAC
AGCAAAAGGAACCATGAAAATCCCAACATACTGATACTCAGTGAAAAGGAAGGAAGTTGC
CCCTTCCGAAATAGCATTCTGAATTTCAGCGCATTTCCGGACAATGTTATGATCGTTAAG
CCCTTCCTCCTCCTCAATCAAGGACTCAGAATAACCATTCTTGCCGTTGTTCGCCGAAGT
CTCATCCGGAGACACCTTGATTTTGGAAACAAGCACCCACTGGAACAACGAGAACCCGAT
TCCGATAACCGCGCAAACCGGAATCAGAATCTCCGTCCACAGATCTGACAGAATCGCAGC
CCCCATTGCTGTCGGTGACTCCCGTCAAAGCTCCGAGCAGCAGAGATTTCCGTAAAACCG
AAAACAAAAAAGACGAAGAACGAAAGAGCTCTACCCTCCCTCCCTCTCTATGCAGTACGG
CTCCACCAGTCGTCTTCCTCACTCCGAAGATGTGCCTTTGCGCGCATATAGATACATATA
TATATATATAACTATACACTGACAGAGAAATGGTGTTGAAATGATAGACTAACGTACAGA
AAGAGAAAAC
>Ib_pnp_00165_01121
ATCCAGATGGAGAAGAACCTCCAATAAGAGAATGACACATCATCTTGAATAATCTAAAAT
GTATCCAATATCGTCTCTGTAAGCCACAAAACATGTGATGTGGAACATTGATGCTCTGGA
AAGACACAACAGAATCGTTCATCTTAGAGAGTTTAACAAGAAAGAAGAAGAAAAGAAGGG
TGATTCGATCTGAAAAACAGAAATGGCCTCTGCCGTGATGATGACGACGACGAGCTCTCT
CCCACAGTTCAACGGACTCAGATCCACAAATCTCTCCCCACTTCAGAACTTGGTCAGTCC
ATCCATGACCATCCCTTCTTTTCTTTTCTTTTCTTTTTCTTCATCAATATGACTTGAGAA
GTGATAATTTGTATCTAATTAGAGCTTTACTTTTGTTGGCTTTTTCTTTAAATTTATATC
ATGATCTTTTAAGAAAAAATTTGACAAGTAACTTTTGAAGTGAAAAAAAAAAAGAAAAAC
ATGTGGGTAACAGTGCATGGATAAGGGTGAAAAGTAATTAATTTAGTATTTGTGTTTGAT
AATTTTATATAAAAAAGTTTGAATTTATTTGCAATAATTTTATTATTTGAAAGATCATGA
GAATATTTCAAATATTGACTTAATTATATAATTCATATGGGATAGTTTAATTTCGGGTAT
CAATGCTGCGAATTTTGGGGCAGGTAGCAATAAAAACATTGAATGTGAGGCGCAGAGGGA
AGGGAGGTTTAGGTGCAAGGTGCGACTTCATTGGCTCATCCACTAACCTGATAATGGTGA
CATCGACGACCCTAATGCTGTTTGCAGGTCGGTTTGGGCTAGCTCCATCGGCTAACCGAA
AGTCCACAGCAGGGCTGAAATTGGAGGCGAGGGACTCGGGCCTGCAGACAGGGGATCCTG
CGGGATTCACACTGGCTGATACTCTTGCTTGTGGTACTGTTGGCCACATTATTGGAGTTG
GGGTTGTTCTTGGTCTCAAGAACATTGGTGCCTTGTAATTATTATTACTTATAAACTTCT
ACTCCATTTGCATTTGCATCTGCCATCTGTTAATAAAACATATTATGTGTCTTTAAAATT
GAGATCTCATCAATCATATTCATGCTTTGTTTCAAAATCAA
>Ib_pnp_00166_02506
CTCACCATAACAATCACCATGACGGTTTCATGAACTTCATGCATAGGGATGAGGAGGTAT
GGGGATTTTATTTTATTCTTTCTTTAAATTGATAGCTTCATCAATTAGGTCGAAAGGCAA
TTAGATTTGTTTTAAATCACATTGCTTTTGATTATACTGTCAGTCTGTCACAGCCTACTT
GCTGAAACTGCTTCCAAACAAGATGATTACCAAAGAAAAGCCTATATATTGCTCTAACCA
TTGAATTTCTTGATTCTGTGTAGCCTAGCCTTTTCTGATGATGGGTTATTTGAGGTTCCT
TTTCAAATAACCCACACTATTCACTCAACAATAGATTTATCAATCACAAATTATTACTTA
AATGACCCCAAATACTATAATTTTCAATAACCTACATTAAACAAGTAATTATTCAAAATT
ACCCAGACCAAACAAAAATGGATATAAACTTATTAGGATGAGATTTTAGCAAAAATGAAA
TGTGAAGTTTTATCATGGATTTGGTTTCTTATTGTAATTTACTGAACATCTTATACCTTG
TGATTGATTTATTGTTCCTCTCAAATGAATTAGGTCAACTACTTCCCTTCAAGGTTTGAT
CCCGCCCGACATGCAGAGGTTGTCCCCATCCATCCAATGTTTGCAGTGGCAATCGTGAAA
AGGTCAGTTGCTTTTCGCCATCCTGTTTGTATTGCCCCATCCACTTTATCAATCAAACCA
ATGTAAATCACTTGCTTTCTTTCTTGCTGTTGCAGTGTATTATTCAGAAGGAAAACAATT
TCAAGCAGCCTGGAGAGCGATACCGGTCTTTGAGCGTATTCCAGAACGTGTGGTTCATGC
CAGAGGAGCTAGTGCCAAGGGATTCTTCGAGGTTACTCACGATATTTCCCACCTCACTTG
TGCGGACTTTCTTCGATCACCTGGCGTGCAGACTCCTGTCATTGTTAGGTTTTCCACTGT
GATTCATGAGCGTGGTAGCCCCGAGACCCTCAGAGATCCCCGAGGATTTGCTGTGAAGTT
CTACACTCGAGAGGGTAACTTTGATCTTGTTGGGAATAATTTCCCTGTTTTCTTCATCCG
TGATGGAATGAAGTTTCCTGATATGGTTCATGCTCTCAAGCCGAACCCTAAGTCCCATAT
ACAAGAGAATTGGAGGGTTCTGGACTTCTTCTCTCACCATCCGGAGAGCTTGCACATGTT
CACTTTTCTCTTCGATGATATAGGTATTCCACAGGACTACAGACACATGGACGGGTCCGG
TGTTAACACTTACACTTTCATCAACAAGACTGGGAAAATCCCATTTGGTGAAATTTCACT
GGAAACCAACTTGTGGAGTAAAAAGTCTGCTTGAAGATGAAGCCATTAAAGTTGGTGGAG
CAAACCACAGTCATGCAACTAAAGATCTCTATGATTCTATTGCTGCTGGTAACTATCCTG
AGTGGAAGCTATACGTACAAACGATCGACACAGATCATCAAAATCATTTTGACTTTGACC
CACTGGACGTGACAAAAACTTGGCCGGAGGATGTCTTACCCCTTCAGCCAGTTGGGCGGA
TGGTTTTGAACAGGAATATAGATAACTTCTTTGCAGAGAATGAGCAGCTTGCTTTCTGCC
CTGCTATTATTGTTCCGGGTATACACTATTCCGATGACAAGTTGCTGCAGACTAGGATCT
TTTCCTATTCTGATACTCAGAGGCATAGACTTGGACCTAACTATCTTCCAGCTCCCGGCT
AATGCTCCTAAATGTACTCACCATAACAATCACCATGACGGTTTCATGAACTTCATGCAT
AGGGATGAGGAGGTCAACTACTTCCCTTCAAGGTTTGATCCCGCCCGACATGCAGAGGTT
GTCCCCATTCCATCCAATGTTTGCAGTGGCAATCGTGAAAAGTGTATTATTCAGAAGGAA
AACAATTTCAAGCAGCCTGGAGAGCGATACCGGTCTTTTACACCTGATAGGCAAGAGCGT
TTCATCAATAGATGGATCGACGCCTTATCCGATCCTAGAGTCACCCATGAGATAAAAACC
ATTTGGATCTCCTACTGGTCTCAGGCTGACTTGTCTCTGGGTCAGAAGCTGGCTTCTCGT
CTCAACGTGAAGCCAAATATGTGAATTTAAAAAGAGAGAAAGGATGGGAGAGCTTAAGAT
GCAAGAATGGAAGGAGATCACAATAATAATAAACATTTGGTGTCCTGGTTTGGTTGTTTA
GTAGTATGTATTTATCATTCAGTGGTGGATCGTCTTGTTGGATTTGTGTCGTGTCTTCAA
ATAATACCCGTTGTTCATGGCTACAATCTCAATTGCATTACGGTTTTAAATTATTTGATT
CTGTTTTGGTCTCCTGTTTGATTTTAACTTTAATAGTTCATGTGATTAGAAACAGACCAT
AGAGTTTCTTTTCTGGAAAATGGAGAAAGTTCAGAACTGAGGGATTGATTTAAAACGTGC
AACGCATTTGATGAAATGAAATTGAGATTCAAATCTTCTAAAAAAA
>Ib_pnp_00167_01892
CGCAAAAACAGTTAATAGTTTACATTTTTACAATAAAGTAAGAACAAACAATAGAATGTC
TAGACAAGCAAAAAGCCATTTAATGTCACTTGTCACCATGGTTGCACATTTTGATCAATC
TTGTAATTATCCATAACAATAGGTTTAGCACTCCAAAACTGCTCTTTAAAACTCCCATCT
AAAACTTCATCTTCATCTTCATCTTGATCATCATCATTAGAATCTTCCGAGTCAAACAAA
TAATCAAGACTATCTGCATAATCTTCGTCGTCGTCGTCGTCATCTTCGGCACAAGAAGCT
TGAACTTCATCAACAATGACGAAACCATCATTAACAACTTTTCTCCTTTCTCGTCTTATC
CTTTTTCCTTCCCTAGCCAACTCCATTAACCCATCTCTTATAACCAAAATTTCATCCTTT
TCGTATAACTTACCCTTCTCATCATACCCCTCAAACAAAAACACGGAATCACGCTGACCT
TTGAAGCTTATATAGAACAATTCCGGATGTCTCAACAGCATTCCCCTAAGCTTATTTGGT
AGATGGAAATCCTTCCTAAAATGAGTCAAATGGTCGATTAAAGTTCTCTTCTCAAGGGTC
ATTCCTAAAATCTCCCTCACTAAAGCACACGCCCTTTTCTCTGACTCGATCGATTCCTTT
GGAAAACTATCAGCATTAGATTCATATGGACAAATATTCTCTATTTCGTTGAACTTTATC
AAAAACTCTCGATGAAGTCTTTTCACGTTTACTCCCTTTTGAAGTCTCACGTGCTTGAAC
TTCAATGGTCTATCCACGATCAAATTATTGGGTTTCGCCCCAGGAGAGGGTAATACACGT
GCCAATTGTGGGTCCCATGATACGAGCTCAAGGGCTCGACCGTAAGAGGTGTCCACGGTC
TTGAATTTTTCTGGGTATTCGTTGCAGAGTCGAGAAATGAAGTTGATAGGGAGGCCGAGG
TCAGGTCCAAGGTGGATTAACTTTGTCAAGAGAATTCTTCTATATGAGGCAAGCATTAGA
AGTTTTTGAAGCTTTGTGGCAAGTGTTAAGGACACATTTGATTTGAGATTTAACTCTCGG
GTCGCGAGAGCCTCTGCAGCTGGGGTGAGACGAACACATAGTTGATTATGGTGTTTGGTC
GCATTCATCGGTGTTTGAGGATATGGGATGGTGAATAATTCGAATATTGAAGGGTAACGC
TGGATCATGGAGAGGATTGAATTAGGTTTTGATAAGGATAGATATGATCGACATTTTGAG
AGGATGCTTAATGGCATGTAGTGTTTGGGTTTGGAGAGAAGTAGGGTCTTTAGTTTCTGT
ATGAACCGAATCTTGTTCGTTTTTGAAACATACTTGTCTAATGATCGATCACGAGGGATT
TTGATAGATGACCTAGGTACTGAAACCAAGACAGTTTTACACCTTCTGGCACCAACCTGG
CTAGTTTTAAGACTCGGTCTGATTGGTAGGAACTCGGATGAAAGGGTAAGTATATGTGGT
TCTCTATGATATGAAACAGATAGAGAACATGCCATTCTTCCTGCACAAAGATGAATTCTG
CTAACCAATGTTGTTGAGTAAAATCATGCAGATTTTAGTTGTAACAATCTGGAAGTTGAT
ACCATGAAGTTGTCAAATGATTATGTCAACATAAAACTACCTTTACCCAGGGCATTGCCA
AATCATAAACATGACTAGCCAGAGGATTGGAGTACCTCAAGCAATTTTCTTTCTTTTCCA
GTGTCAAAAGAAAATTCTTAGAAAATAATGCAACTATGTACGAAATTTTCATAACCTCAC
TCCATCCTTATCATTTATATTCTTCCTCATTTTACCAACGTCGAGTGAGTGCGTGACCAC
TGACCGGCTGGCCGCTGATGAGGGAAAACGAC
>Ib_pnp_00168_02324
GTTTAATAAAACTTGTAATGTTTGGAACAACTATAGTTACAAACACAGCAATGACATATA
CTCTTTTCATCAAAACCTTTTAATGTTTTCACACTCTAAAGTTAACTAACACCTATAAAA
TCATATGCAGACAGACATCAAGGTGGGAAAATAAATATTCCTAATCTTTGTTCCAGCAAT
TGAAATTCACTAGGAAAATGAAGCTAGTCCCGAATGAAGACTTTCTACTCTAGTTTCTAG
CGCCTATTTGGTGGATAATACATACTTGGAAGGCGATCGGTGTACGAAGGATTCAAGGGA
ATTGCAGGATATCCATAGCTGTTTGAAGCAACAACACTCCTCCTGGTTTCTATACGAGAA
GAACCCTGATTGAATTGGGTTTCACCTCCAACCATTGTATTATTGTTAGGGTGAAACTCA
TGTTGCATCTTGTTGTTTGGGGAAAGCATGGCTAACTGCCTCGTAATTTCTGATGTATTT
CTGGTTGTGGGATTCAAATTGAGGTTTCGATATAGAAATGGATCAGTTGTTGCAGCAAAT
GGATCAATTGTTGCAGAAAATGAGGCACCACCAGGGTTATGATAGTTGTTAATGGATCTC
GGTCGAGAATCTGAACTGATGGCGCTATTAGTCCTCATTCCGTATTCAAGCTCGGACTCA
GACTCTGATGGGACTCTGAAAAGCCCACTACATCCAAATGGCATCTGTGATCTTATATCA
ACAGGAGGAGAAAGATCGAGAGGTCTCATCGAGTTGACTTTGTGTTGAAGTGATAATTTT
GCTTGAGTAAGCGCCCCTAGCACAGATCCCAATTCGCTAGAACTTGCGTGTGGCACAATA
GCCTGTGGTTCGGGCAATTGAGAGCTAAATGCAGATTTAGATGACTCAGTTGAATCGTTG
CTAGTTTGATTGCCTTGCATTATGCTAAACTCTGAAACTAGAGATTCTTTGGGAACAACA
TTTTGGCACTTTTCAGATTCTTTCATTTCTACATTCACAGGTAGACAGTTCGACTGTTCT
GGGGTTAGTTCGTTTGCCAAGCAACTGTTTTTGACGTGTGAATTCGCTTCTTGACTTGTA
GAGGGAATAACTAGAGTGGTATGTTCCTTTGTGTCGCCCTTTTCCTCGGAAACGTCAGAA
TGAGACCCAGGCTCGCCAGCATTCGGGATATTATTATTGTTCTCTCTAAACTTCTCTTCC
CATTCTCTCTGAGCTTTTTCTTCCTCTTCATACTGCCCTATGAATTGAGTTTGATACTTT
AGAGCTTTCTCCATGCCTTTGTTACTTTCATGTCCATTCTGATAGCTTCCTTTATGTTCA
TGTTTTTGGCTTTGCAAGATCCCAGGTGAAACTTGCAAGTCCTCCTTTCTAAGGTCTTGC
CTGTAGTTATTAGAATCAATCTCACTGTTCGAAGGAAATCCCTCTAAACTAGTAGCAGCT
GAATCCCCTTCAGGGCAAGGGACATTCCCATTGATTTGGGAATCCTCGACTGATGATCTT
ATCTCTTTCCGTTGTATTTGTCTGCAAGATTTACCCGCCCGGCGTCTAGATGATGAAGGC
ACAAAAGGTCTGTAAGTACTAGTCCCCTGTTTCCGAGTAGATGAATCCATACACTTTTCA
CGAGAAGATGAAGAGCCCCTGCCACTATTCCAAGACAAGCTTCTACCTGATAACAGAGAA
GCTGCATTCTCAGATTCATCAGAATCATCATGCAATGTCTTTGAACTGACAGAACTTTCC
TCTTCTTTTGACAAATTATTATTTATTTTCGATTCAGGCAAGGTTTCGTCTAGCTCAGAT
CCTGAGTCAAATTCTTCTGAAAACTCAGAAACTCCACGGCTTTCCAGGATAGAAAGGACA
TTTGTGGCAGCCTTTTCAGCCTTCTTTCTTTGCAAGGTCACAAGTTTTAGTTGTTCCTCC
AGCTCCAGTACCCTTTTGGCCAGTTCATCAGATCTCTGCTTTGCTGCTTTAGAAACAGAT
CTTTCAGTCAGCAATCTTGCACGAAGGAACTCTATTGTTATTGCAGCAGAATCTCCCATA
CTGCTAATATTACTGTTTCCTTGATCTGAATCGTGCTGGTTCACCGAATTCTGCACCATC
GGAAACGAAAACCTAACAGACGAGAATCAAACAAGTCCAGAGTGACGGGCTTGAAACGCC
AAACTCAGAGATTACACGCAGATTGGGTGAATCCACGAAGAACTTCACTACGCCTCCCGA
CAACATGTACAATCATAATCACTCAGTAAGATCCAAGCAGAGCAGAGAAAGTGAAGACGA
CTTCAAGTTCTAACACTCGAACCAATTTAAGTCTCTCAGCTTTG
>Ib_pnp_00169_01455
AATCAAATAAGCTCCTCTGCCTTCTCCTCCATAGCTTCCTTCTCCCCCGAGCGTCCCTCC
TCTCTCCCTCCCTCCCTCCATGCTCGGCTGACCTCAACCTGATCAGAGTTAATGGCGGCG
AATATGAACAAGGATTTTGATCGAATTAAAGGCCCGTGGAGCCCCGAAGAAGACGATATG
TTGCAGAGGCTGGTCCAGAAACATGGACCTCGGAATTGGTCCCTTATAAGCAAATCTATC
TGCGGTAGATCTGGAAAATCCTGCCGGTTACGATGGTGTAACCAGCTTTCTCCTCACGTT
GAACATCGGGCCTTTACTCCAGATGAAGATGAGACCATTATTCGGGCGCACGCTAAGTTC
GGTAACAAATGGGCCACCATCGCCCGACTTCTCTCCGGCCGGACTGACAACGCGATTAAG
AACCATTGGAACTCCACCTTGAAGCGGAAGAGTTCTTCCTTTGAAACGTCAGATAACGGA
GATGACGAGTACTTGACTCCAAACCCGCAGCCGCTCAAGAGATCCGTCAGTGACGGGTCG
GGTATTCCTGCATCCAGTTTCTACTTGAATCCTGGTAGTCCATCGGGATCTGATGTCAGC
GATTCGAGTCTACCGCTTTCCTCTTCTTCTCATGTCTACCGCCCCGTCGCCAGATCTGGC
TGTGTTTTGCCGCCGTCTCCTGCATCTCCTCCGCCGATCGATCCTCCCACCTCTTTGTGT
CTCTCGCTCCCTGGCACAGACATCCGCGAGGTATCCAGCCGCGTGGAAGACGTGAAGCCG
ATTCAATTGCTTCCTCTCCCTCCGCCGATTAACATCGCGCCGGTGCATAATTTCGATCTC
GGAACACCATCATCGCCTAAGACGGTCGAGAAACCTTTCACGCCGTTCAGTGCTGAGCTT
CTGGCAGTGATTCAGGACATGATAAGGAAAGAGGTGAGAAGCTATTTGGCCGAGCAAGGA
CAGAAACACGGAGGAGGAGTCAGCGGTGGAGGCGTGATGTGTGTTCAGCAGGCTGTGGCT
GAGAGGTTTATGAGTTCCGCCGTGAAACGAATTGGAGTCAGTCGGATGGACTAGATGATG
ACTGGCGACGAATAAAATGGCCTAAAAACAAGTATCTTTGTTGTTGATTTGATCATCCAT
ATGTCTTTAGCTTGAGCAGTTTAATCTGCCGAAGAAGAACAAAAAGACACAGGCATTGTA
CAAAAAGAGAGAAACCAGCCCGGTTCAGGATATGCCGGTTCAGGGGAAATCTTAGCAATT
TCTTTTTTCTTTTTTATATTTAATTTTTAAGATAGAAAACTATCCAGAAAACAAATACTA
GTCAGAGCCATTTTAAAACGGGGGAAAAATAATATTTACTAAATTATATATTAGCTTAAA
AATTATGAATTATCTTTCTAGTGGTCCTAAACTTGTTTTCAGCAAAAATGAATAAAAAAA
TAAATAAGTTGATGG
>Ib_pnp_00170_01563
CTTCTCTTCAACCTTTGAAGTTCCAAACATAACCTATCATGGGTAAAGAGAAGCTTCAGG
CGGATCGTTCCTATCTGTCGCCCTGTTCTTCTCTTCAACCTTTGAAGTTCCAAACATAAC
CTATCATGGGTAAAGAGAAGCTTCACATTAGCATTGTGGTCATTGGACATGTCGACTCTG
GAAAATCTACCACAACTGGACACTTGGATCTACAAACTTGGTGGTATTGACAAGCGTGTC
ATTGAGAGGTTTGAGAAGGAGGCTGCTGAGATGAACAAGCGTTCATTCAAGTATGCCTGG
GTTTTGGACAAGCTCAAGGCTGAGCGCGAACGTGGTATCACCATTGACATTGCTTTGTGG
AAGTTTGAGACCACCAAATACTACTGTACCGTCATTGATGCTCCTGGACATCGTGATTTC
ATCAAGAACATGATTACGGGTACCTCACAGGCTGATTGTGCTGTCCTCATCATTGATTCC
ACAACTGGTGGTTTTGAAGCTGGTATTTCCAAAGATGGTCAGACCCGTGAGCATGCTCTC
CTTGCTTTCACTCTTGGAGTCAAACAAATGATCTGTTGCTGTAATAAGATGGATGCCACA
ACTCCCCAAATACTCCAAGGGAAGATACGATGAAATTGTGAAGGAAGTTTCATCTTACCT
CAAGAAGGTTGGATACAACCCAGACAAAATCCCATTTGTTCCAATTTCTGGATTTGAGGG
TGATAACATGATTGAGAGATCCACCAACCTTGACTGGTACAAGGGCCCAACCCTCCTTGA
AGCTCTTGATCTGATCACCGAGCCCAAGAGGCCTTCGGACAAGCCACTTCGTCTTCCACT
TCAAGACGTGTACAAGATTGGTGGTATTGGAACTGTCCCAGTTGGACGTGTTGAGACTGG
TGTGATCAAGCCTGGTATGGTTGTCACATTTGGACCCACTGGACTTCAAACTGAGGTTAA
TCTGTAGAAATGCACCACGAGGCTCTTCAGGAGGCTGGACCTGGTGACAACGTTGGTTTC
AATGTTAAGATGGTTGCTGTGAAGGATCTGAAACGTGGGTTTGTTGCGTCGAACTCGAAA
GATGATCCTGCCAAGGAAGCTTCCAGCTTTGTTGCACAGGTTATTATCATGAACCATCCT
GGACAGATTGGAAACGGTTATGCTCCTGTTCTTGATTGCCACACATCTCACATTGCTGTT
TAAGTTTGCTGAGATTCAGACTAAGATTGATAGGAGGTCTGGTAAGGAACTTGAGAAAGA
GCCTAAGTTTTTGAAGAATGGTGATGCTGGTTTGATTTAAGATGGTTCCGACTAAGCCTA
TTGGTTGTGGAGACCTTCTCCGAGTTCCCACCGCTTTGGTCGTTTTGCTGTTAGGGACAT
GCGTCAGACCGTGGCTGTTGGGGTGTTATTAAGAATGTTGAGAAGAAGGAACCCACTGGA
GCTAAGGTAACCAAGGCTGCCCAGAAGAAGAAATAAATACTCTCTTTCAATTTATGATTA
TTACCTTTTTTGAACTATTTAGTTATATGTTTTATTATTGGTTTGTTGGTTTTCAACGTT
CGT
>Ib_pnp_00171_00672
TCTACCTCAGCTGTTATCAGTTGAATTTGATTGAAGACACCGAAGCATAAGCCATGGCTT
ATGCTTCGGTGTCTTCAGATCAGCTTCTACCTCAGCTGTTATCAGTTGAATTTGATTGAA
GACACCGAAGCATAAGCCATGGCGGACAAGGCAGTGACGATCCGTACCAGAAAGTTTATG
ACAAACAGGCTTCTTTCCAGGAAGCAATTCATCATTGATGTTCTTCATCCTGGTAGAGCG
AACGTTTCCAAGGCGGAACTGAAGGAGAAGCTAGCAAGAATGTATGATGTGAAGGATTCA
AATGCTATTTTTGTTTTCAAGTTCAGAACCCATTTTGGAGGTGGGAAATCAACTGGATTT
GGCTTGATATATGATTCGATCGATAATGCAAAGAAGTTTGAGCCAAAATACCGGCTCATC
AGGAATGGACTAGCCACCAAGGTTGAGAAGTCCAGGAAGCAGATGAAAGAAAGGAAGAAT
AGAACAAAGAAGATCAGAGGAGTTAAGAAGACCAAGGCTGGTGATGCTGCCAAGGCTGGA
AAGAAGAAATGAGTGTATTTTGGGTGTTTGTTATTTCATGATTTGAAGAACCCTATTGCA
ATGATAGTAGCACTTTGAGAAGTCCAGGAAGCAGATGAAAGAAAGGAAGAATAGAACAAA
GAAGATCAGAGG
>Ib_pnp_00172_00873
GAACGTGCGCGTCGACGCCACCATTGTAGGGAAGGAAGGAGCTCGAACGTCCGACGGTGA
ACCGATCAACCTCTAATCTCCTCCTATTCGGAAGGATATCTGATAGCTTTAATATATTAT
CCATTGTTATCTCCCTTTGGCGTTTTGCATCCATTCTTCAATGGCCGCTCCACCTGCAAG
GGCTCGGGCCGATTACGATTATCTTATAAAGCTCCTTCTGATTGGTGACAGTGGTGTGGG
TAAGAGTGCGCTTCTTCTCCGGTTCTCTGATGGTTCTTTCACAACGAGTTTTATTACCAC
AATTGGAATTGACTTCAAGATTAGAACCATAGAGCTAGATGGAAAACGCATCAAACTCCA
AATATGGGATACAGCTGGCCAGGAGCGATTTCGAACCATCACCACTGCTTACTATCGCGG
AGCCATGGGTATCCTGTTGGTGTATGATGTTACAGATGAATCATCCTTCAATAACATTAA
GAATTGGATTCGCAACATTGAACAACATGCTTCTGATAATGTCAACAAGATACTGGTAGG
AAACAAGGCTGACATGGATGAAAGCAAAAGGGCTGTACCCACTGCCAAGGGCCAAGCGCT
TGCTGACGAGTATGGGATTAAATTTTTTGAGACGAGTGCAAAAACAAATTTGAATGTGGA
GCAAGTTTTCTATTCAATAGCAAGGGATATAAAACAAAGGCTCGCAGACACAGACAACAA
GCAAGAGCCTCAAACGATCAAGATCAATCAACTAGATGCTGCACCCGGAACTGGTCAACT
GGCACAGAAATCTGCATGTTGCGGTTCCTAAGAATGAAAACCTATGCTCAGGTTTTGGAT
CTTTAAGAAAATCGAAGGTGTTGACAAAAAAAA
>Ib_pnp_00173_01784
TCTCTCTGACCTCACAAGCTGGCGTGGAGCCCAAACCGGTCCGCTTGCTTTGCTGGCCTT
GAGCAGTCCATTGTTTGGCTTTGATGGCGTTTGTCTGCTTTGAACAATAATACGTTTCAG
GTCACTCAATCGAAGCAGATACTCCTCTTTTTCGCCTTTTTATACCTCTCCTTTTCATTA
GAGAACTGAAAGCTTTTTGGTGCATCTGTTGTGATCTGGTGATCTGGAAATCTCACTATC
GCTTGCTTGCTTGCTTCAGATCTTCCTATCGTTCGGTAAAATACAGTGCATTAAGCTGTT
TATGTTAATCTGAGATGTGGAGAAGGTGGAGGATGATGATATTATTGATATGATGAGTTT
TCTGAGGACTTGTTTCCATCCGAGAGCTGATCGACACGTTCACGCGGGATCTGAAGCCAG
TGGTCGTCAAGATGGACTGCTATGGTATAAAGATGTTGGTCATCACTGCAATGGAGAATT
CTCCATGGCTGTGGTCCAAGCAAATAATTTACTTGAGGATCAAAGCCAGCTTGAGTCTGG
CTGCCTGAGCAATAAAGAGTCTGGCCCTTATGGAACCTATGTCGGAGTTTATGATGGTCA
TGGCGGCCCTGAGACTTCACGGTACATTAATGAACACCTGTTCCACCATCTAAGAAACTT
TACATCCGAGCATGAAACGATGTCGGTTGAGGTAATACAAAAGGCTTTTCAGGCAACTGA
AGAAGGGTTTCTGTCTGTTGTCACGGAACAGTGGCCAGTCAAACCACAGATTGCAGCAGT
TGGATCATGCTGTCTTATGGGAGTGATCTGCAATGGGAATCTGTATGTAGCGAATCTGGG
TGATTCTCGGGCTGTATTGGGTAGGACTGTTAAAGCGACTGGTGATATTTTAGCTGTTCA
GCTTTCAGTAGAGCATAATGTTGCTATTGAGTCTGTTAGACAGGAATTGCAGAGCTTGCA
CCCTGATGACTCACAAATTGTAGTTCTAAAGCACAATGTATGGCGTGTGAAGGGCATTAT
ACAGGTGTCGAGGTCTATAGGAGATGTATATTTAAAGAAGGCCGAGTTCAATAGAGAACC
ACTATATGCAAAGTTCAGACTTCGCGATCGAATTAGAAAACCACTCTTATGCTCAGATCC
TTCCATTTTAGTGCATCAGATCCAACCACAAGATCAGCTCGTTATCTTTGCATCTGATGG
GCTTTGGGAGCATTTAAGCAACCAAAAAGCAGTTGATATTGCACAAACTCGACCTCATAG
TGTAAGATGATTGACCATTTTCTTCCTTCATGCAAAAGTGAAAAGGAAAGCAATTTGATT
CAATCGATGCATGCAGGGAAGTGCAAGAAGATTGGTGAAGGCAGCATTGCTAGAAGCTGC
AAAGAAGAGAGAAATGAGATACTCGGACTTGAAAAGGATCGATAAGGGCATTCGCAGACA
TTTCCACGACGACATCACGGTTATTGTAATCTTTTTGGACACGAATCTCGTCAGCAGCAC
CGTTACAAGCCCTAACTTGTCGGTGAAAGGGGGAGTCGTTACAGCCCTAACCTGAGTTTT
GGTTCTGGTTACCTTACAATGTCTTATGTTGTTAGCATCCTCGTTTTGTACAAATACCAC
CACATAAGAAGAAAAATGGTAAAAAGAAAAAGAAGAAGAAGTTTTCAAAGTTCTAAGCAC
AATGTGTAACATTTGGCTGAGAACTTTTAAGAAAAAGGTAATTTTTGCTTGATATTCAAA
TAAATTCAGAGTATATAGTTTTATATAGATGGATTATGTTTTTC
>Ib_pnp_00174_01803
TTTTTTTTTACCAAACAACTGATTATCATAATTTAAGAAACATCATCAAATGCATTAAAA
AACAACCAAAGCATCTCATCCTTCTACCTGAATGGCTGGTGTTTGAACAAAGTAAGTGTG
TTCGGAGAACAATATGATGATGAGATTGCAAACCAATATAAGATACGCAAATGATGGCCA
AAAGAGAAGGATATAATTATTTACAGGCAAAAGAAATTGAGTGAGACTGGCCAACTCGTC
ACCCCGTTAGTTTTGCAATGTCAGTATAGACGTATTCGGGTTACTATCGTGCTCCTACAT
ATGGGGCATAACTCAAGGTCTTGCCCACAATCACAGCAAGTCTGGTGTCCACATCCAAAA
GCCATGTCCTTTGGATCAGTAAGACAGATTGGACATACATGGTTATCCGAATTCGAATGA
GTGGCAGGTCTGGTCGAGTTATTAGCAGTTGCATTGCGTACATTAGAAGGTGTAGTTGAG
GAAGGGAAGCTACTAGACTCTGAAGGTTTTGATGGGCGATAACTGCTACCATTGTACTGT
GGAGGGGGCAAAGCAATTCTGTCCATGGCCTTTCCTGGTCTACTCATACCCAATAAGCTA
AGCTCAAGTGTTGCCCTATACTGAGCAGGTATTTCCATCAATGCTGCAAGAGCAAATGCA
GCTTCTTTCCTCGACCTCTCCATGTTTTTCGACATGATCTCAGTAAAATTCACAAACTGG
AAATTGTCAAATGCTCGTGCAGGGATATTGTCGTCAAATTCCTTCATCATATCCCATGGT
CCATCTCCAACACCAACCAAGATTATTGACAAAGGATATTCACTTCAAATTCATAAAAAT
AGTTAGACCCCATAAATTTTAAAAAACTTGCTAAAGATTTTAGTGGTCAAAGACTCGAGA
ATGACCTTGCCTTTACAATCGCCTCAACAGTTTTCTTCTCCTGTGCACTTAACTGTCCAT
GTGCAGTTTCAATGCTTCTAGTCACCTGTCCATCCGCTATTATAAGTAGAACATGGTACT
GCCCGCCACTTTGTTCGACTATAGTCATGGCCATCTCGACTACTGGAGCAAACGATGTAG
GCCCTGCTAGTCGAAGTTGAGGGACTATTTCCTTGTATCTTGTCAGCACTTCTTCAAACC
CATTACAGATTCGGTCATCTGGGTAAAAACTGAATACCTCTTGGTCATGTGTAGACGCGT
CTCCAAATCCAAAGCAAGGAATCAAGTTATCATCGTCAAAAGAAGACAATGTTTGTCCAA
TAATTGAGATTGCTTGTTCATATGGGTTCATTCCATCTCCAATGTGATGCAAGCTTTTTC
GCTGAAATGACCGTGCACCTGTCCATTCATTGCTCTTAGTGAAATCGATACCAACAATTA
GATTTGAGGACTCCAGACCAGCACGTGATAAAGCATCTGTAACCTGCTCCAAACTGGTGA
AATTGTCATCTATTCTGAAAAATTTCTTCTCAACCTTTCTTCTTGGTTCTTGAGTCCAGC
TACCATAGCTTTGAGGTGGAGGTGGTGGTGCATTAGAATAGCTCGATTGGGCATACAATT
GGGGAGAATGTCCGTACGAAGTAGACTCGTATGTTGAGTAACGACCCGAAGTTGCCCTTT
TTGAACTTTTTCCACCCATGACCTCTTCTAATACTTAAGACATGGACTGCATTTCCAGGG
AAAGAGGCAGGAGGAGGAGGAGGATGGGATGATAAGAACAAACTCGACCGAGATAGAAAG
AGAAACTCCTTTTCTTACTGCGTTTGGTGGCAGACCTCTATGGTCATCATCATCATCATC
GAA
>Ib_pnp_00175_00448
AAATGATGGAAACAATTGCATCCACTTTTCTCTTAATTCTTCTCCTGGTTTTGGTAATTC
ACAACATACATTAATTATAATACTTTTATGCAATCCTTTTAATTTAACTTGTGAAATATG
CAGCTTGCAAGCAACATGAGTTATGGAGCAAGAAGTGATGCTGGCACCAAAGAATATTGG
GATGCTGGCACCAAAGAATATTGGAGACATGCAATGAAAGGAAACCCTATGCCCCAAGCT
CTTGAAAGCCTCCTTCCACGGGGAGCCATCTCGGTTCCACCTCTAGTTCCCGAAAGGGGG
AGAGTAACCGAGGATTGCCATGGCAAACAATCAGGCATCTCAGACGAGTTTGAGCCAAGG
CCCAATTTAACATCCTATCCTGATGACCAAAAAGAGGAAGCACAAGAAAAAGAAGTCATT
TACCGAAAGTTTCCGGAGGCCCAATTTA
>Ib_pnp_00176_00861
GAGACTGCCATCTGCGGCCGAGTTGCTCTTTCTCCGAATCACGTCTTCCACCAAAAGCGA
GGAGAGACTGAGAGAGAGAGAGAGAGAGAAAATGGAGACTGCCATCTGCGGCCGAGTTGC
TCTTTCTCCGAATCACGTCTTCCACCAAAAGCAAGGAGATAAGCAATCTCTTAATGGACG
ATGCACAAAAAGGACAATGGCTATGTCTGTTTCAGCCATGGGATCTGGGAAAGGTGGTGG
ATTGTTGGATAAGCCCATTATTGAGAAAACAACGCCTGGTCGTGAATCCGAGTTTGATCT
GAGAAAATCAAGGAAAATGTCGCCACCATATCGGGTATTATTGCACAACGACAACTACAA
CAAGAGGGAGTTTGTGGTGCAGGTGCTGATGAAAGTGATACCAGGAATGACTGTTGACAA
TGCTGTGAATATAATGCAAGAGGCTCATTACAATGGACTGGCACTGGTCATTGTTTGTGC
TCAGGCTGATGCCGAAGAGCATTGCATGCAGCTCAGAGGTAATGGCCTTCTTAGCTCAAT
TGAGCCTGCCAGTGGTGACACTTGCTAGTTTTTTTACAGTCACAGTCTTCTACTGTGTGT
GTGTGTTGTTTTATTTACAACACTCCTTATCCTTATTCCAAACAACCTACCTACCTACCT
AGAGTCTAGAGAAAAAAAAAAAAAAGATTGAAAATGAACAACCCATGGTCAAAAAGCTGT
TAAAGTAATGTATATATAGTACTTTCATGTCTTCCATCCAACTTCATATGCATGTAAAAC
ATCAACAATAAAACAATTGGGGCACAAAGAAATTGCATCTTCATTCAAAAACAGAAGATG
CTCCATCATCATATAAAAAAA
>Ib_pnp_00177_01836
CATAACTTTTCTCTCGATTATTATCCTCCGGAGGATAATAATCGAGAGAAAAGTTATGGC
GATTTCAGCCGCCACCGCTTCCGCCTCCGCTTCATCCACGAAGCTTATAGCATCTTCTTA
CCCTTCTTCTTCCCCCTGCCGCGGACCCGCCATCTCTTTCTCCACTTCCGCCCCCAAATC
CAAACCAGGCAAGCTAATTCTCTCTTCCACATCCTTAATCTCAAACCCATCTGCTATTTT
CCTCTGCCCATCCACCGCCGCAACCCCAATTAAGCTCCGGCGCGGCGGATTCACCGTGAA
AGCGGCGAGGGGGAAATTCGAGAGGAATAAACCCCATGTCAACATTGGCACAATTGGCCA
TGTCGACCATGGGAAAACCACTCTTACAGCCGCCCTAACCATGGCCCTCGCTTCCCTCGG
AAACAGCGCTCCGAAGAAGTACGACGAAATCGACGCCGCGCCGGAGGAACGGGCCAGGGG
TATCACGATTAACACCGCCACGGTCGAGTACGAGACGGAGAACCGTCACTACGCTCACGT
GGACTGCCCGGGACACGCTGATTATGTGAAGAACATGATTACCGGCGCCCCCAAAAGGGA
CGGCGCAATCCTGGTCTGCTCCGGCGCCGATGGGCCAATGCCGCAGACGAAGGAGCACAT
TCTTCTCGCGAAGCAGGTGGGTGTTCCTAATATGGTTGTGTTTCTGAATAAGCAAGATCA
GGTTGATGATGAGGAATTGTTGCAATTGGTTGAATTAGAAGTTAGGGAGCTTCTTTCTTC
ATATGAGTTTCCTGGTGATGATATTCCAATTGTCTCTGGCTCTGCTTTGTTAGCTTTAGA
AGCTTTAATGGAGAATCCCTCCATTAAAAGAGGAGATAATCAATGGGTTGACAAGAATTT
ATCAGTTAATGGATGCTGTCGATGATTACATTCCAATCCCACAAAGACAGACCGATCTGC
CATTCTTGATGGCAATTGAGGATGTGTTTTCGATCACTGGTCGTGGGACAGTGGCCACTG
GTCGGATTGAGAGAGGTACGATTAAGGTCGGGGAGACAGTCGAGATTGTGGGTTTGAAGG
ATACTAGGAACACGACTGTAACCGGGGTCGAGATGTTCCAGAAGATTTTAGACGATGCTA
TGGCTGGAGACAATGTTGGTCTTCTTTTGAGAGGAATTCAAAAGATTGATATTCAGAGAG
GAATGGTTTTGGCGAAACCGGGGTCTATAACTCCTCACATTAAGTTTGAGGCGATTGTTT
ACGTTTTGAAGAAGGAAGAGGGCGGGAGGCATTCGCCATTCTTTGCGGGTTACAGGCCAC
AATTCTACATGAGGACGACTGACGTGACTGGAAAGGTTACGAATATAATGAACGATAAGG
ATGAGGAGTCGAAGATGGTTATGCCTGGCGATCGTGTGAAGATTATTGTGGAGCTGATAA
TGCCTGTTGCCTGTGAGCAAGGGATGAGGTTTGCTATCAGAGAAGGAGGGAAGACGGTTG
GAGCTGGTGTCATTCAATCGATTATCGAGTGAATGGTCGATTGATTGATCGTTGATGGGT
TATTTCAGAAAATCGAGTAAAATTTTTAAGAACTTTGGAAACTGGTTTTGTTGCTTTTGT
CAAAAGATTAATGTTCAAAATCTATTTCTATGAAGTATGCTGCTGCATTTCTGTGATGTT
TTTGATCTCTTTCTGTTAGATTAGTTTTAAAAAACATAACTGTCTGTTGCTTCATTTGAT
GTTGAGATGCATATTAGTCTTTGTTCAGGAGGATGAGGACTTGATCTTTAGCCACCATCA
TTTTGTTAATGAGAAGTCTTTTTAGCTCAAAAAAAA
>Ib_pnp_00178_01177
GCTTGTTCTAATTCCTGACATTGAATTGAACACATCACTCTCATAATCCCATTCCTAGAG
AGGGAAAGTTGACAAGTATTTTTGCTGCTAATTAAAACCCTTGATCTGGTTCATTCTAAT
TCATCTTACGCAGATGAAATGGATCTTGAGGAGTGGGAGCTACTACCCGATTATGGATTC
CTAGAAATCCACGACGTCGGCGGCAAGAAAATCATCACAACGAAGTACGATTCCTCCGAT
CCCGACGATTTCAAGCCGGATTACTTCTCCTGCCCGTCTCCCAAGTTTTCCGATCTGCCC
AAACAGATAATTCATCTCCCGGTTCATCTGGAGCCGCCCTTCTCATCTTCTTCCTCGGCG
AGACAAATCGTCGTTGATCAGAAGGTCGAAGCTCCGAGGTTCGATTCCGAACAGGATGAT
GTAGTGCCCCAAGTTTCCTTCAAGAGGGAAAATGAATTTGTCGAAATGAAATTGGACTCG
CCGAAGTCCAGAAGCCGGTCGCCGGTGCCTCAGATTGATCTGGATTCCTTCAAGTTTGAG
AGGGAGAACGATCAGAACATGGAGGTGGAAGTGGCCATGGAGGATGAGAAGGCAAAAGTT
GATGGAGATGTTGGAGGATTGAACATATGGAAACGGAGCTTAAACGGAATCGGAGCGATT
TGCTCGTTCGGAGTTGCGGCGGCGACGTTCTGTTTCATTGTTCTTGGAACTCAACAGAAG
AACAAAAGAGATATCCGGTTCCAGATCTATGCCGATGACAAGGTTTTCAGCCATTTCTCA
TTCTGACCAATCAAATTACAAATGTTCTAGATCACTGATCATGTTATGGTTTTTGTTTTG
TTCTTTTAACAGAGGATTAAGGAAGTGATGACACAACATGCTGCCAAGATGAATGGAGCA
ATCTCAGCTATGAGAGGTGTCCCTGTTCCTTTGGCCAGAGCCCATATCACAGTTGGTGGT
TACTATGATGCTCTTTGAAAATGGTGATTCCAAATCCAGATTTCTTCTTCTTCTGTCTAA
TCTATCTTTGTAAATAAATCAAGATTTTCTCTATGTTCTTAATTACTAGTTTGTGTGTAT
CTGTTCTTGATGATTCTCTGCTTTTGTGCTGGTAAAGTAATCCCTTGTTTATACGAAAAA
GATAATATATATTATCTTTTTCGTATAAACAAGGGAT
>Ib_pnp_00179_02053
GGGGACTTGGGATATCTTGTTTGTCCGGTGGGTAGAATATCTTGAGTCTGAGGGTGTTCC
GAATCTGATTGAACTCGCCGGAGGTGTTGTTTTCGGTTTGATTCCTTGTTAATTAATAGT
GATTAGCCCACCTGAAAATACCGAAAACAAAGAAAAAGTAGTTTTAGATGTGGTACCCTT
CGGCTTCTTTCATCTTGGACAAGCAGCAACACCACTTGCTGTCCCAACACGACGACGAAT
CCCCGCCCCCTCCTTCGTCTACCATCATGCCAACCGAAGCCTTTGAAAACCCTAATCCTA
AAATGTCCGCCTACTATCAAACCAGGGCGGCGCATCATGGCGTTGTAACCAGCGATTGGC
TCGCCCAGTCTCAGGCCGCAGTCGGCCGAGGTCCGGATATCCTTCCGCCGGAAAGGGATT
CTGGCAAGAAGTCCAGCGTCATCGATGAATTCAATTACTGGCGGAAACAGCCCGATCTGG
CTGAAGCCGTCGCTGCCATCAGGGCTTTGGCTTCCGTTATGCGATCGAGCGAGGCCAGGA
CGATGATGGAATTCGAGATTGAGCTTAAGAAAGCATCCGACTCTCTCAAGTCATGGGATA
CAACTTCAATATCATTGACTGCTGGATGTGATCTATTCATGAGGTATGTAACAAGAACAT
CCGCCTTGGAATACGAGGAATTCAGTTCGGCCAAATCCCGACTCATCGAACGTGCAGACA
AGTTCGGCGAGATCTCTCTCAAGGCCCGGAAGATCATAGCGATGCTTAGCCAAGATTTCA
TATTTGATGGCTGCACCATCATGGTTCATGGCTTCTCAAGAGTGGTTTTAGAAGTCCTCA
AGTTGGCAGCACAGAGCATGAAGCAATTTCGAGTCCTTTGTACAGGTTTTGTTTTCGTGT
TATTCAAGGTTTAAATCTTGGTCTCCGTGCTTGTAGCAAATTGGCAACGGTGATACCCGT
TAGGCATTAATGTCTGGTTAAGTATGTTTGCGGGTTATATACTCAACCCGTGGAATTAGT
CGCACTCTAAATAATAGAAAGCTGGTTAGATACCTAGCGTAAAAAAAGTAAAAAGTTTAA
ATCTTCTCATCTCTTGGATGTGTAAAGAAATGGAGTGAACTGCATTGCAGAGGGAAGACC
GGACAGGACAGGAGTGTTGTTAGCAAGTGAACTGGCGAAACTGGACGTTCCTGTAAAACT
GTTAACAGACTCCGCGGTGGCATACAGCATGGATGAAGTGGACATGGTGTTTGTTGGGGC
GGACGGTGTGGTGGAGAGCGGCGGCATTATCAATATGATGGGAACTTATCAAATTGCTTT
GGTGGCTAATAGCATGAATAAACCTGTATACGTTGCTGCTGAGAGTTACAAGTTTGCTCG
GCTGTATCCTTTGGATCAGAAAGACATGGCACCCGCCCTACGCCCAATTGACTTTGGCGT
GCCAATTCCTTCCAAGGTCGAGGTTGAAACGTCTGCTCGTGATTATACTCCTCCCCAATA
TCTGACCCTGCTCTTCACTGATTTGGGCGTTCTAACTCCCTCTGTTGTAAGCGACGAACT
TATTCAGTTATACTTGTAGTGGTTTGATTGATAGAGATCGAGCAGCTGAATACTATATCT
GTTTTGTATTAATTAGTAGCATCCAGTTGTATTCTTTTCGAGTGTTTTGAGTTGGAATTA
TTGCAATAATACAAAAGGAGAAGTTTGTGATTTCATAGATAGATTGGATTGGGTACACAA
GTACACAAGTGATTGTGATTATTGGATTTATAAGGCAAACAAGTTATATAAGTAGTATAG
GAGCTCAATTAGGACTGTGAGATCAATAATGATTTAACTTCATCCAAGTGTGTCTCTGGC
ATCCAAAATCCAGACTTTGGATCTCTCATCCAGAACACATTATTATTAATATTCTTACCA
TCATCATCCTTCTTATCAGAGTTCATCTTCTCCGGTTTCACCTTTCTGCTTTCCACCGCA
GTCAATTGCATCTTCATCGCCTCCTTCTCCGCGGCTGCCATGCAGTATGATCTTCGGCTG
CATAAGCTAGGAA
>Ib_pnp_00180_01015
TTTTTATCTATCCATAATTCCATATGAAACTTAATAATAATAATATACATTATGTTTCCA
TTCGTATTGGGTTCCATAAATTTAAAGCACGCAGGCAGTCACCAGCAAGCACTGAAACAT
TAATGCAACAAAAGATGAAGTCTGGACTTCATCCTATACAATAGATAATAATACATGATG
GGAGATGGAGAGAAGGAGAGATTAAGTTTCCACCCTTTTGATGAAAAGGTTTATGTAAGT
GATTCAACATATTAACATACAACATCAATCAGATTTTTGATCCATAGGAGTCAAATCCAT
TGCACCAACTTCAGTCTTCATCCTCTTCTTCATCATCATCTTCCTCTGCGCTTTCAGCAT
CCTCTTCATTGTTAATTTCAGATCGGGACCTTTCAGATTCTTCTTCAGCATCATCAGATG
CACTTTCCTGCTTCTTATTATAAGCATTCATAAGCTTCTCATATTCAGATTTCCTTTTTG
CTGCTTTTGCTTCGAATGGAGCTTTTTCAGAGTTAGATAACGATTTCCATTTCTCCCCTC
CAGCTTTTCCCACAGCTGACACAGCTTTCACATTGGGATTTTCTTTCTTGAAGGTTTTCC
TGAACTCTTCACTGCAACATTGGAAATCTCTTATAAGAAAGGATTTCCCAGTCATGGAAA
ACACGAAAACAATACCTACAGAAAGACAAAGAAAGCGCTCGGTGGCCTTTTGGGCTTGTT
TGGATCTTTCTTGGCTCCTTTTCCAGTTTTCGCGATCTTCTTGTTGCTCTTTTCAGCCTT
TGGAGCAGCTTTCCTCTTTCCAACCTTTCTAACTGCTACTAGTATCCAGAAACATATTTG
GGCTCGATCAATACTCTATAGAAAGTCTCTTGCAGCAATTTGAATCAAGAATTATATCGC
TCTGTCGGTTTCTGCTTCAGATTTTAGGTTTTATTAAAGCAAATACATAAACGTAACCTG
TCATCAACAGGCTTGAGTGATTCCTTAGTATCCTTCTTCACCGTCCCCTTTCCCT
>Ib_pnp_00181_01532
ATCTAACTCTCCATTTTCTTTTCTTTCTTACTCTAGCTCGAGGATCTCATATCTCAAACC
CTAACTCCTAATCCTCTGCGGAAATGGACCTCCGAGAATCAATTAGTAATCAGACCGACG
TCTCGTTGTTTCTGGCAAAGCATGTGATGCTGAGCCATGCCAAGTTCTCGAACTTGGTAT
TTTCTCCGTTGTCCATTCACGTCGTTCTCAGCCTCATAGCTTCCGGCTCCAGAGGTCATA
CCCTCGACCAACTTCTCTCCTACCTTAAGTCCAATTCAGTCGAAGATCTCAACTCTCTTT
CTTCCCAGCTAATCGCCCTTGTCTTCGCCGACGGAGACCCCCTTGGTGGTCCCAAATTGT
CATTTGCTAATGGTGCCTGGCTGGACCAGTCTCTCTCTCTTAAGTCTTCTTTCAAACACG
TCGTGAATGATGTTTATAAGGCTGCTTCTAATCAAGTTGACTTTCAAACTAAGGCCGTTG
AAGTAAGTGGGCGAGTAAATGCATGGGCTGAGAAGGAGACCAAGGGCCTTATCAAAGAAA
TTCTTCCCCCTGGTTCAGTGGACAGCCATAGTAGGCTAGTCCTAACAAATGCACTCTATT
TCAAAGGTTCCTGGAGTGAGAAATTCGATGCATCTGAGACAAAGGACCGTGACTTTTACC
TTGTTAATGGAAACTCTGTTAAAGTGCCTTTCATGACCAGCAAGAAGAAACAATTGGTTT
CAGCCTTTGATGATTTTAAAGTTTTAGGGCTTCGCTATGAACAGGGTCAAGACAAGCGTA
ACTTCTCCATGTACATTTTCCTTCCGAATTCAAAGGAGGAAGGGGAAGGGGGATTGATAG
GTTTAATAGAAAAAATGAACTCCCAACCTCCTGGCTATGGGTTCTTAGATCGACACCTTC
CATATCAGAAAGTAAAAGTGGGGGAGTTGCTGATACCAAGGTTTGAGATTTCTTTTGGGT
TCGAAGCTTCAGACGTTCTGAAGCAACTGGGATTGATTTCTCCTTTTACCAATGGATCTG
GTGGTGGACTGACAGAAATGGTGGAGGATAATGTACCAATGGACCAACAGAATCTGTATG
TCTCAAGCATTTTCCACAAGTCTTTTGTTCAAGTCAATGAAGAAGGGACAGAGGCTGCAG
CTGCTTCTGCTAGTGTGATTGCTCTCAGGGCCATAATTCGTGATGATCCCATAGATTTTG
TGGCTGATCACCCATTCCTCTTTGTCATAAGAGAAGATCAAACTGGAGTGCTGCTCTTCA
TTGGGAAAGTGTCGAATCCACTTGAAGCTTAATGATAATAATATTTCTTCCCTTGTCAAC
ATAGCAGGTGAAGTGAGGGGAGGTGCCTGCTCTTCAGAATTTCTTCTGTACTTACAGTTA
GAAGCAAGCTGCTAAGGTCATTTCTTTCTTGTCAATGTGTCTTCTCTTCTCCGTCATGTC
TGTATCTTGCATCCGTCTGTCTAATTGTGTGCTTTTATTTGAATGTCAGCAAGTTCCTCT
TCCTTAATAAAGGCGCTCATTTGATCTAAAAA
>Ib_pnp_00182_01472
TGAAAGTATTTACACAAGGAAAAATGAAGCAGGATTCTCCGTTCTATCTATGATCAAAGG
GGGCGTAGAATTAGTGGAGGAGAATCAGAGCAAGTGACTAAAGATGAGCTAAAACCAAGC
ATGGAATTCCCCAAATCAAAATCTAGCAAATTATCCTCCAACTGGTGCCCCCCAATCACA
ATTGAAGCTGCTTCTTCTTTAGTACTAATACTTCCACCGTCCAGGAAGCCAAGGCAAATC
ACCCCGCCGCCCACCTCCACCATAGAATTCCGCCCCTCCATCCTCCACCTCACCATCTCA
CTCTGCAACACAAGATCCACCGCCGGAAATTCCCCTCCTCGCCGCCCTTCTGACCCAAAA
CAGACCCCAAACGGCGCCACTTCTGCCACCCTCGATATGTTCATGGAATTCGCCGTTTCC
ACCAACTCCTTCACAAACGCGTCGTAAATTGAGGTTTCCATAGTGCTGTAAGGAGCCACG
GTGCTTAACTTTGTTCCCCCTCTCCCATTTTGGTCCAAAGAGAGCAGAGACGCGTTCAAA
GGCACCGCCTTTCCGTTTATCTTTATTGACTTCACGTTGATGTAGTAACCATCCCTACTT
GAGACTAAAGGAGTGTACGTCAGAGAATTCCACAATTGGGACCCAACAATCGGAATGTCG
GCGCCGGAGAGGGCAAGGTAACCGAGCGTGGAGGACAGACAGAGGGCGAATCTCCGGCGG
AGATGAAGTGCTGCGGCGAGTTGCGACGGAAGAGAAAGTTTATCGACGCCAAGTCCAAGC
ATCCCCTTCGCACCACCGGATAGCCCCTTCAACAACAAAGGGGGCGCACAGGAGAACATG
AAACCATCGACGACCATCATCGAACGGTCAGATGATACGGTGAGTGTGAGGGTATGCTCA
GCCAGAGCCAGAGCCAGAGGGGCGCACGCGGCCGCCCCTGTTATGGAATTGACAGTGCGG
AGGAAACAGGGATGGGATTTGGAGGTGGAACGTCCGCGGAGACAGGAATTAGGTTTGGCC
ATGGAACAGCGGAGGGACCCGTGTTTTATGGAGGATGCGCGGACAGATGAGCAATCGAAC
CAGGGGAATCGACCGCCCAGATCAACCACGAGTCCATATTCCTGTAAGTGGACCACGTAT
TGGAGCGTAGCACGATCTTTGATCAGGGGAATGGTTACTGTAATTGGGGTTTCAGGTGTT
TGGGCAAGAGACACAGGAAACCAGAAAAGCAAGGCAAGAAACAGAGAAGAGGCAGAGGCA
GAGGCAGCCATGAAAGCACAAGGAAGGAAGGAAGGAAGGAAGGAGAGCTCGAGGGGTGCG
GCGAATGGAATGTGTTTTCCAAAAATATAAATACGGTTGTGGGTCGCCACAGTTGAATTA
GAATGTGGATAAGGACTACTGTCTTTCTTTTATCAAAAATAAACTGATGACTAGATTAGA
TTGCGTAACAGCTCACCCAATCTATGATCTGT
>Ib_pnp_00183_01583
TTTTGTTGATAGTACTCCATAAGGGTAAAGAGGTCTATTCCCCCAATTTTGCTTATAAGG
GAGGAATATGGGTCGGGTCTTACGCCCTGAAACTACAGCATTAATTTAAAACGTAAAAAG
AAAAATAAAAAGAAAAAAGAAAGATATTTTTAAAGCATAATTTAACTCCGTTTATCGCCG
CCGTTAGTGTCGTCTAAGGTCAACGACGACGACGCTCACATTATCCGTGCTTTGCCTCGC
TAATGCAAGCTTCGTCAGCAAGATCGAAGCATCCTGGCACGCCTTGTCGAACCTCTCGCC
GGCGGCTTCGCCGCCGGACGACGACCGGAGGCACATTCGTGCGACGCTGCAAGCCGTCTC
GTTCGAAATAACATCCCACAGACCATCGCTCGCTAGAATCAGGCATTCGTCTTCCGATGA
CCGATCTGTAACCGTCACCTCCGGATCCGATATTACGTATGGTTTCAGATAGTTGTCACC
TATGGCTCTTGACATTGCCAGGACGCCTAGAACTCTCGGTCCATCCCAGTAGATCACGCG
GCCGCCGGCGCTCTCGATGCGGTGGAGCTCATCTGGACGGTCGGGCTTATGATCGGAGGA
GAGCGGAATCGCGACACCGTTACGGCAGAGCACCGCCCTGGAATCGCCGCAGTTGGAAAC
GATGAGTTTGTCCGGTGTAACCAAAGAGATGACCGCGGTGGAGCCGACCGCATCGCACCG
TGGCGTCTGGAGCTCGCAACTGCAGTTGGAGCTCGGAACGCCTGAGCGGTTCGTGAAACT
CACTCCAACCTCCTCGTCCATGAGCGAGTAGCAGTTTTCCATCATCTCCTTCCAGGAAGA
CTCATCAATATCGCTGTCTTGGAGCTCATCGCTAACTATTTCATGGAATCGCTCCTTGCA
CTTCGTCGCAACCTGCAACCATAGCCATAAATCCAGTCAGCTTCTCGGAAGGAAGAAATC
AATAACAGTTTGAACTCGATCGTTCCAATTTGATTGCAATGAAAACTCACATGTGAGCAT
CCATGGCCGTCGTACACACCAAAGAAATGAACGTCACTCGAATCTCCACGCCTCGAGAAC
GAAGGATGAATCGCCACCTCATCTTCCATGTCCCTCCTCCTTCCACAAACAGCAGTCATG
CCGAATCTCGGCGTATCCTTAGACACATAATGCTCAACTGCCACAGGCGATCTCCCTTCC
ATATCATCGCCTACCTCAACCACCGGACTCCCTGCAGACCTTGCGCAATTCTGCACCGCG
TTCAAACATTCCCGCGGCGGCGAAGAAGAAGACGATTGAGACACGATAGCATTCAATTTC
TGCCTCTTCCGAAATTTCTCCGCAGCATCGGTTGCCAGAAGCTTCAAAGGAGGCACCTCC
AATCTCCTCCGCCTCGAAGTTTTCGGCTCAACCGGCGCTGAAGGCGTCTGATCAGCCTCT
CCAACAACTCCACAACACATCCCAGACATTCTCAATATCAAAATCCAAACTCCCCAAGCT
TCAATCAATGAACAGATAGCGAAGAAGAGAGAGAGAGATCGAAGTTGGAATGAAGGGGGA
GAGGAGGCAGCACAATATACCTG
>Ib_pnp_00184_01950
CAAAACCAGACATCAGCCACGTAGCATGAGCCAACGACGATTGCTTCACGAGATTGATCG
GTCGCCGGCCCAGTCTTCGCTTCGTTTCAGCCAGAACCTTAAAAGCTCTCTCTCTTTTCC
TCTCTCTCCTATGAACTGTTACAACTGTTCAATTGAGTCTCTCATCTTTGCGACCTTCTG
ATTCTTTGGCTGGGTTTTGGGATTGGTCTACTTTTCTATTCGTACTGATTGTCTGCATCG
CAGCTATGCTTTTGTTGTTTTAAGATTACAGAGGATCGAACGAATCGTTTTTAAGCTCAC
CCGTTTCTGAAAATATCGACTTCTCTAATAAGAGATGTTATTTAGGGGACTAGCTCGGAT
TTCGAGAACTAGATTGAATCAGTGTCGATGGACCATTTCATGTCCAGACAAGCAACACCA
GCTACTGATTTCGTGCAATCATTGCTCCTCTTCTAGGAACTCTAACTTGAAGGATATGGG
TCATGCAAATATTTACTCCTCGCGCTTGAGTGCCTTCCATGGCTTTGGACGCCGAATTCA
TCAATTGAGCAGCTCTATAGAGGAGGAGCAATCAGATCCTTTTTCACTTGTTGAGAATGA
ACTGTCTATCCTTGCAGATAGGTTGCGATCTATGGTAGTCGCTGAGGTTCCAAAACTGGC
TTCGGCTGCTGAATATTTCTTCAAGATGGGTGTTGAGGGAAAGAGGTTTAGACCTACCGT
TCTATTGTTGATGGCAACGGCTTTAAATATCCATATACCTCAACAAACTTCTGATGTAAT
TGGTGATGCTAAATCAACGGAATTACGTGGGAGACAACAACGAATTGCTGAGATCACGGA
AATGATACATGTGGCAAGTCTTTTGCATGATGATGTATTGGATGATGCTGAGACTAGACG
TGGCATTGGATCCTTAAACATTGTAATGGGGAACAAGTTATCTGTATTAGCTGGAGACTT
CTTGCTGTCAAGAGCATGTGTGGCACTTGCTTCTTTGAAAAACACTGAGGTTGTCTCTTT
ACTAGCTACAGTTGTAGAGCATTTGGTCACTGGGGAGACCATGCAAATGACAACCACATC
TGAGCAACGTTGTAGCATGGAATATTATCTGCAGAAAACATACTATAAGACTGCATCACT
TATTTCAAACAGCTGCAAGGCAGTTGCCCTTCTTGCTGGACAAACTGCAGAAGTTTCCAC
ATTGGCTTTTGAATATGGGAAAAATCTGGGACTGGCATTTCAGTTGATCGATGATGCTCT
TGATTTCACTGGAACATCAGCTTCCCTTGGAAAAGGTTCTTTGTCAGACATTCATCACGG
AATTGTGACAGCTCCAGTACTCTTTGCTATGGAAGAGTTTCCCCAGCTACGTCAAGTTGT
CGATAGGGGACTTGAAAATCCCGCTGATGTTGAACTTGCTCTCGAATACGTTGGAAAGAG
TAGAGGAATTCAAAGAACAAGAGAATTGGCGAAGAAGCATGCAGATCTTGCTTCCGCGGC
AATAGATTCCCTTCCCGATAGCGACGATGAAGATGTGTTAAAATCGAGGCGGGCACTCAT
AGACCTTACTCACAGGGTCATTACGAGAACCAAGTGAGTGGATTGGATTAACCTCATTTC
TTTTCCTTCTCATTTCTCTAGCTACTATAATTTACTCTCTCATTATTTCTCATACAAGGA
GGCGAATGTTCCTTTTGATCTATTTTCTGTCCAATTGATTCATAAGCTATACTTTACCCA
TTTTTAGTTTAATATATAAACAAGACCCATAATTGTATAATAGCAAAGTTGTATTCTTTT
TCCTTTTTTTCTTGTTCAAATTCTAATAATTGGATCAAGTTTGATCCTGCTTTTGTTCAT
GGTCATGGGTCATGATTGTAATGTTTGAAGGTGGACATTGTCTCCTTTAAGATAATCTAT
TTCTATGGATTCAAACAGTCATAGTATTGG
>Ib_pnp_00185_02099
TTTTTTTTTAGACAAGATTCATTATGTTATATATAGCAAAGCAAGGGATTCAAAGTCTTA
CAAAAGTCACAAAACATTACATAAATATAATAATGTATACAGATAAGTAACAGCCAAAGG
AAGATTGAGGAGTGTTTTTAGTTCTTTTTGTCGACGGAGAAGACCGGATTTATTATAGGG
GTCGATTGACGCAAAAAAACAAAGGCTTATTTCCACTTCTTGAACTTGCCACCTCCATGC
TTTCCATGCTTGAACTTTCCGTGCTTTCCATGCTTGAACTTTCCATGCTTTCCGTGCCCA
TGACCACCCATTCCATGGCCATATCCCCCGTGCGCATATCCACCATGCCCTCCGGGTGCA
GGATAACCGCCATGCCCATGCGATCCGCCGTGCATAAGATGAGATGCACCATAACCAGCA
GCAGCCGCAACAGCTCCACCAGCCAGCATTCCACCAACACCCATTCCATGGCCTAAAATT
AGAATCACACAAAAAGAAATCAGTAAGAGATGCTTCTCTTTTCCTTCCACCAATTGGGGA
TAGATTAGAATGTCTTTTGATAAGTTAAAGAGAGAAGTTTGATACTGTAGCCCAAATATC
ACTATGAAAACCTCTATTATCAGATTTTATTTGATTGGTTTAGATTAGATTAGATTTACA
AGTATGTATGTTATTTCATAAAACACAAACCATACCTCCATGAGGAGCAGATGGTCCGGG
TGGGTATGCACCATGTTGAGGATAGCCAGCAGGCGGGTAACCTTGTTGAGGGGGATATCC
TGAAGGTGGGTAGCCTTGTTGAGGAGGATACCCATGTTGTGGAGGGTACCCTTGTTGAGG
AGGATATCCGTGTTGGCCAGGTGGGTATGCTCCTCCCATGGCATGACCAAGATGGGAGAA
AACTCCTTTGTCATCATGTTGTCCATCCTTGTCTTTGTCTTTCCCCATTGCTTAAAACGA
TATTCTACATGATGAAAAAGATTTAAACTATTATTTATCAATGACAGTTAAAAATCAAAC
AATGACAATCTTACATAATTTTGAATCTCTTACAGTTAAATGATTAAGTTAACCATAACT
GTATCTTCATGAATAACCATTAATGTTTAAACAACAATTGTAAAGAACACAAACAGAGAA
TGAACAATCAATTTCAAAAGTATGGAACTTAATCATAAACAAAGGAAAAATAATCAAGAG
TGAGAGCTGGGTCTTAAATATTGTTCTTAGACACCAATTCAACTTATGGCTTGCATTACT
TAGAAAGCTCCTGGTAAAAGATAAGGTCAACAGATTACAATTAGTTAAAGATGATTCATG
TTCATAGTATAGTTGTGTTTGTTCTGTTGACATACCCTTTTACTATTAAAGTTTGGATCA
AGTAGATGAGGATCAATGATGCTTCTAAGGAATGAAACAATATCCCCCAAGACATGGATG
ATTCATGATTATGAGACTAAAGGAAAGAGTCTCTTTTCAAATGCATATAAATGCACTATT
GTTCAATGTGAAACTGGAGCAAAGAACCAAACTTGTTCCTAAATGAGTTACATGCAAGGA
ATGCAGGTGCTGATATTCAAAACAGAAACAAATATCCCAAAACAATCCAAGTATGAGAAA
TAGAAACCGATCGAATTGATTATTAAAATACCCTCTTGGATCTGATCTGAGATTCACTCA
TTACTGGATGTTGAAATTCATCGAGATGCTAAAATCACAATAAGAAAGTACAACATTCTA
GTCTGATCATCATACAATGCAGTCAGATCTATGAAACATTTCTCAATTCAGATAGCAGCA
GCCAGCATGATTCAGCACAAACAAAATCACAAATTCTAAACCTAAAACGCCCCATGACCT
TTAACTCTGCGATCAGACCCAACAAATCAATCTCTCATTTCCCCTGTGCCACTCTAATCA
ATTCAAATACCTCACACGAGTATTGTCCCATAAATCAGACAGATAAAAAGCGCATCCAAC
ACGGATTTGATTCGATCAACCGAGAAAACAAAACATAAGAAGCTAAGAAGAGAGATCATA
CACACGCAAACAGAGATCCAGAAAACTAAATCAAGCAAGAATTTAAGAATCGGAGCCTT
>Ib_pnp_00186_00793
TTTTTTTTTGAATGAAGATTAAGCAGTCATTAATGAAGGCAAAAAGGTGTATGAAACTCC
AAAGTTATTCCTCCTCCTCCTCCAACTCCAAATCCAAAATACATAACAAAAGAGGATGAT
TATAAATGAAAGATGGAAAACTTGATTCCTTACTGGTGCTCCTTGGTATAGTGTCGAACA
ACAAGGGCTAAGCCCAAAATGAGAAGGGGCACCAAGAACTGCAAGATCTTGATGAGAAAG
TCGGGGGTCTTGTCAGGATTGTAGGGAGCCTGGTGAGGTGGGATGTAGGTTCGTTTGAGG
GGAATGGTCGATGCATCGATGTCACCAATGTAGTATTTGTCCATCATAGCCCTAGCGTCA
TCGCTGTGGCCTACGTCTTCAAAATCATTAGTGGCATCTTTACCTGAGGATGAGTGACTG
GAGTTGTTAGTCAAATTAAAGAGAAAGTAAAACACATTTGTATTATTATTATGTGATGAC
CTGTTGCCGAGAGCAGGACTTCATCTCCTCCGGGATGATCTTCCATGAATTCGGTATTGC
CGAGAGCAGGACTTCATCTCCTCCGGGATGATCTTCCATGAATTCGGTAACATCATACAC
CTTTCCGGATATGATGAGCCAGCAGTCTTTGGTTTTGTTGTGGCTGGCTACCTCTTCGAA
GGAGTGAAGTTTGGGATCTGAAGCCATTCTAGTGCTTCTTCTTCTTTCTACTCTACTTAC
AGCAACTACTAGTAGTAGTAGTTGCTGTAAGTAGAGTAGAAAGAAGAAGAAGCACTAGAA
TGGCTTCAGATCC
>Ib_pnp_00187_00912
CTTTTATTAATCATACTAGTAGTATACTCTTCGGGATTAAACATTTGTTCAAAAATAATC
GGGTCAAGATCAACTTCTTCAATTGCACTGTTTGATTTGCCCTGAACAAAATGTTTTTTT
TCATTATTTTAAGGTAGTCAGTTTAACATAAACAAATTTCTTTACATTAATGTTGGAACC
ACACAAAAAATGTTTGGGGTATATAACTAGCGACACTTTCTTCTTTCATATCCTGGTGTA
GTCCAGCTTATCAGACTTGATTAGCATGTCTGTCGGAAGCCAAGCAGGGGCAGTTGGAAT
CCCTACCCACGATATAAGTGCATATTCTCCTGTCTCGAAATTTCTAAGGTCAAGGACCTC
TCCTCGATCTTCATATATGTAATCCAAGCCTTTGAAGTAAGGTGGATGCCCAACAGATAA
GTACTGCAGGCAGGCAGACAAACAGACAGTAATTTTTCATTCTTCTAATATTGGAATGGG
GATAAACATGCATACTTACATTAATGCTGTTCAGATACTTCTCCTTGTCCACTCTCACTA
TTTGACCTTTCTTCATGGAGTAAACTGGTTTCTTTGGCAGCTTGAGAGGAGTTCCTGTTG
TTGTCGAGGGCTCAGGATTCGTCTTAGGAGCAGCTGCAGCAGTACTAGAAGGTTCTCCTT
CTGTAGGAGATTGAACGGCTCTGATTGCATTAGAGTGAAGAAGATAAGGCTTTACTCTTC
TAATTTGAACATGTGAAGACGACCATGAAGATGCTGTTAATGCCCTGGAGCTTGATGGTG
CAAAAACTGAAGAGAAGGCCATGTCTGTCTGTCTCTATGTGTGTGACTGAGAGAGAAAGA
GAGATTTCTCAAGCTCCCAGTTCCCAACACTCAGAGTGTTGAAGAAGAAGATGGATAAGA
AGACAATTCCTT
>Ib_pnp_00188_02127
TACCATAAACCATATATGCCATGTAGGATTGATAATCTCTCAGTTTTGAACTAGCAAAAT
TAACAATAGAAAACATAGTAGTCACCACAATTTTAGGCCTTGGCGAATTTATTCATACAT
TCAATTATCAAGGAGATGCAACAAGAACCTCAGTAGTCCCGGAAATGTGTGAAGCGGAAT
CCTCTTTCGATATGGCAACATAGTTCACAGGCGCCACAGGTCTGATGGTACTATCCCTCT
TCCCGTCTTTGTTTATGGACCTTGAACCATTTTGGTGAGCATTTAAAGAGAGTCGTTTGT
TAGCTGATCCATTTGTACGAGGGCCAACCACCTTCTTATTACCCAATGGTCGAGCAGGGC
TTGCCTTTGAACCAAAAATGGATTCGGTCTCTATGTTAACCTGCTCATGGAACTTTTTCT
GATCTCTTAATTTCCGTTTCTCTTCTTCTCGGTCTTGCCTGAGAAGAGCATATTCGTCTA
GCATTGCAAGTAGAGGAACGCCGTCGTAGGTAAATTGCATGTCACTGTTTTCTTCCCACG
CTCGAGTTTTGGCAATTAAAGTGTCCACAAGAGCTGGAATTTTGTTAACCAGAATCCGGG
CTTTCTCTGCCCTCTTGAGGTTGAGATGTGCACCTCTTCCTGCATTATACCTGTTGTCAT
CCCTATTGTAATCCTCAAGCCAACTCTCTTCTTCACAAGCAGACATCCATTTCTCCACTT
TATCAAGGATGTCTTTCCTACTAGCAGCCTCTTCCTTTGCTTTCCCTATTTGGTTATCCA
TGTCTGCAAGCAATTCGGAAGGGTCAACATTCCCAGACTCTATGAGGGCAATGATCTTTT
CCCTAGCAGCTTCGGGATCAATCTCAACATGAACACGTGCATATATATCTTCCAGTTCTG
TCTGTTTCTTAAAAGCAATTTCTCTCATCCTACTAGCTTTTAACTGATCGAGTCTCTCTA
CCTCCACTTCGGCCTGCTCTATAAGATCTAGTGCAAGAGCCCCGGGAATAGTTACTTCCT
CTACTGATGCAGATATGTTGCAAGTGACATGATCAAAGTAATGTCGCTCTTCATCAGAAG
TATCCATCAAATTCCAAAGATCAACTAGTTGACTTGCAAATTCTTGAAGCTTATGCAGCC
TTTGCTGCTTCTCTTCTTTTAGTGCTAAGACCGTCTTAGCCAGCATAGACAGAGTGTCAT
TGCTGATGCTCTTTGATTGCACACCGGTAGAGTCATTTAAGCTTGGATGAACCTCGGTGA
CAGTACTGAAGAAATCCATTCCAAGGACTGCACAAAGATCATGGACTGAACTTACAAACT
CAAGTACCTTTTGCAACCTGTCACTCTTTTCCTTTTGCAGTTCTTGCAGTTGAGACTGGA
AATCGTCTAACTTTTTGAGCGAGAGGTCCGACTCATCGACTGAAGGATCTCCCAGGTGTC
CGTTAGTCCCAGTAATTTCTCCACGAATCTTTTGTATCTGTGATTGAACTTCGAAAAACT
CTTTTATTCTCTCGTCCTTCTGTTTCCATAGCTTTTCCAGAGTAGGTGCTACGGCGGAAA
GTTGTTCTTTAATAGTTCCTGAATCTCTGTCGGGAATCTCAGCAATGGTTCTGTCACCGA
GAGCAGAGAAAAGACTGGTAAGTTCAACTTGGGCATCTGCTAAAGTCCTAAGAAGCTCAG
CCTTTGCCTTGGCTGCCTGATCTACCTTTCTCTTGTATACATCCAAACACTCTTTCTCTA
TCTCGAGAAGCATCCGATCCCTCTCATCATCGTTCTCCCCGACATCATCCCAGATTTTCT
GCAATTGTTGCAGCAGAGAACCACATGTAGTTTCGGCAAGTAGGGGATTTTGATTAGCCA
CTTCAGCCATTCCCACTGTCTCTCTAACCCAGAAACTTGGTTATTGTTAGGGTTTCAATG
TCTGTCTGCCTCCCCTCCTCAGATCTATCTAAGCAATTAAAGTCGGAATTCTTGTCCAAA
ATCGAAGCTGGGGAAAGAACTTAATGAGGGGAAAGAAAAGCGACAAGGCGGCTAGCAGCG
AGAGCGAAAAGAGAAAGGGAGAGAAAGAAAATGGTAAGGTGAGAGTGGGGACAGTGACTG
TGAGAAGTGAGGACTGAAGAAGAGAGA
>Ib_pnp_00189_03628
CTGCCATCTTTTCGCTGTTGTTTCTCTTTCCTCTTCTCTTTCGTTTTTATCATTTGGGTG
GGTCTACAAATCCATTTGCATCTTCAAAAGTCCAGTCTTTCTTTTGCTGGACACTCTTTT
CTTGTCTTCTTTCTTGTACACAAGTTTCCCTTTGCTTAGCTGGGGGTGCGGTGCGTGTGT
CTCTTCGTTGAATCTCTCTGTTAATCTTGGAGGCAGGAAGAAAGAAAAACAGAGAGGAGT
TTTGAGGAAGGATGGGAGAAGAGGAGAAGCCTGAGGTTTTGGAGGCTGTGTTGAAGGAAG
CTGTGGATTTGGAAAATATACCCATTGAAGAAGTTTTTGAGAATCTGAGATGTAGCAGAG
AGGGTCTCACCTCTGCAGCAGCTCAACAGAGGCTGGAGCTCTTTGGCTATAACAAACTTG
AGGAGAAGAAGGAAAGCAAATTCTTGAAGTTTCTTGGATTTATGTGGAATCCTCTCTCAT
GGGTTATGGAAGCTGCAGCTATAATGGCTATTGCCTTAGCCAATGGAGGGGGAAAGCCTC
CAGATTGGCAAGATTTTGTGGGTATTATTACTTTGCTTTTGATTAACTCCACCATTAGTT
TCTATGAAGAAAATAATGCTGGAAATGCTGCTGCCGCACTCATGGCTCGTCTCGCCCCTA
AAGGAAAGGTTCTTCGAGATGGTCGATGGAGTGAAGAAGATGCTTCTATTTTAGTTCCCG
GAGACATAATCAGCATCAAGCTTGGCGATATCATTCCTGCTGATGCTCGTCTTCTTGACG
GAGATCCCTTGAAAATCGATCAGTCTGCTTTGACGGGGGAATCGCTACCAGTGACGAAAG
GCCCTGGAGATGGTGTTTATTCTGGTTCAACTTGTAAACAAGGAGAAATCGAAGCTATCG
TAATTGCAACTGGCGTTCACACCTTTTTTGGAAAGGCTGCTCATCTTGTTGATACTACTA
ATCAAATTGGACACTTTCAAAAGGTGTTAACCGCAATTGGAAACTTCTGTATCTGTTCAA
TTGCGGTTGGGATGATAATTGAGATAATCGTGATGTACCCTATTCAAGGACGTAAATATC
GTCCTGGGATTGACAATTTACTCGTTTTGCTAATTGGCGGTATACCAATAGCTATGCCTA
CTGTTCTGTCAGTTACAATGGCTATTGGTTCTCATCGTTTGGCTCAACAGGGAGCTATTA
CAAAAAGAATGACTGCAATAGAAGAGATGGCTGGAATGGATGTCCTTTGTAGTGACAAGA
CTGGAACTTTAACACTGAATAAACTAACTGTGGATAAAAATCTTATTGAGGTTTTTGCTA
AAGGAGTAGACGCAGACACTGTAGTTTTGATGGCGGCTCGAGCTTCTCGTATGGAAAACC
AGGATGCCATTGATGCTGCTATTGTTGGAATGCTGGCTGATCCAAAAGAGGCTCGGGCTG
GTATTCAAGAGATTCATTTCTTGCCATTCAATCCAACTGATAAGAGAACAGCACTCACTT
ACCTTGACAGTGAAGGTCGAATGCATAGAGTCAGCAAAGGTGCACCAGAACAGATTCTTA
ATCTTGCCCATAATAAGTCGGATATAGAGCGAAGAGTGCATGCTGTGATCGATAAATTTG
CAGAGCGAGGTTTGCGGTCACTTGCTGTTGCATACCAGGAAGTTCCGGAAGGAAGGAAGG
AAAGTAGTGGAGGACCATGGCAGTTTATTGGTTTGATGCCTCTTTTTGATCCGCCTAGGC
ATGACAGTGCGGAAACTATAAGACGGGCTTTGAATCTTGGAGTAAATGTTAAAATGATTA
CAGGGGATCAACTGGCTATTGGCAAGGAAACTGGTCGTCGTTTGGGTATGGGAACCAACA
TGTATCCTTCGTCTGCATTGCTTGGACAGGACAAGGATGAGTCAATAGCTGCTTTGCCAA
TAGATGAACTTATAGAAAAAGCTGATGGATTTGCTGGTGTCTTTCCTGAGCACAAATATG
AGATTGTCAAACGCTTACAAGCAAGTAAACATATTTGTGGAATGACGGGTGATGGTGTAA
ACGATGCTCCTGCTCTTAAGAAGGCTGATATTGGTATCGCTGTTGCTGATGCCACTGATG
CTGCTCGTAGTGCTTCCGATATTGTTTTAACTGAACCGGGTCTTAGTGTGATTATTAGCG
CTGTTCTAACCAGCCGAGCAATTTTTCAGAGGATGAAGAATTACACTGTATGTGTTTTTG
TTCACTTCACTTCCATTTTGTGCGCATTTTTTGAATGGTTATTTTCTCTTCGAATTTCAG
ATATATGCTGTTTCTATTACTATTCGTATTGTGGTAAGTGCTCCATTTCATCTCCTTTCT
TTTTCGTGGTTATAATGAAAGAAAGGTTAGAACTTAGAACCCAATGTACAATACTGGTAC
TTCTCTTTTTCAACTTGACAACAGCTTGGCTTCATGCTGCTGGCTCTGATTTGGAAGTTC
GATTTTCCACCTTTTATGGTTCTTATCATCGCAATCCTCAATGACGGTACCATTATGACA
ATCTCGAAAGATAGGGTCAAACCTTCTCCACTTCCCGATAGCTGGAAGCTGGCAGAGATC
TTCACCACCGGCATTGTTCTTGGTAGCTATTTAGCTCTGATGACGGTTATATTCTTTTGG
GTTGCATACAAGACAGATTTTTTCCCGAGGATATTTGGTGTGCCAACACTTGAAAAAACC
GCTCATGATGACTACCAGAAACTTGCTTCAGCCGTGTATCTTCAAGTGAGCACTATCAGT
CAGGCACTCATATTTGTTACTCGTTCAAGAAGCTGGTCTTTTGTCGAAAGACCTGGGTTA
TTGCTCGTGTTTGCCTTTTGTGTAGCACAACTGGTGGCTACTTTAATATCAGTTTATGCA
AATTGGAAGTTTGCTGCCATTGAAGGAATTGGATGGGGTTGGGCTGGTGTGATTTGGCTT
TACAACATCATCTTCTATTTCCCACTCGATATCATTAAGTTTTTAATCCGTTATGCTCTT
AGTGGAAAGGCGTGGGATCTTGTTATTGAGAGAAGGATTGCTTTCACAAGACAAAAGGAT
TTTGGAAAGGAACAACGTGAACTCCAATGGGCTCACGCTCAGAGAACCCTTCATGGGCTC
GAAGTTCCAGACCCGAAAATATTCAATGATCAAGGAACTTTCTCCGAGCTTAATCAATTG
GCTGAAGAGGCCAAGAGGAGAGCTGAAATTGCAAGATTGAGAGAACTAAAAACTCTCAAA
GGTCATGTAGAATCTGTGGTGAGATTGAAGGGTCTTGATATCGAGACAATCCAACAGTCC
TACACCGTCTGAGAAAATGGGCGTCTCACATTTGGTACCGATAACGAAAATGTTGAGACA
TGCCCGGTTTTTTCATTTCCCACGCATCAACTCTATGTTCGATATTGAGGAAGATCCTTA
TTCTGGCTAAAGGTTAATGTTTATATATCTGTATTATCTTTGTTTATTGGGGTTTATGGA
CTCATCGACTGTAATTTTTATTATGGTTTCAAATCTTTACACTTCCCAATAATAATTTTT
ACTGTCAATGGTTGTCTGTTGAGGAACAATAAGATATAATCTATTTCTAAAGCATGCATG
TAACATGTTCATGTCTTATCGAAAAAAA
>Ib_pnp_00190_01546
CCTCAACCAAACAGACCTTGCTCACTATTGGACACTGCTCGCCAGCGACTCCTCCATCGG
CGCCAGATCCGAAGCTATCGCCTAGATCGGAAATAGTCGGTGCCTTGATCGAAGCTCAGC
CTACCTCCTTCACCGGAAGCTTTCCTCGGACAGGACTTTGGCGGCCTCAACCACATCTTC
CACTCCACTCTCTCTCTCCTCATCGTCATCCTCCGCTCTCCGGCAATAACAGGAGATCAA
GCACAGATAAGGTAATTTGTCCAACAATGGCGGCCTCTACCACATCTTCCACTCCACTCT
CTCTCTCCTCATCGTCATCCTCCGCTCTCCGGCAATCGTCAGCTCTTCCTTCTTCGATGT
ATGACTCTCCCCCAACTCTCTCCACCACCCGTGCCGTCTCTATCCCGTCCAAGCTCCAGG
AGTGCCGCCGCTTACTGTCGAAAAATTGCTCGGAACGTGGTTTCCATGGCTACGGGAGAC
GCGCCGGCGGAACTTGGCGTGGCTGAGACGCCTGAATTCGTGAAAACTGTTCAAGAAGCT
TGGGAAAAAGTTGAGGATAAGTATGCAGTCAGTTCTTTGGCTGTGGCTGCTGTTGTTGGA
TTAATTGGAGCAACAGGGTTGATTGGGGCAATTGATAAGCTTCCTTTAATCCCTGGAGCA
CTTGAAGTGGTTGGAATTGGATACACTGGGTGGTTTACATATCGGAACATCGTGTTCAAA
CCCGACAGGGAGGCTTTGATACAAAAGGTCAAAGATACATACAAAGATATCATTGGAAGT
TGATAAATTGTTTGTTAATCAAGAGCTATTGATTCATTCATCTTGTTCATTTGAATCAAT
TCAAATGATTTTTGCAGGCAATTGATAAGCTTCCTTTAATCCCTGGAGCACTTGAAGTGG
TTGGAATTGGATACCTGGGGTGAGTAAAATCATGTGTTTGCTGTACTTGATAGAATGACT
GTGGTCATATGAGTGGTTATCTATTCAAAACTTCATTTGAAATTCGGTTTTGATTTCTGT
TTTGTAGTGGTTTACATATCGGAACATCGTGTTCAAACCCGACAGGTAATTTTATCGATT
CGAGAGTGATTATTGAAAATAATTCGAGATTGATGAAAATGTTCATGTTTAATTGTTGTT
ATTCAGGGAGGCTTTGATACAAAAGGTCAAAGATACATACAAAGATATCATTGGAAGTTG
ATCATCAAGAACAATGTGATGCCTCTTTCTTTTCATCATCTTCTTCTTCATCAGAATCTC
TGACAGACACTATTATGTATAAATCTTATGAATCCCACTTTCCATCCTGCTTCTGGGTTC
ATTCAATCTATGTATGTATAAATCTACTTGCATAACAAAGCAGTTTTCACTCCCACTATT
AATGACTATACCTCATTGCTTATGATCATTTGAAAAAAAGAGCAGCATTAAAGATAATAA
TAATAACACACAAATGCTAAAATTTATTTTAACTTTTTACTTCGGTTAATTTGTACAATA
CGAGTGAATCTCGCCTCAGTTTTTCATTTTTTGGGCGTGATTTTTG
>Ib_pnp_00191_04631
TTTTTTTAAATATTAAAACTGTCATTTTCATCAATTTCATTCTTGCAAATTGCAAATTGG
AATTTACCATCAATAATACATGAACTAATTCATTGTCATATTGGTCTATGTTATACATAA
TGCATCAGTTCATAATGTAAAACCTTCACACATAAAAGACTTTAGACACTGAGCTTGGGG
TGGAAATCCGGCTTCACAACCTGTGTGATGAACTGATCAAAACAAGCCATCCTTATGCGT
TCAGGAGTAGCTGGATTGTCGAGAGGGAACCAACCATGGCACCCTGTTTCTGCTCTTGCC
GCGATAATGGCATCCTTTATCGCAAAGAAAACAGCTGATGCCAGAAAAAACGGAGGCTCC
CCAACTGCTTTTGATGAATGCACTGCCTTCGGGTTTGGAGCTTTCTTGAGAAGAGAGACA
CTGAATTTGAATGGGACATCATTGAGGGTAGGTATCTTATAGGTTCCAGGACCGCATGTA
TATAAGGAACCAGGTGAAATCCACTTATGAGCTGCGTCTCCCCATTTCAGCTCCTCCAGC
GCTACCCATCCTAGTCCTTGTATGAAGGCTCCTTCGATCTGCCCAACATCAATGGCTGGA
TTAATGGAATGTCCAAGATCCATGCAAATATCTGCAGACCTTGTATGGAAATCCCCTGTT
AGTGTGTCGATCTCAACCTCAGCAACTGCAGCTCCATAGGTGAAGTACGAGAATGGGACT
CCTTTTCCAGTTACCCAGTCAAAGCCGATATCAGGAGTTATGTAAAACCCATGAGCTGAG
AGATCTATCCGTTCAAAATAGCATGCTTTTGCTAGCGCAGCAAAAGATTCAAATGTACTC
CTTGAGGCAATTGGTGCCATCCGGGCCTTTATTTGATTACAGGCATCTAAAACTGCAGCT
CCATAAAAATCAGAACTTGCAGAAGCTGCCGTTGGAGAAGCATTTGGTACCTTATCAGTG
CTGGTCTCTGATATAAATACTGAACTTAGAGGAATGCCAAAGGAAGAAGCAGCAACTTGA
GCGACTTTTGTATGTAAGCCTTGTCCCATCTCCACGCCCCCGTGTGTGACTAGAACGGTT
CCATCAGTATATACATGGACAAGAGCACCCGCCTGTGTTAAAGAAGATAAAAATACATGT
AAGAACATATCAAATTGATGAGAATCTAAACAATTCGGAAGTTTGTTCCCAAGTACAGTA
GAAAAGGCAGAAAAAATAACTGATACTGCAGAGATTTCAATAAGCAAAAGGCTGAAAATA
GTAAGTGTCCTATATACTTGATCTCCAATTAAGGACTTGTAAAGCAAAAAATTAATCACT
TCAATAGGACATCAACATGAAAAGTACTACATGGAGGGCATATTAATGTAACCTGGTTCA
TAAACTTAGTTGTGAAAGAGATACCAAATTTTGTTGGTATCATAGCAATTCCCCGTTTCT
TCCATCTGTTACAAAGATTGAACTGCTGGATTTCTTCGCGAGCTTTCGCAAGGTTGGAAG
ATGACTTCAGTTCATCCCAAAGTCGCTGAAGGGTAAAGTTTTCAAGTTTCTGACCATAGT
GTAATATAGACCCTTCACATTGAAAATTTATTTCTCTAATTTCTTCTGGACATTTTTCAA
GTTCCATTGCTATTCTATGAATCCAGTTCTCGGTAATCAGCATACCTTGAGGACCTCCAA
AACCGCGAAAGGCCGTATGACTAGAATAATTAGTGAAGCACACATTCCCCTTAATTCTTA
CATTTGGTATATTGTATACATTGTCTGAATGAAACATAGCACGCTCAAGTACAGCAAGAG
ATAGATCGAGTGAATTCCCAGCATTGTTGTATATTTCTAGATCAAGAGCCAACACTTTCC
CATTGTTTGTAAATCCAACCTTGTATTTTCCAAGAAAGCTGTGGCGCTGGCCAGTTATCA
TCATATCTACATCCCGGTCCAATGTGATCTTGACTGGTCTATTTAACAGATATGCCGGTA
CAGCAGCTGCAGCAGCAAGAAAAGCAGACTTTGTCTCTTTTCCACCAAAACCACCACCAA
TGCGCTTAGTTTTGCAAACAACTTTGGATAAAGGAAGTCCAAGGACATGAGAAACATATT
GCTGGTGCTTTTGAGGAGCTTGAGTGGAAGAAATCATATGAACCTCAGTGCCACAATCCA
CTGTCCATACTAAGGTGCTATTTGGTTCCAGGTAGAAGTGTTCTTGGCCTCCTACCTGAA
CTTCCCCCTCTATGATCCTGTCACATTGTCCTGATTCAAAGCATGCATCTACATCTCCTT
TCATCAATTTTTTCTCTGTATTAGTGAAGAAACTGTTATGCTTGAGGGCATCAGCTATTG
ATAAAATTGCTGGGAGATCTTCATACTCAATGTTAACCATTCTTGCAGCCAGTTTAGCAT
GTTCATGGGTATCAGCAACAACAACTCCAATGACCTGTCCAATGGAAGTGACAATTTCTT
TTGCATAGAGTTCTTCATCAGCAATAACAGCTCCAATCATATTACCACCAGGAACATCTT
TAGCAAAAAATATCCCTTCAAAACCTGGTGCAGACTTAGCTTTCGAATCATCTATAGAAA
GAATGCGAGCATGTGCCCTGCGACTCATTACTAAAGCCGCATGTAAGCCACCAGCTGGCA
TGGGCGTATCATCAGTGTATTCGGCCTCTCCAGTAACCTGAAGTTTAGCAGAGAGATGAA
CCTCTGGAGATCCAACAGCAGTCCCATGTTTTATAATTTCAAAGTCCTGGCTTCCAACAA
CGGGGGGACGATGGAATGACTGCACGGCGGATAGATGAGATTCTGGAATATTTTTCTCGA
ATGAAGACTTCTCCCCCATTTGGTGAGATACCCACAGGAAGAACTTGAAGAAGAAACTCA
TAGTTAAAGATTTTCGGAACTCTACCATCCCACCTGGGGCATCATCTTTGAGCAAAACAT
CCTTCCCCAATGCTTCTAAAGCCCCTTTTAGCATGTCATCATCCCAATTCTTTCCAATGA
GAAATTCCTTGACTGCAGCAGCAGAAAGTGAAAATGGAGCAACTCCACCATATGCAATCG
AAGCATCTGAGACCACCCATTTTCCATTCTCGTCTTCTTCAAGGAAAACACACATCCCAG
CATTTACAATTGCAATATCATCATCCCTTCTATGTGCCTGTTTGAATTCTTTCACATGCT
CATGTGGCTTTGTCCATGGTAGAAATATTGAGAACAAAATTTCATCCCTTGCCAGATCAA
CTTTTCGATAACCAAGGAAAAACTTCTCAGCTGAGACAACTCTCACATTTCCTTTACAAT
CAATAATATGAAATCTGGCACCAGCTGCAATCCATAAAGGATTCAGGTCCGATATTGGAC
TAGCTGTACAGATATTCCCACCAACAGAGGCAACATTTTTAATCTGTGTTCCAGCAAACC
ATTTAATCTGTTCAACGAAGGCTCTGCACGACGAAGTCTCATGAACAACGCGTTCTTTTA
TCATCCTTTTGAAAAATTTTGCCAGCTCAACCAGTCTAACTGCCGAACCAATTTTCATAC
CTTCCTCATTCGTGCTCAGTTTATTCAATTCAGCTACATGTGTAACACATATCAAAACTT
TATATTGCAAATTCTTAAACCTCATTTCAATCCCGACCTCTGTGTTACCAACCACAAGCT
TTGCCTCTGGATATCTTGATTTCAAGTCTAGCAGATGTTGAAGTTGCAAAGGTCTATACC
ACTTAATTCCATTAAAACCACTCAAATTCAAACACATAAGCTTTCTCATTAACAACTCTG
GAGGAAAAATGAGTTCCTTGTCAGTATAGATGCTTCCATCAATCTTACTATATGAGATTG
GATGTTGGGCTTTGACAGTATTTTCTGATTTGCATGAGCAAGGCTGCCCTGTTGAAGGGC
AAATAAAACCATCAGATGGAACGCTTTGCAGAGATGTATTAGTATATGGCAGATTGTCAG
TTTTTGCAAAGACCCGAAATGCTTCTATAATAGGTCGATAACCAGTGCATCTACAGAGAT
TTCCTGCCAGACACTCTTCAATTTCCTCCTCAGTTGGGGATGTTGCACTTGACCTCAACA
ACGCATACATAGACATAATAAAACCAGGTGTGCAGAATCCGCATTGTGAACCATGTGACT
GGGCTAGTGATTCCTGAAGAGGGTGTAAACCACGTTTACGGCTTCCAACACCTTCAACTG
TAATCACATGCATCCCTTCAACAGAATACAATGGGGCTAAGCACGCATTAACAGCATAGT
GCACGCATTTCTTTACATTTTGATCAAACTGAGATACCATTACTGTGCAAGCTCCACAAC
CCCCTTCTCCACAGCCAAGCTTTGTCCCCGTTAAGCCCACATCTCTGAGATACTCGAGCA
GGGTCATATGAGCCAATCCATCTGGAAGAATCCGGCGGACCCCATTAACGTACAAGATAG
CCTCCTTGGATTCTTCCTCGATTGTCTCTAAGCTCTCTTCTCCCTTCAAAGAACCCATTT
TTCTGTAATATGGTATGCGATAATCTTGTTCTTGATCACTTCAATTTCTGCACAGACCAT
ACAAAGAGGATGGAAAAAAAATACAGTTCCAACAATCAGCCGCCAGCTGAAACAAGAATA
TGGGTTTGGTC
>Ib_pnp_00192_05234
AAAAAAAAAAAACACAAATAAAACTCTATTTTTTTTTTCAAAACAGCTGTTAAAAACTCA
AATGGAACAAGCCGAAAGAGTAATTCTCAAGTAGTAAAAGTTAAAATAGTCGTGTCAATA
ATAGACAGATTGGACAGAGAGAAGTAATAGATGGTTGATTTTATAAAAGTTGTTAAATGA
AAAAGACTATTTTGCATTTGTATCCAGCTTGATCCGATCCGATCCTGTGGGAATGTGGAT
TAAAATAACAAGGAAATATCTTGATGGTTTGATGGAGTGCAGAATTGCAAATGTGTAGAA
GATGAATGATATTGATAGGGTTGATAAATAAATATTCAACAACAACAACAAAGCCAAGGC
AGTGGGCAGTGGCCACTGGGCAGTGTAGTAGTAGTAGTCAAGCCAAGTATGATTAAATGT
GTTGTGGCAACCAGGCTGGAGGCTGTCCCCACATGCATTGCTTTGCTTTGCTTTGGCCGC
CTACTCTACTCAGTCATTAAGAGTGAGTGCATCAATATTCAATCTCAATCTGTTCTGTTC
TATTCTATTCTATTCATTCCACACTTGGAAGCCAAGGAGATTGGGAATCAAACACATCTC
TTTTTCTTTTCCTCTAAACTATTATATACATACCATACATGTCAACTAACAGTCCAGATG
TTGGAAGATGACCCATGCTCATCATTCATCTCTCCTTCTCCTTCTCCTTCTCCTTCTCCT
TCTCCTTCTCCTTCTCCTTCTCCTTCACAATTCCCGTCAATAAATAGCAGCAAGATAACC
TAATGATTTCATAAATATATATCTTATCTTCCCATCCCCACCACCATCACTAGTGATGAC
ATAATCAAAGCTAATTATTTACCCACACATGCACCCGTATGTATCCTCTCCCTCCTCTTA
TCATTCAATCTCTTCAACACCAAAATGACAAACACAATACTTGTATACACCACAACAACA
AACAACAACTTCTCAAATCACTTCCCAATTCTGATGCTTTTTCAGGACAAAAGGGAAAAA
ATGCCATTTTTGTCATCATCCCATTTTCATGTATTATATATAAGGAAGGGTACACATACA
CAGATCCAGATGATGAACGCTTTCTCTTTTTCTTTTTTCTTCAAATAAAACAACAATGGA
GAGGAGGCCTTCTTCTTCAAGTTGGAACCAAATATGCCAGGAAGGAAGGGCAGTCAAAAA
ATGAAAATATCAGCAGCCCAAAAAAATTCACACAACACAACCCCCACAGACTGACTGGGA
AAGGTAGGTTCAAGATGCACTGTCAAACAAAACCTTGAATTCTGCAAGTTGCACAGGCTT
TGGTCCTGAAACATTCGCAAGCCCTCTAAGCAATCGAACCACGTCAGCAACGTCGTCCAG
ATAATACTTGGCTTTGCTTGGCTTTCTTCCCACAGTACAAGCAAATATCTCACGGGGAGT
TGGAAGAGTGGCCTCTGAAACATTGCCCAATATACCCTCAAACATGTCCTCATCAGACTT
ATCATCTCCGATACACATTACAAAACCTGGTGGAGGAGTCCCATCGTTTGAAATTCTCCT
AAGAACCTTCTCTGCAGCCAACCCCTTGCTTATCCCCTGTGCAAATTGTGTTAGTTTTGC
CACTAAGGTCAGTCAACAAGGTGCAAATACACGTAACTACCTTTTTCATCTTATAGGAAG
GATTATAGAATAAAAAAGAGAGCATGTAACTCCTATATATCATTGGGTACTCAAGGCCTT
GTTTGATGTCAGGTTAATCAAATAATCATGTGGCTATTATCAGATAACACCATTTCATGT
AGGTTATGAAAATGAAAAGGTTCTTTGGGTGGTGGTTTGAGTAAAAGGATATGTAACTCC
TATATTATGTCTTTTTGTAAAAAAGAGTAAAAAATAATAGAGGGTCTAGTTTGATCTTGA
GTTAAATGACTACTGAAGTAGTTATTTTCAAATTAAAAGGTATTTATGATTTATAAATAA
ATAATGGAAAACATGTATATACAATATATTAAATATAATGTGTGATTCGTGAATAGATAT
ATTGATTGCACAGAGGCTAATGAATTAACTCCAATAAATCATATCAAACAAGGCCTTAAT
ATTTCAAAAGAATTTGAAGGATGCAACTAGTGAGTAGATTTGTTAACAAGGTATTGGGTT
ATTTTTGAAATAATTCCATGGAACTTAAGACAATATGGGTATAAATCTATAATGAATGCA
AAAAAAAAGAGGTATTTTGGTTCATAATTTGAGTGATGAGAAAATGGATGATTAGATGGT
ATGTTATTTGATATTAAACACAAAAGTCACTGGTACGGGAAAACAATAATATGGATTGTA
CTACAATTGGTTTAAATATGTATTGTGAACTAGAACTCAACTGGACAGAACTGATTTGAA
TCAATACATTTCCTCATCCCTAATCATCATAGTAATAGGGGTAAAAATCATACCTGCGGC
TTGACCTCGACAATATTCTGACCCTTATGAACAACCGCCGGTTCATTTGCAAGTACATTG
TCCAAATGGTCCACAAGTTCTTTAGCTTGGCAGGAACCAAAATCAGGGTCAGCTTCTTGA
TGATGCCATACCAATGCAGTCTCTTTGGCTTCGATGCTAGAACCATCAGTGGCCTCCGTA
TATGATTTCATCACAGGTTCCACAATTTCCTTCCATTCAAGATCCACAGATGGCAGACTG
CATTCCCATTCAGAGTTCCTGCTCCACCTTACAAAATACCCATGCTCAGCCGCTATTCCA
AGTCTCTCACAAGGATCCAACCACTCGCTAAGAGAACTTTTCCCCCTCCCGCTAACAATA
AACACTGTGTTTTTTCTATCATAGCAAAGTGTATTCAAAGCATCTATAATCTCCGCAGTG
GGCCGCATATTAATAGAATTTTGCGGAATTAGAGTACCATCATAGTCCAAAAATATGGCC
CTTCTACTAGTCCTCCTATAAGCCGACACGATATGATCGATCGACAATTTCCGAAAATTA
GGCGAAAGAGCCACTAGTCTGAAACCCAAACCCAAGCCGATGCCCCAATACCTCTTAGTA
TAATGCTCTTTACAAGATCTTTCCAAGTCAACCACAAAGCTACGTGCCCAATAACCCACA
TCATGAGAGCTAACATACTGGTAATGTTTCTCATGCCGCAAATGCTTCTCCGAATCAGGT
GTAGTGATCGCCAAATACAAAGCCTCCGCCACAGAATCAATGTCCCAGGGATTAACCCTG
ATCGCCCCACTTAAAGAAGGCGAACAACCCACAAACTCCGACACGACAATCATACTAGTC
CGCAGCTTGGCCTCCGCCATACCCTGCCTGCAGACTATATACTTGTAAGGAACCAAGTTC
ATTCCGTCCCTAACTGCATTCACGATACAACATTCAGCAACCGCATAATAAGCCGTCTTC
TCGTAACGAGCGACTGGACGGTCGATGAGAATGACGGGGACGTAATCGGAAGAGCTAAAC
TTCTCGTTGATTCTCTTGGCGGTTGTATATGTTTCCTTCATGGTATCCTGAACGTCTTTA
CCAGAACTCCTAGCCGGATTAACTATCTGAACTAGAACCAATTTTCCTTGTAATTCTTGA
TGAAGGTGTAACAGTTGTTCAAAGGCTAGCAATTTCAGACTGATGCCTTTGAAAATATCC
ATATCATCGACGCCAATTATCATCTTCTTCCCTTTAAACTGCTCCTGTAATTCTCTTACT
CTGATAGAAGTAGACGTTAGATTCATGACGGACTCAAGTCGGCCCATATGAATACCCACG
GGCAGGATCTTGATATAAATAGTACGACCGAAGTAATCGAGTCCAATATGTCCTCGTTTG
GATTCGTAATCAAGGCCGAGCATCCTACTACAGCAAGACAAGAAGTGCCGAGCATAATCA
AACGTTTGGAAACCAATAAGATCACAGTTGAGTAATCCTTTCAGAATCTCATCTCTAACG
GGAAGAGTTCTGTATATCTCAGAGGAAGGAAACGGACCGTGAAGGAAGAATCCTAGCTTC
ACCCGGTTGTATCTCTTCCTCAAGAAAGTAGGTAGAACCATGAGGTGATAATCATGAAGC
CATACGTAATCTTCTTCAGGATTTATGACCTCCATAACTTTATCAGCAAATAATTTGTTT
GCCGAGACGTATGCCTTCCAGAGGTGGCGATCAAAGCGATCACCGCGATCTGGACACATG
GGAAGCATATAATGAAACAGAGGCCATAGCTGCTGCTTACAGAAGCCATGATAGAACCTT
TTCTGAAGATCGTGAGGAAGGAAGGTCGGCACACAACTAAAATTATCCAGGAGGTTCTGA
GAAACCTCATCTTGTTCGGAAATATCTAGCTCAACCTTGAGAGAACCAACGTAGATGACC
TCAGCCTCGGGCGATAAACCGTCCTTCAATTGTAAATAAAGCGAGTCCTCGTCCAAACTG
AAGCACAATTTTCCTGTTTGGAGATCCCTCTGAGCATGGAGAGGAAGGAAATTTGTGACT
ATAATCATCCTCTCGCGAGAAGAGGATGAAGAAACGTCTGATTCACCGTCCAGATCGGAA
ATGATTCCAGGCGCGGTCAGGACCCGTGGAAGTGGCCTCGGAGTACTTGGAATGTCTAGT
AAACCCTCGGTAGCCAAGTCCAAAAGATTTGCACATGATCTCGATGCCATTAATGATGAA
TCCTTTCTTTCTATTATGTACAAGTTTCAATCAGAGTATGGATGGATGGATGAAAAGCAA
TCTCTCTATAAATTTCTTTCAAATTCAAACCCTGTTGAACAATGTATTTCTTTCCTATAG
ATATGAGGGGTGGTTTTCGGAAGAAATTCTTCCTCAGATAAAAGCTAGCACTACGGAAAG
CGTGAGCAGATAACGCCACAACCACAAACTATAAGAAATTTTGATGCGGTTGATAAATCT
GGTGACGAGAAGGGTGGTAGTAATCAACTAGAACTAGAACTAGCAGCTAGCGACCGAACA
ACAAAATCACACAAGATACAGAGAGCAGTAGCGTAAAACTAACTTTTTCTTCCTTCGCAG
CGTCTTCCATAGAAACTAAACGGAGTGGAAGCAGCAGCAGCAGCAGCAGGCAGAAACGAT
ATTCATACAAATGAAACGGAACGAGATCTTGAAGAGGAAATGAACAAGGAGAGTAAGTAA
TATTGGATGGAACTCACCTGCGCGCAAGAGATGATCGGCTCGGTTCGCTGTGGTGGAAAG
AGAGAGTGAGAGAG
>Ib_pnp_00193_01262
CCATCAACAACACAAGTCTTCCATAATTAAGAACAACAGAAGAACACATAACTTAAAATA
GAAATTTAATTGACCAATTTACACACAAACAACAATCTCTCCATCAACAACACAAGTCTT
CCATAATTAAGAACAACAGAAGAACACATAACTTAAAAGAGGAATAGACAGACTAAAGAA
GAAGAAATAAATTAAGCCCTGGACTTGAAAGGAATGGCTCTGATGACAATCTGGTGATAC
ATAGCAGCCAAAGCAGCTCCAATAAAGGGTCCAACCCAGAAGATCCAATGATCATCCCAT
GCACTGTCCTTGTTGTAGATGATTGCAGCTCCAAGACTCCTTGCAGGGTTAATACCTGTT
CCGGTAATGGGAATGGTTGCCAAGTGAACCAAGAACACTGCAAACCCAATTGGAAGTGGA
GCCAAGATCTGCAAAAACCCATCTCATTTTATTCAGCCAAATCAGGAAACAGAGTAGACA
TCACAACTCCCATAGTTTCAACTTACAGGAACATGGGAGTCTCTAGCGCTTCTCTTAGCA
TCAGTGGCAGAGAAGACAGTGTAAAGGAACATGGGAGTCTCTAGCGCTTCTCTTAGCATC
AGTGGCAGAGAAGACAGTGTAAACAAGGACAAAAGTTCCAATGATTTCAGCCCCAAGTCC
AGAACCCTTTGTGTAGCCATGGTTCACAACATTAGCACCACCACCCAAAGTTTCATACAG
ATTTGGTTGAAATCCCTTCACCACTCCGGCTCCACATATGGCTCCAAGAGTTTGCATCAC
CATATAGAATACTGCCCTAGTCAAAGAAAGCTTCCTCGCCAAGAACAACCCAAATGTCAC
TGCTGGTTAATATGCCCTCCTGAGATGCCTGCAGTGCAGTAGACAAGGGCAAAGATCATG
CCACCAAAAGCCCAAGCGATTCCCTGAATACCCACTGAAGCACACTTGTTAGGTGCTCTG
GAAACACCCATTACAGTTAGAACAGTGATGTAGAGGAAGAGGAAAGTGGCGATGAATTCT
GCGATTCCGGCCCTGTAAAAGGACCATGAGCTTAATTCGCCGGGCTCAAAGAAAGGAGCC
GGCGGAGCTTCTTTGTAGTCCTTGTCGGTCTGGGCTGCTGTTCCAATCGGCTGTCTTTCT
GAAAATTTGTTGGCTCCAAGTCTGACATCTTCTTCCTTCTGCTCCATTGTTGGGTTCTCG
AGCTTTCTTTGTAGTCCTTGTCGGTCTGGGCTGCTGTTCCAATCGGCTGTCTTTCTGAAA
AT
>Ib_pnp_00194_02434
TTTTTTGCAAGGAAAAGAAGGTACCTGCTTTGATGCAAATATTATTCATATTCAATAACA
ACAACAACAATAACAATATTAGCAAATAGAAGTACTAGAAGCTAAGTTAAGTGAACTAGC
AACATACTACTATTATGTATTCTTCAATAAAAGCATTATTATTACCAACTTTCTGCTTCA
CAAACAAATCTTGTACCTCTTCCTTCTGCAGTGGCCTTCATCATCAAACCAAGACAAGAC
AAGAATATGAACCCAACACTAACATGACTCACATAGAGGAGGAGAATAATAAGAAGAAGA
AGAAGAAAAATAAAATGCACATTTTTAGGTCCCTTTTCAGAAGAAATCAACCTCAAAATA
ATTCTCGGAGTTTTTCTCTTGTGGAGCTGCTGCCATGGAAGTTTTGTCGCTCGATGAAGC
TGCCGGAGTTGGAGGTCGTTCAATCTCTACAGGTCTTGGGATCTCGGGTGGGCTTGCACA
ACGAATCAAGGCCCAATTCACACCTTCAAAGAATGGATGCTGTTTTATTTCAGTAGCTCC
TCGTTTGTAAGCCAGCCTATGCTGTGGTTCCTTGACAAGCAATCCCCTTATGAGATCTCG
GGCAGCAAAACTCACCACAGGTGTTTCTGGGAACCTGAGTGGCTGACCGACAACATTAAA
CAATGTTGCCCGATTCCCAGAGCCCTTGAAAGGGGTTTTACCAAACAAAAGCTCGTACAA
GAAAATCCCAAATGTCCACCAATCAACTGCACTTCCGTGGCCTTCTCCTTTAACGATTTC
TGGTGCCAAATACTCATGGGTACCAACAAACGACATTGAACGGGCCCCTGTTGGTTCTGC
CATAAGTTCTGGAAGTGGGCTGACTTGATTCCTTATTTCATTCTTGGGTTTTCGTACTTT
CTTTGATTTACTAGAGAAGAACCGAGGTGTGAAACAGTTGGTTGGCACTACGCAGGACGG
CTGTATACATGAAGGTTCAATACAAGCAGGTTGGGCGCAATAAACAGAGTTTTTACGTAA
TGATTCATTCTCCATGGTTGCAGACTTGACAAGCGTAGGGCTGACACTACATCGTAGAGA
CAGATCAAAATCGGAGAGCATTATGTGTCCGTCTTCCCTCACAAGTACATTTTCTGGCTT
CAGATCACGATAGATAATCCCAAGCATGTGCAGGTATTCTAAAGAGAGAAGGACCTCTGC
AACATAAAACTTAACCGCTAGTTCTGAAAAGAATTTTCCTGGTTGCCTCTGCCTGAGTGA
ATGCAGGTCACCTCCGGGGCAAAACTCCATCACCAGACATGAAAATTTATCAGTTTCAAA
ATGGGTATACAATGTCGGGAGAAATGGATGATCTAAGCACTGTAATATCTCTCTTTCAGT
CTGAGCACGAAGAAGCTTCTTACGACCTGCCAGTGATGCCTTATCCATCACCTTCATGGC
GAAGTAGCACTTAGTACCACTCAACTCAGACAGATATACACTTCCAATATCCCCACATCC
CAACCTCTTCAACAACCTGAAATGGCTTAAGCCCAATATTCCATCTTTGGATCGGACAGC
CTGAATGGCTTCCCACCTTTCATCATTCGCTTTATGAGGTTTGTTAACGCTGCTACTTAG
GCTGCTACAAGTGCTTTCATCGCTTAAATCACTTCCGACACTTCCTCTACACAAACTGTT
CTTACCACTCTCGACCACCTCAGTCCCACTGTTCTTTTGAAGGCTACCCGTCACATCACT
AACTTTAGTAGAGGCCGAACTTTCCTTAATGGTGCCATGATCAGATTCTACTTTATCCAA
ATCAGTTCCACCTTCAAGTGAACCCTTTGCAACTTCTGTTTCAGATGCCATAGATAAACC
TGCTTCAAGCTGGTCAGTAAGAGCAATGACAGAGACCTGTTTATTAGGATTTCCTTCAGA
GGGGTGAGTTTTAATCATATAATCTGTTTTTGTGAAGAATCTCGGAAGCTGGATTTAGAG
GCCACTGAAATAAACCCAAAACCATAGTCCAAAAGAATCTCTCGTCTTCAGAGTCATGGT
GGGGGTTTGAAGCAACTGTAAGTACACCACAGAAAACAGATTTGTCTGCCTTGAACTCAA
GAGAAAGGCAAGAAGATCTGAAGTCCAAAGATCAGACCTTTAGGGTTTTGCTTTAGCAAT
TGAGAATGAGAGAGAAAAAGAGCACTACTGTTTGATAGAGAAAGAGTGACCACCACCTCC
TTCCCCTAAGATGTGTGGCGCTGGAAAGGGGGATATAGAGAGGGAGGGGGGCTCGGTTCG
GTTTGAGACAAGCAAGAAAGGTAGGAGGAAAAAGCCTTGCTTGTCTCTCAAAGTGTTGGG
CGTCTGTGTGGGCGGGGCTACTAGTACTACCCCCAATATCATTCATTCATAAAGAAAGAG
AGAGAACGAACATGGGGTCAAACCTAAAGTAAAG
>Ib_pnp_00195_01019
AATCGCCGCCTCGGGGGAGAGCTTGACCGCGGTTCCGGCGAATGAGGGCGAAGAAAGACC
CCGGCCGGTCCATTACACCATATTCTACACCAATCCAATTCTTCTAGCAAGCAAGCAATT
AGCTAGTTAACGAATCAATCATGGCTGCCTCCACCATGGCTCTTTCTTCGCCCTCATTCG
CCGGAACCGCGGTCAAGCTCTCCCCCGAGGCGGCGATTGGCAGTACTGGGCGCGTCACGA
TGAGGAAGACCGTGACCAAGAAAGCAGCCGGCCCCTCGGGCAGCCCCTGGTACGGCGCAG
ACCGCGTCAAGTACTTGGGACCGTTCTCGGGGGAGCCCCCGAGCTACCTCACGGGAGAGT
TCCCGGGTGACTACGGGTGGGACACGGCCGGGCTCTCGGCTGACCCGGAGACATTTGCCA
AGAACCGTGAGCTGGAGGTGATCCACTCCCGATGGGCCATGTTGGGGGCGCTGGGCTGCG
TCTTCCCCGAGCTGCTGGCGCGCAACGGCGTCAAGTTTGGGGAGGCCGTGTGGTTCAAGG
CGGGGTCCCAAATCTTTAGCGAAGGTGGCTTGGACTACCTTGGCAACCCGAGCTTGGTCC
ATGCCCAGAGCATCCTGGCCATCTGGGCCTGCCAGGTGGTGTTGATGGGAGCGGTTGAGG
GTTACCGCATTGCGGGAGGGCCACTGGGCGAGGTCGTGGACCCGCTATACCCGGGAGGGA
GCTTCGACCCGTTAGGCCTGGCAGATGATCCAGAGGCCTTTGCAGAGCTGAAAGTGAAGG
AGCTCAAGAATGGGAGGCTGGCCATGTTCTCGATGTTTGGATTCTTCGTTCAAGCCATAG
TAACCGGGAAAAGGTCCATTGGAGAACCTTGCGGATCACCTTGCAGACCCGGTCAACAAC
AATGCTTGGTCATATGCCACAAACTTTGTTCCAGGAAAGTGAGATGGCTCATATTTTGCA
AATTGTTGTTGACCGGGTCTGCAAGGTGATCCGCAAGGTTCTCCAATGGACCTTTTCCG
>Ib_pnp_00196_03111
GTTAATTTTATCCGTTATGTGGCGGTACAAACAACTGATTAGGATTCCAATTCCATGGAA
TCAGAAGAAGCCGCCGATTAACAGCAGCAAGTTGTATTCCATTTCTCTCCCCCTCTCCGT
CATCTTCCTTCCTTCTTCTACCTCCGATTTCAGCCCTCCCGCACAATCGTAGAAAGAGAG
TGAAAGTAAATATTCCCGGAAAAATGCCCGAATTCGAAGATGATGAGCATCGAACATATT
CTCCCAAGCCCATGGCACCGCCCCTGCCGCCAAGGGACTCGCTCATGGATCTCGATCTCG
ACGGTCCTTGGTCGTTCGATCAGATCTTCAACTCTAATTCAATGTCTCCTTTCTTCTTCT
CCACCTCCGAACAACCTTGCTCGCCTCTCTGGGCGTTTTCCGATGATAATCCCGTGGAGA
ATTTCGCGTCAACGCTCGCCGCAGATTTGCTGATTGAAAGAGAGGCCGGAACTGGGGAGA
AAAGAAAACAATCGGCGCCAATTCTGGGGCTGAATTATCCAGACGCCTCTTGTCTGCTAA
AGGAGAGGATGACACAAGCACTTAGGTATTTCAAAGATTCAACTGAGCAGCACGTTCTCG
CACAAGTCTGGGCACCCGTTAAGAATGGAAATCGCTATGTACTAACAACTTCAGAGCAAC
CTTTCGTTCTCGATCCAAATAGTACTGGACTTTATAAATATAGGACTGTTTCTTTGATGT
ACTTGTTTTCTGTAGATGGTGAGAGTGATGGAGTTCTTGGGCTTCCTGGTCGAGTTTTCC
TCCGTAAAATGCCAGAATGGACTCCAAACGTGCAATACTATTCGAGCAAAGAGTATTCGA
GGCTTAATCATGCTCAACATTTAGACGTGCGTGGCACTTTGGCATTGCCTGTGTTTGAAC
CTTCAGGTCAATTGTGCATTGGAGTTCTTGAACTCATAATGACTTCGCAGAAGATCAATT
ACGCCCCTGAGGTTGATAAAGTCTGTAAAGCACTTGAGGCAGTGAACTTGAAAAGTTCTG
ACATCTTGGATTCTCCAGAAACACAGATTTGCAATGAAGGTCGCCAAAACGCATTAGCTG
AAATCTTGGAGATTTTGACAGTTGTTTGTGAGACAAACAACTTACCACTAGCCCAGACAT
GGGTTCCGTGCATGCACAGAAGTGTTCTTGCTGACGGAGGCGGTTTGAAGAAGAGCTGTC
GAAGTTTTGATGGCAGCTGCATTGGACGAGTCTGTATGTCTACAACAGATGTAGCTTTCT
ATGTGGTAGATGCTCATATGTGGGGCTTCAGAGAGGCCTGCGCAGAACATCACTTGCAAA
AGGGTCAAGGGGTGGTAGGTAGAGCTTTCGCCTCCCATAACTCCTGCTTCTGCGAGGATA
TTACTCAATTTCGCAAAACAGAGTACCCATTGGTCCATTATGCGAGAATGTTCGGATTGA
CTAGCTCCTTTGCAATCTGCTTGAGGAGCAGTCATACTGGCAATGATGAGTATATTCTTG
AGTTCTTTTTGCCGCTTGATATGAGAGATGGCAGAGACCAACAGGAGTTGCTGGATTCGA
TGTTGGTAACCATGAAACAACATTTTCAGAGTCTTCAAGTTGCCTCTGGTGACGAACTTG
AAGAAGCTGGAAAGTGCATTGAAATAATTAAAGCCCCTTTTGATGAAAAAGAAGATCCTG
AACTAGAATCTTTTCAAATATCTAGAATCCCCGAGGAATTGAAAAGGAACGAAGCGTCTA
ATCTTGAGTCACCTGAGCCACAGTTATGTGTTAAAGTCAATGGAGGTATTCAAACTGAAA
CCGCCCCCGCTCCCAATGGGTCGCCGGAGAATAAAGTTGTTGTGACGAAAAAATCAGAGC
GAAAACGAGGGAAAGCCGAGAAATCCATTAGCTTAGACGTCCTACAACAATATTTTGCCG
GAAGTCTCAAAGATGCTGCAAAGAGTCTTGGCGTATGTCCAACTACAATGAAGCGAATCT
GCAGGCAGCATGGAATCTCAAGATGGCCATCCCGAAAGATCAACAAAGTCAACCGTTCCC
TTTCGAAGTTGAAGCACGTAATAGAATCAGTTCAAGGTGCAGACGCCACCTTCACTATAA
ACTCTATCGCAACAACAAATCCAATTCCTGCCACAGTGGGCAATTCCCTCCCGTGGCCCA
ATCAGCCAATCAAATCCGCCTCAACTGTAAAAACTGCCGAACCCATTGCTCCTCCCGATC
CAAATCAGCTCTGTCCAGAAATCGCGGACGAATCGAGCTTGTCCAAGACCGGAAGTGGGT
CAAGAGAAGAAAGTGCCGGAACACCCACCTCTCACGGCTCATGTCAAGGCAACAACCACC
CTCAAACCGACCCAATCATATCACCAATAGCCAACCAACAGTTAATAATAAACATGGATC
AAGAACACCCAACAGGGAAGATCGATCTCTCGGCTGCACTCTCCATCCCACAAGCTCTTC
TACTCGAAACTCAAGCGCAAGCTCCATTTGGAGCGATGCTAATTGAGGACGCTGGAAGCT
CACATAACTTGGGAAATCTCTGTAATGGGGGCAGCCAATTACCAGCTGGTCTTGAATATT
TAGCTAATACAAACAGGTTCTTTCCGTCCACAGAAGGAATGATGGTTACCATAAAGGCAT
CATATAAAGAAGATATAATAAGGTTCCGGTTTCAGTTGGGTTCTGGTATTCTGAAATTAA
GAGAGGAAGTAGCTAAAAGGTTGAAGCTGGAAGTGGGTACTTTCGACGTGAAGTATTTAG
ACGACGATCAGGAGTGGGTTCTGATAGCCTGCGACGCCGACCTACACGAGTGTTTGGATG
TGTCTAAATTTTCGGGTATGGGTAGTAATATAATAAGGCTGTTGATTCAGGAAGTTACGA
CAAACCTTGGGAGCTCTTGCGAAAGCTCGGAATGAATCTATGAATGAAGGCCAATTATGA
TTGTAGATTGATACTATTATTAGTTAATGTAGTATTCATATATTCTTGGTAGTTTTAGGT
GTTAGGAGTCGGATTTGAGTGAGCGAGAAAGATGTAGATTTCGTGTTTGTGATTCTAACA
TTTTTATTATTACTTTCCATGTTGTATATGTATCAGAATTCTCAATTCCTA
>Ib_pnp_00197_02468
[truncated: 36,053,850 more chars]
