# Supplementary material for: A bioinformatics approach to distinguish plant parasite and host transcriptomes in interface tissue by classifying RNA-Seq reads
Source: Plant Methods. 2015 May 3;11:34. doi: 10.1186/s13007-015-0066-6 (PMC4458054; doi:10.1186/s13007-015-0066-6)
Supplement: Additional file 8: — A multi FASTA file of the Cj_contigs_cg1. [file 13007_2015_66_MOESM8_ESM.zip › Cj_contigs_cg1.fa]

>Cj_contigs1.4_00001_01018
TAAAGCCTAAAGTAGAGGATATTTCGGATTATTTCTTGGTTCAGTTACTTAACGAGTTGC
ATAGTGTCGAAATTGTTCTGAGGAAGAGTGACTTGTATGTATATGGTTACAAAGCAAACT
CAACTGTATGGTACTTTGGTGATCTTTCCCTTGATATGGCCAGAACCATTTTTCCTGGAA
ACAATAATGAATTTTGCCCGATCAGATTTAATTTTTCTTACGGGGGACTCGGAAAAGTCG
CGCGAAATGATCGGGGCAGTTTAATGATAGGTTTTGAGCAGCTTAGATCGGCGATATCTT
CTGTACAGATTTTACCGAGCAACGTTCGAGATCGAAATCGTTTGATTGCTAGAGCAATCC
TATTGTTTATACAGATGATATCGGAAGCGATTCGCTTCAAATATTTTAAGAAAAAAATAA
TTGGAAGCGGGAAATTCCATTCCTTTATGCCCGATACCTTTGACTGTGATTGCCAAAATA
ATTGGAATACTATGTCTAAGAGTGTGTGGGAGAAACCCAACCTCAAAGCAAACTTTGAAA
GAGCAATTAAAGTTGGGGATAGAGAATTGAAGAGTGGAAAAGATGTTAAGAAACTTGTGG
AGATATTAAAAAAGCAGAATTGAGGTAATTATCCTAGTTTAGTTCATAATTATTTAAGTA
GTAATTTTGATTTATAATTTGTAATTGTTTATTTAAATTTTGAAAGGAAGAAGATGTGAT
GGAGTCCACCGGAGGAGCAACATGCATTTTTACTTTCTAGCTTAGCTTGATCTTGGTGGG
GCAAATGACTGAAGACTTTAATTGTCATACCATATGTAATAATAAATTGTGTGATAAATG
ACCAAACTTTGATTACCCTGATTGGAGGGGGTGAAAGACTTGGTGGGGTTTGGCATTTTC
TATGTACTGGGAAAGCTCTGCGTAGCATAGCAGGCTGGGTCATATGCCATCTGCCTTGAC
TATTAAGTGCTTTGCTTTGCTTACTTTTTGTTCTTAAAGATTCTACCCTTTGAGTCGA
>Cj_contigs1.4_00002_00554
GTCAAGTCAGACCTAAAGCAAACCATGCCCTAGGCCCCTGGGAGACAGCCTGAGCTGTTC
CCAACCCTAATTCTATTTAAAGTTGAAGTCTTTTTGCATTTACATAAGGGAGAATCTTAC
TATGAGAGAACCATTTATTCTAGCACAATTTACATTTTGAAGACTGCAAATGATGGATCT
TAAGTTTCATCAACATACTAATTTGAAAACATGAGTACATCATGAGTAATTTAAGACCTC
ACAGAAAGTTTCAAACTTTTTTCAAGTTACAAGAAAACTCATAGATTGATGCAAACAAGT
AGTTTCTATGAGTCGAGTTGGGCATACCAGATTCCTTGGATTTTGACATCTTTGGCGGCC
TTAGCTCCCAAATCAGTATCAGAAGGCTGAACGCTCTCAAACACTCCGACCACCTCTCCT
GTCTCCGGCTTGCTCTGTGTAACGCTAAAGGTGATCTTTCCCGTTGAAGAAGCCACATTC
TTGATGTTCTCCTTCTCAAGTCCCTCCTCGTCTCCTCTCCCACCAGCAGGCAATGCAACA
GCATTGTAATAACC
>Cj_contigs1.4_00003_01167
GTGCCCAGCTCCGAGAGTCTCTATAATGTTTTGGACATCAACTTTGACTCCATCAATACC
ACATGAGGCCAGATAGGCATGAAGTTCATTGTAGAAATTGAAGACCTTCTTTGGGTGCAC
AAGGCCCAACCCATGGACTGCAAGGCTGTCCATCACTATATCCGGTTGGTTTCCAAGTAC
ACCTGGGGACTGAACAGGGTAAGCCAATGCAGTTTCAAAAGTTCATTATAGAAATTGACG
AACTTCTTTGGGTGCACAAGGCCCAACCCATGGACTACAAGACTGTCCATCACTATATCT
GGTTGGTTTCCAAGTACAGATGGGGACTGAACAGGGTAAGCCAATGCAGTTTCATAGTGC
TCCATTCCTGGACCAGCTGGTTGTACTCCACCCCAATACCCTGCATAGCATGCCACACAT
ACACGTACTTCACTTTGAATTGTTGCTTTACTTGCTCCACAACTTGCTTCAGACCAGAGT
CTTGTTCATCTTGTGTTTCATTCTTTTGGAATTTCTTGTTCTCTTTTATCCCTATTAGTC
TGTTTGCAAACCTGCAACACAAATGTTAGATAGTACATGAAAACAATTGTATATGAAGAG
GAAGAAAAAGAAAAACACTCAATGTGCTCCTCCTTAAACAACACAGTCAGACAGTCAGTG
TCTTTGTGTTCACAACCAATTTGTTGGCAGCCATCATCTATGATTATAAAACATGGAGCG
AAGCCTCCCTTAGACAAGCTGCAGTATGCATCAGTAAATAAATGCCAAAGAACTCAGCAA
AATTAATAAGAATGTGCCTTTTATGACCTTATTCAACACCATTTGCTGTGACATCAGTGT
ACACATACCTGATCTAAAGGTATACACAACTATGTCCCCGCTCCATCCAGTACTAGTGAT
TTGACCAATGGAATTAATATCAGTAGCCTCACACTATCTATGAATCTTCGTTGTAGCGCC
TTAAAATGCATGTGGATCTATTCATTTGTAATTCTGGGGAGCCGGAAATCCAATCGCCTA
TGAATCTATTCATTCACCACCCTTCTCTGAATCGACCTCCATCACAGATTCTCTCCCCAT
CGCAGTTGCACCGTCCACCACATCCAGATCTCCCCAAACATCCATCTCAAAAGCGTAGAA
GCCCTTTTGCTGCCACATTTAGATTTT
>Cj_contigs1.4_00004_03257
GCCTTTGCACTTCCGTCCGCGATACTGCGATTGTTTCAAACTCAGTGAAGTTCTGTTCGA
GTTCTCCATCTAGGCCGCGGAATTTGACTCGATTTGGATCTACCTTTGCCACAGGTTCCA
CTCTCTTTTTGAAGACGGCTACTGGTTATCCAACAAAAGCAGCTGCCATTCAAAGAGGAT
TGGTTAGAGTAAGATGCGAGCAGAATAGCAAGGAAGGCGGCAGTAGTTTAGACATTTGGG
TGGGTCGATTTGCTATGATTGGATTTTCAATTTCTCTTAGTGTGGAAATATCCACTGGCA
AATGTACCTCTCTCCTGGATACATACACCTTTAGCGTGCGATTCTAGTCCGTAGACACAC
AAAATTTCAACGTCAACGACGAAGGCGGTGGAGATGGGAGGAGGAGATGATCCGCAGAAG
CTAAAGAAGATAGCTGGGGCAGCGTATGACTACGAGAACGATCCCAAGTGGGCTGATTAC
TGGTCCAATGTTCTCATCCCTCCCCATATGGCCTCCCTCTCAAACATTGTCGACCACTTC
AAGCACAAGTTCTACTAGCGATTCACTTATCCATGAAGAGCAAGTTCTACCAGCGATTCG
ATTACGCAAAAGGGAAGTAAATTAGCTAGGAATAGAGTCAATAATTAAACAAATATCTTA
TTTGGATCTTATTGCTATAAATGTGCCATTTATCAGAAGAGCATTAAATCCTTTATATTT
GTCTAATGAAGCAATGCAATGACTCATATTTCATACACTTTTTATGCTAAATCTGTTAAA
CTATTACTGAGTATTTAAGTTACTTTATGTGTAATGTCTTGACTATAATGCTTCTGGTTC
TTTAGTTCTCAAAATAGAAATGATTTGGCTAACATGGTTCAGTTCTAGGTGTAGCCATTG
AAACCCCAACAAGATCATATTGCACTGAATTGATTGCACCCGATGAAACTGATGATCCAG
TGAAGTTAGCCAATGCTAAAGACGGGTTCTTACTTAAACGACAAATATACACATTAAATG
TTCCCCAGGTTGTTGGAGGATCTATTTTATCTGTCAAAGCTCGTTGGTCCCAGAAAGTCC
TATATCAAGATGGTCAAGTTTGCTTGACTATTCCTTTCAGTTTTCCAGTGAATGTCAACC
ATATTGGGAATAAGAGTAAAAAAGAAAAGATAACTTTGAATGTGAACTCTGGTGTTGGGA
CTGTTCTTTGTTGCCAAAGTGCTAGCCACCCCTTAAGGGAAACAAACCGCTTGGCTGGTA
ATTTAAGTTTCATTTATGAGGGAGAAGTGTTTATGTGGTCCACAGATGACTTCAGTTTTT
CATACACTGTTTTAGTTGAAAGTTTTGGTGGTCTGCTCCTGAAGTCTCCATCTCGGCACG
ATTTTGATTAGAGGAGTATGTTTTGCTTATATCTTTATCCTCGACATGACATCCAAAGGA
AGCTTTTCAGAAGGGAAATCGTATTTGTTGTTGATACAAGTGCAAGCATGCAAGGAAGTC
CAATCGAGCATGTGAAAACTTCATTTCTGTCTGCTCTCTCTAAGCTTGGTCCAGAACATA
GATTTAACATTATTGCTTTCAATGATATGATCTTCTCATTATCATCAAAGATGGAGCCAA
CCACTCAGGAAACAATCGAAAGTGCACCCAATGGATAGACCTAAATGTTGTAGCCAATGG
GAGCACTAATTTTTCACCGGCCCTAGATCAGGCAATGAAGATGATTTCTAAGCCCAGCCA
TTCAATTCCTATTATTTTCATTATTACTGATGGGGCTGTTGAAGATGAACGAGAAATCTG
CGAAGTCATAAGAGGCCAGCTGACAAAAGGATGCTTGAATAGTCCTAGGATATGCACATT
TGGAATAGGTTATTATTGTAACCACTACTTATTACAAATGTTTGCAAGCATTGGAAGAGG
CTACTATGATTCTGCTTATGATACAGGTGTGACCTGCTTGAAAATCTTATGATATGTGAC
ACAAGTGCGTTCCTTTTATAACTATAATAACTCATTAACTAGTTTAGATTCTCCTTATAT
TAATTAATAAAATACTCATGCGGCCTTTCCTTCAGTGTTAATGAATGTTGCATGTTCCAT
TCTTATACTAATGCCTCTTTCAGTCCACCAAGTATGGAGTTACTAAGTTAGAATTTAAAT
GGGTGGATCCTTTAAGGGTGGACCTAGGTTGCCAAGGTGTATGCCACTGGAAATTATTGT
CCTGGACATGTGTACTCATGTGTTAGCAGGTTCAGCTTTCTACGACTAGATAGATATTGA
GCAAGGCTCATCCCTAAGTGAGGTTGGGACATGGGGACCAGCAGTCGATACACGTCTAGC
AGACCAACCTACTATGAATCACATGGATAAGTAAGTTGGGTTGAACAGTTGGTCCATTCC
AACGTGGATTTTGCTAGTGAAACTCAAAGTATCCAGTAGCGACTGTTACTGAGTGCTAAG
ACCAAGGGAGAAGCAGTGACCAAAGTGCATAGGATGAGCAGCAGGCGGGTGCGACCAATG
AATAGTACACTCTGGTCAGCATTCAGCAAACCGGCCAATGTGAGCTTTCACTCGCTCTTT
GATGAAGTGAGGAAGCTGGCCTCGAAGCTCATAAATTATCGCCAAATAAGGTGTCAGCTG
CAAACTAGTAAGCTCGAGTTCATCACATTGAGATCTAACCTGTGAACCACTTCTTGGGGA
ACCCGATCCTACTATCACAGACGTCCTCACTTGTAGCTGCGACCAAACGAGGACACTTCC
ATCGTAGATGCCCTCACTTGGATGGGACCCGATTAGAATCTCAACGACAAAGCTCACCCT
GATGTTATCTCTCCTGATGGAGCTGCTACTCGAGAGGCTTACCAGAGTGATCTTTCCTAC
CTCAAGAGAAAGGTTGTTCTCATCTTGTCTCTGTTTTAACTATCCATCGGGCCAGATCCG
TCTTTGGATCCGAATATGGATTTGTTGCAAGAGTCTAGTTGGGAGGAGCTCCACAAAGAG
GCCCGCAAGATCGAAAGCGATCTTGATGTCAAGCTCTCTTCTTACGCTAAGCTCGGTGCT
CAGTTCACCCAAGGAGGTTATGTTGATACTGGCTCACCAACTCTTGGGTCCAGCCGATCG
TGGAAGTCCATGGAAATGGAAATTCAGTCATCACTTGAGAAGCTACAGGATATAGATGAT
TCCATGAGCAGGTGTGCAGCATCTGCTGCACCAACTACTTCTGTTACCCAAAAGTTGGCA
AGGCACAGGGACATACT
>Cj_contigs1.4_00005_01054
TGAGAAGCTTGTACAAGATAGGAGAACAGTGAAAGCAAGAAAGTGTGTTTCACCCTTTGC
TAAATAAAATCTTCATCTTTCTTTATTTCTGGGTTCCTTCATGTGCATCATCAAGAATTG
AAGAGAGATAGATACAAGCATGTATATATTAGCCCCAAATCCTCATACCCCATACACAGA
TTTCCACCATAACCAGTTCTGGAGAAGCTTGAATCTGCAGCAGAAATCACAAGGTTTTGG
TTTTGCAGACAAGAGAAGAGGTGAATGGAAAAAAGTAAGAACAACAAACAGGGAATGGAG
AATGAATGCTTCTTGGTTTGATCTGTTCAAACCCTCATCTGTAGAGATGAAACCCATTGA
AGATTGTGAGCAGCTTGACCAGATTTTATCAGACCTCTCAAAACCCATCATCATTGATTG
GATGGCTGCTTGGTGTAGAAAATGCATATACTTGAAGCCAAAACTGGAGAAAATGGCTGC
AGAATATGACACAAAAGTAAAGTTTTACTGTGTGGATGTAAACAAGGTACCCAAGGCCTT
AGTCAAGCGTGGAAACATATCTAAAATGCCAACCATTCAGCTTTGGAAAGATGGAGAAAT
GAAAGCAGAGGTGATTGGAGGTCACAGAGCTTGGCTTGTAATTGAAGAAGTCAGAGCAAT
GATCCAAAATTTCATATAGGAGACACCTTTCTCTTTTTTTATTGTTCTGGTAAATAAAGG
AAAGACCAAATATGTAGAGTGGTCTATAATACCATGAAATGCTTTCTAAAAATCTCAGCA
TAGGCATGATAAAAAAAAATATGAGTGAGAAAACAGGTGCCATTCAAGAAAATAGATATG
GAGTTTGTCATTTATAGCAGAGAGAAATTTATCAGGTCTTGCTGGATTTCTTGCCACCGA
TATGTTCAGACTCGTATAGCATATGATTTATGAGGCCTCTTGCAGCACTGCATAAGAAAA
AAACATCAGCACAAAGGTAGTGTTTGGCAAACCGTAATAGAATGTAATGTAATCACAATA
ATAATAAAAAAAAACACGAGAAGCAAACTTACCC
>Cj_contigs1.4_00006_00307
TTTTTTTTGCTAAGAATATAATCATTCATTCCATTCAAATCATAAATTTTATTTGTTGTT
CGGAAACCAAGAGCAAATAACTTCCACAACAAGTGCCAAAGTATTATGGCACTCAACAAA
CACAGACTGATTCATTAAAACACAATTCATTAGCAGGAGCAGGGGCATCCAGACACACAG
CTGAGCATAAATGAAGAGCAATTTAAAAAGCACCACCACGGAGACGGAGGACAAGGTGCA
GGGTGGACTCCTTCTGGATGTTATAATCAGCCAGAGTTCGTCCATCTTCCAACTGTTTTC
CAGCAAA
>Cj_contigs1.4_00007_01175
ACAAAGACTCACAGCTGCTTGACTGCTTCACCAAGAGTGATGGCAAATTCAATTCAGCGA
GGCTGCTGGATGCGGCGAGGATTGCACTTCGGGCTAAGAACCCTTGCTGGCTTCTCATAG
TACTTGGGTGGCACCACAAGGGATTTAGGACCTCTCTCCTTTATCAAGCTTGGACTTTTA
ACCAGTGCACCATAATGTTTTGCAACACCTGATTCAGGCATGCTGTTGAGAAAGGGATAG
TTTCCTTGACGAGTTCCAATTGATTGGAGAAATTCTTCATATTGAGCTTCCATGTTCAAG
ATGTCCTCATCAACATCAACATCAATGGTGTCTGGCAGCATATCAGCAATATCGTTGTTC
CCATATTCTGCTCCCTCCTGGTTGAGCCAGTAATCATGGAACCATGTCGAATTGGTCACC
AAGTCCCACCATTCTGGTGAGAAATCCTCCACTTGGCGCACAGAAGCAGGAATAAATGGT
GCGGCGTCTGGGTTCAGTGTTGACCCCATTCCAGAAACTAAGGTCATCCTTCTTGTTCAA
ATAGATATCTGCAGTCACAAGAGAAACATGCTTATTACACATGAGCACCACAAGATTAAA
AGTGTTTTGAAAGTACAGTAAATGGAAAATGACATGGCTCCTGCAAAAAAACAAAGGCAG
CTTCATCTCTAGAGTGATTTGTCAATGGAAATTAATGATTTCTCGCAAATCAGGAAAAAA
TAACATAGCAAAAAGGCGGTCCATTTAATGTTAAAAGATGATTAAACTTACTATAATTAA
AAGTGAAATGAGAAATCTTTGACCTAGCCGAACTTAACCGATCAGATTTCAAGATAAAGT
TCAGACATCTGATCCTCGATAGAAATAATTCATATGTAAACACGATAAATAAAGCCCCCG
TCGGAATAAGAGCAGCACAATCAATCTGTGTCTTGAAAAATATTTAGCACACAGTAGATC
CTATCCGGGGATCGTCGAACAGAAGCTAAATCGATTTCAACCGCAGAATTAATAAGGAAT
TGAGATGTGTTTACACTAACCTTGATTTGATATGAATAAAAGACGGCCTTATCCGAGGAA
GACGACGTACCCGTATTATTTGCGGAAGGCAAATACTTATGCGTAGGAGAGACGATGCTC
AAATGGATCGGAACCGCCTCCGGTGAATGCGGGCT
>Cj_contigs1.4_00008_02906
GTGGTGATTCTCTTGTTTCTCTTCAAAATCAACTATGGCTTCATTACTCTTACACATGTA
CTCCTTATGTTGTTTAAGAAGGGTCTTAGTGGCCGTGAGTTTGTAACGTATCTCTTTGTT
CATCAGATCTACCTTCTCCCATGCCTCCTTTTGTGCCTTAGCTATTGATACGATTGACTT
CAATATTTTTCTTCCTAGGCGAGCAACGGCTCCTAGGAAATATTCAATTCGTATAAATTA
CAATTCATAATCCACATCTTCTCGATATACTTTCCTTGAATATCAATAAAATTTAACTCA
TTCAACATCTTTAGTAGGCATCTATGGTTGCTCGACATATGAAACTTGTACATCTACCTT
AGGTCTCTAATCTTCATAAACAACTTCATTAGACTCTATATATGTCTAAACGAAATGATG
TTCCTCTGACATTATAACCTTAGTACAATCCTCTTCTAAAGTATTGAAGGTTGAATTATC
TCTCTAATCGGGTGCATAGAGTATTTCTATAACCTCAAGTTGATATTTAGTGAGACTTGG
TTCAGAGATATCTAATTGAGCTTCAAAATGCACATTGAAATTTAGTAGGTTAATGTTTTG
GGGTGTAGAGGAGGGTATAATCTAAAGTATGTGAGGTGGGGTTCTGGTTTCAATTGTAAG
GAGTGAATCTTGTTTGCTGTGGATTTCTGGTTGTATGGAGGAGATGCTTTCTGGTTGTTT
TTTGTGGTGGTTTCTTGTTATTGGCCTGATGGGGTTGGTTCTGGTGGAAGGTTTTCTAGG
GTATAATACGATCAAATTTAGATCTATCTAGAAGGTGAATCTGGTATGGTTGTGGGTACA
ATTTTTCCTTTCTCAAAAGGCATGTTGGTCTTTTTCCTTATCTTACATGCCTTCCTTAGC
TCATGTAAAAAATTTGCCTCATCTTTAAATGACTATCCTCTCCAGTTATCTTGAACAGAT
TGCGAAAGAATCTTGGCCCTCCTAATAAACAACTCATCAAAAACCTCGCTGATCCCCTCA
ATCATTGTCATCATCATCATTTCAATCATTTAAATGTCCTCCATCCGCTATTCCCTTTCC
CTTAGGGTCAATCTTTCTCTTTATCTCTGCATATTTTGCCTCAAAAAACTACTCGTATAT
GCACCTTTCTACATATGTGCATTGTAGCCAGTCCAAAGCAAAGTATTAGTCCTCCGTGAA
TATATTCCAATTTTTTCCAATAACATATATACAGTTGAATCTCCATTCAAACCACCCTAT
AACTTTTTCAATGTCTAAATCTAAATTAGATACGGAGTACGATTGAGATAACTTAGTGAA
ATGATCTGTTTGTACTACTAGCTGTAAATTTCACACATAAAATGATGTAATTTGGAACTG
GCAGTTTTGTCATCTCTGTATAATGACACAAGTTGTTCTCAACAATTACATGCATCTAGG
AAAGTCTTAAAAAAGCACTACTAGCTATAAATTTCGCACTTAATTTCCTATAATTACTAA
TCTGTTTTCCTCTCCATTGTTCTCTGCTTTTAAGATTTCTCCTCTCTCCGAAGTAGGTGT
TAGATAGAAATTGAAAAAGAAGTTAAGGAGGCAAACCAAATACGATTCCAAATTAATTTC
AGTTACTTGGAGTGGCGTGTCTATTGACTCTTTAGATTCTTGAAAACTTTATGTGGGTAT
CTTTAAGCTTCATTACATTGGTTTGGGGTTTCATTCTTTGGTTCAAGGTTTGAGCTTTAT
GCCGATTTGTTGCAAATTTCAGAATTCTCACCAGTTGAATAAGGTATTTGGTGTCTTTTC
TTTGTGTCTCTTTTTATGGGTTGGTTTTGATTTTGATAGTGAACTGTGTCATGTGTATAG
ATACTTTGATAGATGAAATTTTACGCTCTGAGAAACCTGTAAGCAGAGTGAAACCCGATA
TCACAACCTTTTTTTGAATATCAGAAAGTTGACATGGAGTTTGGTGATTACCTTTAAAAC
CAAATCTTCAGAAACCGTGGATAGATACTGTGTTGAAGCCTCCAGATTGAAATATCCTCC
TTTGCTTATAAAATTAGCATTAAAATGCTTTATAATTGTAAGAGAACATCAGACATTAAC
CCATTGTCCCAACTCTTTCCTCCCAATCTGTCGTTTGCTAGTGATTCTTCCTCCAGTGAC
TATTCAGAAACAGATGTTATAAACTGGAATATGGCTCAAAGTCTTTCTAAAGGGAATGTT
CCTGGTCCTTTCGTGAAGGTTTGTTCCTTGTCTGTTTTCTCCATCAAACATGGTCCAGGT
ATGTTTTTGCAGATCTTCACACATATATTAATTTATATATTTATATATAGTGTTTTAGTG
GCATTGGGGGCTACTTCAGATATGACTATGTTTCAGCAATGTAGAATACTTCATGGGCAT
GCAATAATGACTGGTTTGGATTTGAATGTCATTGTAGATAGTGCGCTGATTGATGGGTGT
GGGACATGTGGGCTTTTTAGAGAGGCACATGCCGTGTTTGATGAATTGCAACTGATGTTG
AATGCTGTAGGATGGAAAACAAGGATGTCAGGGATTGGTGGAACAGGTAGAACGATGGTT
CAGGAGGAACCAAGAAGAGCATGGTTTGGAGCTTTGGATTAAACATTATACATGTTTCAT
TGTTGCTATGGGTAAAGCATGCCAACTGGAGTTTTTTGACATGACATCCTTGATAATATT
ATTCAAACCAGATGCACCAGTCTGGCGTTCACTATTGAATGTTTATTTAGATTTCCGATT
CAGCGGTATTTTTGGATCCTTTGCTCTCTGAGGTTTTGTACAAAATTGAATTAGAGGACT
TAAGGTAACATTTGAGGGTTTGTATGCAATGCGTAGACGTATACACCAAGATCTTCACTG
AGCAATAAAAAATACTACCATTGTCT
>Cj_contigs1.4_00009_02345
CTTCGTCCACGCTCCCATTCCTTCCCAACCCTAAACGTCGCTACTTTGCTCCAGTCCATT
GCTCCAGGCCACCCTCTATGCTTCTATCCGTGCTGCCTTTCATCCGTCGCTTTATGCCGC
TTCGTCTGTTGCTCTAGGTCGCTCGAAGAAGAGGCTCCTTCATCCATCGCTCCAGATCGG
TAAAGAAAACCGCTCCTTCGTCCACCGCTTCAATTGAAAGCAGTTTGGAGGACGTATCGA
AGGCCGTATGATAAGTCAGGTGGGCACGGGTTGGATGGAGTCCTATCATCCCTTACACAT
TTATAGTGCCTAAAGAATGGGAAGAGGTCCCGATTTCAATTGCTGATCTAAGAGGTACAG
ATATTGACTTGAGATTTGCTATCCCAAAAGAGGGACGACTCTCTGTAATTGTTGCGCCAG
TGAAACAATTTTTAGATGGTCTTGGCGAGGATGTCAACATAGAACAAATTAGACCCCCAG
AAAAGGTGATTAATGCATTCAGGCCAGAAGTGATTGGAGAGAGCGTTGAGGAGAAGGTGT
TAAGTGCCCAAGTAGCAGAACACTCAGGGAACCACCTCTACGTGTTCAGTGTAACTGGAA
ATGGTGCAGTTTGCATCACTGAACTTTTGCTTCGATAGTTCTTTGCTTGATTTTTTTTGC
TGCATATGATATGCACACCTGGAATGAGAAGTTTGAGCTGGTGGTACACTCCTCACATGG
CCGCCGCAACTCATGCCATTGCAGAGCAGATACCATTAGTCGAATTTGTGCTCGAAGTCC
GAGATTCTAGGATCCCTTTGTCATCAAGATACAAAATACTGCAAAAATGTTCATCTTCGA
CGAGGTGAATTATAGTTATGAACAAGACAGATCTTTCAAATCGCTCATCAGGAATCTGGT
AAGTGGATTTTTACTTACATTCAGCATTTTGACTGCTTTATAAAATTTGTACTCCCAACT
GAGCAATAGTTTGGAGGGGGCAACCGAAGTAGGATCACATGCCAAAGTTTATGTAAAAAA
TGTTGAAAGAAGAGAAAGAGGATGGTATGATGTGATACTTATTCCAGAAAGTGAGTGCAA
ATGGACATTCAAAGAGGGCGATGTTGTAGTATTTTCTACCCCTCACACTGGATCAGTCTG
ATCAAGGAGAACATTTGGGGATGATGAGGAGCTTGAGATCAATGGCTGTGCTACTGGTTC
AGTCAGACGACATGTACCTATTGATAAAAGGGATCCTTTTGGGGAAATCTGACACTTTTA
TGTTGGGGTATTCTTACGATAACAACAAGATTGATGATGATCATATTCTGAAAAAGCTAC
AACCGAGGGGTGTGTGGTTTCTAACAGTGCTGGGTTCTTTGCAACCACCCAAAGAGAGTA
CATTGCTCTGCATGCATTCTGTCGGCTTAATTCACAGATGCAAAATGCTATTCTTCAACC
TAGTCCTGAGCATTTTCCGAAATACGAGGAACAAACACCTGCAATGCCTGACTGCTTCAC
CCCAAACTTTGTTGAGCATTTGCACAGGACGTTTAATGCACCCCAGCTAGCAGCAATTCA
GTGGGCTGCAACACATACAGCTGCGGGAACTAATGGGATTGCAAAGAGGCAAGACCCATG
GCCTTTCACCCTGGTACAAGGCCCCCCTGGTACTGGTAAGACACACACGGTCTGGGGAAT
GTTAAATGTGATCCATCTTGTTCAATATCAGCACTATTATACTGCATTGCTGAAGAAACT
GGCTCCTGAAAGTTATAAGCAGAATAACGAGAGTAGCTTGGATAATGTTGCCTCTGGATC
CATCGATGAAGTCCTCCTAAACATGGATCAAAATCTATTTTGCACACTCCCCAAACTTTG
CCCGAAACCCAGGATGCTTGTGTGTGCTCCTTCAAATGCTGCTACTGATGAGCTGCTTGC
CCGTGTCCTTGACCGTGGATTTATTGATGGTGAGATGAAAGTTTATCGTCCTGATGTGGC
CCGAGTTGGGGTGGATTCTCAGACTAGGGCTGCACAAGCAGTTTCTGTAGAGCGAAGAAC
TGAGATGCTTTTATCAAAGAGCCGCGAAGAAGTTGTTGGATGGATGCACCAGTTAAGAAA
CCGCGAAGCTCAATTGTCCCAGCAGATAGCATGCCTTCAAAGAGAGCTCAATATTGCTGC
TGCTGCTGGTAGGGCACAAGGATCTGTCGGTGTTGACCCTGATGTTCTTATGGCAAGGGA
CCAAAACCGGGACTCTCTGCTGCAGAACCTTGCAGCGGTGGTTGAGAACAGAGATAAAGT
GCTAGTGGAGATGTCTCATCTTCTGATTCTGGAAGGTAGGTTTCGTGTGGGCTTCAACTT
CAATA
>Cj_contigs1.4_00010_02102
CCACGATGCTTCGTCTCCGTGTTACCGTTTCTGGTCTTCTCTTATTCCCTAATCTCTCTG
CTGTTCTTCTTCATTTTCAATGTACTGTCAGCATATTATCAACTTAAACAGTGTTCCTTA
AAGTTCCTGAGGCGCTAGAGCTATGCAGTAAGCACTATTTCAGCAGCCGACGGGATAGGC
TATTGGCATTGGCGGCATCCTGTGAGCAGTATAACGTGAAATCATGTCACTCACTCAACC
AGTAAATGTGACTGGAGGAGGAGAAGAAGGTGATCTCCAGTTTAGTTGGGGCCCCAAGAC
GGGCGTTCAATATTATGAGTCATTCACCTACGATGGCATTGAATACTCCCTTTATGATTG
TGTGTATGTACAATGTGAGGAGGAACCTGAGCCTTCCATTGGCAAGCTTGTAAAGATATT
TGAAACGCATACTGGCATTAGGAAAGTGAAGGTTGTGTGGTTTCTCCGACCAGTTGAGAT
ACAAAGATGGTTAGGTGATGTCAAACCTCTTCCAAATGAGTTGTTCTTGGCTTCAGGCGA
AGGGAAAGGACTATTCAATGTGATCCTTTTGGAAACCATATGTGGAAAATGCTCAGTAAT
CTGCACATCAAAAGACCGCAGAAACACTCAGCCAACAGAAGAAGAGTTGAGAAAGGCATC
TTATGTTTTCTTCCATACATTTGATGTAAAAACTTGCACAATATCAAAGATCTTCCCAGA
TTTAATTGCTAATGTTGAAGTGAAGAACTACTTTAATCAAAGGAAAGATTTGAAGCCTTG
TCCTGCAAAAGGTGCAGATCTGGAGACAAAAAGGGCTAAGGTTGTTTCTGTTTTGGGGTC
TGGAGAAGCAAAAGCTAAGCATGGACAGCCTGGCAGGACTAAATCTACGTCATCAACTGA
GACCTTGGATAAAAAGGATTACTACCCTGTAAGGGATGGTGCTACTGGTGTGCCTGATAC
ATCCCTGATAAGAAAGAGGAAACTTGAAAGGGCTTCAGGTGTCGCCAATATTTCCCCAAC
AAAGAATATTAAGCTTGAAAAAGCTTCAGGTTTTTCAGAAACCTCTCAACTGAGGAAGAA
GCATGAAGGTGCTTTAGATTTCCCTTATACCTTACCAAAGAAGATGAAGCTTGAAAAGCA
TTCAGGACTTTCACTTCAACCAAAAGTAAGCCAAGGAAAAGAATCAGATGACGGGGCAGT
GAATTTGGAACACAAAGTCTGCAAGTTTCCCACAAAAGCAGATTATTTGGAAAAGAATAC
GGGCATGAGAACCGATTCTCAAATTATAGAAGTTGCAAGAAAGCCAACCGAGGACTCAAA
CAAGTGGTTCATCGAACAACCGTGGGAGGCAAGAATGCTTGTGGCTCAAAAAAAAGGAAC
CCTTGTTTTACTGGGAAACCTTGATCCATCATTCACTTCAGCAGATGTGGAGGATATTCT
TTGGCATGTTTTCAAGATGAATGTTAGTGCAAAGATGATACATCATTGGGCCTTCTCTAG
TATGCACTCCGGACAAGCTTTTGCCATATTCAAATCAAGGGAAGCTGCAAATTCTGTTAT
TTCTGACTTAAAAGCAAGGTGTCTTATGCTTGGTGATGGAAGGCCATTAATTGCTCGAAT
GGGAGCTATTACGGAGCCTCATAATTCTAGTGTATTTGTTGGCCACCTTACTATTGACAG
AATGAGATCTCAAAAGCAACGGGTAGAGATGAAAGCAGCAGTATCAACATCCCACTATTG
TCAAAGCAATACAATTGAATATGAGATGGCCTTGGAATGGTTTGTATTACAAGAACGATC
AAACCGGAGATGGAGAGCGCTATATGAGAGTCAAGCAAAGGATCTTGCAGAGCTCAAGAG
CAAATTTAAGACCCCGTCGTCAACAGTGATTTAATAGCATTTTGGTATGCCTTGTGTTTA
ACAAGGAGAACAAAAGGAAGGTTTATCTTTTTTGCTTCACATTTTGACTCAACATGCTTC
ACTTTACAGTGGTAACTTGTTTTTATTATCTTGAATTGGTCTTCATATCCTTAAATTATC
ATTCTTACATTTTTATTAATAATATAATTTTAAGTTAAGCAGTTTATTTAATCAAAAAAA
AA
>Cj_contigs1.4_00011_03431
ATGGCTTTGAACCTAACTCAAGATACTAGTAGACTTCCTTTCTTTGCAGGGCTGTGGCAG
CTTGGAAACCCATAATGATGTGTTGTGGAACAGTGGTGTCCTAGTGCCTTCAATGGAGAA
GCTGTTCCATATTACAGTTGATGGGTGGAGCTCGTTTGCTTTGCTCCACAAGGGATGTCG
GTGAGCCCGTAGAATTCTTTCCTGTTGACTGTTGTTTGCCGTCGTCAGAGGGGCTCGTGA
AATGTAATCATGATTGTGTAGGGGCGTGCTCTGGGTGAAAGGGAATGGAGAATGACTAAA
ATTACTAAAAAATCTAAAGAACCCATTTTAATGTGCCCACCTGACCACATTTAAAGTTGA
GTGTTACTTTCAAGAACTAACAGTAGAGGAAACAACTGAATTATACTAATCAAAATTAGA
TACATGGTCTAAAAGTGCTGTCTTAGTATGTTGATGGTTGATCAAGTAAGTATATGACAT
ATGATGCTTGAGAAGGATATTACACTTTCATCCCTGACGACTCGGGCAAACATTCGCAAA
ATGTGATGGATCGCCACATACAAAACAACCCATTGTTGGTTCACCTGTCGCTGACACAAA
CATGGTACCGTTGGCATTAGTGGCACCACCCCTGCTCCTGCCACGTCCTCGCCCTCGCCC
TCTCCCTCGTCCTCGCCCACCCCTACTGGAATTGGACCCCAAGTTGTTCGTATTTTCAGA
TGGGCCTCCTCTACTCATCCCATCTTCCCATACGAAAAAGTTGCATTCTCGGGACTGGCA
AGTGTAGAACTTTCTGCCCCTATTGTTTGCAGTGTTGGCAGTTCGTAGAGCACATGGAGC
ACCGCAGGAATTACATGGAATAGAGGCTTCTCCATTTTGTCTGTTGACTTCATTAGCGGC
TGCCTGAGCTGAACGCTGACGGGACGATTGTGAGGGGCAATCATTTGAAGAATGTCCTGT
TTGTCTACAGTGTAAACAAGCACCCTGAGTTCTAGGATTGCTTTGCTGGGCACTAGCAGA
AGGCGTTGTATGGCTACCTCTTGCAGTCGTGCTCGAACTATTCCGGGAACCAGTTCCACA
AATTTCAACTAGCTGCCTCAGAGTGTCATCACAGCCACCAACACAACCTAAATGTTCAGC
ATCAAAATTGGGCGGTATTTCCACACGTCGAAATTTAAACTGAATCTTAAACACAGGTCC
TGGAGCACAGATGCTGCATATATCTTGGGTTACAACTGCCTCTAATATGCACCCTGGTAG
CCACACTGCATTTCGACATTGTGGAAACCCCAGGCAACCAACCATGAACTTAGCATCCGG
TTTCTGTCTCAAAACCATATCTGATTCATGACAAAGTCCACATTTACGAACAACAGATCC
AGCTATGTGTTGATCACTGACATTGGGTCTGTTTGATCTGTCAAAGAACACAGCCATGGC
CTCAAGGAGCTTTCCTTTTTTTACTCTGGCATCTATGAAGCAAGCTTTCATCTGCTGTAA
GCAGGTCTCCAAAACCTCAGTTTTTCCCTTTGTGCCATTGCTAACTTCTTTCATATCACG
TTCCATCGCTGCACGGAGATATGGTTTCCCCAGCTCATAACCCATATCCTCATACCCCAT
TACCAGTGCTTCCCCAAGTTTAGTTGGTGAGAAACGAGTGTTTGAATCTTTAGTTGCATA
AAATCGATCAAGCAGTTTTTTTATGTGATCGTGCATTGTTGCATCTGTGCCAATGCCTGC
CTTGTCCATACAACTTAGAAGATCAGCCTCACTTAAAAGTGGAGGAGGTCGTGTAACTCC
TGAATCAAGAGTCAATGTTGTTGGGATAAACTGCTGTCCAAAAGTGTATGTTGGAATAAC
TGAATCCCCCCATGATTCAAATCTGTAGACATCCAAGTAGTTTTTAGCAATTATTGTTCT
CCCACATGTTGAAAACTGTTCACCAGCGATATCAATTTCAACTATTGTCTCAGCTCCTTT
TGCTGGTTGAGAGACACATGCCAGGAAATGGCGAACAACTAACTCATACACTCTATGGTG
ATCCTGACTCCATCCAGGTTCTCCAGCAGAAAATCTAGTTGGGTGAATCGGAGGATGGGC
CTTGTCATCATTCACTCCACCACTAGGGTCTCTCCAAAGTCCTGAATTAGGGTCCAACAA
ACGCTGGGCATAAGGGCCCCATACTGGATGACCTTCTTGTTCTTGCACAGTTGTAGGCAA
GTTAGCAATGCCATCAACAGAGAACCGGTCCGTCTCAGTGCGTGGATAGCTAATAAAACC
TTGTTGGTAAAGATCTTCAGCGACCTTCATAGTTTGTGCAGAACTCATTCTGAAATATCT
TGATGCACGCTTCTCAAGCTCAATGGTGTTTAATGGGTGTGGAGGATATTTCAGCCTCTC
CTGCTGCTTAACTTTAGTGACAGTTGCAGTGGGTTCCTGGACACACATTTCATAAATAAT
TGCTGCACATGTATAATCAAACAAGTTCCCGCGCATCCAGCCAAAGCTAGCAGTGCCCTC
ATTTGAAGTATGAGTACAATTGATTGCCCAGAATTCCTCGGGTTCATGAGCTTGTATTTC
CCAGTACCGCTCAACCACAAAACCAAGAGTAGGAAACTGACAAGGACCATAACTCAGGAC
AAGGCTTCTGTCATCTGGAGCAAAATCGATGACAAATGTATCTTTCAAGAGCATAGTCTG
AAATCTTGTGAAAGAAGCACCTATACGAAGATCTATCTCTTGTCTCACATCAACAGCATC
AGATAACAATTGATTAGGTGGCACGAGCCCTTCAACTGCCCGGCGAATTTCCCTGTCAAT
CAGAGCAGAGAAGTGAGCCCTCCACACGTTAAGGTTTCGATTAGCTTGTTTGCATACTTC
CAACACTTCAAATGCAATATTTTCCCCTTCCCTATCACAATCGAGCCACAGTATAAGCCA
TTGGCATCTTCTAGACTCTTCCTCCAGCGTCCTTTTAATATCTAGTTTATCCTCAGGGAC
ATGTTTCCGAACCGGGGCGCTGTAGAGATCGACAGGATCGCAGGAGTGCCACTTGCGGTA
TCGCTCGTCGAATTCGAGCTCCATGAGGTGCCCCGTAACAGAGGTGAATAGCATCTGGCA
GGGCTGGTTTTGGATGGTGTAGTTAAACTCAAATATTTTGTTGTATACGGATCGTCCATT
CCTCGACCTCATTTGGCTGTTTGACAGTATCCCCGAGACCGCCTTCGCCACTGACGGTTT
CTCCGCCACATTCAGCACCCTTACGGCCATGGCGCCGCGACCACTGCCCTTTCCCTCCCA
CTTTAATTTGTATCGGTTCTGGTTCGATAGATTGGGATTCCTAATTATTTTGGAGTATCA
TTTCCCGCCATTGCTGCATGCGTGATTGGTCTGTTCCGCCATTCAAAAGCCCAGAACCTT
GGTTTATGAAG
>Cj_contigs1.4_00012_04782
CAATTTACAACCTCTCTCGGTCAGTCGCTTCACTATTTTTCGCAAAATCCTAAATTTCAA
CCTCCCTTCCTTCTCTCTCCCTTGGCTTCAGCAGCCGCACTGCAGTTGTACTATCTCCTC
TATTCTCCCTTCAGTATCTCCATCTTATAGGGGTTCGTCGCGGCTTCTCCAGACCTACGC
TGCAGTTTCCCGAACTGGATTCCCTTTTCTTCCTCCCTTCCTTATCCCGCCGCCGCTGGT
TCCCCGGCTTCGTTGATTAGTCCCAAAACCCCTCCACTATCTCACTCTCCGTATCACTTC
ACGCGCCCTGCCTGGAAATTAATCGCCTAACGTTTCCATATTCTTTTTCACCGGACTAAC
GGGGACGTGGGTTAGGGTTATGAGCTGTAGTCCAAATTTTGTTCGATTAGGGCAGGGTTA
GTTACCGTGTTGGGGTTGTCAGGGCTGTTGGATTAGTTGGGTTGATTTTGAATGGCATTG
GGGGATTTGATGGCATCCAGGTTCTCTCAGTCTTCGGCCACAGTTGTTTCGAGCCACTTG
GAGGACTTTGCAAATCATGAAGATGTGGATTTGGGGAGTAGCAATCAGACTAGAATTATG
GACTCTTTGGAGACTGCTCGCAGTAGTTACGGAGGCAGTGCTGACAATGCCTCCACTTCG
ATGACGACGATAACCAGTATGGCATATCTGCCTCAGACTATAGTGTTTTGTGAGCTTAGG
CATGATGGCTTTGAAGAATGCGTGCCATCTGGACCATTAGAAAGCGGGCTGGTTTCCAAA
TGGCGTCCAAAGGATCGAATGAAGACAGGGTGTGTTGCTCTTGTGTTGTGCTTAAACATT
AGTGTTGATCCTCCGGATGTAATCAAGATATCTCCTTGTGCCCGTATGGAGTGCTGGATT
GATCCATTTTCGATGGCCCCACAAAAAGCACTTGAAACAATTGGGAGGACTTTGAACCAG
CAATACGAGAGGTGGCAACCTAGGGCTCGCTATAAAATATCCTTGGATCCCACTGTTGAT
GAAGTAAAAAAACTATGCACAACATGTCGTAAATATGCCAAGTCAGAAAGAGTGCTTTTT
CACTATAATGGACATGGTGTACCAAAGCCAACTGCAAATGGTGAAATATGGCTATTCAAC
AAGAGTTATACACAGTATATCCCTTTGCCGGTCAGTGATCTGGATTCTTGGTTGAGAACC
CCATCAATATATGTTTTTGACTGCTCTGCAGCTGGAATGATTATTAATTCCTTCATAGAG
CTTCAGGACTGGAATGCTTCTAATTCTTCTGGGCCTTCTACGAGGGATTGCATTTTGCTT
GCTGCATGTGAAGCACATGAAACTCTTCCTCAAAGCGTTGAATTTCCTGCTGATGTTTTT
ACTTCATGCCTCACGACACCCATTAAAATGGCATTGAGATGGTTTTGCACTCAATCTTTG
TTGCGGGACTCACTTGATTATTCTCTCATAGATAGAATTCCTGGCCGGCAGACCGATCGG
AAAACACTTCTCGGGGAACTGAACTGGATATTTACAGCAGTTACAGACACAATTGCTTGG
AATGTTCTTCCCCATGATCTATTTCAGAGATTGTTCCGGCAGGATCTATTAGTTGCGAGT
TTGTTTCGGAATTTCTTACTTGCCGAAAGAATTATGCGCTCTGCAAATTGTTCACCAATT
TCATACCCAATGTTGCCATCTACTCATCAGCATCATATGTGGGATGCATGGGACATGGCT
GCTGAAATATGCCTCTCTCAGCTTCCAACTCTAGTTGAGGATCCCAATGCCGAGTTTCAA
TCTAGTCCATTTTTCACTGAGCAGTTGACAGCTTTTGAGGTATGGCTGGATCATGGATCA
GAGCACAAGAAACCCCCAGAACAGTTGCCTATTGTGCTTCAGGTGTTGCTTAGTCAATGC
CATCGGTTTCGTGCGCTGGTGCTTCTGGGAAGATTTTTGGACATGGGTCCTTGGGCTGTT
GATCTGGCGTTATCTGTGGGTATATTTCCATATGTTTTAAAGCTTTTGCAAACGACCACT
CCAGAACTTAGGCAAATTCTTGTCTTCATATGGACAAAGATTCTTGCACTTGATAAGTCT
TGTCAGGTTGATCTTGTAAAGGATAATGGGCACACATACTTCACCAGATTTCTTGATAGT
ATTGATGCCTATCCAGAGCAGCGTGCTATGGCTGCATTTGTTTTGGCAGTCATTGTTGAT
GGTCACAGACGGGGTCAGGAAGCCTGTATTGAAGCTGGCCTTATACATGTCTGCTTAAAA
CATATTCAGGGGTCAGCACCAAATGATGCACAAACTGAACCTCTTTTCCTTCAATGGCTG
TGCCTATGTCTAGGGAAACTCTGGGAAGATTTCAATGAGGCACAAATGATTGCTCTAGAG
AATGATGCACCCACGATATTTGCACCTCTACTTGCTGCACCCCAACCTGAGGTCCGAGCT
GCTGTTGTATTTGCACTAGGCACTTTGCTAGACATTGGGTTTGGCACCTCTAAGGATAGT
GTTGTAGGAGATGAAGATTGTGATGGTGATGAAAAGGTCAGGGCTGAAGTTAGTATTGTG
AGGAGCCTTTTGAGTGCTGTCTCTGATGGAAGCCCATTGGTTAGGGCAGAGGTTGCTGTA
GCTTTGGCACGCTTTGCGTTCGGGCATAACAAGCACCTGAAGTCTGTTGCAGCCTCTTAT
TTGAAGACTCAAAACAATTCTGTGCTGACATCCTTGCCTTCTTTTGCTGTCAAGAGTTCA
GGCAGTGGCTATACAACTCCAACTCATTATGTGCCTCATGGAAGTATCATACCATCTCCA
AAAGCTCCTTTATTGAGAGTTGGAGGTGAAAACCAATCTGCCACTCGGGATGGGAGAGTC
TCTACTAGCAGCCCCCTTGCTGCACCAAGTATTATGCATGGCTCTCCCCTGTCTGATGAT
TCATCACAACATTCTGATTCTGGCTTATTAAATGATGCCATTAGCAATGGAATATTGAAC
CCCACAAGACCACTAGATAATGCATTGTATTCACAGTGTGTGTTAGTTATGTGTACTCTG
GCAAAAGATCCATCACCACGCATTGCAGGCCTTGGGCGGCGCGTTCTGTCCATTATCGGT
ATTGAGCAGGTGGTTGCCAAATCTGTCAAGTCTACTAGTGAATTTACTGCAGCTCCTAGC
ACTAGTTTTGCTGGACTGGCTCGATCGTCTTCTTGGTTTGACATGAACGGAGCAGGACAT
TTGCCTTTAACATTCAGAACTCCTCCTGTTAGCCCCCCTCGTGCCAGTTACATGACGGGA
CTTCGGAGAGTTTGTTCGCTTGAGTTCAGACCCCACGCGATAAACTCTCCAGACACTGGG
CTGGCTGACCCACTTTTGGGCTCCGGTGGACCTTCTGGAACTTCCGAGCGCAGTTTTCTT
CCACAATCAACCATATACAATTGGAGTTGTGGCCACTTTTCAAAGCCACTTCTTACTGCG
GCTGATGACAGCGAAGAGATCATCAGTAGAAGAGAAGGGAGGGAAAAGATGGCACTCGAC
TTGATCACAAAATGCCAACACTCTACTGTGAGCAAGCTACATAATCAAATTGCCAGTTGG
GACACAAGATTTGAAATCGGTACCAAAACTGCAATGTTGCAGCCATTCTCACCATTTGTG
ATTGCTTCAGATGAGAGTGAAAGGATCAGGGTGTGGAATTATGAGGAGGCAACCCTGCTT
AATAGCTTTGATAATCACAGCTACCCTGATAGAGGAATCTCAAAGCTGTGCCTTGTGAAT
GAGCTTGATGAAAGTTTGCTTCTTGTTGCTTCAAGTGATGGCAATATCCGTATTTGGAAG
GATTATGCAATTAGAGGCCGGCAAAAATTGGTCACTGCATTCTCTTCAATTCAGGGTCAC
AGAGTGGCTATGCGTAGTGTGAATGCTGTGGTGGATTGGCAGCAGCAATCTGGTTGCCTG
TTTGCATCCGGTGAAACTTCATCAATCATGGCTTGGGATCTGGACAAAGAGCAGCTTGTA
AATACCATTCCATCATCCTCAGACTGCAGCATTTCTGCATTGTCTGCTTCTCAGATTCAT
GGAGGTCAATTTGCAGCTGGTTATGTTGATGGATCTGTTAGGCTTTTTGACATTCGAAGT
CCAGACATGCTCGTTGCTTCAACTCGACCACACACCCAAAGGGTAGAAAGAGTTGTCGGA
GTTGGATTTCAACCTGGACTGGAACCAGCTAAGATTGTAAGTGCATCTCAGGCTGGCGAC
ATTCAATTCCTAGATGTGAGGAACGTAAAGGATGCATACCTCACAATCGATGCTCATAGG
GGATCTCTGACAGCTCTAGCTGTTCATCGGCACGCACCACTTATAGCCAGCGGTTCGGCA
AAGCAACTTATCAAGGTGTTTAACTTGGAGGGTGAGCAATTAGGCACCATACGATATTTG
TCCACTTTCATGGCACAGAAGATTGGATCTGTTAGGTGTCTCACATTCCATCCATACCAA
GTACTGCTTGCAGCTGGTGCTTCAGATTCGTGCGTCTCTCTCTACGCTGATGAGATTTCT
CCACCCAAATGAACTCAACCAATCAGCTCTGCATTGAATATCTGACTGTCAGGTCAACCA
TTTGTGTATGTTTATCTATTCGTTGAGCCTCCATGACTCTGTGAAGCTGGGTGAATTGAA
ACTCATTGGAGGCTTATCATAATAATTTGATACATAGGCAAAGAAATCTGTAAATATCTT
TTTTTCATTACTAGTGTGGTGTTCTTTTTTTTTTTTTTTTTT
>Cj_contigs1.4_00013_02441
CGCATATCAGATTGTGTAACCTGTTTTGACTTTACATATATTTTTTAATAAAATAAACAA
ATTACTCTTGAATAATAAAGTGTTAACATGCTAACAACTAGCAGATAACAATGCCTAAAT
CAGGCGAAATACACAGTTTGGGGCACACCATGAAAGGTATACCAAAGTCAGATGTTCAGT
AAAAGCTGAATAGGACATGAATCACAAGAATTCGATAAACTAATCACACAAAAGACCAAA
GCTTGATAAATGAGTACTTGATGTGAACCAAGTTATTGCTGAGGAGGGAAACGCTTCAGT
TCAGTACTCTTCTCCTTCATCTTCTTCATCCACACCTTCTGCTCCAACTTCCTCGTAATC
CTTCTCAAGAGCAGCAAGATCCTCGCGGGCTTCTGAGAACTCCCCTTCCTCCATACCCTC
ACCAACATACCAGTGCACAAAAGCACGCTTGCAGTACATGAGGTCAAACTTATGGTCAAT
ACGGGAGAACACCTCAGCCACACTGGTCGAGTTAGAGATCATGCACACAGCCCTCTGCAC
CTTAGCAAGGTCACCCCCAGGGACAACCGTGGGGGGCTGGTAGTTGATGCCACACTTGAA
TCCAGTAGGACACCAGTCAACAAACTGTATTGTGCGCTTCGTCTTGAATTGTCGCCAACC
GCAGCATTCACATCCTTGGGGACAACATCTCCACGGAACATAAGGCAGCAGGCCATGTAC
TTCCCATGGCGAGGATCCCACTTGACCATCATGGATGACGGTTCAAAGGCACTGTTGGTG
ATCTCGGCAACAGAGAGTTTGCTCGTGGTAGGCCTTCTCAGCTGAAATCACAGGGGCATA
AGAGGAAAGCATGAAATGGATCCTCGGGTATGGGAGACAAGATTGGTCTGGAATCATTCA
CGTCCACATTCAGCGCTCCGTCAAATCTCAGAGAAGCAGTAAGCGAAGAGATAACCTGTG
AAATGAGACGGTTGAGGTTGGTATAGGTGGGGCGCTCAATATCAAGAGAGCGGCGGCAGA
TGTCATAAATGGCCTCGTTGTCAAGAAGTATGGCAACATCTGTGTGTTCAAGAAGGGAGT
GTGTCGAGAGGACACTGTTGTATGGCTCAACAACAGAGGTTGAGACCTGTGGAGAAGGAT
AGATGGTGAAACCAAGTTTTGATTTCTTGCCATAGTCGACAGAGAGACGCTCAAGCAGAA
GAGATCCGAGACCAGAACCAGTGCCTCCTCCAACAGCATTGAACACTAGAAACCCTTGAA
GACCGGTGCAGTTATCAGCAAGCTTACGAATACGGTCCAAGCAGAGATCAACAATCTCCT
TCCCAATGGTATAATGGCCACGGGCAAAGTTGTGGAAGGATAAATGGTGAAACCAAGTTT
GGATTTCTTGCCATAGTCAACAGAGAGTCGCTCCAGCAGAAGAGATCCAAGGCCAGAACC
ATGCCTCCTCCAACAGCGTTGAAGACTAGAAAACCTTGAAGACCGGTGCAGTTATCAGCT
AGCTTGCGGATACGGTCCAAGCAGAGGTCAACAATCTCTTTCCCAATGGTATAATGGCCA
CGGGCAAAGTTGTTGTTCACATCAAATAGAAAATTAGATTTCAAAAAATAAAATCAAGTT
AGGATATCAAGATGTGGTAGAAAAGAGTGGTGAAGATTACTGGTATAATGGCCACGGGCA
AAGTTGTTGGCTGCTGGCTGCATCTTCCTTGCCACTGATGAGCTGCTCAGGGTGAAAAAG
CTCCGATATGTTCCGGTCCTAACTTCATCAATGACAGTTGGCTCAAGATCTACAAAAACA
GCACGGGGAACATGCTTCCCAGCCCCTGTTTCACTGAAGAAGGGGTGTTGAATGCATCGT
CACCTCCTCCAACTGTCTTGTCACTTGGCATGTGGCCATCAGGCTGATGCAGATAATAAA
ACCATGATTTCAGTACCATATAAGAATCAATAACAAATAAGTAGTTCAACCAACTCAGAA
ATCAAGTCAATCTGAACATAACAGTAAATCAGACAACAAACAACGGTCCTAATAGAAGAT
AAAAAAAACAATTCGCCGTAATGCGAAAAATCTTTTGAAATGAAACGCGAAGATTTCAGA
TCTGAGTACACAGACTATAAATGTAAACGAATTCGTACAGAGATATCGAAACAACAGGCG
ATTCAGGCAGATCTAAGAGATCAGACATATATCAAACTATACATAATCGAGGATCGGCAT
AAAAGCATACAAACAGATACATTCACATAAATCCATACGCTTACGTAGATTCACATTTTA
TATTTTAAAAAAAATAGGCGTATACCTGAATGCCATGCTCGAGGCAGTAGAGTTCCCAGC
ACAAACACGGCACGGGGGACATGCTTCCCAGCTCCTGTTTCGCTGAAGAAAGGTGTTGAA
TGCATCATCACCTCCTCCAACTGTCTTGTCACTTGGCATGT
>Cj_contigs1.4_00014_03250
CAAGGTTGGGAATGTCCGATTTTATCTGCACAAGGTATGCATATACAATAGGGTAATTGG
TACATGGCTTCTTTTGAGTTCCTAGGTTGAGCTGCTTTTTTTGGCAGTTCCCACTTCTGT
CGAAGAGCTCTCACTTGCAGAAGCTGGTCGCTGGTTCGAACGAGGATGCTCGTGATGAGA
TTAACATCCCGGATATACCTGGTGGACACGCCGCGTTTGAAATCTGCGCGAAGTTCTGCT
ACGGCATGACTGTGACTCTAAACGCGTACAATGTGGTCGCCACTCGCTGTGCAGCAGAAT
ACCTGGAGATGAATGAAGCGGTCGACAAAGGAAACCTTGTCTACAAGGTTCACGTCTTCC
TCACGTCCAGCGTTTTCAGGAGCTGGAAAGATTCGATCATCGTTCTTCAGACGACCAGAT
CTTTTCTTCCTTGGTCAGAGGAGTTGAAAATTGTCACCCACTGTCTAGACTCCATTGCTC
TTAAAGCAACAGTTGACCCCTCCAAGGTTGAGTGGTCATATACGTACAACCGTAAGGATG
GGCTCCAAAATCTTCATCCAGATGACTGGTGGGTGGAGGACCTTTGTGACCTTCATATCG
ACTTGTTTAAGAAAGTCATAACGAGTATAAACTCGAAGGGAGTAGTATCTGCAGATGTCA
TTGCAGAAGCATTGAAAGCCTACGCTCATAGGAGGCTTCCAGGGTTCAGTAAGGGCACAA
TACAAGGAGCTGATCCTGTGAAGTATGGGCTAGTCATTAACACGATTATAAGTTTATTGC
CCACGGAGAAAAACAGTGCCCCCTGCAGTTTCTTGCTCAGACTGCTCCAAGCATCCATGG
CTATGGACTGTGCAGAGGAAACACAGAAGAAAGAGCTGATAAGAAGAATTGGATCTCAGC
TGGACGAAGCCACAGTGACTGATCTTGCTCAAACTGATTACAACACTGACATAGTACGTG
ACATAGTCGAGCAGTTTGTTGGTGTATTTGCGTCAGATGCTTCGAAGGCTAAGGTGGCTG
CCTTAATTGATGGATACCTTACGGAAGTTGCTAAAGACCCAAATTTGGATCTGTCAAAGT
TTGTCGATCTTGCAGACATGGTATCGGGATTCCCTAGACCATCGCACGATCAAATTTACC
GCGCAATCGACATGTATCTGAAGGAACATCCTGGGATCAGTAAGAGCGAGAGAAAGAGGA
TATGTCGGCTAATGGACTGTAGGAAGCTATCGGTCGAGGCGTGCATGCACGCAGTGCAAA
ATGAGCGGCTTCCATTGCGGGTGGTTGTGCAGGTGCTGTTCTTCGAGCAAGTACGAGCTG
CCACATCATCAGACGAGGGCAGCACTTCCCACTTACCGGGAGGGCCCCACGGGAGCTCTA
GGACCACTACAGACGAGGATTGGGACGCTGTGCCCACAGCTGAAGAGTTCAGTGCCCTGA
AATTAAGGGAGGACGGAGTGGGAAGCAATGATAGTGAGGTGAAAAGGAGCGCCCCAAAGG
AGGTGGGGGGTAACAAGGTGAAGATGTCAAAGAAGATACTGGCGAAAATGTGGAGTAACA
AAGAGAGACAGTGCGAAAACAGCAGCTCGGATACCTCGGGTAGCCCTGCATCAAGAAGTA
GGAGACACTCCTTGTCTTAGAGAGATAGATATGTTGTTAAAGGTATCATTTTACTTACAC
TATTAGGATTAGATTCAAGTTGTGTTGATGTAAGCAGTGGTTAACCTTCCTCTCATCATT
TTAATAAGAAGTGTTGAAAAAGTATACATGAAAATGTAACAAAAAAAACAGCTTTCTGTC
AAACATCAGAAAATGAATGATTTTTCAAAAAGAAAAAAACGTTTTCCAGCAAACACAAAC
ACGATAGACAAGTCATGTTCAAAGAATCACCCAAAACATACATGAATATGAGTTCAAATA
TCACAAAATGCAAGAACAAAGACAGCAAGCATAATTAGAACCGCCCAGACGTCATCCCTT
ACTGGGTGCGACTTCTGCTACTCTCTGCATTTCTTATGGGATAGAAGTATGGATGGGCCA
TTGCATCTTTTGCGGTTGGCCTTTCATGGTGATCGTAGCGGAGCAACTTGTCCACAAAGT
CAATTGCCTCAGGGACAGCTAAATGTTGATTATCATCGTTGACGAACCTCATCCATGGTT
TCCTGCTATGCCTTCCAACTAGGGCTGCAAGGGTTGGATCTAATTCCAAATGATACTTGT
TTAGATAAGCATTTAATTCATCAGTCCCCAATACCTTGGCGATCTTGACAAGTTGATCAT
GGTTGTCATGCCCATAAAAGAATGGTTCCTTCCGGAATATCATTCCTGCAAACATGCAAC
CAAGGCTCCATAAGTCCAATGAGTAATCATAGTCTTGTAAATCAACCAGGAGTTCAGGCC
CTTTAAAATATCTAGAAGCCACACGGACATTATATTCCTTTCCAGGATGATAAAATTCAG
CAAGTCCCCAATCTATTAAACGAAGCTTCCGCCGTTCATGATCAATCATAACATTATGAG
GCTTCACATCACGGTGCATAATACCTTGAGAATGGCAATAATCTAATGCCTTGAGAAGTT
CATAAATGTAATATCTAACATCATAGTCAGATAGAGTTGGATAAAGCAATTTGAAATCCG
CGTTATTCACGTATTCAAAAATAAGGCTTGGAGTCTTTGAATTCTGATCCCTGACAATAT
CCAGCAATTTTATGATATTTGGTCCACCGCATAGGTTTTGGAGGATTTTAATCTCCCTCT
TGATCTTTTTCTTCTTAACAGGCTTGAGTATTTTAATCACGCATTTCTCATTGCTTACGG
TGCGAATTCCCTCAAAAACCTCACTGTACTTCCCCCTTCCGATTTTCTTAACTACCTCGT
ACTCATCCTGATCCCCCCATTGAACCGTCAGGGATTCGTAGTCCCAATACTCTTTGGGTC
GGATAAGATTAACATCGGAATAAACCCGAGCCTTTGAGGGCGCGCCAGGGAGGCGGATAG
ATTTTCCTATCTTCTGAGCCATCTTTTCCGACAAAGACACCGATGGCGGCAGGCGCTGCG
ATGTTGATAGCTTTTTCGATTGCGACGAAGGTGGAGGCGGCGGCTTGCCTTGTTGGCGCG
GAAGATAAAGCAGCGCCCTAGAGGAGAGAGACCGGAAGATAGCGGACGAAGACGACGTTG
AAATGGAAGAAAGATTGCAGTTGCGGCGGTGGATAATGCTATGAAAAGGCCTTACGGCCA
TTTAACGGAA
>Cj_contigs1.4_00015_03036
AATGAATGCAGGAAATTTATATTCGTGTTAAGAGGGGAAACTCAACCTACTTTATTCCAT
GTCAACCAACCGAGACAATTGGACAAATTAAGGATAAATTGCATGTGCTCATAGATCAAC
TTGCAAATAATTAGCGCCTGATTCTATTGGCCACTAGGGAGGTTTTGGACGATGCAAAGA
AATTGGTCGATCAGAAGATGAAACAAATTTTAGGAGGTGAATGTGGCGAAACCTGATGAT
TTTTCACCAAACCTGTGATCCGGTGATGCAAAGGAACCATCATTGCTTTCCATACATACA
CATGACGGATGATATCTTGTTTGATCCAGCTTTTAAGTGGATTGGAGAAATAAGACCAAG
AGATGTTCTTTGGGCTAACTTAGACGACTCAAGAATCCCAAAAACATTCAGGACGGGAGC
TGATGAGGTGTGGGATTTCTCCAAAATCTGGTACAGTAATCTTCTGGTACCATAAATGTT
GATGGTGTTGGGATTTCTCATGCAATTTCCGTTCCTCATTCATTCGTGACCCGAGTTTAC
TTTCCAGAGTAGAGTTTCATTGTGGTTGTGAAATTACATCAGCACAATGGAAGAAGAAAT
TCAAATTCAACACCAATCCGAAGTTGCAAAATCATGATTTAGGGCCCGAGCTTCAATTGC
TGACAACCCAATCTCTTTCGCCTGATCCCAATCTCCAAAACACTCTTAAAAGCACACGAC
TGTTGTCAGAAGATAATGACAACAATGACAAAGATGATGACAATAAATCTATGCGAATCA
TCTGCAATGAGCTTCTAGACTTGTTGCTGAGCCAGGCGTATCAAGGTCGTGAGAAAAACC
AGAGCATTGAGGAATCAGATAAATCTCTCGGTGAAGATGATGGTTATGGGCATGCATATG
GTGATCATGGCGGGTATGATATATATGGTGCTGATGATAGGATCAGAGGTGAGGTTGATA
TTCGAAATGGCGGTGACAGAGTTTCTACAGAAGGAGATAAGGTATGCGGTGGGTGGTTTA
ATTCTAGTGCCTTTTACATGAAAACTGACACCTGCAAATTCGGTTTCCATTGCAAGTTCA
ACCACCCCAGAAGAAAGCTCAGTGGCCTAAAGATAAGGGGATGCTGAAATAAAATAACCT
AGAAAGAAACGTGCAGATGGAATGCAAGTATTACCTAACTTCAGCCGGATGCAAATATGG
GAAAAACTGCAAATACAATCACAACAGGGAAAAATTTCCAGCATCACCTATTCAGGAATT
TAACTTTCTTGGCCTGCCAATGCGACCGGGAGAAAAGGAATGCCCATACTATATGCGTAC
TGGCTCATGCAAGTATGGATCAAACTGCAGATTTCATCATCCCGAGCCCACCATTATGGC
CGAAGATGACTCTTCTGGATATAACAAGGGAAGGTCTGTTACAATGCAAGGTTCCTCTCA
GTCAACTTTGACTTCATGGTCTTCGTCCCGAGCTATGAATGAGACAACATCATATGTTCC
TCCTATGATGTATCCACCAGCTCAATTGGCAAGGATGCAGACACTTCTTACTGACAAGGG
CCTGCCTCTAAGACCTGCTCAAGCTTTCTGCTCATTTTACAGCCGATATGGCATTTGTAA
GTTCGGGCCTGCTTGTCGATTTGACCACCCCAATGATTACAGCCAGTTTCCGTCTTCTGC
TTGGTCGGAATTTGATCAGCCTTCATTCGGTAGCACAGACACGGCTGATCAAGGGATTAG
GGCAGTGAGGAAAAGAAATGAAAGCAGATCTTTAGTACAACAAATTGCCGAAAACAAAAG
AAAAGAACATCAAAAAGTCCAGTCTTGAAAGCAAATGATAGAAATGAGGAAAAAACCTAC
TTAGCCCTTGATGCGGCCGTAGAATTTCTGCTTCTCCAGTGTTGTCTGGAAATGACCATG
TCCATTATTGGAGGAAGTGTCAATAAACTTGAGATTAACCACTTCAAGAGACTTCCGGTT
GGTCTGTTTGAGCAGCGACTGGCGAAGGGTGACAACTCTCTTCTTCGGGCCAACAATACC
ACCCTTAATCATCAAGTAATCCTCCTTCACCACACCATAGTGGGGAAATCCCCCCATCGG
GGTAATGTCCTTCTCAGTCCTGTCAAATTCTGTTGAAGCTGTGTGAGATTCTTGGCCAGC
TTTGCCAAGCTTGTAAACCTTCTTGTTCAGTTCAGTGCGGTGGTGGTAACCATTCTGACC
AGCACGGGCAACAGTGAAGGAAACCCTAGCAGGATGCCAAGCACCAATACAAGCAACTTT
GCGAAGCCCTCTGTGGGTTTTGCGAGGAAGAAGGAGTGACACCCCAACGAGTCACCACAC
CTTCAAAACCCTTTCCCTTGGTGACACCGATGACATCAAGCATCTCGTCCTTCTGGAAAA
CAGCATCCACTGGCACTTGCTTCTCAAAGAAACTGTATGCATAGTCAACCTTCTGTGCAA
CAGTTCCACCGTTAACCTGTATCTCCATCAAGTGTGCTTTCTTCTGCTTCAGTCCCTTCA
TCTTTCTTATCTGGGTGTGAGCTAACACACGGATGACAGATGAATATTTCTTCAACTTCT
CAAGCTGTGCTTCAATATCCTTCTTCCCACCTGCAGACTCGTATCTCTCTGAATACTTGG
TAAAGGCCTTTTTCTTGGACTTGCACCAGTTCTTGTAAAACCTCCTCCTCACATCTTCGC
TCAGATGCTGAGCCCAGACTGTGTTGAGGCAACGAAGACCACGAGGTGTCTTCACATAGC
CAACAACTCCAACAATCACAATTGGAGGTGTCTCAATGATTGTCACAGCTTCACATGTCT
CTTTCTTGTGAAGCTTAGAGCCAGGTTTCTCCACTTCTCTGACAATGTGAGTCATTCCAG
CCTTGTATCCCAGGAATGCAGTCAGCCTGCATGGCTTGGTAGCATCGTCCTTGGGAAATG
CCTTCACCTTTCCCCTGTGGCGAGAAGCTCGCTTCCTGGGAAGGAAGCCGAGTGATCCAT
GTCTTGGGTGCTCAAACTTCCTGTGGGACATCTTCC
>Cj_contigs1.4_00016_01084
CTAGCTTCCTCTTGCAGGTAACCTGCAAGCATGGCTGAGAGAGGAGCCTTTGGACGTGGC
TTCGGCGGCAGAGGGCGAGGCGACCGTGGACGCGGGGACCGTGGACGAGGGCGACGTGGC
CGCCGTGACACCGAGGAGGAAAAATGGGTTCCGGTCACAAAGCTCGGCCGCCTCGTGAAG
GAAGGAAAGATCAGATCTTTGGAGCAAATTTACCTTCATTCACTCCCCATAAAGGAGTAC
CAGATAGTCGACACCCTCATCGGCCCATCTCTGAAGGACGAGGTGATGAAGATTATGCCT
GTCCAGAAGCAGACCCGCGCCGGGCAGAGAACCCGGTTCAAGGCCTTCGTAGTCGTCGGA
GATGGAAACGGTCACGTAGGTCTGGGAGTGAAGTGCTCTAAGGAAGTCGCCACCGCCATT
CGTGGCGCCATCATTTTAGCAAAGCTTTCTCTGATCCCTGTGAGGAGAGGCTACTGGGGC
AACAAAATCGGGAAGCCTCACACTGTTCCCTGCAAGGTAACCGGAAAGTGTGGCTCCGTC
ACTGTCCGGTTGGTGCCAGCTCCTCGAGGTGCCGGAATTGTGGCTGCTAGAGTTCCCAAG
AAGGTGCTCCAGTTTGCTGGTATTGAAGATGTCTTCACTTCCTCCCGTGGCTCCACAAAG
ACCCTTGGAAACTCACCTCCTCCCGTGGTTCAACAAAGACCCTTGGAAACTTTGTGAAGG
CTACATTTGAGTGCCTTATGAAGACATATGGTTTCCTGACCCCAGATTTCTGGAAGGAAA
CCAAATTCTCAAGATCTCCATTTGAGGAGTTTGCTGATATCTTAGCCAAGCCAGTCACAA
AGCATGTCCAGATTGAGGAGATTGCTGACAAGCCTGCTGAGGCATGATGATAGGAAAGCT
ACAAGATGTTGAGAGGATGGTGGTTGGTTAGATTTTTCCAGTTTCATGTTTTTTGGTTAA
TTTAATGCATTTTATGTTCTTGAATTAACCTCAATATCTCCATTTGAGGAGTTTGCTAAT
ATCTTAGCTAAGCCAGTCAAAAGGCATATCCATATTGAAGATGTTGTTGACAAGCCTACT
GAGG
>Cj_contigs1.4_00017_01091
GGGAGAAGGGGGTAAGGTGGGGATTGGAGAGCAGAGAGCCAAGGTACCATAACGAAAAAG
GCATGTGAAGCTGCCTACACATACTAACTTATATTCTTCTTCTCTCACAAGCTTAATTAG
TTGAGCTGTGGCTTTCCAAATTCCAATTCTAAAATGGTGGGTGGTTTGAAACCTGCATGG
GTGGAAGGTCTAACGGCGGAGACGTTCTTCGCCGGCTGCGGCGTCCACCAGCACCGGCGG
AAGAACGAGAAGAACATCTTCTGCTTACTTTGTTGCCAAAGCTTCTGCCCTCACTGCCTC
CCTTCTCATCAGTCTCATCCCTTTCTGCAGGTGCGAAGATATGTTTACCAAGATGTGATA
AGGTTGGATGACTTGGAAAAGCTCATTGATTGTTCCTACATCCAGCCATATACTATAAAC
AGTGCCAAAGTGATATTCTTGAACCAGAGGACACAATCCAGGTCATGCAAGGGTTCTGGC
AATTCTTGTTTCACTTGTGATAGAATTTTGCAGCATCCCTTTAGCTTCTGTTCTCTTTCC
TGCAAGGTTGATTTCATGGTATACCATGACCAAGATTTATCTACCATTGTCTTCAACTTT
GATGAAACAGACCTGGGGTTCACCCAATTGGATTCCCTGGACGAAGACGGCCAAATTACC
CCTGAGTCCTCCTCCCTGGAGGATCCATTGGAGTACAAACAAACTTCTTGCTCCAGCAGT
GCCATGGGCATTTCTGGTGTTTCACAAGATGCTGACACCAAAAGGAAGAACAAAAAGGGA
AGTGGGTTTCTTCCAAGTTTCATGGCCTCCTTTAGCAATAGGAGAAAGGGCGCCCCTTCA
AGGTCTCCTCTTTCTTAAACTATGACTATTATTATTACTATTATTATTATTATTATTATT
GCAAGACAGTAGTTGCTAGCCAGCATGGAGTGGTGTCCGTACAACACTATCAAAATATAA
TGTGATGTTTGGACATTAGCTAGAAAGATAAGTTGTGGTGGTGGTTTCATTACAATCCAA
AGGTGTGGTCTCCGTCGGATCTGATTATAAGATCTCAACTATCACCAATTTTGTATCCTT
TGTGATGGAAC
>Cj_contigs1.4_00018_01855
CACTATTATGCCTTGTTTATTCTGCTAGGTGAAAGATGTTTCGCCGTTTTGAATGACTTG
TGTTTACCAGACTTCATATCCACCCTGCTAAGCCTAACCTCACCAGGTGACTCTACTACT
TGGTGTCATACCAAAAGTTTCCAAGAAAACTGGCTCTTGTCAATTTTCAGATTTTGAGTA
TGTATCAATGTCTCCTGTTCAACTTGCCCCTTAGGAACACACTTATGAGCATCAGTTTTC
AGCTGAGCAGTGGCAGCATTCTACTTAGGTACATAAACTATTTATGTTGCCCCTGAGGAG
TGAACCGAATCAGCCGTTGTACACCATCTCTTCTCATGGTCCAACCCGATTTTAGCTTCA
CCATTCACCTGCTTCAACAGGCTCAGAATGATCAGAGGCTCCAGCGTCATGTGCATGATC
ATGGTCATTATCATCCTCAACATTGTCTTCAATTTCACCAAGGAAATCTTCATCACTGTC
ACTCTCTTGCATTCAAAACATTGACACCGTTATAAAGCACAATTATCACCAATTAATGTA
TAAAAGAACCTTTTTATGAATATTGAAATCATACCTCATTAAGAATATTGTCTAAATGGA
AATGTTGAGTTCATGATTTAAAAGAAAGAAAGAAAATAGAAAAGATAACAAGTACAGAAG
TTGACAATCACAAAATATCACTAGTATGTAGGCAGAACGAGTAGACATGTCTCGCACAAT
CAACCTCCTCGATTTTGGGGTCATCACTACTACCACCACCACCAGCCGGCGGAACAGAAT
CCTCATCCATATTAGGAGCAACTCCAGCACCACCTTGATACATCTTGGCAATTATGCGAT
TCCAGGTTCTCTCCAGCTCCTTCATCTTATCTTCAAACTCATCAGCTTCAGCAAGCTGGT
TGTTGTCCAAGCCACGACACTGCTTGATCAATGGCATCTTCAATCTTCTTCTTGTCGTCT
GGGCTTAGCTTCGAACTGATCTTCTCATCCTTGACAGTGTTCCTCATGTTATATGCATAA
TTCTCCAGCGCATTCTTGGCCTCCACCTTCTTCTTGTGTTCCTCATCCTCTGCCTTGTAT
TTTTCTGCTTCCTGAACCATCTTTTCAATTTCATCCTTGGATAGCCGCCCCTTGTCGTTT
GTAATTGTGATTTTGTTCTTCTGGCCGGTGGTTTTGTCCTCAGCAGACACATTCAGGATG
CCATTGGCATCAATATCAAAGCAGACTGTGATCTGGGGCACACCCCTTGGAGCTGGAGGG
ATACCAGAGAGCTCGAATTTACCCAGCAAGTTGTTATCCCTTGTTCTTGCTCTCTCACCT
TCGTACACCTGGATAAGCACACCGGGTTGGTTGTCAGAGTATGTAGAGAAAACTTGCTCC
TTTTTTGTTGGAATGGTTGTGTTCCTTGGAATCAGGACGGTCATAACACCTCCAGCAGTT
TCCAAACCAAGAGACAATGGAGTGACATCCAGCAGCAGCAAGTCTTGAACCTTCTCGTTG
CCCTCCCCAGTCAAGATTGCAGCCTGGACAGCTGCGCCATAAGCAACTGCCTCGTCAGGG
TTGATGCTCTTGCAGAGCTCCTTTCCGTTGAAGAAATCCTGCAGCAATTGTTGAACTTTT
GGTATCCTGGTTGATCCGCCAACAAGAACAACTTCATGGACAGTGCTCTTGTCCATCTTG
GCATCCCTCAAACATTTCTCAACAGGCTCCATACATTTCCTGAACAGATCCATGTTCAAC
TCTTCAAATCTAGCACGGGTGATGGTTGAGTAGAAGTCTACACCCTCAAACAGGGAATCA
ATCTCGATTGTAGTTTGGGCAGTGGAAGAGAGAGTTCTCTTGGCTCTTTCACAGG
>Cj_contigs1.4_00019_04735
TGGAGCAACCACTTGGAGAATTGTATTTGAGCTGGAAAGTGTAATTTGCGCCTCATATTA
CATGATCCAACTGGAACTCGCATCTGCTCAAGAAGTAGATCTACATGTACGAGTCTCATC
TTTACCTCTTTTATTACCATTTCTTACATAGATTTATTAACCACACAATAAGTTTCTAAG
AAAGATTGATCTAAACAAGTATGAGTGTTATTATGGTAATGCCCTTTTCAACCATTCCAA
AGGTGCGTGTAAATGACGGAGAAGTGCAGCCACCACATTTTACAACAGGGTTTATAGGCG
GCGACAATGCCATAGCGAGACATGGGATTCATGGGTTGTATTGGCTGTTCATTGTTAGAA
TAGCGGGGACATGGCTTGTTCAAGGGAGGGACATAAACTTCCTATCATAGGCAAGAGCTT
CCAGCCCTTGGCGAGGTTTTGTGTACGACTCTATTAGGTTAGAAGGCCTTGAGTATAAGA
TTGTTGCAGATAAATATTTTCGCTGGGATTGACGACTCTATAGCTCGAGTCTGGAATCTA
GCAAACAATGACTATCATCAAACAAAAAAATCTACAAACTAGAAGGGCTCAAAAATCTCA
TCCCCTTGATCATCATAGCCAAACTGCACCAATGGAGAGGTCTTTTGTTCCATAAAGTAA
TGTCACTACAATGGTTGAGATCATTTCCTCACTTTTTTATTAGCTTAAAACGAGTCTTCC
CTTCAATATATTCTTCTATAATATACTCCAATTTCAGGTGTTTCATTTCCAAGAATCCAT
TTCATGCTTCACCGCTTCCCATCAGCATCAAGCTATCTCATTTTCAAGCTCCGTCACCTA
ATCTTAAAATTTCAATAGAGGTATTCCTTTTGTAAAAAAACAAGGGATGACGTTCTGATT
CAGCTTTAGATTTTTCATTGGTTTCAGGTGATGGTAATTCTAATTCAGCTTCTGTTTTAT
ATTCTGAGTTCGATCCCACTTTAGATATTGAACCCTCGCTGCTAAAGTTGTTTAGAAATG
ACGATTGGAAATTGCTCTCTTAGGAATAGCTCCTCTAGTGACAAAAAATCCAGGTACAAT
TAAGCATGTATCCTCTTCTCAAAATATTGTTAGAAATACTAAAGCAGTTGTAGTTCTAGA
AGTGAGTGGGACAGATGGGAATGCTCAGTGACCATTTGTTATTCACTGCATTTCACATGG
GACCCCACGTCTTTTAAGTTCATTCACATAAGACTCCAAAGGTTTCTAAATTTCATTTTC
TGATACTGAGGTTCTTTGGATTAGGATAACGTGAACTTAGATTTTCAGTAGTTTTTCCAT
TGGTGGGTGTGGGGGCTAACTTTGTTTTGACATTATTGATTATGGGGGAAAACATGTACG
TTTAAAATATTACATGTGTTGTCATTAGTTTTACGTTTTGCACTTCTTACTTCACAGTGA
GTCTGATTAAGGAACCCAAGCAAGTTGAAGTAACGACAAACTCTAAAAAATTAAATACTT
AATGAGCGTACAATCAGAGAGAAATAAAACTTGGCTGTAGGTGATGTGAACTGCATATAC
GTAATGCCCCACCGTATGGGGGGAATGTCATGGCTCAAAATAACCAATCCTGGTTACAAT
TTCTGTCCGTCCTACATTATGAAAGTAAGCATAAACAAACGAAATAGTAGAACAGTACAG
CTAAACTTCATAGGCTACTTCTTTGTGATGAAGGACCCAGATTGGTATCCATTGAAAAGT
TCAATAACAATAAATTGTCTGAACTACATACAAGGAAGTTGTAAGTATAACCCTTGTATT
GTATTGGGAAAATATTTATGATATAAGTCCAAGTTTCCCACTCATATAACATAAGTGTAA
ATCTACACTCCAAACGTGAATAGATCATTTAAACGTGGGGCAGCTGGACGTCAAATATGA
CATCTAAAAGAGTATTATTCCAGCTGTTATTCTTTTTGTTTACATACTTATAGAACTTTA
ACGTCAATATAATTATTGACTTTACAGAACCATTGTAAAAAAATTATAGAATTGTGAAAT
GGACACTTATTACTCATAAATAGACCCTTGTAAGTTTTACGAATTACTGAAATGCAGAGT
TTGATGGATAATCAATTCCTAATTTCAAAAGTCTTCAAAAATTGAAGGTCTAATTCACAC
ACATTAATGATTTTCTCATACAATGTAGGTGTTCTGAATGTGGAACATCACATTTTGATT
CCATATATTTTATCCCTCTGAACTTATGTTATTCTTTTTTCTATATTTCTAAAATAGGTA
CAAAGTTTAGCAAACTCCACCAACGCTATAAGGAAAATGATGTCAGGAATTATGTTAACT
CATACCAATCAACATTTATAGCTCAACAAGAAAATAGTTAGCACACATCCTAAAATACAT
ATGTCGATGACTCCAACACCTCTCAAGAGTTAGACATCTAGAATTTATCACTAGAACTAC
AATATTACCTTACCTCTAGACAGAAGGAAAAAACACAGAGAATAGGTAGAAATTTGTCGA
ACAACATGTCCTAACTCTATATTGCTTCTTTGGCATCCGTTATAGTCACTTAAGTTACCA
ACATGCATTACGTACACTTTTAAATGAGTTTGTCTATGTTAAATTGATCATTTTTTGTTT
CAATCTGTGAAGCATCATTGACAACTTGAGACTGCACCGATATCATAATCCATATTGATG
TAAGAAACATACTCATATTGAAGGCAAGTTCTTTTCTTTTCTTGTTCCAGGTAATACAGA
CTTATGTTATTTTGATTTCTTAATAGATGGCACACATTAAGGGTTTTTACTGACATCACC
TATGCCTCTTTGATTGGTAAATGAAGGGGACTTAGCAGTACCCCCACCTCGAGATATACC
TGGATCATCATCTATCCATCGAATATCATCATGTGGAATCTGCATGATTAAAGGCATTAG
TTACAATAACAATGAAAGTCATAAAATAATATAAAGATGTTGAAAGTTTGAATATAGACA
GAATCCACATAACCGAAAGAGTTGGGAGAAGGTTGAGGAATTTGAAGTGTTCTGGCATGA
TCAACCTCCCAGTAGTTGTGTTATTTTCAGGAAACTTGGGTGTCAATGGTTTGATAAGGT
CCCAAAGGTTGCTATGCTAAAATATGTTTCAAGACTAATTATGTTAGTACTTTTGCATAT
TTCACTGTTATATGATTGGCTCTAGATGAGTTTTGTAGGTGGCTCACTCTAATGATCTGT
TTAGCTTATTCACTGTTATATGATTGGTGCTAGGAATATTTTGAAAGGGGCTGAATCTAA
TGTTCACTGTTATATGATTGGTGCTTCTTTTACAGGTTTGGTAATCCGATAATTGATGAT
CTTCAAAAGACTGTTGACATGATCACCCCCTAAGTAATTGTTTTATTTTGCAGGAAACTT
AGGTGTCAATGCTTTGATAAGGTCCCAATGGTTACTGTGCTAAAATATGTTTCAAGACTA
ATTCTGTTGGTATTTTTGCAGATTTCACTGTTATTTGGTGTTTGAAGAATTTTGAAGGGG
ATTGATTCTAATGATGTTATGATTGGTGCTAGGAAAACTTTGAAGGGGGGGGGGGGGCTG
ACTCTAATGATTATTGTTATATGATTGGTGTTTCTTTTGCATATTCAATGTGTTGTGGAA
CAAGTTTGAGTGTCAGTGTTGAAGAGGGATGAAGTCTCAATATTCACTATATCCCAGTGG
AATTAGTTTGAGTGTTCCTGATGAAGAATTCTCAAGGGGCGGGGGTTTCACCACATTTTG
TAGTGTGCTTTTTCTCCCCATTTTTCAGGTTGCATTGGATCCTGAGGAAGACATATAAGA
GAAATTGACTTTTAAGTGATGGAGTTCCTATGGCATAGCTGTGATGCATCCAATAAGGGA
AGCATGAAGATCATGCTACAAAGTCACTAACAAGAAACTGACCTTTGTCTTAAATGTTTG
TAGGTGTTTCAATAGAGTGGACTTGGCGATTTCTATAGAGAGCTTCCTCTTGGAGCTCAC
CCTCGGCAAAACAGCAGAGGTTTGGAATATCCACTTTCTCGCGGCTACAACAAGGCTTCA
CATATTTGCGTCTGACGAGGGGTTTCCAAATCTGGCAGTCCATTTTGCAAAGGCAATGTC
TCCCTCTTCTGGCAATAACAGGGGCTATACGGAGTCAAGGGCTAAGCAATTCAAGTTTCA
TGTGTCTGGTAAGAAAATTCAACGAGGGAGATTCAAGGGCTTGCGTCCGTGCGGTTTTGC
ATTGCCATTTCAATTTCCCCGGTCTGCCTCTCATATCCAGGTATTTTTATTCCAGATTTT
CATCTCTGTTTCGGCTGTTGTTCATTCTCTTATTCGGATTCTGATTCGGATTCTTTTTAC
TTCGGATTCTTTTTACTTTCCAGGTATCTTGCGTTTAGGCGTTGATTCAACGACTAAATT
GAACTTATCCTAGCTAGGTTTGACGTAATAGGTGTAATATTTATGCTCTAAGATTTATCT
CTTATGTATTTCGCTGCATTTGTTAGTATTTGGTTTAAATAACATTCTTCATGCTGCACT
GTTTTTTTTTTTTTGTTTTCAAAGCGGATTTTCTTTATCTTGCTTTGTCTTCAAAAGGTT
ATGCCTTATGTGTGTATCAATGATTCTCAAGATGAATACTGTTAGAGGGATAACCGATTT
AGGGAAAGGGATGTTCGGTTCAGGGGTGCAAACTGAAATTGCAAGATAACAATGG
>Cj_contigs1.4_00020_03613
TCCCACCTAAAGAAAAACACCTTGACCCATCAATGTGTTTTCAAGAAAATGCATAACCAT
AAAAAGAATGTGCAGTGGGTGATTTTGAATGGTTTGGAGTGGGGGAGTGCCAAAGCATTG
ACAAAAACAACAAAACTTGAACAATAAAATGTTGGCCAATTTACACAATTCCCATGGACA
ACAAGTTGTATTTAACAAAATTCATGATCAAGGGAGAAAAAAAGGTAAAACCAACCATCC
CCAGACACGCTAATATAGCCCGGCCTACCTCCCCCAGTGCAGCGAATTATAGGTCCCAAA
TATAAAACAGATAAATAAACAAAAAAAAGTGAAATTTGGTTTTAGGAATAACCAGGACCT
TGACGACATGGCCATGTAAAGCCCTTTATTGCTTCTTCATCTTTGTCCCTCCCGCAGCTT
TCTTCTTCTCCTCCTCCTTTCCTGGCACGAACCTTGGCAAGGTCACCAGGGTGTTCACTC
GGGAAACTCCTTCAAGTGCAGACCACTCTATACCTGTTTCCTCATTCGGGTCATCCTCTT
CCTCTTCTGACACTTCCTCCTTAGAATGGTTCGGTTCCTCCTCGTTGTTAACTTCATTCT
GTGGCGTTGCAGCTGAAGACATATCGCTTGACTTGGAATCAAGAAAGAGGCAGACAACAG
CACAGTCGTCCACTTTGGAATTCGGGTATTTGGTCCTCCAGGACCGAACAGCGGTTTCGA
CCAGCACTTTAGCTGCAGATGAGCGTGTTGAGGACGCCACGGTCTTTACTACCTCTTCAT
TAGAGAGCACATCCCAAATCCCATCACTAGCCAAGACAACAAATTCATCTCTCTCTGTTA
AACGTCTATATGAAACTTCTGGCACAGAGATGAGACCAAAATCTTTGAGGCAAAAATCTC
CAAAAGCGCGTGCCATGGCAAGGCCGGGAGAGTCAGCATTTGGCAGCCACACTCTCGGGA
CCTCAGGTTCATCGCGGAGGGCAAACACACGCCCCCTACATTTTCGGATCCTCTCTGCTT
CCACTGGAAGATTAGGCTTAAGATCCACAGTCAACTGTACTGCAATAAGAGAATTGTCGT
TATCTCTTGTCCCTAAAACGGCTCTAGAGTCTCCAACATTCCCAATTACAAGATCCTGCC
CCTGTTTCACCAGAGTCACTGCAGTTGTCCCACTGCAAAAGCAATCAATACTTGCAGCAC
TCAGTTCTCGATCCATGACATTAAAAGCTGTTAAAAAGGATTCCTTCAATGTCTCGAAGA
TATCCTGGTTTTTATCAACTTCTTCATCATCAATAGTAGATAAAAAGGAAGCACTCTCAG
AATTTATGCTGCCTATGTCTAAAAGGACACCATCGCTTTTAGTATTAACATCCCAGAGCG
CACTTAATTTCAAGGGAAGGGAATCCCTCACTCTTTTTGCAACCATATGCCCATGGGGGC
CATGCCCATCAAACACTCCACAGAAAACAGTATCAGGCCTTGAACTAAAGTTCTCCCAAA
CGATCATTGCATCTTGATTGGTGCCTTTCTTGCCCTGCTGAGTAAAGAGAGAGGCCACCT
CACTGGAGCCATTCAAGAACCTGCGCCCTCGAATCCTATGCAGTTGTTCTTCCTTCCTAT
AGTCAAATGAAGATTGGCTCTTCTTAGAGCTCTTCCTCTTCCTCCCAATTGAAGGGGTGT
GAGAAGGGATAGGGCTCCTGCTTTCAGAAGACAAGCAGGACCCCATATGGAGGGTCCTGG
CTACATCCAACAAGCACTCCAGAGCAGCAACACAACCAAACCCCCTATTTTCCCTATGTG
AATCCGACGCGGCTCTCTTACTGTTATAACTTTATGTTCTTGACAATCCACTTTCCCAGT
CCTCCGAACAGTCCATACAATTCACCAGATCGTGTATATTCCTTTCCAGCTCCTCCTCTC
GTAATCCTCACTATCACCACTTCCGAAATCGTCAGAAATGCTCAAAGCATAGCTAACTCT
AAGCGAAGATCAATCCTGAAGAGGCTCTTATTCAACAGAAGATTCAGGTAGTGATCAATA
TCCTTCTCGTTCTTCGCATTTTATTTTATTTTTTTGCTATAAATCATATATACAGAGCAT
CATTCGTCTATTGTTTCATCTTCTAGCCATTAACTCTTTATTTCCAAGCTTGCTTCAACA
TGAAACAACATGATAGCCATTCAATTCTCTTAGTTAATCTCTGCCGCACATGAGCATATT
GAGACGCTTACTGCAGCCAATGTCGATGTCACATCAGCCATCATGCCTTTTTGGTCCATG
CATACTACACAAATCCACTGTATGGAATGCCCTTCAAGGTTGTTCCATGATGAAACTTTG
CTGTAGAGCCATACCTCCAACCCAGGGAACACCTCCTGGTACATAGGAACATTAGCACAA
ATTAACTTGCCAACACCGTTCCCCTGGGATAAAGTCTCCCCTCCAGCCTTCAAGCTCACA
TGCTGCAGATGCTTACTATGTTCGCCATTCACCTTGGGGATCTGGATGTTGTTACTACTG
TTAAAATGAAAATTATCTTCTTCACTCACCGTTGCGTGTGACTTTTTCAATACATTGTTT
AGAATCTTCTCCGGAGTATGAGAAGAATCTATCACTTGTGTTTCGCTGTCATCGCGAGAG
TTGGCAGCAAATGCATTTACCGATTCAGCAGTTAATTTCAGTTGCTGACAGAGCAGCTTG
CTCTCTTAAAAATTTCATGATCTTGTGTCTCGCACTGTGTGTTTTTGCATGCTGCAACCA
ATGTTTGTGTCTTTGGAAAGCAGATTTGTTTGAGAGGCCACTGTAGGTTATGATCTCCAC
AACTTCAGCATTGGCCAGCACATGCACAGGGGAGACAATGTTACCATTCACCTTAGCAGC
CACCATTTTGTTGCCAATTTCAGTGTGTATCATATATGCACAGTCAATCACAGTGGCCCC
CTCCGGTAAATTTTTAATCTCTCCCCTGGGTGTAAATACAAAGATGCGACTGCCTAAAAG
ATCTCTCGTAATGGTGTCCACAAATTCCCTAGAGGTTATGTTTCCAACAAACTCTTCCTG
CCACTCTCTAATCGCATTGAGCCAGCCGATCCTAAGAGCAACATTGGCATTGTTGAGATA
GGCTGCCTTCTCACGGGAAGAGCCATTGTGAATAGCACGTGCAGTTAAACCGTTAAGACC
CTTCCCACTATAATGTGCAGCAATGCCCCGCCCTGCTATCACATCCATCTCTTCAGTTCT
TATCTGAACTTCCAAATGCAACATGCTTTCATAAAGAAATGGAATCACAGTTGTATGCAG
ACTTTGATAGCCGTTAGGTTTTGGGGTAGCAATGTAATCTTTCATAGCTCGAGGTATAGG
CGTCCAGATTCCGTGTACAAGTCCAAGTACATGGTAGCATATCTGCTGTGCAGTGCAAAG
CGGTCCTACTCCAGCACAAGACTTTGGTTTTATAATAATACGAAGCTGTGCAATCTGGTT
GACTTCATTTATTGAACTCTTAGATTTGAGAACACCTTTGTAGATAAAGCTATCGGCATG
TTAAAAACCAGCTTCAAGGGCTTAGATGGTGCATGGTGGAGATGGTGGAGGCCGTGCGCA
GTGGAGATGGTGA
>Cj_contigs1.4_00021_02110
AGCTTCGTGAGTCGTGACGCAACGGCCCAACATCTTGGAGTTTGAGATTAACGCCTCTTT
TTTGTCTTCTCCTTTTGACTCGCCATTGATTCATTTCATATTCTCTAAGGTGATCTGAAG
TTTGGCAGAGGAATTCCATTGCGATTCTGGAAATCTGCTTTTTAGGGGGAAAATGCAGCG
AGTAACTCTGTTTCAAAGATTTTCTCGAAGCTTCCGGGACGATCCTTCCCTTTCTAAGCT
TCTCGTTGTTTTCACTATCAGTGGTGGAAGCCTTGTAGCTTACTCTGAGGCTACAAAGAC
ACATGATAACAATAACCCTGGTGATTTGGCCAATGCCACTGACAAGAAAAAGAAAGTGGT
GGTACTTGGAACAGGTTGGGCTGGAACTAGTTTCTTGAAGAATCTGAAAGATCCCTCGTA
TGATGTTCAGGTGATATCACCGCGTAATTACTTTGCTTTTACTCCCTTGCTGCCGAGTGT
AACATGTGGCACAGTTGAAGGTCGCAGCATTGTTGAACCAATATGTAACATTATCAGAAA
GGTGAATATAGAAGTTAAATTGGCATGGGCTGTAAATCTGATGATATTTTTATGAAGGTG
TCAATAAAAAAATCTCAATCGTTTAATGTTCAATCATGCACGGACCATAAAAAATATACT
GAATTGGTGTTGGTTTTATAAAAAGTTGGATTGAACACTCTTCTGCAGAAAAGCATAGAT
ATGCATTACTGTGAGGCTGAATGCATCAAAATCGATGCGAAGAACAAAAAAGTATACTGT
CGATCTAATTTGAACGCGAATTTGAATGGTAAGGAAGAATTTGCAGTGGATTATGATTAC
CTTGTGATTGCCATTGGAGCTCGTGTAAATACATTCAACATTCCTGGTGTGGAAGAAAAT
ACATTTTTCTTGAAGGAAGTGGAGGATGCTCAGAGAATCCGTAGGGCTGTAATTGATTGC
TTTGAGAGAGCGAGTCTGCCTAACCTCACTGATGAAGAGAGGAAAAGTATTCTTCACTTT
GTTATTGTTGGTGGTGGCCCAACTGGTGTGGAATTTGCAGCACAGCTCCATGATTTTGTC
AGTGAAGATGTTGTTAGGTTGTATCCCAAGGTCAAGGAGTTTGTGAAGATTACACTAGTT
GAAGCAACAGATCATATATTGAACATGTTTGACAAAAGAATCACTGCTTTTGCTGAAGAC
AAGTTTGGGAGAGATGGTATTGATGTGAAAACAGGCTCAATGGTTGTGAAAGTGTCAGAT
AAGGAGATTTCTACAAAAGATGCTAAACGTGGAGACATAACTTCTACACCTTATGGAATG
ATTGTTTGGTCAACCGGTATTGGGACTCGTCCTGTAGTAACGAATTTTATGAAGGAAATT
GGCCAGGGCCATAGACGCGTTTTAGCTACTGACGAGTGGTTGAGAGTTGAAGGGTGTGAC
ACCGTATATGCAATTGGGGACACAGCCACAATCAATCAACGTAAAGTTATGGAGGATATT
GCAGTTATATTTGAAAAGGCAGATAAGGACAACTCTGGAACACTAACAGTAAAAGAGTTT
GAAGAGGTCCTAGAGGATATATGTGAAAGGTACCCACAAATGGAGCTCTACTTGAGGAAT
AATCAAATGAGCAGCCTGGTTGATTTGTTGAAACAAGGAAACGGGGACAATGTCAAAGAA
TCTGTTGAGATTGATATTGAAGAATTCAAATCAGCTCTCTCCAAAGTGGATTCTCAGATG
AAGAACCTTCCAGCCACGGCTCAGGTTGCATCTCAACAAGGTGTGTACCTTGCTGGTTGC
TTTAACCGTATGGAGAAGTGTGAGAAGGACCCAGAGGGTCCTATTCGATTTAGGGGCGAA
GGACGCCACCGTTTCCGCCCCTTCAGGTACAAGCATCTTGGACAATTTGCACCTCTAGGA
GGAGAGCAAACAGCAGCACAACTTCCCGGAGATTGGGTTTCCATTGGTCACAGCTCACAA
TGGCTCTGGTATTCTGTGTATGCTAGCAAGCAAGTGAGCTGGCGTACAAGGGCATTGGTG
GTGTCAGACTGGATGAGGCGATTCATCTTCGGGAGGGACTCCAGCCAAATTTAATCAACC
GTGGATGTTC
>Cj_contigs1.4_00022_01447
GAATCAGGTATGAAGCAAACCACAACCTCATATTTTATTTTGATTCTAATAGACATGATG
AATTTCTTCATTTGGTTGAGGATAGGTTCCGGGGTCAATCGCCCCTTATTGTGCCAGAAG
GTAGATTTGGTCAAGGGCTTTAGAAATTTGCACAAGGAGTATCCAAGTTGGTCTAAAATG
CAGAAAAAGTAGGTTTTCTAATGGACCTTCAGTGACGGTAGAAAACACGGATTAATCATT
CAATGATAGTGCAATTGGGGTTTTGGAGACTCATGCTTCGTGTAATATCTAACAATATGA
GATTTCGATTTCTAAAATATTATTTCAAAAGGACTTGCAGGATGTTGGAACAGAAGGGCT
AACCACTAAAATTGGGGACCTTGAATATGATTTGCAGAATTGCACTATATCCAAGTTGCA
GGTTTGTTTGTTCCAAATTAGGATAATATGTGTTTAAATTTTGGTATTACATTATTAAAA
CCTTACCATACACAACATTCAGGAAGCTTGACATTGTTTTCTAAGCTATCTTACCTCACT
ACATGAAAATATAGATTTTAATTTTGTGTATTGCATTATGTTGTCCAAATTTCTGTATGG
GTGTTTTTGTTTGAATCTATTGGCATATATAAAGGGCGGAGAAAGAGTTCATCCATGGGC
GATTCAGGCTCCTCCAACTTGCGAGCAGGGCAACTGATTGTTTACTGCTTCTTTGGGATG
GTAGCTAGTGTTGTTGGGGGTTGCTTGGTCTAGGTGGAGGGTTTATTATGGGCCCGTTAT
TTTTGGATCTAGGTGTCATTCCTCAGGTGAGTTTATGGGGTACCCTATTGTTATATAGAG
AAATAAATGGCATGCCAAACATATTAATTTATAATTTCCTTAAGTCTGTTTTTCTTATAC
AAGAACTCGTCTTGTGAAATCACTTATGATGGCTTTGTTTTTATTCCTATATTACTAGGT
TTCAAGTGACACTGCCCCCTTTTACATGATGTTCTCCTCATCAATGTCTGTTGTAGAATA
CTACCTTCTCAAGTGTTTCACAGTCCCTTATAGTATGCACTTTTTCCAGGAAAACACATA
TTTAAAGATATACCAAACGTTTTTCTTACATCAGTTTGTGAATGCTCGAGTTTGGTGCCT
CTTGTATTGTAACTCTCTAATTAATTGTGGTGTCAATAGTTGCTGTTTTTACTGGGGAAC
ACTCAGTGAAGAGGCTGATTTTTGTGTTGGGAATAGCATCTTTAATCATTTTTATCTTGG
CCTTCACCATGTTTGTGATCGTAATCTCGCTAGGTAAGCATCCATCTTGCACGAACTAAT
CATTCATTCCACCTCTTTTCATGTCTTATCTTTTAACTGAATTTTGTTAACCAGGTGGTG
TTGGAATCTCGAACATGATAGGGAAGATTCATCGCCACGAATACAAGGGCTTCGAAATCC
TTTGCAA
>Cj_contigs1.4_00023_04692
TTTTCGATCTAGGGTTTGAGGTTTTTCAATCATTTCAACCAGACTAGGTAATTTGTTTGT
CTACCTTCTGTAGATAGTATTATTTCAATTAGAAGAACATATGACTTCTTAAAGAATGCC
TTGTGTGTTTGCATGAATGCTATCACTTCTATTAATTCTGTATCAATCTGAAACATATAC
AAGAGAGTAAGAAAATGAAATTAAATTAGAACATGCATGATTCTGGCGGTGCAACATCAT
GTAACATGTTTATATGCTTAGTCCTGTGTCTTCTTTTACTTCTCTTACTGCACCTTCAAA
AATATCCTCACTCTGCAATTTAGAAGCTCGATTCTGTGTTTAGGATAGAACAAACAGTGA
TTATTGATGCCTGGTTCCTACCTTTTCAACAATTCCAGTAGGTATTTTCACAACCCATTT
TCCTTAGCATACTATTGTGTTCCTACACAACTAGCAGCTGAAAAAGAAGTTCTTTGCAGA
ATAAGAACCAGAAAAGAACACTGGACAGTGATTGAAGATATGTCAATCTTCTAATTGAAA
TTTCAATCCACTTTTCAGAAGTGGAAGATACGATTTCTCTTTTCTGATTTGAATAGCTTT
CGGTAACTGCCTTGATTGGATATCCATTAGTAATTCTTGATTGGATCGGATTTGAATAGC
CTCTGTAACATTTTTTTGTTTCTGATTTGAATAGCTTCTTTAAATTTCAATCCACTTGAT
TTAGAAATCATGCATCAAGACCCCCCCAAAAACATAACAAATAAGAAAAAATATGATTTC
TGTACTTTTTTAAAAGGTTTAGGGTGATACACCTATGCAGGCTGACAAAACAATCTGAAT
TCATCAGTCTATGATTTCACAATTTTTTTATTGAACAGAAATAATTCTTCTTTTAATTTG
GGGATAATTTCAGAACTGATAGCAGATCAGCCATGGCGAGGAGTCGCGAAGAGGAAGAAC
TTGATACTGAGGATGATTATGAACATGTTATAGATGATGAGGACGAAGATGAAGAGGCGT
ATGGCGGCAGGGGGAAATCTGGGAGCAAGCGCTCCCGGTCTGATTTTATTGATGATACTG
CTGATGAAGAAGAGGATGCTGAAGACAATCGAAAGTTCAACAAGAAGATGGCCTCTCATT
TTATTGATGATGAGGCAATTCATGATAGCGATGATGAAGAGGAGGAAGAAGACGGAGAAG
ACGGCTTCATCGTAGAAAATGAAACTGATACGCGTGATGGATATGATTCGAGACAGATCC
ATCGCCGCCCACTTCTATCGCGTGAGGACCAAGAAGAGGATTTTGAGGCTCTTGAAAGGA
GCATTCAGGCTAGATATGCCAAGTCGAGTCATGTGGAGTATGACGAGGAGGCAACCGATG
TGGAGCAGCAAGCTCTTTTGCCATCTGTCAGAGATCCGAAGTTATGGATGGTGAAATGTG
CGATTGGTCGTGAGAGGGAAGTTTCTGTCTGTCTGATGCAGAAGTGTATTGACAGGGGAC
CTGAATTGCAAATAAGATCTGTCGTAGCACTTGATCATCTTAAAAACTATATTTACATTG
AAGCAGACAAAGAAGCCCATGTGAGGGAGGCTTGCAAGGGCATGCGCAATATATATCCTG
CAAAAATAATGTTAGTTCCAATCAAAGAAATGACTGATGTTCTTTCGGTTGAAAGCAAAG
CAGTTGATCTTGCCAGGGACACTTGGGTCAGAATGAAGACTGGAACTTATAAAGGGGACC
TTGCAAAGGTTGTAGATGTAGATAATGTAAGACAGAGAGTTACTGTGAAGTTAATTCCAA
GGATCGACTTACAAGCTCTTGCAAACAAATTGGATGGGAGGGAAGTTACAAAGAAAAAGA
CATTCATTCCTCCCCCTCGTTTTATGAACATAGATGAGGCTCGAGAGATGAACATACGTG
TTGAACGTAGGAGAAATGCAATGACAGGTGACTATTTTGAAAATATTGGGGGCATGATGT
TCAAAGAGGGATTTTTATATAAACCAGTGGCTATGAAATCAATTAGCACTCATAATATTC
AGCCAAGTTTTGATGAGCTTGAAAAATTTCGTCAACCTGGTGAGAGCGGGGATGGAGACA
TGGCTAGTTTATCAACTCTTTTTGCGAATAGGAAAAAAGGTCACTTCATGAAGGGTGATC
GGGTCATTGTTGTAAAAGGGGATTTGAAGAACCTGAAAGGCTGGGTTGAAAAAGTAGAGG
AAAATACTGTTCACATCCGACCAAATGAAAAAAACCTTCCCAAAACTCTTGCAGTTGGCG
ACAAAGAGCTCTGCAAGTACTTTGATCCGGGGAATCATGTAAAAGTTGTGTCTGGTGCAT
CTGAAGGTGCAACTGGTATGGTAGTCTCAGTTGAAGGGCATGTGGTGAACATAATGTGTC
ACACTACTAAGGAACTGGTGAGTCACAAAAGAGTAAATAATCACAATTCTCTGCACTAGT
TTTTTTTGTTTTTGTTTTTGCTTTTTGGGTTTAAATTCTTTAGTACTGCACTTTTCTTTG
ATGTGCATTCATACATGTGCAAATCCGTGTATTTGCTGAGACGGTTGTGGAATGATCTGA
AGTAACATGTGGCCCCACTCAAATTTGGGAGTACGAGCTTGAAGACCTTGTGCTACTAGT
AGATAGCAGTTTTGGTGTGGTTATTCGTGTAGAGAGTGAAGGTTTACTGGTTCTTAAGGG
GTTTCCGGAAAAAGGCGAGGTAGCACTTGTGAGACTAAGGGAGATAAGGGGGAAGGTTCA
CAAGAAATGTAGTGCAGTTGATCCGAATAAGAATGCATTATTAGTGAAAGATGTGGTGAG
AGTTGTTGAGGGACCTTGCAAGGGAAAGCAAGGTCCTGTGGAACATATATATAGAGGAAT
TGTGTTTATTTATGACCGTCATCATCTCGAGCATGCTGGTTATATATGTGCCAAGGTGCA
ATCTTGTGTCTTGGTTGGTGGATCGCGGGCAAATGGTGATAGAAAATCTGACCCCTTTTC
CTCAAGATTTGGGCATCTTACAACCCCACCTCGTGCTCCACAATCCCCATCAAGATCCCA
CAGGGGTGGTCCTCTCAAAAATTTTGGTGGACGAAGGCACAATGGTGGAAGAGGAGGTCA
GGATGCTTTAATTGGCACTGATGTTAAAATTCGCTTTGGACAATTCAAAGGTTGCAAAGG
ACGTGTTGTTGGTTTGAAAGGAACTTCAGTTCGGGTGGAATTGGAAACAAATGGTGATAG
AAAAGCTGACCCCTTTTCATCAAGGTTTGGGCATCTTACAACCCCACATCGTGCTCCACA
GTCTCCAATAAGATCGCAAAGCGGCGGTCCTCCCAAAAATTTTGGTGGAGGAAGACACGG
TGGTGGAAGAGGGGGTCATGATGCTTTAATCGGCACTGATGTTAAAATTCGCGCCGGACA
ATACAAAGGTTCCAAAGGACGTGTTGTTGATTTGAAGGGAACTTCTGTTCGGGTGGAATT
GGAAGCTCAGATGAAAGTTGTTACAGTTGAACGTGATCATATTATGGATAATGTAAATGT
TAGAACACAATTCAGGGAACCATCAAGATATGGTTTTGGAAGTGAAACCCCATCTCATCC
TTCACGAACACCTGTCCATCCGTTTATGACTCCCATGAGAGATCCTGGAGCAACACCCAT
CCATGATGGCATGAGGACACCAATGCGTGACAGAGCATGGAATCCACGGAGTCCACCTAG
GGACAATTGGGAAGATGGCAACCCTTCTTCTTGGGGATCTAGTCCTCAGTATGAGCCTTC
GAGTGCTCATTCAAAACAATATGAGGCACCCACTCCGGGTTCTGGTTGGAACAACTCTTC
CACAGGCAGTTATAGTGATGCTGGGACTCCAAGAGATAATAGTTCATCCTATGCTAATGT
GGCAAGCCCTTACTTGCCATCAACTCCTGGTGGGCCGCCACCTATGACCCCAAGTTCTGC
GTACTTGCCTGGAACTCCGGGTGGGCAACCAATGACTCCTGGGAGTGGCTGCCTGGATAT
GATGTCACCTGTAGTAGGTGGAGAAGGTGAAGGGCCTTGGTTCTTGCCAGATATCACGGT
CAGTATAAAGAGGGCTGGGAAAGAGAATCTAGTTGGGGTGATCCGGGAAGTTCATGCGGA
TGGTTCTTGTAGTGTTTCCCTTGGCTCAAGTGGTAAACAAGGGGAAATGATCACTGCAGC
CCCAAGCGAAATTGAGATCATTGTGCCAAAGAAAGCAGAAAAAATCAAAATTATGGGCGG
TGTTTATCGTGGGGCCACTGGGAGGCTTATTGGTGTTGATGGCACTGATGGAATTGTTAA
GTTAGATGATACTCTCGATGTTAAAATATTAGACATGGTTATTTTGGCCAAATTAGCTCT
CTAGTTTCTTCCCATTGCTATGGCTGGGTGCCTGTTTTGCGCTTGTCACCTAGTAGCTAG
GTGGAGAAAAAGGCTGTCACTGTCAAAGATAATAAAACTCGCTGGAAATCTTAGGTGTGA
AAAGGGTGAGAAAAAACTGTCTAGGCTACCAAGAATTGTCTACACTTTTAGAATATTGCT
TGTATATGTGTTTGAGAATTGTTTATTTATATTTTTAAACAGTTACAATTTTAATACTTT
TATTAATGTAAATCAGAACAATGTTATTTAGAGATTTTTTCCTGGAATACTACTAACTTA
ATCGAATTGGAC
>Cj_contigs1.4_00024_00785
ATCTTCACCCGCAACTATCCCGGCGTTCCCGGAGCAGTCTAACACCGTCGCTACCTGTCC
GCTGGACCTCCCGGAGGAGCTTTTCCGCGGGATCAAATCAGCCTGCGGGTCTAATGCTGC
TTCGGGTCTTCACCACCGGACCCGTTGCTGCCCGGTACTCGCGGCCTGGCTCTACTCCGC
CTATTCAACAACCGCCCTCCGGCGGGCCGCGGCCAAGATCCCTCAAGCGTCGGCGGTTGA
CATGCCGGTGCTCCCGGATGACTCCGAGACCTGCGTGGACTCTCTTGAGAAGGCTATCGA
GAAGAAAGGCATTGAATTGGTGAAGCCCAACCAGACCTGTGATGTATTATACTGCTACTG
TGGGATTAGGCTTCATCCATTGAGCTGCCCAGAAGCTTTTACAGTGAATTCACACGGGAA
ATTGGCGGGGGATGAGAGAGTGAAGAAACTGGAAACTAATTGCTTGAGTAGCTCTTCAAA
TGGATGTTCCAAGTGCCTGAATAGCTTGTATAAGGTTGGTAAGTTTGAAGCAATCGACAC
GAACAAATCGGAGGAGAGGGTGAACGCAATGCTTGCCAGAGATTGCCAGCTGATGGGTCT
GACATGGCTTTTGAACAAAAACCAAACTGGCTACATCCATACAGTCATCTCAGTTTTGAG
AGCTCTCATGATGAGCACCAACGGTTCTGATCCACTGTCGTGCACTCTCAACAGCAATGG
TATGCCTCTTGCTGTTGACTCCTCGGAATTGAATGATCAATCTTCATCAATGGCTCTGCA
AATAT
>Cj_contigs1.4_00025_01521
GAAACAAGAAGCAATTTATTTGCCTTGCTTATTAACACACTATATTCTCTCTCTTTGAGA
GATCGCTGCATTGGAGAAGATGTGGAAGCTCAAGATTGCGGAAGGAGGCGGGCCGTACCT
CTATAGCACCAACAACTACGTCGGCAGGCAAATATGGGAGTTCGATCCTCACGCCGGCAC
GCCTGAAGAAAGACAAGCCGTCCAAGAAGCCCGTGAACAGTTCAAGAAACGCCGCGAAGA
AGGTTTCCATGCCAGTAGTGATTTGCTCATGAGAATGCAGATGATTAAAGAAAGTGGGAT
TGATGTGTTGAGCAATCCACCGATAAGAGTAGGAGACCAAGAAGAAGTGACCTATGAAGC
AGTCACAACAACTATTAAGAAATCCATACGATTGAACAGGGCACTTCAAACCAAAGATGG
ACACTGGCCAGCAGAGAATACTGGTCCTATGTTTTTCACCCCTCCCTTGCTGATTGCATT
GTACATTAGTGGGACAATGAATGAAGTTCTAACGCTAGAACACAAGAGGGAATTGATTCG
ATATATCTATAATCATCAAAATGAAGATGGTGGATGGGGATTTTACATCAATGGACACAG
TACCATGATTGGATCAACACTTAATTATGTGGCCTTGCGCTTGATTGGAGAAGGGCATGA
TGATGGTGATGGTGCCATTGCAAAGGGTCGTAAATGGATTCGTGACCATGGAGGGGCCAC
TGGAATTCCCTCTTGGGGAAAGGTTTATCTCTCGGTGCTTGGAGTGTATGAGTGGAAAGG
GTGTAATCCACTTCCGCCCGAGTTCTGGCTTTTCCCTTCAAATTTTCCATTTCATCCAGC
AAAAATGTTGGGTTATTGTCGAACCGCATACATGCCCATGTCGTACTTATATGCAAAGAG
AAGTCATGGACCTCTAACCGATCTTGTTCTCTCTATGAGAAATGAAATCTATATCCAACC
CTATGACCAAATCGACTGGAATAGTGCTCGCATGAAATGTTGCAAGGAGGACATTTACTA
CCCACACACTTTCATCCAAGATCTGCTATGGAACACCCTTGAGTATTGCATTGAACCATT
CATGAGGTATTGGCCATTCAAGAAAATTAGAGAAAGAGCTATAAGAAAAGCTATCAAGTA
CATGCGGTATGGAGCTGAAGAGACTAGATACATTACCATTGGTTGCGTAGAAAAGAGTTT
GCAAATGATGTGTTGGGGGTTAGAGGATCCCAAGTGTGATGAGTTCAAGTATCACCTTGC
TAGGGTTCCTGATTACTTGTGGTTGGGAGAAGATGGAATGAAAATGCAAAGTTTTGGAAG
TCAACTTTGGGATGCCACTTTAACTACCCAGGCTCTGATTGCTACTGGAATGGTTGAAGA
ATATGGAAACTGCCTAAAAAGGGCACATTTTTATATTAAAGAGTCACAGATCAAAGAAAA
TCCTAAAGGTGACTTCAAAAGCATGTATCGTCATCCCACAAAAGGATCATGGACATTCTC
TGATCAAGATCAAGGTTGGAC
>Cj_contigs1.4_00026_00438
GGAAGGAGAAGATTTCCAAGCTTTTGTGGGGATGGCTGGGATCGGTTGCTGCACGCCGCC
TACAATTATCTCTTCGAAAAGCAATCTGGGGACAACATCTTGGTTAGTACTCAAGACTTA
TCAAGGAGGGAAGGTGAAAGGGAAACCACTGTCTAGAAAATCTTTGGGGATCAAAGCAGC
ACAAGTTGAATTTGTAAATGCTAATGAAGCAGAGAAACTTGTTGCTGTTGATGGGTATGC
AGTGTTAGATGTGCGTGACAGAACTCAATTCGAGCGGGCGCATATAAAAGAATGTTTTCA
TGTTCCCCTCTTCATCGAAAATAAAGACAACGACTTAGGAACTATATTAAAGAGGACTGT
GCACAACAATTTTTCTGGTTTGTTTTTCGGTCTGCCTTTTACTAAACCAAATCCTGAATT
TGTGCAATCTGTCAGATG
>Cj_contigs1.4_00027_01457
ATCGAACCAGCCATTGGCTGATGATCACTGTCGGTACTTTCTTTACCAAATATTGCGGGG
ACTCAAGTATATTCATTCTGCAAATGTGTTGCACTCAGATCTGAGGCCTAGAAATTTGTT
TCTCAATGTGAATTGTGACATGAATATTGGAGATTTCGGGCTTGCTAAGAAAACATATGA
GACAAACTTCATGACTGAATATGTTGTAACTCGCTGGTATCAGACACCAAAACTGCTCTT
GAATTGCTCACAGTACACTGCAACAATAGATATCAGGTCACTAGGTTGCATACTTGGTGA
AATCCTGACAAGACAATCTTTTTTTCCCAACAAATATTATGTTCATAAGTTAAGACTCAT
CACAAAGGTATATTTGAATACAAACCCATTGTACATTGAATTATATTTGTAAATATTAAA
TCTTTCTTCCATTGGGCTGTTGTTTAAGACAATTTTTTCACATCATGTATAAGAAGAGCT
TATGGTTGTGTTAATCTTGGTTGCTCAACACTTTCCATTTTCTTCTATATATGAAATGGT
TGATAGGATCTCCTGACGATGCCAGCCTTGAATTTCTCCATAGTGATAATTCCCGACGAT
ATGTTACACAACCTCCACATTATCTAATACAACAATTTTCTGCAATATTTCCCAATTTCT
CCCCAGAGATGTGGATTTGATTGTAAGGGTGCTTTTGTACCCTAGTCATCATATTACAGG
TGCTATTTCTTGAGAAACCCATAAAATGAAAAATATGTTATTTATCTTTTCTTGTTTTGT
TGCAGTCGAGGAGGCACTATGCCATCCATACTTGGTGCCTCTTTACAATATCAATGAGGA
GCCAGTTTTCCATCTGCCTTTCAGTTTTGATTTCGAGCATCCATGCTTCACAGAAGAAAA
TATTAAGAATCTCATCTGGAGGGAATATGTGAATTTCAATCCAGATCCAACTCACTGACA
TATGTATTACTATTTTTTGGATGACGAGTTATTTTCATTTGTTAATAGCTTTCTTTTTCA
TATGTTTTATAGTTACCATATGGAAATTTTTTGCATGTTTTTCTTCTCCTTAAAACGAAT
GCTCTCATAGTGTTTCTACTTCACAGTTTTGTTGAAGTACTCTTTGGTTTTTGTTAAGAG
TAATTCTGAATTTCTGTTATTACTCTGTGATATGAAGGTCAATTGCAGACAAAGTTGTAG
CTAGCAGATATTATGTTGTGGTTCCTGATTTCTTTCATGGTGATCCTTTTGTTCATGGCA
GAAACAAGTCATTTGGAGTATAGCTTCTAGCACATGGAACAAAATGTTTTCTGGATTTGA
CTTAGTGAACCTATTTATGCCATTTTTGTTCAAATTCCATTTGTTGTAAACAAAAAAGTT
GCATTGGAAGTGTTTATGATGTTATATGTGTGTTTGCATGTGTTTTTTACCATCAACATT
TGATATGATAATGGATC
>Cj_contigs1.4_00028_00746
TGTTGAGGACGTATCCAAAATGCAGTGTGCATTTAAGAAGAATAGAAGGTCGTCCTTCCT
TTGCAGACGATCACCATATGCAGTTTTAGGCGATTAATATCAGAGAGCCAGACCAGTTTG
AGGAAAAACATTTCAGCTCTTTTAGCCAGGCACCTCTTAATCCAGGAAGGAACATATTCA
GATGATATGATCACGACTGGGATGTCTTTCAAAGCAGAGCATCCCTTGATCTCCATAAAC
AGCTCGTAGCCTGTCTTCCAAACATGCTGTAATATGTTACAATCAGATTGACTTCCACTT
CATTCAACACCACTAGATCCTTAGTCGCTGAATCCACCGCCATCACATTCAGATCACCTG
AGCAAGCCTTCAAGAGTCTCTCATGTTAGAAATCAAATCATTATCAGAAATATGAAGCAG
TTTGATGGATACTCCCTCCGTCCCTAATTAAACATTGTAATTAGAATTTCTTTAATCCCC
ACTTAGGCATATTATAATGGCACCTCTTAAATATCAGATGGTCCCAAAAACAAGAAGCAA
GAATGGTTTGAATGGCCAACTAATGTTATAATGAGGATTTAATGAGGTAGAAGGAATTGA
TGAATATGAGTCTTTGCCATTGATTATCATTGGCAAGTGAAGAACAAGCAGACTTATTTG
ATGAATATGAGTGTTCACACACTTTTTATCATTGGAGTTGGCCACTTAAGACTAATGTAT
TTTACATGTGTGAACTCGTTTTCAAA
>Cj_contigs1.4_00029_00663
AAACCCGGTTATTGACTTATTGACGAAGCAGAAAATGTGAATCCACATTTTTTAGATAAA
CTATTTATGAAAAAATATTTACTTGAATAATTTGTGTTTCATTACAACCCTAGCCCCTGT
TTCTAATCCAATTCCGGTTTTCCGAAGGAAATCAGGCAGTCAATAGATCGGAGAAGTCAG
ACGCAAATGGTGAAAGTGGCGACGTTTTTCGCCATGTCATTGGGTGCCTTCGTTTTCTGG
CAGTCTATGGATAAACTCCATGTCTGGATCGCTCTCCGCCAAGACGAGAAGAAAGAGAAA
ATGGAGATGGAAGCAGAGATTAGGAAAATGAGAGAAGAGCTGATCAAAGAAAACAAACTG
CGAGAGTCACTCTCCTAGACTGTTTGAGCTGCATTTATCATGTGCACTTGTGTTTTTCTT
CTTCTATTATTTGCTTGTTTTATAATGTCCATTTGAACCATATGGATTCAAGACTCAAAC
ATGGTTTTCATAAGTCAAGCTAATGGTTATGAATGTAACAAGCAAAGTCTGGGTTGGACT
TTTTGGGATCTCCCTTTCTACAATTGGCTTGGAATGTATTTGGATTTTGAAAGGTTCTCT
TGCAAAACCTGTTAGTTGCTTTCATATTTGAGTAATAAATTGCAATTTGCTGGACTAAAA
AAA
>Cj_contigs1.4_00030_00908
GGGCACGTCTTGGGAAAACAACCAATTTGGCCTTATAGGTCTTCAGTCTCTGAACATTGG
CCTGGAGGCCCTCAAGAGAGCTATTTCTGCGGCGATGATCAACTGCAATGCCAATTGTGG
GAGCCAGCTTCTTTGGTATGCCAGCAGCCTTAAGCTCCTCAAGGGAGAAACCCCTACCAG
CTCTAAGCTACTTCTTTAGTATGCCAGCAGCCTTAAGCTCCTCAAGGGAGGAACCCATAC
TAGCTCTAATCTTCATGTTGTACTTCAGTGTCTGTCCATGGACATCATGTTGTACTTCAG
TGTCTGACCATGGACAATAGGGCGTAGGGTTCCAGCGGTTGGCCTGGGAAAAATCTTCAC
AGCCTTCTTTTGTCTGTCAATTCTTCTCCTTTGCTTTCTTGCAGGTTGGTTGAACCATGT
CTTCACATAGTTCTGCCAATGTTTCTTGAAGTGTCCATTAGGTATAACATTGTTGTGCTT
CATGGCTTACCTTATACGATTCTGATGACCGCTGAGAGGAGCTTCTTCCCTGAGCTGCTT
TACTCGAGATGCGGTGAAGGTGTTAAATTAGGGTTTTATATACTGATACTGAAATATACT
CTAGGTTTTATATCATCAATGGGCTGATAGTTTTGTATAGATTTGATTTACTCAGGACTA
TTATCAATGGGCCGAAATCCTGGTAAATGTCGTGATGAGAGAGAGAGAGAGATGTCGGGC
GCTTCATCTAGCGCCGCCGCAGCAGGGGTATGAGGGGGTCTCTAGAGTTGGGTGTTTATT
CTAGCACCGCCGCAGCAGGGGATTTTGCTAGACTAGGGTTGGGTGCTATTTCTAGCGCCG
CCGCAGAGGGGTTTGGCTGGAGGGGATTTTGATGGAGAAGATTGCTCTGNNNNNNNNNNN
NGAGATGG
>Cj_contigs1.4_00031_01152
GGAAAACGATCATAATGATTAAAATACTAAAATGGTACAGAAAGTAACAGTCCTAAAATA
TTAGGAAACCCAAGAGTAAAAAGTTGGGAATCCTATTCAAAACTTGGTTTCTCAGGGTAG
GTGCAGCCAGATCTCTGGATTATGACATTTGCAGCATAACAACCAGCTCGAACACAGTCT
CCACTGTGTTTTTCTTGAACCAACTGCGAGAGGAACCCTCCAACAAATGCATCACCTGCA
CCATTGGTGTCAACAAGTTTCTCTTTAGGCAACAATGTAACAGGGTACAGTTTCACTTTG
CCATCTTCAGCCACAACAACAGGATCAGCACCCTGGGTAATTACACTAATTCTCTTGTGT
GTTCCCGGTGCCTTTGCCCACTGGGAGATATTCAGAGCTATTTCTTCTACACTGTCAGTC
TCCCAACCGTGGACCTTGGAGAAGGTTCTGGCTTCCGTCTCGTTCCCAAAGACATAGTCA
ATATACGGCAAAGCCTTCTCTTGTACATCCTTGAAGAACTCACATATAAATGGAGCAGAA
AGGTTCATGGTGAAAACTTTGTTATTTGCAGCTGCATGCTCAGCAACGAGTTGAATGGAT
TCTGGGGAAACGGTGAGAAAGAATCCAGCAATGTAGTAGTACTTGGCCTTTTCAACCAAT
GCCCAATTTTCAGGTCTTTTCAAGTGTTCCGACTTATAGCAATTTGCAGCTGACAAGTTG
GCAACAAGTGCCCTTTCACCATCCACAACACAAACAGCACAAGTACCGGTAGGAGAAGTC
TCATCCTCATAATAGTGAACATTGACACCAGCTTCTTTTGCATGTTTCTTCATTTCAACT
CCAAACTTGTCCTTTCCAATGCAACCTATGTAACTGGTGGCACCCGGTTTTTGAAGCATC
CACTGAGCAACCCTAATTGAATTCTGAGTTGCACCTCCAGCTATATATTCAACAGAGTAC
TTAGATGACATTTCTTCATACATAGGCAAATGCTTTTCCTCAGCCAGAATTGCATTGTTC
GGCTTGATTTCATACTTGTTCAAGAAATCATGGTCGACAAGTGAAGAAATATCGAGGAGG
GGATTTCCCATTCCCAACAGAATTCCCTCGCACTCCATGCTTGATAGTCTCTGATTTTGC
AGTTGCTGCAGA
>Cj_contigs1.4_00032_01470
TCATAGTAGGAAATAGAAAGGATTCTCAAAGCTATGTGAATATGAAGAGAAAGTCTTGTG
CTGAAGTTGGGATTAAGTCATTTGACATTGACCTTCCAGAGGATGTACACGAAGCTAAAG
TGATTTGCAAGGTCCATGAGCTGAATGTTAATCATGATGTATATGGTTGCCTTTAAATTC
TATTTCGAAGTGGCATTACTATAAAAGGGAAGAAGGCAGTTGTGGTTGGTCGAAGCAACA
TTGTCGGGTTGCCAATTTCTCAGCTGCTTCTGAAAGAAGATGCTACTGTTATTGTTGTCC
ACTCACGCACTGAGGAGCTGGAGATGATCATCTGTGAAGCAGACATTGTTATTGCTGTAG
CGAGATAAAAAGAAGCTAGATTAAACTAGGGGATGCTATTATTGATGTAAGAACAAATGC
AGTAGATGATCCGACCAGGAAATCGGGTTATAGGCTCGTGGGTGATGTTGATTTGGAACA
AGTGTCCAAAGAAGCAAGATGGATAACTCCTGTTACTGGTGGCATTGGGACACTAACTAT
GGCAATGTTATTGACTGGTGGCATTATGCTTAAGTTCCTTCCTAATTGCTCACTGATCTC
GGCGAGTCTATTACGGACGATACATGTGACACCGAGAATCAAAGCTACACTCTGGTGCTT
CAATTATGCTTCACCCTCATCTAACTTTGTGTTGGTAGCGACAATAGATCCTGCCCACCA
CAAGCTCATAACAATGGATTTAACATAAACCAAAACTTATCCCTAGAAAACTGTTGACTT
CTCTCTGCTCCACGACTTTCCAACTTTTTCTCTACTCTGCTACTTGCAACACTATGCCCA
CCGCGACCGGCAACACTATGGCCACCAAGATGGTGCGATGCTACGCTACACCCACCATGA
TAGCATGATAACGTCACGATAGTATGCCCAGCTAGGGTTCACCCACTCCATCCACCTTCT
TCGTCTATGCTCAGCTGAAATGAGGGTTCGTGGTCAAAACGGTCCATTGAAGTGGAAATC
CCTCGGGCCATGTTTCCATGGGATTTGTTAGCTGAACCCTTTAAGAGCCAATGTTCAAAC
TGGGTTCCTACAATTTCCCCCAGAGAGTGCCAAGATGAGAAAGATGAAAATGAAAGTTTT
GAAATGGGAAAGAATCTTCAAATAGAAGTTGCAAGAACTACAGATTTGCAGTTTAATGGT
TCAACTAGTGTAGCATTGGATAGTAATGCAGGTGCTGCTAAGAAAGGACAAATTGTGAAT
GTAGGATCAAAAGATGAAAAAACATTGATGAGAAACAAGGATCCATGTGAAGGCTAGCAT
GCTCTATTCTTAATGACAAGTGTTGAACCATGTTGATAGAGTCACGTGAGTATTTTGCAC
CAATAAAGACCATAGATGGATCAGGGTATCCCGTGAGGTGAAGGAGAAATGATTTTTTGC
AGAAGAGGTATCCCGTGTGGCGGACTATCT
>Cj_contigs1.4_00033_02018
CAATCTCCCATTTATTAGCCTCAAAGGCGTTGCTGTGAGTATATCTATTAACTCGTCTCG
AAACATTTATTAACTCGTCTCGAAACAGTTATTAACCTCAAAGGCGTTGCAGATTGGGAA
TGGTCTGCTAGATTATGATTTGAATACCATATCTTATGTGAGAGTGTTCATACCAGAAAT
GTTCACACTGACCACTGGAGTATTTCACTGTAGTATTCTTGTACCTCATGAAAAGATAAA
TACTTGATGAATCAAGCATCTTTCAATTTCTCAATAATTGAAGATGAATTTGTTGCTCTT
GCTTTCATGCTTTCTCTCCCTGCAACAATGGCGGTTTCCCATCACTCTCTGTGAAGCCAC
TCAGGCAGAATACCTCTACAACATCATCAACTCCACCCTATACTCACCAAATAATCTTCC
CCTTTCAGAAGACTGGCATGAAGATGTCTCCCAACCTTCTTCTGCAGTATACATTGGATC
TCAACAAGGGCTGTTGAACGCCGACAAGATTGCTTCCTTGCCGGGGCAACCTCCCGGAGT
CGACTTTAACCAATATTCCGGCTATGTAACAGTCGACCCGTCGGCAGGAAGATCATTGTT
CTATTACTTGACCGAATCTCCCCAGAATTCCTCTGCCAAGCCTCTAGTCTTGTGGCTCAC
CGGAGGTCCAGGATGCACAAGCCTAGGGTTTTTCGATGTTGGGCCTTTCAAAGTCAAGAG
TGATTCAAAAACTCTTTATATGAATGATTATGCTTGGAACAACGTGGCAAATGTATTGTT
TGTGGAATCGCCAGCTGGTGTTGGATTTTCGTATTCCAACGCCAGCTCGGATTACGATTC
CACGGGCGACAAGAGAACCGCGAAAGATTCATATACATTTCTAGTAAACTGGTTTCAAAG
ATTCCCACATTACAAGAATCGCGATTTTTACATAGCGGGGCATAGCTATTGTGGCCATTT
CATACCTCAGCTCGCCCATGTCATTGTAGCCCGAAACAAGAACTCCAATCTCCCATTTAT
TAGCCTCAAAGGCGTTGCTATTGGGAATGGTCTGCTAGATTATGATTTGAATATGAAAGG
AATATCCGACTACCTATGGTCACACGCGATGAACTCCGATGAAACTCATGCAGGGATTAG
CAAGCATTGTGACTTTGCTCGTCGCAATTATTCAAAAACATGCCTAAAGTACCAAAAGCT
AGTGCTTCCCGAGCTTGGACCTGTTCCATGGTTTAACATTATTTATAGTTCTCTTTGCAT
TTCAGAATCCATTAAAGCACCTCCTGGTTTGGACTTCAATCCATGCTCAATAAGGTATGT
GGAAGCTTACCTCAACCGGAAGGATGTCCAAAAAGCTTTTCATACCATCAACACCAATTG
GACGAGTTGTAGCAAAAGAGTTGGACCGAAGAACTGGAAAGACATGCCTAGAACTGTCCT
GCCCGTACTAAAGAAGCTCCTTGCAAACCGAATAGACGTTTGGCTTTACAGGTAAGTAAA
TATATACTGTTAAATTGTGGAGACTCATAATGAGGTCCCGTTTTGATCTGGCTCATTAGC
AGATTTAGGTCAAGATTACTTGTTATAAATACTTTCTCTTCGTGTCTTGTAAACCCTAGC
AGCAACAGAAAGCTTAATAAAATCTCTCTTTTCCGCTGTAGATTAGCACGATCAGGAGGA
GATCGTGTGAACTACTTAATTTCTTTGTGTCGATTACTATTTTTCGTGCATCTTGCGTGT
GTGTTTATCGATTTTAATCCCAGCTTACATGAAGAACTTGAAATGACAACTTTGGTTATA
ACTTACATTGGTTAAAAACGACTAATAATGCAGCGGAGACACGGATGGGCTAATTCCGAT
AACATCAACCAGGTATGCTATAAACACGATGAAGCTTCCGGTGGCGACGTAAATCACTTT
CGACCATAACCATTATAGGAGTAGTTCAAGACCTTATATGTTGGTTTTTGTTTTTATATT
TTACGCAGCAAAAGAGTTGGACCGAAGAACTGGAAAGA
>Cj_contigs1.4_00034_02171
GTTCTGAAGCCGAAAGAAAGAGTTGGCTGAAAGCAAAAAGGCGGAGCAAGAAACCCCTCT
CTCTCTCTCTCTCCCTCTCTCTCTCCATAATTGCATATACAGGTGATGATGTGGTGAAGA
GATTGACTTCAAAACCCTAGTCCTAGCTGGAAATTTGCTGATTGAGTTTGTTGAGACTTC
ACGGACTTAGCTCTACATCTGTCATCTTCAACCAACTGTTCTCTGTCAATCCTGTGATTA
AGCTCTTTCCACGTTGCAGTAGTTGATGATAATGCCAGTTCTAGCTTGTTGTTACTGAAT
AAAGGGAGGAGAAAGAGGAGATGGATCGTGCGGCGTTGACAGTAGGACCGGCTATGGATG
TTCCTATCATGCACGATAGCGACCGATACGAGCTCGTCAGGGACATAGGTTCCGGTAATT
TTGGAGTTGCTAGGCTCATGAGGGATAGGCTGAGTAACGCCCTCGTAGCTGTAAAGTATA
TCGAGAGAGGTGAGAAGATTGATGAAAATGTGCAAAGAGAAATTATAAACCACAGATCAT
TAAGGCATCCCAACATTGTCAGATTTAAGGAGATCATATTGACACCAACTCATCTGGCTA
TTGTAATGGAATATGCATCTGGTGGGGAGCTGTTTGAGCGGATTTGCAATGCTGGGCGAT
TCAGTGAGGATGAGGCACGGTTTTTCTTCCAGCAACTAATATCAGGTGTCAGCTATTGTC
ATGCAATGCAAGTATGCCACCGAGACTTGAAATTGGAAAACACGTTACTTGATGGTAGCC
CAGCTCCACGACTGAAGATATGCGATTTTGGGTATTCAAAGTCCTCGGTGCTGCATTCAC
AACCAAAGTCAACTGTTGGAACTCCTGCATATATTGCACCCGAAGTGTTGCTGAAGAAAG
AATATGATGGCAAGATTGCAGATGTGTGGTCATGTGGGGTAACCTTGTATGTAATGCTGG
TTGGAGCATACCCTTTTGAGGACCCTGATGAGCCTAAAAACTTCAGGAAGACGATACAGC
GAATATTGAATGTTCAGTACTCAATACCAGATTATGTCCACATCTCCCCAGAATGCCGCC
ATCTGATCTCAAGGATCTTTGTGGCTGATCCTACACAGGTTGGTCCACTAATTTATAATG
TTGCTTTGACCTTTCTTGATGTATTAGATGTGAATGAGATCTTCTATTCCAAACACCGAT
CTAGAGAGAGAATGTAGAGACAGGGATAGAGAGAGAGAGAGAGTGGGTTCATACTTTGTA
TTATTGATAGAGAGAGTACAAGTGAATGAGTAATTAGTCGGAAATTCCAGCTGACCTGGA
GGCGGCCCATGGCCCAACATCAACCACCAACCAAACTAGTGGTGTGGCGTCACCAGAGTC
GTGACAAGCGTGCGCTGACATTGACAACAAGTTACACTTGTTGTCATTCGTAAGCGGTGT
AACTCTGTCCACATCTGGTTTCTATTAAACGCGCGTGATGACAATCCAACAGTTGGGAAA
TGAGATGAAATACAGTTTTGAAATAGAAGATCTCATCGCGTATTGGATTGGTGAGACATT
TTTTGCACATTCTCGTTCATGCAACGTCTCGCTTAAAACAGAGGATAAGCATTCCCGAAA
TCAAGAATCACGAGTGGTTCCTGAAGAACCTCCCGGCGGACCTCATGGACGACAACACCG
CGAGTAACCAGTTTTTGGAGCCAGATCAACCGATGCAGAGCATCAATGAAATCATGCAGA
TAATAACAGAGGCTACAATCCCAGCTGCTGGGACTAACAGCCTCAACAATTATCTCAACG
GAGGAAGCTTAGACATGGACGATGACGAGGAGCTGGGGAGTGATTCTGACATCGACATTG
ACAGCAGTGGAGAAATAGTATATGCAATGTGAGATGTGCATAGGTGAGTGGGTGTGAATA
TTACAGGGCGGACCCCATGGATCTGCGTGTTTTCTTTTGTGTTTGTGTAATGTTCATTCT
CTGTTGCATCTGTTACTCATATAGACATTGTTGTTCTGCTATCATAATTCATACACTTTA
TCTTTTGTAGTTTTGGGGTTTCTTTTGTGCTACATTTTGATTTTTATTTGTTCCCTATTG
GTGTAAACGGGAACATAATTAAATCATATATCCAATTTGCTCAATGTCAATTGGGAAGGT
AACGTAAAAAA
>Cj_contigs1.4_00035_01261
AGGAAGAAAGAGAGACGGTTTCCTTGCCATTCATTCGCGTTGATCTTCTTCTCCAATTGT
ACTTCACCCACGCGTAAATAAGAATGAACGGCTGTGATTTCCATCCGTTGATAAATTCAA
AGCCAGATTACAGCCACAAGATTTTCTCTATTGTCTACAAACTCTTTCATAAATTTCAGG
GAGTGACTGATAAATGAAATCACATTTTTGTTGATGTCATAAACTTATTTTTTTTCTCAG
CGGGTTTAAGAATCTGAAAAGAGCACATCAAGTTTTCATCAACGCTCATCATGGCACCGG
CATTATCAAATTCACCACAGTAGTTGGGTGCTGAAAAAATGGTGACAAGCTGCCTGTCAG
CAAAGAATTCATATCCATCCTCCACAACCTGATGGGCACGACAAACAAGATCCAAATCGT
GCTTGCTTAAAAACTCTGACACTTTATCCGGGCCAAAGGTAAATGAAACTCCTCTATCGT
TCATTCCCCACCCCTTCACATCTTTACCCGGATCTGACCAAAGTAAATCACAGAGCAAAC
CCGTATCGGGAATAGCAGTAGGACGGGGTAAGTTTCTGATCTGATCTAAGTTTGATAGGT
CGGGGGATAGACCTCCGTGCATGCACAATATCTTATCATCAACGAGAGCGGCAACAGGGA
GACAGTTAAAGCAGTCAGTAAAAGCTTTCCAAAGCCTTACATTGAACCTCCTCTTACATT
CATCATAAAATCCATAAATCCTGTTAATAGAAGCACATTCGTGGTTTCCTCTCAGAAGGA
AGAAGTTCTCTGGATATTTAATTTTGTAGGCAAGCAAGAGGCATATCGTTTCCAAACTCT
GTTTGCCGCGATCTACGTAGTCACCTAAAAACAGATAATTAGCATTGGGAGGAAACCCTC
CATATTCAAAAAGTCTCAATAGGTCACTGTACTGACCATGAATGTCACCGCAGATTTTGA
TGGGTGCTTCGAGTTCAAGGAGATTGGGCTGTTTGATGAAAGTATCTCGAGAGGCGACGC
AAAGTTGCTTGATTTCTGACTCAGTGAGTTGAACCAACTTCCCTGGCTTTGAAGATCGGA
CTTCCGTTAGCTTCTCTATGATTCTATCCACTACCGCAGAGTCCATTGACTCAAAACTGC
TTTGATCGATCTCAGATTCTAATCTCTGCTTGTGTCCCTCCTGTTTGGTCTCAGTTTTTC
CTCTTCGTTAGGTCTGGATTAGGCTCTATTTTTATTTACTTTTTCTATTTAAACTTTTGT
C
>Cj_contigs1.4_00036_02196
CTTGCATTTGCAATTTCAGATTACACTGGCTGCACATTGATAGTGAAATTCATTAGAGAA
TTTCAATCTTTTTCCTATTACTACCGTTTCTAGATTGCCTGCTAAAAACAAATACATCAA
CTAAGCCTAAGAAAATGTTGTCATTTGTAGATTTGGTCCCAATTTTGTGAACAAAGCTTG
TACATGGGCATTGTAACAGGTATATCATGATGCTCAATGGTACTTCAAGTATGGGTCCTG
GGTCTAGGAACTAAGCTGGGATCGATGTTCTCTTTTGCCGCAATGGATTTTGTGGGCAAT
CTCCATTACCATTTTGGATTTAGATGATCTGGGCAATATTATTGCAGACAAGTACGGAGA
TTTCTCTGGTGAGGTTTGTGGTCTTCACAGTCAGGGCTTTGGCCGATTTACTGGTTTTTG
CGGGGTTTTGATTTGAAGGATTAATTAATTCAGAGAGAAAGACAAGAACAAGAAGGAGAA
GATAATGAGATGAGATTTCAAGATCTAGAATCAGGTTAGGCAGTCGGGTCGTGATGGGGT
TATGTGAGTGTGAAACAAGACCTGACATAGGCTCAGATTTTCAAGATCAACATTGCCATC
TCCAGGTTCCAGGCACTCGTCAATTCCATAGGGACGCCTAAGGACACCATAGAGCTGCAC
CATTAACTGGATAAGACAATGGTAGAGATGGGACTTTTGGTGAAAGATACATCTGCAAAG
TTAAAGCAAGCAAGTGAAACAGATCATCTTCCTGAAGTCACTACTAGCAAGAAAATAGCA
GATGCAAAACTTGTTAAAGATTTTCAAGCCATCTTGAACATATTTCAAAAGGCTCAGAGG
CTAGCTGCAGAGAGGGAAACTGCATATAAACCTTATGTTCCTCAAGCTCTTATTTCTTCC
AGTTACACGTCTAGTGTGATAGATAGTAGCTCTGATAGGATTCCAGAGCAGCAAGTTTTA
GTTGCAGAATCAAGGAGACAAGAGGTATTCCTTCTGGACAACGAGATTTCCTTTAATGAG
GCTATCATAGAGGAAAGAGAGCAAGGGATACAAGAAATACAGCAACAGATTGGTGAAGTA
AATGAAATTTTCAAAGATCTTGCTGTACTGGTTCATGAGCAAGGAGCCATGATCGTTGAT
ATTGATTCAAACATAGAAAACTCTCAAGCTGCAACTGCAGAGGGTAAATCCCAACTGGCC
AAAGCTGCAAAATCTCAGCGGTCGAATTCCTCTCTGATGTGTCTACTCCTAGTGATTTTT
GGTGTTGTGCTCATCATAGTTATCATAGTACTTGTAGCATAAGCAGCACTTGGATGCTTG
AGACACAGTCAAAGAACAAGAGAAGTGATGACCTGATACTACATTGTTATTTTTGTGGCG
GGAGTTCATATTTATATACATTATGATGTGTTCTTCTCTCAGTAAAAGCTACAGGATCTT
CCAAGTGAACCAGTCATCGTCTAGTAGGAGAGGATATCCATAGCTCGTTTTGGATTCTAA
GAAAGAAATGGCGCAATCAGCTAAACCGATCTCGAGCCCGATCCCGCAATCGTTGTATCC
AACTCTAGCCTTCTTCATGCTTGCCGTTGGCCTCGTCGTCACTGCTTCGTTCTTCATCTA
TGAGGCTACATCTTCAAGGAAAAATCGCAGCCTTGCAAAGGAGCTCACAACTGGGGCTAC
GGCTTCTGTGTTCTTGGGTTTTGGATCATTGTTCTTACTACTTGCTTCGGGCGTTTATGT
TTGATAACTTGGAATGGAGCTTTTCACCAAACTTTAGTGAGAATTTCTGAAACTTTCTTT
AGAACTTCATTTGATATGCAATTTGAGAAGAACCCCTATAAAATTTGTTTTTGTTTTCAT
GTTTTTGTTATTATATGGACCCAATGTGAACTTGGGTTCATATATGCATACAATATTACT
TTAGTAATCAGATAAATTGCATATTTAAGCAAAAGCAGGGATTCAAAAGTAATACTGTAA
TCATCAATTGACTACTTAATTTAAAAAAAAATACATTATGATGTGTTTTGATATTCTAAA
GGTGTGTTTGTTTCCATGTAAAAAAATAGTACTTCAACTAAGTTGTTATTGATAGGCATA
TAATAAGCTGTGTTATTAAAGCTGCCACGTAATTTCATACTTGACCAAACATAGTATTAT
TTTGGAAGTTAAATTAGAGAATCGATTAGAGATTAA
>Cj_contigs1.4_00037_00549
TGGTTTCAAGAGAGGAGGAAGAATATCCTTTTTTATATATATCTTATTATTTCTTTTTCT
GTTCTTAATGGAAGTGGTTGGTTTTTGTATCCTTGACTGTGATTTTCTTTGTGCTCACGT
TCCCTGATGATGATTATTCAGATTTTGATGTTGATGAGACCCTTGTACCTCCAACCAATG
GGAAACTCACCGCACAGCCAAAGTCTGAGAAGCAAGGTACTCTCAAGGAGTCTGGTTCAG
GTAAACAGAAGGTGAAATCTCCAGAACCAAATAAACAACAATTGAAGGATGAGGATGAAG
ATGAAGACACTGACGACAGTGATAGTGATGATGATGAGGATATGGTGGATACCTCTGGTT
CAGAGGTGGTAGCACATTTTAAATTCATTATCAATAATTTCAATGCTACTTTTTGTTCAT
TGACTTCGATTTCTATATTGTTATTAGATCAGCATTTTTGTTAATTAGATGATTTCATTG
ATGTTAGGATGATGAAGACGAGACTGATTCCTCAGAAGATGATTCTGAGGATGAGGAGAC
CCCTAAGAA
>Cj_contigs1.4_00038_00934
AAACATTTTAAAATTGATAAGTAGGTGACAAATAATTGCATTGAAGTCACTTATTGAATT
TGAACTTTACATGAACTCAATTGCAATTAAGTATGCAACTTGGAGAGCAGTTTATTGAAA
GTTTTGGTTACATGAGTCATGATAAAACAGAAAATTAACAATTTCAAACATCCAATGTGT
TTCAGCCGAATCTCATTATTAAGAATAGTAACCAAAGCAACTCAACTTTGAGAGAAGCCA
TATTTTACTAGAATAGAAAGATTTTCTTCCCATTTATTTACTATATAAGATTGAGACTAT
TACTTCAAACAAAAGAAAGCAAACAAAAAAATAACTGAACATATATTTTTTTATCAGAAC
AAGCAAAGATAATAATTTTTTACCCTTATTTCATTAACAGCATTCTTCCTTGAAACCTGT
GAAAATCTATATACATATATTACCTGCATGTTGAAATAATATGGAAGGAGTCATTTACAT
TTTTAAAGACAAATGCACACACGATTTGCTAGGAAAGACCAAAATAGTTGTCCTGCATTG
CTCTGATTATGGTTCAAACAAATGGCATTAAGTCATGGGATTCTGATGAAAAAACTGTTG
GACATAATTCATAGAAATAGAAGATGGGTTCAATATATGGTTAGATACAACTATAGGAGC
AATCTCCCGCGAGGCAGGTTTCTCTTTTCGCTTTATCCATTGATAGCTGAGGACGAAGGC
TACGAAATCACTGAAAATAGAATTGCCAAATCATGCGCTTTAGCTGAGGACAAAGATCTT
GATTGAGGACGAAGGTTGCTGACTGCGGATGTGGGCGAAGGCGTTTTGGCTGAGGACGAA
GGCTGCGCAGCATGCGCTTGAGAGAGAATATGAGAGTGACAATTTAGGATTTTAGGGAGT
TTACTCAATTTAGGGTTTGTGCAAGGCTGCTGGC
>Cj_contigs1.4_00039_01540
GCCACATCATCTTCTATCTAACCCTCTTCTCCGTATTGTTTTAGCCCTAATCCTCACATC
GCTCTCCCCCTTTTCTCTGTTTTTCCCAAAAGCATGTCTGAAACAGAGAAAATGGATAAC
ATGATTTACCATGTGAATGATCTAATGAAGGAGATAGATGCTTGTGTTATATTTCCAGAT
GAATATGATTTTGGTAGTGTGTGCTCCTGCCACGATTGTTTTGAGAAGACAAAGCGTCTG
AAGGAATTTGAAGAGGATCTGCAGTGTAGAAGGAAGCTAGTCACGGAACAGAAAGAGATA
CTGCTTTCTAAAGGTGATAGATGTCTGGCTCTTTGTAGTTCCTCTGAGTGGGCCATAAAG
ATGTTGGATTGGCTTCACAATAATCTCAAAATACTTTCCAAGAAGTCGGGACTCTCACTG
ACACTTGAAGAGGATAGACGGGAAGAAGAAATGAAACATATCCATGAAGTAATAGTTGAT
TTGATAGTCGAACATTTTATTGATAAAGAATATTTATATAAATCAAGTGAGGCTGCTGAT
GGGGAGGATACTGATATTCTACCTCTTGGAACAAAGATCAATTCTATGATTTATCGTTAC
CGGCTTACCAAATTTAACAATGCCACTATTGGCATTCTTGAAGACGTTGCAGAGATTGAA
AAAGAGCACGAGAAGGATAAGAAATATGCTGAAGCACGCAAAGAACCCCTGGACCCTGAA
GTTTCCAAGCATCACATAGAGAAACAAATTAAGTTGGTAAGGCAGTTGCCGATCAATGAA
TTGTATGATGAATATAGAAAGCTTGTTGATGAAATTTCCCCCTATCGTGAGCACTCTATG
TGGTTGGGAAGAGCGTATTTGGACATCATGACAACTTTTTATGATATGATCGGTTTGAGG
TTTCAGTTTTGGCTTCGATATAAGAATGGCAAGGACAAGGTGAAGGGTCACAATTTGAGT
GGATTGAAAGACACTCTTGAATCATTATACAATGAGGTTAGTTGAATCAAAATAATTAAC
CCCGTGTGTTTATTTGCTATTTGTAATCTCAAATGTCTTAAATGAATTAGGTTGATAAGT
TCAATGGTCGGTGGAAGGATTATGCCCCTCACTTCACTAGTTATGAAGAATTAGATGCAC
ACTGTAAAAGACAACGGACTATGTAGAAGTGCAGATTCACAACCTAAAAGGCAACAAACT
ATTTTTATATGGGAAGGGCTCCCACGTCGAATGAGCATGGTGGCGAAAAGTTTGTGCAAG
GGTATAACATTTTAAAGTATTCGGTACCATGCTGATTGGGCGTGAAGGTTTATTCTCTAA
ATTCAGATATTGTTTTGTTTTCATGGAACCATGGCTTTAGATGAGTGTACAAAGTACATT
AGCAACATGACTTTGTTCTCAAGGAAAATTGCTTGGGTTTTGCTGTTATTTGGTTTACCT
TACCCGTTTATGTGTTAAATGTCCACATCATTGGGTTGATTTATGATCTGCTCATGTACG
AAATGGAAAAAATAGATAATGCTCACAATGCAGAGTATTC
>Cj_contigs1.4_00040_02859
ACATATTAGATATTAATATATTTAATATATTTATCCAATAATTATTGTTAGAATCTAATG
GCTAAATAGTTGAGGAATTTTAGATCCATATATCTTAGTAATATATATAATATAAATAGC
AATTGGGTGTTATCATTCTAATTTTATCATTCTTAAGGAAACTATATTTTAGCAGAAGGA
GTTGAATACTAATGAGAGGGATATGGGTTTTGATCATCCTGAGACAATGAAAAGCTATGT
TGATCTATTGGTGTTCTACTATTGTCTTCAATACATTGAACTTATCGTGAAGTTATTAGA
CAATTATTTGCTCTGCTTAATGTTTGTGTACATTGAATTTCTCAGGTGTTTTTGAATTCA
TGGTTGTTCTTAATGTTATAATCGAGTAATGTTTATTATGCATTTACAGGTATGTCAACC
GAGCCATGTTTCTACTTCCTTAAGCTCCAACCAGTTTTAATTTACTAATATATAAGCATT
GACTCATGAAATTCTGCATGTACCCCGAATAACCCAATGGTTTCCTTTCTCCTTTTCTAT
TTTATTTTTCTAAAAAATCTATTTTTCATCACCATTCACACAATGTGTTTTTAACTTTTG
CATCATATATTAAACCCTTATGGTCCCTCTAATTCCACTATATAAGGTAATTTGTTTTCT
AGGATATCAATTAGCTGATCTTGCTTAGCTTTAGACATGTTGCTCTATAGAACAACATAC
ATGTTTTTTATATATCCGTTGTGAAGTGTATTGAGGCCTTGTGTAATATAATGGCCGAGA
CCAAATGCCTGAGTATTGGCAATGTCTCTGTTTTCACAGGTATTTCTATTTTCACATCTT
GCTGGTTTTTTTCAAATGCCAGTACCTGCTAATACTTGGTAAGTTGGTAGCATTAGTTGC
CAACTCTAATTTAAAGCACAACAAAGTACTATTATAACGAATAAGTAACCTTTAAACTTT
TTATCTCTTCCAAAAGCATTTCGTTCATTTCATACTATTCTCTAGAGTTGGTTTTTAATT
ACTCTCCAGCTTTTTTGCCCATACTTGGTGATATAATCCACTAGTTTTTTTTATCTTCTT
ATACAGTTTAGAGTCCCTTCTTTACACCACCACCTGTGTTGTTATCGGCACCCCTGCCAT
TAGCCCACTACTACCATTGCCAACGAATGGTGATGATGGTCTCCTCATTTTGCTTAGCAG
CATGCACATGAGAAAAATGAAGAGTACTCTGGTCTTTTGGTGGTGATCTGTAAGTAGTTT
GGGATTGAGGCTGGTTCATATTACAGGGATGTATGAAAATAGTAGGATTTAGAGTGTCTA
ATGCTCGGCAAATTAAACACCAAAATTGTGTTTTTTTTCATGTTTTTGCTCTAACTACTG
CACCAAATCATGCAACATTTCATCATAATGAGTAGGTGAATAAAATTATGAAGGGAAGGA
GTCATTTTAGGAAATGAGTGACTAAAAGGAGTCATTTTAGTGGATGAGGTTGGTATGTTA
TTGCTCATTTTAGAGATAGGGCCATTTTAGGGAAGGGGCCATTTTTCAAAAGATAATATC
TTTTTTATTTCATTGGCAAAAGAAGATATTAGGAGCATGTTCTTGCAAAAAAATAGGTTC
CAAAGGGATTGCAAACAACTCTCATTACAGATTCTGCTATTTGTGCTTTTAGGCCAACAA
TTAAGGGAAGTTTGTAAGGGTATGTGTTCTCGTTGGTTTTTTAGGCTATAGATTCAAGGT
TTGGAAATTGATGCAATCTTCAGATCCTCTTGTTACAGGATATTGTTTCTTTGCTCTAAC
TTTGTTTATCTTTAGCTTATCTTTTTATGTGTTTGGATGTAGGCCTCTCTCAAAGTGCTT
GTAATTCTTTTCTCTTACTAATAAAATATACTTTTTCTATGAATTGTCTTTAATACATAG
CCACACAATTCTATTTTCCATATATCACATATCTGATTGTCTATACACTTCAACCCTAAC
TCTCTATAACTACTCTAGAATGCCTAAACTTTTGACATGGTGAAAATAAAAAATGGAATC
AATGGTACATGTCTATTATTCCTTGTTATACTGCTATGTTTTTTGTTTGTAGTTTATCTA
GGTAAAAATTTGAAATGAAAAAAAAAACAGGGCTTCTTGATTTCCACGATGTAGGTTTGG
GTACTTATTTTATTTAACATATTTTCTTCATAAGTTTTTCTATTTGAAGGTCCACTATGA
GGGTTTGGAAACTATCAGGTTTATCTTTTATTCTCTGCTTTCAGTCACTACTATTTAATG
AAGTTTACCATTTTTGCTCTTAAGTTTCTCTTTTGTTGATGTTACTAGAAATCTTGGACA
TCAAGCTGATCTGTTTTAAGTTTCTCTTTTGTTGATGTTACTGTTTTGTTCATGTTACTA
GCGATCTTAAGTTAACCCATCTCTTCAGTGATCTGTTTCATTAAATGCTCTTATGTTGCT
GCTAATGACAACTTTCTTGAATGCACAGGGTTCAAAGGAAATGAGATTGCTATGGGTTAT
AAGTACGATTCGAGACAGATCCATCACCGCCTACTTCTATCATGCGAGAACCAATATGAA
AATCTTGAGGCACTTGAAAGGAGCATCCGTGCTAGATATGCAAGGGAATGTCATGTGGAG
TATGGTGATGAAGCAACTGATGTCGAGGTGAAAGCTCTATTGCCATCTGCCGTTTGAGAT
CCAAAGATATGGATGGGGAAATGGGCGGGTGATCCAGCCATTGATGTCACAGGCGACTTG
AAGAAATTGAAAGGATGGGTTCAAAAGGATGGGACACATTGTTCACATTTGACCAAATGA
AAAGAACCTTCTTGATCTCTTTCTGTTCTAGAGTGCCGC
>Cj_contigs1.4_00041_01140
TAAGCTCCACATGAGATGTGAGTGTCTCATATGGGAAGAAACAATGTTTTCCGGCGCCGG
TGAAATAAGATGGCCGGAGCGAGCAACCTTCTTTCATGCGTCTTCCCTCCACCGCCACCA
TGTTTACTGTAAACCAGCTTTGCCAGAAACACTACCCGAATCTCATCCTTTCACTCTCTG
AAATTCCATAACCTCATCCTCCCCACCATAGCTACCAAAGTCTCAATGATCCCCAGAAAG
TGTTGCCTCCAAGTACGTATGAGTTCATGCACCACTCCGAGTTCACATGAGCCTGTTCTG
GAAAAGGACGAGCTACGGGGAGTAGATGACGGCAGCGGGAATGGAGGCGATAATGGAGAC
GGATGGGGCTGGAAGACATCGTTTCTGCTTTTCTGGTTATGGTTGGTCTCATGTACTATG
TGTTTTTCTTGTCCCCTAATCAGACTCCGTCAACAGATTTGTATTTCCTGAAAAAGCTCC
TCAATTTGGAAGGAGACGATGGGTTTCGAATGAATGAAGTTCTTGTGGCCCTCTGGTACA
TAATGGGGTTATGGCCAATTGTTTACAGCATGCTTCTGCTTCCTACTGCTAGAATGCACA
AAAACAAAATTCCTGTCTGGCCCTTCCTCATCCTTTCGTGCTTTGGTGGTGTGTATGCTC
TCTTCCCTTTTTTCGTTCTGTGGAAGCCCCCACCTCCACCTGTTGAAGAAGTTGAGCTTA
GAAGGTGGCCTTTGAATTTCCTCGAATCAAAACTTACTGCTGGGATTGTGATGGCTTCTG
GGCTTGGGTTAATAGTATATGCAGGGGTTTCTAATGGGGGTGTTTGGAAGGAATTTTACC
AGTACGCGAGACAGAGCAGATTTATCCACGCAATGACAATTGATTTCATTTTACTATCAG
CATTTGCCCCTTTCTGGGTGTTCAATGATATCACAAATCAGAAGTGGTACAACAAGGGTT
CTTGGCTTCTTCCAGTGTCAGTCATCCCGTTCTTGGGTCCTACATTATACATTCTCTTAC
GGCCACCGGTCCCAACTTTACTGGTTTCCTCAAGCTCAAGTAGCATGACGAAAGAAACAC
CACACACATCCAATGATAAGTGACCATGGGAAAACAAATCAATCTGGTGCATTTTGCAGA
>Cj_contigs1.4_00042_00907
TGCAGAGAATAAGTAGCCTAAACCTAAGCAAAGAAAACCCAAGTCACGTTATCTAACGGA
GATGATGCCTTCAGGCCACTGGCCACTGGCCTTCACCTCTAAACTCGCCGCATGTACACT
AAACATGGATCTTAATAACAAAATGGTAGGGTGACTTATAATTGATGGCATTGTTACTCA
GATATCACCAAGATACTTAGATTCCAATATGTTTGTAGCTTCTGCAAACATGGATTTTAG
GCTGAAATCTTGTTAACATCAAAGAGGACATTGTTCCCTCATCATAGCCTGCACTCGAAA
CAGAGTACGCATGCATTTAAATTTTTTCTGTGCTTGACTTCGAATGTTCTATCCTCTTAT
AAAATCTTGAAGCTTCAAAATCCCCTTCATAGAGGCCATAGCTCTCTTCGCAAGATGGCC
TCTGAAAGTTGTTTGGATGGAATTCAAATTGTAGCAGAGAGTATATTTCTAGAAGGCGGT
TTCAGGGTGATGATCTCCACTGTTGCATTGGCGGCGGCGACCATCTAAACATTATTTTCT
CCACCCTAATTGATCAACCTTCTTCTTTGCCTTTTTACTTCCTTTTATTCTTCATCGGTA
TATGGTCTGCACTTTTAATCGGTGTTGGTGTCCTTGTTAGGACACCCAAACGCCTTCTTC
AGTTCACTCCGCCATGGATAACCTCTGAGCTTTTTTCCATGGGAAGAGATACTGTGTATA
ACTCAGGCATCACTTGGTTTTCTATTTGTTCTTCTTCTGTGCTGTCACCATGACTAGGCA
TACCTACTATGAGTGTAGAGGTGAAGACAAGTGGCTGAAGGTGTCATCTCAGTCGGCGTG
GTTGGGGTGCTTTCAGCAGCGAAGTTGGCATGCCTTTGGTTTTCTTTGAGGTTAAGGTTG
TTCTCTT
>Cj_contigs1.4_00043_00203
TGCCCTTGGGAAGCCTGAGGCCCCTACTGCGGGTGGCAAGCGGGGCGGCGAGCGTATGCG
TCGGTCTAGCCCAGTCGTCTGCAAAGGATTCTACTCGCCGCTCGATCGAAATTGTAATTC
AAGGCGGCCGCCGCGGCCCTTCCGCCACGGTGGCTTAGCCATCGACACGTGCCCTTGGGA
GCCTGAGGCCCCTACTGCGGGTC
>Cj_contigs1.4_00044_02092
CCCATCAATGAAGGCTCCAATTGTCTTGGCCGCAGTTGTGTTCTAGCCAATGATAAACGG
CTCAGCCGGAAACATCTTACTGTCAATGCCACTTCAGGTGGATCTGCAGAAATCTTTGTG
GAAGGTACAAACCCAGTTGTTATAAGATCAAAAGGCAAGAGGAAGAAGCTCTTGTCCGGA
GAAAGGTGGGAAATTGAAAACGGTGATGTGATAGAGTTGATACCCGGGCATTACTATTTT
AGGTACACAGCTCTTAGGAATAAAAACTCACCAAACAGCAGGACCAAAAGGCCACTGATT
AAAGAAAGCAATACTAGCGAAGAGCAGGTTCACAGCAGGAAAAAAGCTAGAGAAGTTGGT
GAAGAGGCTTCCTTCGTATATTTAAAGAATGTGCTGGAGAAGGATGACCATGAAACAAAG
AACTCAGCAGAGGCAATACGCCATTTTGTTGTTCCTAAGGATAAGTTACATCAGACTTTC
CGGTTGCTTAGAGTTCATGAGCTGCCAGCATGGGCGAACTCGAATGCAGTTTCCATCCAT
GATGTAATACGGGGTGATGTGCTTGTGGCCATCCTTTCCAATTACATGGTAGACATTGAT
TGGCTACTTTCTGCGTGTCCCACTCTTAAAAATATTCCCCAAGTCCTTGTTATACATGGA
GAAGGTGAAGGCACCGTGGAGTATATGAAGAGAAACAATCCTGCAAATTGGATTCTTCAC
AAACCCGCTTTGCCCATATCGTACGGGACCCACCATTCAAAAGCCATGCTTCTTGTGTAC
CCTAAAGGAGTCAGAGTTGTCGTACATACAGCAAATTTGATATACGTTGACTGGAATAAC
AAAAGCCAAGGTTTGTGGATGCAAGATTTCCCATGGAAGGATCCAAAGTGCTCAAGTATG
GAATGTGGCTTTGAAAGAGACTTGGTTGACTATCTTAGTATGTTGAAGTGGCCTGAGTTC
AATGCCAATATACCAGCACTTGGAAACTACAACATCAATCCCTCATTTTTCAAGAAATTT
GACTATACCAGTGCTGGGGTAATAACTTTCAATGTAATACATATTGGATTATGATTATCT
GTTCTTGAATGCTATGATTTCATTTCCAGGTCCGGCTAATTGCTTCAGTCCCCGGATATC
ATTCAGGTCCAAGTTTGAAAAAGTGGGGACATATGAAGTTACGAACTGTTCTTCAAGAAT
GTACTTTCAGCAAAGAGTTTGAGAAATCTCCTCTAGTTTATCAGTTTTCCTCACTTGGTT
CTTTAGATGAGAAGTGGATGACAGAACTTGCAACTTCAATGTCAGCTGGAATGTCAGATG
ACAAAAAACCCCTTGGCATGGGGGATCAAAAGATAGTATGGCCTACCGTAGAAGATGTCA
GATGCTCTTTGGAGGGATATGCTGCTGGAAGTTGCATCCCAAGCCCATTAAAGAATGTGG
AGAAAGAATTTCTGAAAAAGTACTGGGCAAAGTGGAGAGCAAGCCACACTGGTCGCTGTC
GTGCAATGCCTCATATAAAGACATTTGTTCGCTACAGTGGTCAGAACCTAGCGTGGGCAT
TGCTTACTTCTGCAAACCTCAGCAAAGCAGCATGGGGAGCTCTTCAAAAAAATAATTCCC
AGTTGATGATCCGATCATATGAGCTCGGGGTGTTGTTTTTACCATCTGTCAAATGTGGAA
GCGGATTTTCTTGTACCGATAATCACCACGAGGTTAAATCTGCATTGGAGGATGGTAAAA
AGACAAAGCTTGTCACTCTAGCTTGGCAAGGAAAGAAAGAAGATACAGAATCTGCTGAAG
TGATCAGACTGCCTTTACCCTACCAGCTTCCTCCAACACTGTACTCACCCGAAGATGTCC
CCTGGTCGTGGGATCGACGTTATGCCAAGAAAGATGTTTACGGCCAAGTTTGGCCTAGAT
AAGTACAACTCTGCTCTAGACAGTGATTTTATTACAGTGGTTTTACTTCTCCCCACCCCA
CGATGTAATTAAGGTCGTCTTAAATCTTTTGAAGGTTCGGGTCTAATTATAATTAGACCA
TGTATATTAGTAAAATATGAACGTTTTTAATATTTAGGATAAAAGATAGGCT
>Cj_contigs1.4_00045_03755
CTTTTTTTTTTTTTTTTTTTTGCCTTCCAAATTTCAAAAATAGAAATTTGAAAAAGGTAA
ATTATCATCTGGGAGAATTTATGCTCACAGAAGTATAAAAATGAGGTGAGGGCGCAGAGA
GGAGTTCTGAAACCAGAATATCGGAGCTGAGACGGAGTTTAGACTGCAATCCACTTACAA
TGTGGAGAGTTACTCGATCTGCGGTGTTAAGTCTCCGTCGATCCCGACGGTTCTCCACGG
CGATCCCTGGACCCTGTATCGTCCACAAGCGTGGTGCTGATATTCTCCATGATCCTTGGT
ACAACAAGGACACTGGCTTCCCTTTGACAGAAAGAGATCGACTAGGACTTCGTGGTCTAC
TTCCACCTCGTGTTATATCTTTTCAACAGCAATATTCTCGTTTCATGGAGTCATTTAAAT
CACTTGAAAAAAATACTCAAGGACAACCGGAGAATGTTGTATCATTAGCAAAATGGAGGA
TATTAAATAGACTACATGACAGGAATGAGACGCTGTACTACCGAGTTCTTATTGATAACA
TTAAAAATTTTGCTCCAATAGTATACACTCCAACTGTGGGATTGGTATGCCAAAATTACT
CGGGGTTGTTCAGGCGTCCCCGTGGGATGTATTTTAGTGCCAAAGATAAGGGAGAAATGA
TGTCTATGATCTATAACTGGCCATCTCAACAGGTAGACATGATTGTGCTGACAGATGGAA
GTCGAATTCTTGGCCTAGGTGATCTTGGAGTTCAGGGAATTGGCATACCCATTGGCAAAC
TTGATATGTATGTTGCAGCTGCTGGTATCAATCCACAAAGAGTTCTTCCTGTAATGCTTG
ATGTAGGGACAAACAATCAGAGGCTTCTTGAAGACCGTCTTTATTTGGGATTGCGACAAC
CTAGGTTAGAAGGAGAAGAGTACTTATCAATAGTTGATGAATTTATGGAAGCTGTTCATG
CTCGTTGGCCAAAGGCTGTTGTGCAGTTTGAGGATTTTCAAGCAAAGTGGGCTTTTGAGA
CTCTGCATCGCTATCGGAAAAGATTTTGCATGTTCAATGATGACATACAGGGAACAGCTG
GTGTTGCTCTAGCTGGCCTATTAGGAACTGTCAGAGCACAGGGACGGCCATTGACTGATT
TTGCCAACCAAAAGATAGTTGTAGTGGGAGCCGGAAGTGCAGGGCTTGGTGTTCTTAACA
TGGCAATGCAGGCTGTCTCAAGAATGTCCGGACCATCTGCAAATCCTCAGTTTTTCCTTT
TGGATAAAAATGGCCTTATCACAAAAGGCAGGAAGGATATAGATCCAGCAGCCCTGCCTT
TTGCTAAAGATCAACATGAAATCAAGGGACTAGGACTTCACGAGGGTGCAGGGCTCATTG
ATGTGGTTAAAAAGGTCAAGCCTCACGTGCTTCTTGGTTTATCAGCAGTTGGCGGTCTCT
TCAATGAAGAGGTGCTCAAGGCCATGCGGGATTCAGATTCCACTAAACCTGCTATATTTG
CCATGTCAAACCCCACAAACAACGCTGAATGCACTGCTGCTGATGCTTTTAAGCACGCTG
GTCCAAATATTGTATTTGGTAGTGGGAGCCCTTTTGACAACGTTGACCTTGGGAATGGGA
AAATAGGCTATGTAAATCAAGTAAACAATATGTACCTGTTCCCAGGGATTGGTTTGGGAG
CTCTCCTTTCGGGTGCTCGGATAATTTCTGACACCATGTTGGAAGCTGCTGCAGAGCGCC
TTGCTTCTTATATGTCAGACGAAGAGGTCGAAATGGGACTTCTATACCCGTCCATTGATA
ACATCCGAGATATAACAGCAGAGGTTGGAGCTGCTGTTCTTAGAGAAGCTGTCGCTGAAG
AACTGGCGGAAGGGCACGGTGAAATGGGGCCCAAAGATCTACAGCACATGTCAAAGGAGG
GGACGGTTGAATACGTGAGACGCAACATGTGGGCCCCAGTTTACAGTCCTCTTGTTCACG
AGATCTGAAGATATGCTAGTGTTCATGAACTACTATTTATTGTGAATCAATCTTTTAGCT
AACAAAGGGGAGTAGAAAGTGTGAGATTATTCACATTTTGGTTTGACCTGTTTTAAAGCC
AGATTTAGTCTATAGACATGTGCCAGTATTTTCTTTGATTCTTTTTAAACATAAAACCAC
GTCTATGTTGTACCAAACTTTGGGATATCAAGTCATATGCCATAAATTTATAACACATAC
ATATTTTAATGAGGTCTTATGAATTGATTGAATGATTGTAGCATCTCTCATTAGACTGTG
TGAATATGTTGACGAAAGTGTGAATGGTTAAGTGATACTCTCTCTCTGTCCCTCCCTATG
TAAGGCCGTAAACATTGAGATTTCCACGGATACTCTCTCCATTATATAATTACTTATATA
AAGTATTTGTAAAGTAACCAGCATATAATTACTCTGTTTATTGTAGACACATTGGATTTC
AAGTTCTTGTTAAAGGAGAAGGTGCCAACAGAGTGTTTGCTGGGGGAGCATTGCAAGGGG
ATGGCCGGTTGGCCTTATTTAAGTTGAATGATAAAGAAGTTATCGAGTACAAAGTTTACA
TTAAGGCTGATAGGGTATCAGTAGATCATTTGATCTTGCTGCCTGTTGGAGAGCTTTTCA
GGAGCATCACAAGCCTTCCACTGTTCGAGGGATACCAGATGTTAGTATCAATTCTAGTGT
GGAGCTTGGCACTGAGAATGGATATTCATCAAGCCTAGAACTTAATCTTGAGCATTATGT
TATTCCAGCTCCAGCCTCATCTGCAAACTCTGCCCTTGTTTATGCTGCAAACCTGACAGA
TATTCCCGGGTCATTGGAAGTTACTGAGGCAATTTCTTGCACAAATGGTACTATGAGTGG
TGTGCATTCATACAAAGATGATCATGTAATGAATGATTAGCCCACAACAGTAAAGGAGAT
GGAAGCACTTATTCCAGACCCATCTAATCTGCCTTCAGGTTCCGGAATGGTTGAGTCAAA
AGCTGTAGGAGCACTTCTTTTCAAAAGCAAGATAATCACAGAAGTCTCCTAGTGGATAGA
GAGTTTTTTTGAGCCGCTCACGCTTAGAGATGACGAACTCACTGCTTGACTGGGTCCCAT
TCCTGGGTTGGGATTATCTATTGATAATTTGTACCGGCTCCTCAGAGGCAGTCCCGCAAT
GACTGGTCGAGCTAATGACCGAGTTGTCCCAGGGTACTTTAGAGGAGACTTCCGACTTGA
ATAGTGCAGTAATGAGTGTGGATGAAAGTCTCATGTGCTCTTTCCAGATTTTAAGGTCGA
CAGATAGAAGGCCTAGGTTCTTGTGAGATTCCATTTAATTGGTGCTAACTTCATCTTCTA
ATAGCACCAAAGATATAACTTGGTTAGTTTTTTCTTGCAATTTATGATCTATTGTGCAGC
CTTTGACTATTAATTATGGAATCTCTAGCCTTTTTTTCGAGAAAGGACTGTCGCGACGGG
ATACCACTCAAAATGTTTTGGAGGAAGGACTGCTGAAGCTACAAGTCAAAATGTTCAGTA
CTGGTACAAGTGGAAGCTGTGTAATACCAGTGCTGGACCAGATTATATCCCTTGCTTAGA
TAATTTACAAGCTATACGAAAGCTTCCAAGCACAGTGCACTATGAACATCGTGAGAAGCA
CTGTCCAGAAGAATCTCCATCATGTCTTGTTCTACTGCCTAAAGGATACAAGAAGGCCAC
CGCATGGTCTAAGAGTAGGGAGCAGATATGGTATT
>Cj_contigs1.4_00046_03393
CTAATTTCCTTTTCACAATTCATTCTTACCTAGGATAACCGAGATCATCCACTGGGGATG
ACGGTTGATGGTTGAGGGTTGAGGGATGCTGCACTGTCAAACCCGACAAGGGTAAGGCGA
TTATCGATTCTTGCCTTCTTGTGGGCCTGGCCATTTTTAGCCGAAGGTGATGGGAGCTAG
GGGAATACATAATTTCTAGAAGCCAACGCAAATCTGGTGCACACTGTCTTCACAATCATG
AGGGGCTTCTCCAGCCGCATCAGCGATTGCCGATTTCCGTGCTATAGAGACTGTGATAGA
GAGCATGGAGACGCATATATTTCTTCGGAATTGGGTTTAAATCCAAATTTTAGGGTTCTA
GGTCAGGTTATTAGGGATGAACGTTTTCATTACAAAGCTTGCCAAGGAAAATTTTGCAGA
GATGAAGGAGAATCCAAATTCAGGGTTACAAGATTTGATTCAATTAAAAGTTTTTCTCAG
GTTGTGTTCCATATCCTCACGACGTTGACCATTATTCCAGACGCGGGGAAGCCTGGGGGA
ATCTGTAGCATATCTTGAAATAGGGGATTTCTCCAAATCCGATGGTCAATCTCAGAATGC
TCCACATCTTGGGACATCACAAATACTAAAAGAACATAAGCTATTGTTTACTTCAGTCAC
TACCGTCCCTGTTCAAGTCTTGTTTACTAGGTAACTTCCTTGTATAAAAATTTTGACCCA
GTTAGTGTTCATGAAAAAGAAGAAATAGTTTATGGGTATTAAAGTATTGGATCTGCACAG
TTACTATTAAGTTTTGAGTCTTAAAAGCTTCTATGTGTTCTGTAGAAGGTTACATGGAAC
CTTCATTGTGAGTGCATATCTCCATATACATGGTGGCATTTCTTTTGATTCTCAAGAAAA
TATTTGAGTTTACTCCCAAAAAAACCCTAGGTTAACTGAGAAGAAACAAAAGGCTAGAAT
TCTCCCTCTCTCATTTGCCAATACATTCGAGCTATGAAATTGCAACTGTTGAACCAATTG
TTGTACCTGATGCTACATACCATTGAGCAAACCGATGCAGAGACTACCAATGTGGCGTAG
GTAGTCACTCCGGCGGCTAAGTCCGCCAAGGTGAAGAAGCCAAAGGAGAAGAATGCGACC
AAATCTGCTGCTGCGAAGAAGAATGATAGCCACCTCCTTACTTTCAGGTATAGATTCTCC
TATTCTCAAAGCGATGCATATAGTGACAACTTAATGTAGCAGACGTCGCCTTCTCCTCCG
CTGTACACACTGTAATGACGCCTCTTCGGACCAGGGGCGATGTAGATAGGATTAGGGGAA
GGGGAAAGAACCCCCGCTGGGCGATTACACCTCCCCTGGACGATTCGACCGCATCACTCG
TGATTTCTCAACCAAGGGAGCAACAACACCACATCTGTTCAGATTGATGATGGCAAATAT
GTCTTTGGAGTAAGGGATCACCATCTTCACAATGAATCACTTCCCGTATAGGGGAGCACG
AAGATAGGGGAACTGAGCACAGATAAGGGCAAGAATTCTATTTCCTTTGATGAATCTGAA
GGATTTAGATTTGACATTAAAAAACGCAGGTGTTTCTCAAAGAAGTGGACTCAATTTAGG
GGCAGGGGCTTTTCAATTTCGGCTTCAGATTTTTCAAATTGCGGCTCTTCCCAGGATAAA
CGAAGTAGAAAACTTCTTTTTGGGACTCAATTTTGGGGCAATGGTTTATCAAATCTATAT
TTTGGTTTTTCCAATGGGGCATGTGGTTTCTCTAGAGACATCAGAACATGGGAGCACGAC
ATAGGGGAGATCTTTATGGAGGCCAATTGATCCATCTTCTGCGCGTAGAGCTTTTGGCAA
TCAGGTTTTTAATTGGATTCAATACATTGAGAGAAAGTGTTTCCAATTTGTTATCATCAA
TTCCATTATTCAAATTATAGAGTCAAAGGGAAGATTTTATTCTTCTATCAACATTGACCT
TCATGCAGCTGTTTGGCTACACGACTCAATTCAAGCTGTCCGGTCGAGAAAATGGTCTAT
ATCTAGAATTGTTGGATGCTATTAAGCATTTGAAGGCAAGTGCTGATTCTATATTTCTTT
TGGATCAAGTAAAGGGTGAAGGCTTTTCAAGAGAAGTTGGATTAGGCCCTGCGGATTCTT
GAGGTCAGCTTGGGATTTGGACATGATTGCATTATGGCCTTGCGATGAGGCTAGTAGGTT
GTCCTTAGAGGAAGAGCTATCTATTTCCAGTACCTTGCTTCATATTGACATTCAGAGGAT
TAATGATTGGGAGAATTTGGATACCACGTGTAAGGTTCTTTCCCATGTTCAAAAGAAATC
TGAATTGGGCGACACTAAATTGGAGAATCCTGATAATGATAGACTTGCAAATTTGACAGC
AGATTTGGTTATTACACAGATTTAAGATAAGGTCTTATCTCTTATCCAAGCTAATTAGCA
TTCAAGGAAATCATCATCTACTGCAAATAGGGAAATTCAGAAAGATCAAGATATACAACC
ACCTCTAGAAGGTCTTGGGTTTGAATATTTTTTAAAGAGTAATACCTTTGTTGAATCTCT
CTGGTGGAGGGCACTTTCAGGTAAGCCTTATCATCTTTAGACGAGGATAACATTGCTGGG
TTTAAGGAAGCACAAGAAAAAAGGTGTTATTTTCCTCTCACTTTTTTTCCTAGAGTGTAG
AAAATTTTCGAAAGAAAATGTTTCTGAATCAAACTACCTCTGACAAATACATTCACTCAA
CTAAGGAATCTATCCCCCCAAGTACTGGATTTGTCAAATGGACTGAATTTCTGAATCATT
TTCGACCTATTGCAACTCATTCTATTGATGACGGATTCACTCAAGTTGTTTTTAAATGGG
CTAACAACCGTAATTTTTCAATTGCCAAGTCACTCCAAACATGGAAACAAGCTCGTAAGC
AATAATGTTAGTACTGTTACTTGTGGAAAATGAGGGTAATGATGGAAGGGATTACAGTTC
CGTCAGGGAATGCTTCAATATTTCAGGACCTGGTGGTGCACATTATGCATATTGAAGATA
CATATTACTAGTTTTTTATATCTGTTAAAGTTGGGCTTAATTGATGGTAGATAAATGATG
GGAATAATATGAAGAAGGATCTTGTTAGTTTCACTGTTGATCATGGAAAGAGGAGTCTCC
TGCACAAGCAAAAAGGAAATTTCACATGCTGCAATTTCTGATTGGGATGATAGATAGCTG
TCTGGTCATTCACTTCTTAGAATTGCAATAGCAAGTAGACAGACAGCAATTTCTGCTCAC
CAGTTTATTTTGCAATAGGATTTCAAGGCAGTGAGATTGAGGTTGGAGTTGTGAGGAAGG
AAGATCAAGTCTTTAGTGTGTTATCCATGAGGA
>Cj_contigs1.4_00047_01901
AAGAACTTACCTTGGGTTATTCGTTAGCCATGTACCAGAAATTTTGTAGCCTTGAAGAAT
TTGAATGTGAAGAGGAATCTAAACACGAATCTAAATTTAGATAGTCTCATGTAGCTTGAA
GTGCCTTTACTTTCTACTACTTCTTGTCTTTTTGAAAAGTTTTGGCATTGAGGATCTTTG
GATGATTTGTCTTGATATGCCATATTTCACTATATTCGAAGCACTTTACGTAATTTTTCT
TGTTTCTCTTTTTAACTTTTTTCCCGAATGATTTCTTGAATAGCGTCATGAATGCTTTTT
GTTCTTCATCTCTGTCGAAATGAGATTCTTGCCTTTTCTTGGTAGATTCTTGTCTTGTCA
AGATACACGAGCATTTTAGCTGTTATCTCACCACGTCTTGTATGTATGTGTCTGAAGCTT
GATCGGAAGGTAAGACCAGATTCCTTGTTTGTTGACTAAAGTCCATGTCTCTGCGATGTT
TGACTTTCTTCCGTTGGTATCACCACCATCAGAAAGCTGTGCCCAAACACTCCGAGACTT
CACTCCTCCACAGCTGCAATCATCGTCGCAACTAGCCACCACATTCAGAAGCTCCGACTT
GAGTGATGGACAGTTTTGTTTTAGGTATTCATCAAACCCATCTGACTGCATCACAACAGA
GAGGTTTTCGATAGCATATCTAAGACAGACAACTTTGAGTTTGGTGGCATGATAATGATC
GCCAAGAACACGAATATTTAAAACAGAGTTTACAAATATATCTTTGCAGAGACGAGCTTC
ACACATCCGCTTGAGTCTTTCCAGATTGTAACGATTAGCTGCTGCTAGCAATTTTGCAAT
TAATGTATCAGTTACACAAGGAATAGATGAAGAGCTACATGCTTCCAGGTCCTCTTCCAT
ATACAAAGTGCAACATGGTCTCAAAGACCTTGGGTTCGACATCAGTAATTACAATTTCCT
GCTTATCTTTGTCGGCTGCATCAAGAAACTATGAGTGAAAAACTGGAGAACGAGCATCCA
AAACCAATTTATGGGCATAAAATCTTTCTCCAGCTACATTGTAAATAATGTCAGATCCTT
CCATATTATCCAAAAGCATGTCAATATGTGCACCAATGTCAGAATCTGGGACTTGAATTG
AATGCAAGCTTAGACAATCTATTGTAGAACGTACAACTCCAACAGTGCAATTAATTTTCA
AACAGTCGTCTTTAAGATAATCTGATGATTCAAGCGATGTTCGCCTGAAAAAACGCTTGT
ATCCCCACATGCTGCCGCGGTATTTCAATGTGTATGGACCACTCTCGAGGGAGCGATCAA
AGTGGCTATGAATCTTGTGTTTTCCCTTGCCACTCTGATCAAGCAGAGTCAGCTCAAACA
AAGCCCTAACATCCGTCCCTTCACTAGCCAATGCTATAAAAACAGAAACGTAGGCCGAAT
TATCCTCGGGGTTCTTACCGTCGGGATAAAAGTAGATAGCCCACTGGTGACCTCCAACGG
CGAAATTGTCACTGGCGATGTGTTTTCCGACCCCCATCCTTTAGCTAACGAGTACCCTTG
GATCAAAACCCTGTGCAAGTCGTTCACCGTCTATGTGATGGACCGCGAGCTCGACTGCAA
CGCCAACGGGCTGCAGCTATCTGTCGTTGCTGCACCAGCGGCAATTATTCTCGGTGGCTC
CTCCATTGAGAACGCCCGACGATGCTAGGGTTTCAGAAGCGTGCTAAACATACACGGGGG
GAGCTGGAGTGAGAGATGAAGGAAGATCTTGCGCAGAATAGAGGAGGTTATTGAGACAAA
TTATTATGTCAGATTGGAAAGATTGATGGGAGACGATGGAGGATTGAGAATTTGGCGATG
TCTGAAGTACAGAGAAGAGAATCTCAGAGGCTTGACGTGGC
>Cj_contigs1.4_00048_03927
ACTAAAGCTTATGCATACAAGATCAGATGGATCTTTGAGAGATGCTGAGGTGACCCTAGG
CCAGTTGAGTTTTCTTGAACTACGAATCTTTGTACATTTTCAACATGAATGAGTAAGCCT
TTATTATTTTATGTTCTTAAAACACATGTTATAATTGCTCTTATTTTAATCAAATCTTTT
TTTTTTCTAAGTTTTAGGTAACCTGAAGTTCTTTTTAAATCACCAAATTGTTAAAAGACC
TGAAGAGTGCAATGCTCAGAGAGAGATTATAATATAAGGAGGAGGGTTCTGAGTTTTCTG
GACAGAGATGGAACTGTGTAAGAACCATATCAGGGAGGCGAGCACAATATGGTTTGAGCT
TCAGGACGAGAAAGGTCACTACTTTACACTTCAGAATCACTTATGGTTTTTTCTTAAGTT
TGCCACAATCATTCTTGAGTTTTGAGAATTTTAGTCAAATGATCTCAAGGACTCATCTAA
ATGTTTTTCCACATGTTGTCACCTATGAGACATTAGCTCTTATATGTTTAACTGTATAAA
TTGACATTATTTCCATGGCCACTGTATGGATTTTGGCCAAGCTGTGTTGAAGGATGATTT
GTTGCAGGGTCTGGAATTTACCCAACTGGTGTTGGAGGAAGTTAAATAGAAGGACGTTTA
AACCATATTTGTGTCATTTGAGTATACAACTTTCTCTTGTAAGTATACATAGACATTTCC
TTTACAATTTTAAGTTTTGGGTTTTCGAAAGTAAAGACAATACTGCCGGGGTTCATGCTT
ATTGATGAGATTTAGGCATCTTTGTTGATAATCTAGTGAAGTGTAAATTGTTTCAGAACA
TAGGTTTAAAAGTGGATCTAGCGGTGAAAGTAAGTCTTACCCAAGAATATAAGCCCAGGA
CCTTTAGATCTTTAGTAAGCTAACATTTTGTTACATAAACACTATTCAACACAGTTAAGA
AGATGAAGGTGAGGTTACTTCATAAACCTGCATATTTGCTTGGGCTTTAAATTTTCAGTC
TATAGAGCAATCCATACATTGATAACTCACAAACTATCTATTCTTAGTCTCCATCAAACA
TTTATTCAATCAACTTGTTCTATTTTTTCCCTTATAAAGGCCGAATTGTTAAGTAATTTA
TTTTACGAAACTATGAAGTTTGTAAATTTAACTTGTGGAAAATGAGTTTATATAATTTTT
AGTTGACAGAGGTACAAACTTGTCGAAGCCAAAGGTTATAGAACAAATAGATTGGAGGAC
TATTGCTGCATTTTCATCTAAGTTTGACATCAAGCGTGAAGATGTAGAGTCATTCTTTAG
CCAATATGCATAGTTATTGTACTATACAATCTAATCGTTACATGAGCGGATCAGATACTT
AATGCACTTTCAAAGTACTAATTATGTGTTTGAATTTGACGTAATAGGATTATGTAATGT
TGTAACATATACACATGTTTAGTTAATTAATATTCAATTGCCTTAATATCGTATGTTGCT
ATAAGTAGACCTATTTGTGATTATATTTAGCTATTTTGCTTCATATGTTAACAATGTACG
CCTAACACACCATGTTGCCGACTAAAGGATATTTTGTAGCACTACCTTGGTTGAATTTTC
GGCAGAGGAAGATGCCTAAAATATTCTAAAGCAAACCTTGGTTTATGCGGAAGTGGAGTT
ATAACTAAAATCAAAGGGATCCACTTTCGCAAGTGGAAAAGACATGTGGTACACTTCGAT
ATGGACTGCAGATAATATGAGATGATTTTGGGGAGTCCGACTCTGAAAGAGACAGACTGT
TTCTTGAGCTTGAACAAGAATGTCCTGAAGTGTACTAGAGAAAAGTAGACCAAGCAAACA
AGTGCAGCGCTCAACTAAGGCATGCAATTGCAGATTCTGAGGCAGATCTTGCAGCTATAT
GCTCAGGAATGGGGGAACGACCAGTGCGTATACAACAGCAGATTCAGTGTGAGAAAAGCT
AAAGGGTCTTGAAGGCAGAACTTAAAGCAATACTTCCAGAAATAGAGGAGATTAGGAAAA
GGAAGTATGAAAGGAAGAAACAATTTATTGAAACAGTGGAGCAGAAACATAAGATACAAA
ATGAGATTCATAGGTCTGCTGCCACCCTTTCTAGCGGCGTTGCAGTGGAAGAAAGTGATT
TGTCATTAAGAAATCTCGGAAAATTACAAAGAGAACTTCAGGCGCTTCAGGTATACTGTT
CATACCTGTAGGAAGACTCTAACAGGTATACTGTTTATACATGCAGATCGTAGTGTAGAT
TGTAGTCAAGGGTAAAGATTAATATTTTGTTTTAAACACTTGCAATATAAGAGCTTTTAT
GGCAACTGCGATGTAAATATTCTTCTGTTGTATGACTATAACCTCCTCAAGCATATATCT
TCTTGGTGAAGATTCAAACATTTATCTTACTTTGAAATCGTTATTCGTCCTTTTTCCAAC
AGGTTGCATATAAAGAAACCAAAAGATCACTAAAACCTAAGGATATGCACATCCCTAGGA
CAAATATGTTGACACTCTATTCCGGTTACGAGTATACCTTATTTAAAAGATTGATGTCAA
ACTAGGACTTATGTCTGCCATTATCAAGGCTACATTCAACTCTCCAAAATCAACCAATAG
TTAATGCAGTTATAGATGGTGAGGAAACATATACTGAGACTATATACACAACAGTATAGC
TACGGGTACACCTAAGATGCTCCCTCAGTGGTTCATGAAGATACAGGTCCATCTGAAGCT
AAACTTTTCAAAGGAAGATGCATAACAGATCCTATGCAAACATCAGGCAAACATGTAAAG
CCAATAACTCAACTTCCTAAGATTCTCAAGTTCAGTTTACTGCCAGAAGGTGAAAATGAA
GAAGAAAGGGTCAAAGCAACAACGGGCACGTAGTTGTAAATCTCTATTTAACGCTCACTC
TGATCTGCATTTGATTTGTAGTTATGACTTCCTCCATTCATGCTTGTATATATATTGATT
GTTACTTTGTTTAGGTGATAAGAGGTGAATTCAATGTTCTAAAATTTGACCTAATTGCTT
TGCGGCAGTAAATTGCAATCTCACTTTCACTAAGCGAGTTTATGGTTTATAGGTTTCTCG
GACACGAGTTTCAAGAGGTTACTATTGTTAACTTGAGGTATAGTAGCATTTCTACCCAAA
AAACTAGAATTAAATACATTGGACACATACCCTCGCGTCTCGCGCTTTTTTAGATAATTT
AGTCTATGGAAGGGATGTCTTTTTTTGGAGTTGAAAGGTTGTAGCGGTTGAAAATCCGAC
CCTTGTGTTATAATAGTTGTTGATGAACTGTAGTATGAAAAACTGATATGAATTTGTGCT
CATTTCAAATACTCCAGGGGAATGCAATTGTTACCAGGTAAAAGTGATTTATCTTTCAAA
AACACTATTATAGATATGAATTTGTGCTTATTTTTCTGATCCTCTTGGTGATCCTCTTTG
AATTTTAAGGGGACTGATCTGCTTTGAATTCAAGACAATATGTTCTAAACATACATGTCC
TACTCACTGACGACTTTCTTTTGTAGGAAAAATCTTCCATGGACAGAGTGTTGAAAGCTG
CAAGAACCTCCAGTTCACTCAACTTATCCAACCAATTCTCTCAGGGAAGTGCCAGATGAG
GTTTATCAAAGTTTGGCTGTAGTTGGGGACGAAAAATTGTTGGAGGCAGTGGAGCTGCAG
AAAGTTATCTTTGGCTCATAATGATATTGAAACATTGAGGGAAGAAATATCCAGGAGAAT
TCTCTTGTACATGTTGGGCACAATTCCTCTATCTGGTATGTATGCATTTTACGAGGTGAT
GTGAACTCTAAGTATAGGGACATGAACAAATATCCAGGACAATTCTCTTGTTCATGAAGC
CAAATCCAATCTAGCTGGAAAGGTTTT
>Cj_contigs1.4_00049_01977
GAAAAGAAAAAAATAAAAATAAAAATAAAAATAAAAATAAAAATGCTATCGTCAGTTCAT
CACACCCCGCGGCTCCTCCGCCTCCAATTCAAGGTCAAATGCTTACATACCTCCCAAATG
ATACCCCTTTCCTCCGCCGCTACAGCCGCTGCACCAACTTCCCAAATTGTCAACATCCGC
AAATCCCTCTTAACCGGCGAGACCTCCGCGGTGGAGATAGCTCAGACCTTCATCTCCCGC
CTACGACGCACCGAGCCCCACCTCATGAGCTTCCTCCACGTCTCCGATACGGTACTGAAG
GAAGCTGAGGAGATTGATAGGAAGATTTCAAACAATGAGGAGGTGGGTCCGCTCGCCGGG
GTTTTGGTTGGCGTCAAGGATAATATTTGTACCTCGGATATGCCATCAACTGCGGGGTCA
AAGATATTAGAGAATTATCGGCCGCCTTTCGATGCCACTGCAGTGAGGAAGGTGAGGGAA
TGCGGCGGCATTGTAGTGGGTAAGACTAACTTGGATGAGTTTGGTATGGGGAGTACTACT
GAAGGCTCTGCTTATCAGGTGACAGCAAATCCTTGGGATTTGACGCGGGTTCCTGGAGGT
TCATCAGGGGGCTCAGCTGCTGCTGTTTCTGCCAGGCAGTGTGTGGTATCCCTAGGAAGT
GATACAGGGGGGAGTGTTAGACAGCCAGCATCTTTCTGTGGTGTTGTTGGTCTCAAACCA
ACATATGGGCGCGTCTCAAGATATGGGCTTGTTGCATATGCATCTTCTCTGGATGTCATT
GGATGCTTTGGCTCGTCAGTAGCTGATGCAGGGATTCTACTCGAATTAATTTCTGGTCAT
GATAAGTTTGATGCAACGAGTAGCAAGCAAGAAATTCCTCTCTTTACTTCCCAATTTATT
TCCGAAGATAATATGGAATCAAAACCTCTAAAAGGATTGAGAGTTGGTTTGATCCGGGAA
ACGATTGAGGATGGTGTTGACCCTGAGGTAATTTCTTCAATCAACGGTGCTGCTAGTCAT
CTTGAGGAACTAGGATGCACTGTGACTGAGGTCTCCTTGCCATCTTTTTCTCTTGGGTTA
CCAGCTTACTACATACTTGCATCATCTGAATCTTCTTCAAACTTATCCCGATATGATTCT
ATCAGGTATGGGAATCAAGTTGTTGCAGATGAGCTTAATTCCCTTTATGGAGAATCCCGC
GCTAGAGGCTTTGGTTCTGAGGTCAAAATGAGAATTCTAATGGGAACATATGCCCTGTCC
GCTGGTTATTATGATGCATACTACAAGCGTGCTCAGCAGGTGAGGACATTGGTAAGGGAA
AGTTTTAGGGCAGCACTGGACAATAATGATATCCTAATTTCACCAGCAGCGCCATCAGCA
GCTTATAAAATCGGTGAGAAGAAGGATGATCCACTGGCAATGTATGCTGGTGATATCATG
ACGGTAAATGTTAACCTAGCGGGTCTACCTGCATTGGTTCTGCCCTGTGGATTTGTTAGT
GGTGGATCTGTTGGGCTTCCTGTTGGCATTCAGATGATTGGTGCTGCATTTGATGAGGGA
AAACTTCTTAGAGTGGGTCACATCTTTGAACAAACACTTAAAGGCTGCAGTTTTATTCCT
CCTCTCGTGGCAGATGAATTTTCAGGCTAGTCACTAATTCTTGCAGCAAACAACGGGAGT
TATCCAAACAGAGAGATGAGGGAATGTGAAGCCTTTTGCAACAATGGCTTCCAGCTCTGC
CCATCTCATAAATCTTTCAGAGGGACCATGGCATCTCAGCTGCAAAACTTTCTACGCCCA
GTACCGAGGACCTCCAACTTTATATTTGACAATCCACTGCGCCTTGCTTGAATTCTTTTA
AAGAAACCAGGCAGCTTTGGCAAACAAATTGTAGACACCACTCCCCCTTTTTATTTTATT
TTAAACCAAAACTAATAAATTTCGAACATGTTTTATCCCCAGTGTGGGCCTATTAAC
>Cj_contigs1.4_00050_00450
TTCCGTTGGACGAAGTTGCGAAACATTTCTTGCAAAGTTATGAGAGTGGATCTTGATGTT
TCATTGAGCTCAGCATTCGAAACATCTTTATCAATCTCATTTACACTTTCAAGTGCATCT
TCCTCTAGAGTGACTCTAATGTAAGTTAATGAAGAATCCTCCAAGTGCCTTAGACAATAA
TGCACTTGCTATTAATTGTACAACTTCAGGCAAGCAAAACAAAGTTAACAATATGCATAT
TATAGTAATTTGTTCCTTGGCAATATTCAAATCAGGCCTGTTCATACAATGCAAGCATTT
CTTTTCCTTTCCTCATGCACCATTAGCATACAGGCGTGTCCATTCCTTTGCTGTTTCAAC
GGCTTCGGCCTCGTTTGTCTTCCAATGCTTGGCGATGTTTTCAGATAGCGGATCGTCTGG
ATTTGGAGCACTCAAAAGTGCTTGAATACT
>Cj_contigs1.4_00051_00743
TTTGATTTAGTTATTCTCCATGTTGGTAGTGGAGGGAAGAGTGGTCTTGACGAAGACATA
GAGCGTGTCAATGATATTGTAGGGGAGTTAATAAAAACGGCACAACTTGGGGCCGGACTT
GGTTCTCGGTTGCACCTATCTGTTGTACTGAGCTTTGGGTCTGTTTCGGGAAATGAAAAT
TTGAGGTTTTCCGTTGCTAACAATAGAAATAGACATGAGAGTGATTCTGAGCTTGGTGTA
CTCTTCCCACGCCAAAGTTACACAATGAAAGGAGGAAAACCTCGAGAGAATGTTAGGCAC
CATTGCCCGATGTTAGCTGCTCAATGGCAAGACGCAGTAACTCGCAAGGATATGGTAGGA
GCATTTTCCTTTGAAGACTTTAAAGAGAATGGGGGAAATGTTGTGATTCCAGCTGACAGA
TACATACATGAATTGGCATTTAAGCTTTGGAAAGCTCCTAAGTATGGAGCATGAACTCCC
CATCTATTTCCATACTTAACGGTTTGCTTTTTTTTTTTTTTTTTTCGTTTTTCTTTGTGT
GTGTGCACCCAAGCATAATAAGATAATTATAATAAATTATCTGAGATCTAGGTGATTTAT
TTTCATTACTATGCATTGCACTTAGGTCTACTTTGCTAGACTGAAATAACAAGATTTATT
GCAATGTCTTGTGTTATCATCAAACTTAAGGCGGTCTTAACGGTCTTGTTATTTATGCGA
TTATGTTCATTATTCAAAAAAAA
>Cj_contigs1.4_00052_01997
AGAGGGGGCTTAGGCAAGGCGACCCCATGTCCCCGTTCCTCTTTCTCTTTTGTGTGGAAG
CTTTAACTAGGCTACTGAAGACAGGCGCTAGGACAGAAGGTTTTAACTATCACCTGAGGT
GTGCGGAGCTAGGTATTACACACCTCACCTTCACTGATGACCTGCTATTTGTTTCCAGGG
CTTGAAAACTGGGATGTACTATCTCATATCACGAGAAGCGGCTGATACAATCAAGTTCAC
TGCAGATACGTTATTATTGAACTGATTAACTGAGTTGGAAAGACTCTGCTTATTATGGAA
CTGATTAAAAATGTTGCAAAAGCACATGGTGGTTTCTCTGTGTTTGCTGGTGTTGGTGAG
CGAACTAGAGAGGGTAATGATTTGTACAGAGAGATGGTTGAAAGTGGTGTCATTAAGCTT
GGCGATAAGCAAAGTGAGAGCAAATGTGCTCTTGTGTATGGTCAAAGGAATGAGCCCCCT
GGTGCCCGTGCCCGTGTTGGACTTACTCGACTAACAGTTGTCGAGAAAGGTAGGGATGTT
GAAGGTCAAGATGTGCTTTTGTTTATTGACAACATTTTCTGGTTTACAGAGGGTTGTCAC
CAAAAAATTCCCCCCTTTTGTTTCTTTGCGACAATTTATTTATTCATCATATTTGGGTTC
TAAAAATTGCAGGCCAACTCAGTGTTGGTTATCAACCAACTTTATAAATAGCTCTTAATT
TGAGGTATTCAAGGTTTAGCTCACCTTCATTATCATCATCAGAGCCGCTTTCACCATCTG
TACCGAAAATCTGAACACCAACATATTTATCTTCATTTTCTCCGGCTTCAGTTTGTAGTT
TGGCTTCTCCGTCATCATCTTCAGTAGTGGTGGTAAATTCCAAGGGAAAGAAGGGATCAT
CGTCCTCTATATCAGATTCAGAGTCAGAGTCTGAGTCAGTGAAGTGAAGACTCACAGTGG
TGGTTAAAATAGTGGTTGTACCAGCGGTAGAGGAAGTCGTAGAAGGAGAAGAAAAAACGG
CATCTCCATAATAGGTGTTGCCTCCTACACCAACACCGCTGCCACGCCAGTACTTGAGTA
AGCTGAAAGCCTCCATTAGTTTGTTGGAAGAAGGAGTCAAGTATTACTGTACTGAAAGCC
TCCATTGGTATCACCGTATCTGAAATGCACTCTTTTATTTTACACATGTTGTTTGTGGGT
TCATAGTAATGTTTGTTTTTCTATAAGTGAGAGTGTAAATTTTTTTCATTTGTTCCAACC
TTGTAAACCACTTCCTGTCTATATTTACATTTCTTTGGCACTGATGAAGATAGTTTTGGT
AAAGATGAAACAGATGCAATTCATACTAGGTATGATATGTATAAACTTTTGGTCATGTGT
TAGCACTCAGTTTCATTTATATTATGGCTCATTGACTTGAGACTAGTCTAAAATTGATGG
GAATGGTTCAAGTGCTAGTGTGAATAACTATATAATGTTCCTTCTGGATTTGCAGGAATA
GAGTTCAACAAATTGATGGTGCCATAAATAATTTGACATGTCACTCAAGAAGTATGTTGC
CTCCTCATGTGGATGAATTTTCCAATACTAGGATTCTTTCTACGGAGAAACCTTTAGCTC
AAAGTGTTCCTTTTGAAAACACAAAAGCGTCTGTTGATGATGAAACCAAAATAGCTCAAA
TGGTTTGCTCTTTAACAAAATGAGAAGAATGCATGCTTGCGGGAGTTGAAAAAAGGCACA
TTTGGTTTGACCGGGATAGCTTCTTTCAAGGATTCTTGCTATACCAACGAGATTGTTGTG
TGCTTGCGGAAGACGTCTAAAATGTGATGATTTGTGGACACTCATTAAGTCTTAACGTGT
CTTGCATTTATATTGAGGTTAATCATTTTCTGTATAGAGTTTGCGTAGAGTTTGTCAGAA
CTTCAAGTTTGTAAGATGAATATCAGCATTGTACTGTTCACTGCGAGTTTATACTGCACG
TTTCACTTACAATTTTG
>Cj_contigs1.4_00053_01680
GCTCAAATGGGACTGAGTATGAGGATGATCATGAGAGTCTTGGTCCGGCAACATACTACA
CAACCAGGACAAACAGAAATGCCTGGTGGACAACCAGACAAGGTTTCTCTGGAACTTACT
GAAGAGATCCTTCAGAGCATGGAAGTTGCCATGACCTTTCGCGATTATGTCACATGCGTC
TATTCAGGAACAGGAACTGAGAAGCCTGGCTACTGTTGATGTTGATCCTAATTCACCAAC
CTATTCCAAAGTAATCCACAGGCTACCAATGCCTTATTTAGGCGATGAACTACACCACTC
TGGATGGAATTCCTGCAGTTCTTGCTTTGGTGACCCATCTGCTTCTCGCCGATTTCTTGT
CCTGCCTTCACTAATATCCGGGCGCATATATGCAATTGACACAAAAAAGGACCCAAAAGC
TCCAAGTCTACATAAAGTGGTTGAGCCAGATGAGATTATAGAGAAGACTGGATTAGCCTA
TCCACACACTGCTCACTGCCTTGCTTCCGGTGATATCATGCTGTCATGCATTGGTGATAA
AGATGGAAATGCTGAGGGCAATGGATTTCTTCTTCTCGATTCGGATTTCAATGTGAAAGG
AAGGTGGGAAAAGCCAGGGCACAGTCCACTGTTTGGGTATGATTTTTGGTACCAGCCTAG
ACACAAGACAATGATCAGCTCATCTTGGGGAGCTCCCAGAGCCATCACTAAAGGTTTCAA
TCTGCAGGATGTGTCTGATGGGCTCTATGGTCGCCATTTGCACGTCTATAGCTGGCCTGA
TGGTGAAATTGAAAAAGACATTGGATCTTGGAGACACAGGGCTTCTACCCTTGGAGGTAA
GATTCTTGCACGATCCATCTGAAGCAACGGGGTTTGTGGGGTGTGCATTGACGAGCAACA
TGGTGCGTTTTTTCAAGAATCCAGATGACGAATCTTGGAGCCATGAGGTAGCAGTATCGG
TGAAGTCATTGAAGGTGCAGAATTGGATTCTTCCTGAGCTGCCCGGACTCATTACCGATT
TCCTGATCTCGCTGGATGATCGGTTTCTCTACCTGGCGAATTGGCTGCACGGTGACATTA
GACAGTATAACATCGAGGACCGAGCAAACCCTAAGCTGGCAGGGCAAGTCTGGGTGGGTG
GGTTAATCCAAACAGGAAGCTCGGTCGTTGCAGAAGCCGAAGATGGTACAACATTCCAGG
TTGAGGTCCCAGATATTCAGGGAAAGAAGCTGAGAGGAGGGCCACAGATGATACAGTTGA
GTCTAGACGGGAAGAGGCTATATGCGACAAACTCGCTGTACAGCACCTGGGACAAGCAAT
TCTATCCAGATCTTGTGGAGAAAGGCTCCCATATTATACAGATTGATGTGGATAATGAGA
AAGGGGGTCTTTCTGTTAACCCAAACTTGTTTGTGGACTTTGGAGCCGAACCTGATGGCC
CTGCCTTGGCTCATGAAATGAGGTATCCTGGGGGTGACTGCACTTCTGATATCTGGATTT
AAGCATGTATACAAAAATAATGCTAAGAATAAAGGTGTGCAAGTTTTTTGGCTTTGTATG
TAATTTAATGGGATTTCAAGACTCTTTGCTATGGAATATTGGTGTTGCATGCTTGTTGAA
TAGCCCTTGTAATTTAGATAATGGTTATAAGGATTCTTGGTTTTGGAGTAACAAAAAAAA
>Cj_contigs1.4_00054_01619
AACCAATATTCTCAACTTTTTAAACAATTATATAATATGATGAGTCATTGAATTAAGTTT
AATTTATTAAAAAGTTCTATTCCAAGTCCAGTTCAATGTATTTTTTGTAAACTCGATACC
CGACTCGTGTTTTGATAATTTTATAAAATCTTGGGTTGAGTTGACCCAATATTATTCGAA
CCTGACCCATATTATAGAATTTGGCTCATAATGTGCTTCTTCATATGGTCTCCCTACTTC
ATGGAAACATCATCTTGACTGAAGCAGCAACTCTAAGTCCTCCAATCTAACATCACTCAA
GTCATGATATTTCCCAATGGCTTCTTTGAAATCCTGAGTAGCGGTGGATGAAGTGTATGT
GATCACACAGGACATCCCCGCACTTGTTGCAGCCTGTAGTCCAATGACACTATCCTCTAC
CACCAAACAATTTCTTTCTGACACACCAAGCCTCTTTGAAGCTGCCATATATATTGAAGG
ATCGGGCTTTTTTTTCTTCACATCGTCGCCTGCAAGAAAGCAGTCAAGGGCACCGAATCG
GTCAGTTCCAATAAGATTTTCCAAAACAAGAATGACTGAACTTTTAGTTGCAGCAGAGCA
AACAACCAATTTCTTGCCCTGTCAAGTGTCATAGAATAGATAGCAAGACAGCAAAAACTC
TAACCAAGTACTTAAGGAACAATTTTCTTAACCAAAGTATCATGATTAGGGATGCATTTC
ATACAGTAGAATGTTATGAAGTAAATATGTATCTAACAGCAGCCTTGGCCTCATCCATCA
ATCTCAAAACCCCCGGTCTAGGCTCAACATGTCAAAGCAATAAACACATAGTTGCATTCC
TTTCTAAGATGATTCAAAGAACAATCAGAGTTGCATTATTAGTTTGTTTTCTCTCTCTTA
CAGTTCCAGATTTGATAATGTGTTGGTACCTTTCAGTCTTCCAATCCTACCAACCAAAAG
AAGAAGAAGAAAAAATGGAATTAAAAAGAAAGAAGAAGCTTAAAATTGGTACTTGAAGAG
TATCGATCAGCTTCTCTCTATCGGAATCGTCTTCTAGGGGCTCATCAAAAATTGCAGACG
TCGGCCATCCGTGCTCCTTAAAATACCTAATTCGCTCCATTTCCAGTTACCAAACTCCAA
CAAACATCGCATTTTGGGTTTTCCCCCGCCGATTCGGTTCTGGAGACCATCGTAGAACTC
AACATCCCAACTCAGTGGCTGAGATGAAGGAGAAGAAGGGCATCGGACATTGAAGTGAGA
GAAAGCATCGTTATAAGCCTGGCGGTGAAGGTGTTCGGACTCCAGTATAACGCCATCGCA
GTCGAAGATCAGCGCGTCTAGCGCACGCTCCGGCGCCGAAACGGATAGTCGTTTAACACG
CGAACAGAGCGGCTGGGTTCTGAGGCTGGAAGGCCCCCTCGCGACTTGAAGAGAGAAGAA
GAGAGAGCTGGACGACGAGTGCGAGGGGTTATGTGGAGGAGAGGGAAGCAGCGTACACGC
CGCCATAGCTCAACCGTCCGGGCGGCGACAATTTGGGTATTTGAGGGGTATAGTTTGTGT
GTGGCTGCGGGCGCGAGTCGTTTTGGCACGGATATAACGAGCCATCCATTTTCCCTGAG
>Cj_contigs1.4_00055_00222
TACGAACGGAGATTACGAAGGTCCCTTTCCCAGCTCAATTCACCACTTCACCGACACTCA
ACCACCATCTCCTTACTCAAACTTCTAGCTAGAACCCCCAATTTCTCTTACAATATACAC
AAACCAGATGCACAAACAGATCTGGGTCGAGATCAAGATCAAATGATCACAAAGTTGAAC
AGAAATCGGGGTTTCGAGCGATCTAACGGGCGGCGGTGCCGG
>Cj_contigs1.4_00056_04155
TTAATAAATAAATGTTTCATATATTTAGAATGAATTATACAGAGAGATGAATGTATTATA
AATGGTTTGTCTAGTAGGATTAATGCAAGTTGAACTAAATAGAATAGAGCGACAAAAATA
CTATGTGATCGCAATCTTAAAAGCAAAACTTTATAAGACATTCAAAAGATGAGCTTTGTT
ATACGAACCTCGATTGTTGTGAAGAAAACGATTGTTGTGAAGACCACACGTTACACTTGT
TGCTTTTTCTTTTTTGGCCTCCTCTTCCTTCGGGGCCTGCGTGCATCAGAGTTGGAACTT
TGATTTCCAGTATTGCCCGCAAGTGAATCCAAGGACTGTGCTTTTCTGAAGTGAGGCCTA
TTGATGCTGTCAGATGTGTTGCTGGATGATGACACTTCATGCCCTCGGAAGGGTGGTTTT
TTATTCAAATATCCTGCAGCCCTTGATTTGTGGAGTGAACCAGGCAAGGATTTGGTAGAT
GGCCGGGGAGGAGGCATTAAGGTGCGGGCAGAAATCTGCTTCTGATTCCTTTCATCACTT
GACATGCCTGATGCAGGTTTGCTAGAGGTGCTAGTTGTTGGGTCCCTTGTGCTTTTATCA
GTCCATTCATCATCAGCATCAGCTTCTTCGCTTGAGCTTCCACTCACAAAGAAATCATCA
TCACTTAGATCCAGTAGCCCATCATCTTCACTCCCAGTCTCTTCCAAATCCTTTCCGCTT
GCAGCAGCAGCAACTAAGTTGGCCTTAATCTGTTTGCGCAGTTCATTTCGCTTTTCAGTA
ACCCCTTCATCGTCCACTCCAGTGAACAAAGATACATATTTCTCAGTTTTAGGAAAGAAC
CTAACATATTCAAGGTCTTCTTTTAGCCTATCAAGTTGCTCAGCAATCTGGGTTTCTAGT
ATCAGCCTACACATTCTAAAAACCCAGAGACATTGAACACCATTGCTACTTTCAGCACTT
TATCATTTTTTGCATTAAGATCCCATGATTTGCCCTTCTCCCCTTCTTCCTCCTCTTCAT
CTTCTGTTTCTTCATCCTCTGTCTCTACCAAAGGTTGACTGTCAGACTCCTCATCCTCAG
ACTCTGATTCAGGTTCGTCGTCCGTAGGCTCAAATGCTCCGTCTGAATCCTCTGTATCGT
CAGATTCAGAGTCGCTGCCTTCCAAGTTCAAGAATTCCCATCCACCTTCATCAATGAACT
TCTCTGGATCATCAATGATCGTTTTCAATATAGGGCGCCAGTTCAGATTAAGCTTGCTCT
CGTAGTACTTAATGTCAGTCGTATCAAGCCACTCTTTGATGCCATCAAGTGAGGATATAG
GAATAGAATCTATACGCATCACATCACGCTTGAAGTCTTTGAAAACAATTGCCATGTCAA
AGTTCTTCTGTCCAAAACCCACCCTCTCCAAGTTAACAATCTCTATCTCACGTAAGGTGA
TGACGAGGAATGGCGTCTCTATTAGCTCCACCAAACAGCTTGACGTCGGAACTATGAAAG
CAGATGATTTGTAGGGAACACCATGAAACCCAAGTTCTCTCAGAGGTTGATCAAATTCAA
GGTCAAGACCTTTGAACTGGGGCTGGCTCCAGATATCATTCACTCGGTTCACAAAATTCT
GGAAATCCATGTTGATTTTGTTCTTCCTGTCTCTCTCCCTCTGTTCTTCTTCAATCTCAT
CCGGGTCATATGCAGACCTCTTTCCCCCTCCAAGGGTTTGGACCACATCCATCACCTCGA
CATAGAACTGCACATCCTTCGTTTTCTTGTTCCCCACCATTATGTGGTTGTGGAGATGAA
AATGAACAAGTGTGATCATTTCTTTTTCTGCTGGCTGGAAGAAGGCATGCTTGACATTGG
CATACATAACATCAACACGTTCATCCTGTCTTGTGGTAGAATATCGAAGTCCATTCACAT
GAGCTTCCAGAGTGCCAGGAAGCTTTCTAGCACGGCCACCAAAAGAGGGACGGATCCACA
AGTCAGACAACCTCACCGGCTTAAATTTGTTTCCAGCTTGTACAAGCTTCTCTTGAGTGA
CCAGTGTAGCTCTCTCAGCTCTTTCAGACTCCCTGGCCATAACATTACGTCTAAGTGTTT
TAATCAACTGGACCATTTCACTTATATGCCGAGAGTCTTTAGAACGATATGAAACCTCCT
TCAAATAAATGGCTGCTTGATTCTTCAACCCACTTACATCACTGGGTGCAAAAGGCATAC
CAGGAACATTGAAGATAATTCGAATGTAACAGTTGCGGTTAGTATCAGACTGGCTGGTTA
CACTCTTCACAGTAGATACATGGAAAGGCACCATGCTTCCATATACAGGTAGAAGGAGAG
CTTCATTCTTCTGGTCAACCTGGATCATCATGTCTTTAGGAGGTGGTGGTAGATCATTAA
CATTCTTGTAGGCTACAAGTTCACTTGAAGCCCTAGCAGTAGACCGATTGTCCCCGTTAA
CACCATCTCCACCCGCGAGACGTCGAGCAGTTTCTTCATTTTTCTGCCGAGCAAGTTCTG
CTTGGTGCTGCCTCCGCAGCTCTTCCTTAGATATCTCTTGATTATCTGAGCGAAGTGTTG
CCTTTGAATGTAAGGCTTCCTTGCTAACAGACTCAGCTTTCACCTTAAGCTGTTCATCTT
CCTCTTCATCCTCATTGAATGAGTATGCCACATCCTTGAGAGCTTTGGAGATCAGATGGG
TTGCCACCTCATGCCCTTCATTTGTTATAATCACAGTGTCTGCAAGCAGAAGTGAGAAGT
TCATACTCTTGGGATTGCTGGTATCAGCCTGCACATTCTGAACACCCAGAGAGACATTGA
ACACCATTCCTACTTTCAGCACTTTATCATTTTTTGCATTTAGCAGCAATCCTGACTCTC
GGAACTCCAGACCAATTCCTGTTCCTGCTGTTTTTGTTAAGTTGCTGACAAGTTCAGGAG
CATCCCTCTCAACTACAGCAAGCGCTGCTTGATAAACAGCATTAATCTTGTTACCCGGTT
TCAAGGCAGCAATTGCTGCCTCTTGGGCTTTAAGAAGCACTTCATAAGCCTTGCTCTGCA
TTGAAGTCGAATCAATGAGAAATGTTCTGGCAACATTTGAGCAGTAACTGTTGTATCGAG
ACCCGACGGCACATATGATAATGCTGGCAGAATCGTAGTACAAATTCTCATCACTGCTAA
AAGCACTAGGTCTGAGATCAAACTTCCCACCACTCTGGAAGATGGGTGGGTAACAAATAT
CAACATTCTCAGGCTTCAGTTTCACTTTTAGTTTAGCTGGATCAAGGATAGCCTTTTCTG
TCTCGTCCGTCAGTGAAGAGTGGGTTACTTTCTTCTCCTCGTCTATGACCTTCTCAAGCT
TTGGTACAACAAAGTTCTTCAATGTGGAAGCAGTCAAATAAGCAGCTTTTTTCACATTTA
TTATCTCATTCTGGTCTTTTACAGCTAAAATATCAGATAGTCCATGTGTTATATCACCAA
GCTGAAGTCCAGAATTCCTTAACTTGTCAGCCCATGTCTCAAGGAGTTTCCCTTCAGGGG
CCTCTTTTGCAATGTAACCAATTACAGGGGACTTCAGTTGTGCACTGATTGAATGGAAAA
TAGTGTCCATTTGTTCAGTCCCATCCTCACTTTTGGCCTTAACATGCATGACAATATCAG
CACCCAAAACCTCTTTAGCAGTTTTTTTCACAACTTCAAGCAAGGATGCTTTCTTTTGGC
TACATAAAAATTGGATCTGCTTTTCTCCAAAAATCATTATAGTTTCTGGGAACTCATATC
CAAGCAACCAAATGTTCAGAGCCGACGATTTCAAGTACCTCAAATCATCAGAAGGAGGAG
GTGTTGCTATAGCTAGAACATCAGCAGAACCCCATATATCATCTCTATGTTCATGCCAAT
GTGCATATAGTGCCTTCAGTCGCCTACTAAAGGTATTCAAATCAATTTTATAAACACTTC
CAGCAGTTGCATGCCCATTGGAGGGAGGACCATTTCCATTACGTTGTTCTACCATGACTA
GCCTTCAATTGTTCCGAGACTATGAGCGCTCAAATTCTAAATCACTTTCAATGCTTCTTC
AACTGTTAACTGGACTCTCTGACCAATAAAGTAAGGGAGCGATATGGTTCCAGTCGGCAG
GTGCTCAATTTTTTT
>Cj_contigs1.4_00057_01265
CTGCTTATTCAATACATTACAAACCACAATAGATTTTACAGCATATAATTTCTTCATACA
GAGTAAACTGCTTATTCAATACATTACAAACCACAATAGATACTCACTCACACAGAAACT
TGTCTCAATTCAAAACCTCTAGAGGCTCAAAGCCTTTCTCAATTGATGCCTTGACAGCGT
CCAAAACCAGCTGAGTCTTCCTACTAAAGGTTGGCCACTTTTTCTCAGGTTTTGAGCCAT
CATTTTTAATGCTTGTGACTAGCCTCGAAAACTCCTCAACCATGAGAACTTCCTGGGGAA
GGTCAGTTGTGACAATGTGCTCACTTGGCTTCGGATTCCAAGCTGTCACAAACTCAGTAA
ATCCAGATTTCGTCCCAGTGATATATGAAGCCTTGTTCTCGTCATGAGGGATGACAAAAC
CATGAAGAGTGAGGGTTCCATTAGTTCCAATGGCAGTCACATCCATTGTCAAGTTAGATA
AAAAAGAACACTCAAAAGTTGCCAGTTTCCCATCTTCCCAAGACAAAGAAGCACCACAAG
CCATAATGACTCCTGCTTTGTTGAACACAGGGTTCCTCAGAGCAACTACAGATTTTGGAA
GCTCAAAATCAGCAGCCCACAAGATGGACCTCACACAGTACCACCCCGCATCGCCAAGAA
CACCTAGAGAATCAAGCTCTGGCTTCACACGGATGTCATTTTCAAGGAAGTCAGGAGCAG
CAGCAAATGTGAAACAGCTATGCACCGATTTGAGTTGACCGAACAGGTCAGGATTGGAGA
GGAACTCCTTCATCTTAGCGGTGCGAGGGTGGTGTACCCACATTGTACCGTCCATAAACT
GAACTCCATTGGATTCACACGCTTCCATAATTGTATCGAACTCTTTGGCATTCAGCGCCA
CCGGCTTCTCGAGCAGCAAGTGTTTTTTCTTCTGGGCGGCCAAGACAGCCCACTTGACGT
GCAGACTCGTCGGAAGGGGAACATAGACGGCGTCCACATCCGGGTCATCAAGAACGTCTT
CATAACTGCCGTAGATCTTAGCAGAATCAGGGAAACCATTATCGGAGGCAAATTTCTTGG
CCTTTTCGAGGCTGCGGCTGCCGACGGCGTGAAGGGTGGCGCTCTGAGAAAGATTGATGG
CCCGGGAGAGTTTTCTGGCGATGTCAGCGCATCCAATGATTCCGAATCGGATCGGCGAAT
CAGACATTTTCTTAAGCGATCGGAGTTAAGGGAGCGCTGAAGAAGAAGAAGCAGGGTTGA
GACTT
>Cj_contigs1.4_00058_00544
ATAGCTAGCCCAATTGCTTGTGGGATACCATCCACTCACAAGCTAAGTCACAACCAACAC
AAATATTTATAAGCTCTTAATTAGGTGGTAAGGTGTTGATTCATCTGATTTCTTAGCTTC
CTCCATCAATGGAGTTCAAGTCGCCCCTTTGCCGCAGATTCATTCTGCAGGCATTATTTC
TCCTCTCTTTGTTCTTAGCTGAGGGTTTCTGCAACCTTGCTGCTGCTGATGATGATGAGT
ATGCCACATCAGCGTTCTTGCCACTTTATAAGAAGCCCTTCTTCAAGAAACCGCTTCCAA
AGCCAAAGCTGCCACCACTTCCACCAGTGTACAAGCCAAAACCAAAGCCACCGGTTTACA
ATATTCCTCCGGCGATCCCAATATACAAGCCAAAACCAAAGCCGCAAGTTTACATTCCTC
CGGTCCCAGCAACGCCACAGGTATATATCCCTCCCATCAACAAACCATGACCACCTCTTG
GCTAGCTGTTGAATCCACCAGCTGCATGTAGGCTATATATATGTATGTTTCCTCATGCAT
GCAG
>Cj_contigs1.4_00059_01376
GATTGAACCGTTTCAGAAATCACTGAAAGAGCCCGCCCTAAACATTCCAGAAAATTTCCA
GGTGTTCATTTTCCAAAACATTGATCTAACATTCTTTAGGATTCATCTGAATCCCCTTCA
CAAGACTATGCTAAACTAGAAAACAAGACCACGAGGTATCCCATTCATGCCGGTTTAAGC
TGTAAAAACACCCACTATAAATCTGCTAGTTAGTCTGAAATTTTAATCCAAATGCCCAAA
TAATTCATTTCAGTAATTGCCAAAGAGATTAAATAGCAAATCTTCCAACACAGGTTCCAG
AAAAAACGAATGAAAACAGCATGACAAGTGTGATGGCGATCACTTCTTCTTCCCCGCCTT
GGCAGCATCTCCCGCCTTTGTCTTCTTTACACCCCGAATTTTCTTGGCCCTGTTCTTCCT
CTCCTTCATCTGTTTTCTAGATTTTTCAATCTTGGTATCCAGCCCATTCCTAATGAGCCT
ATACTTTGGCTCATATTTCTTAGCACTATCAACTGAATCATATATCAAACCAAACCCTGT
TGATTTGCCTCCTCCAAAGTGGGTCCTGAATTTGAAGACAAAAATGGAGTTGGGGTCCTT
AACTTCATACATCCTTGCCAACTTCTCCTTCAATTCCGCCTTCGAAACATTGGCCCTTCC
GGGGTGGAGAACATCTATGACAAATTGTTTCCTTGAAAGAAGGCGGTTGGTCATGAACTT
CCTAGTTCTGATAGTCACTGCCTTGTCAGCCATTTTCGTGCGGAAAATCCTCTTTACATT
CAAAACCTCTACGAGCACGTATATGTATTTATTATAGGGAGATGGAATGCAATAAAAAAA
AAAAATGTGAATAATACGTTGCTCTCTCAACAAGCAACATAGAGGGTTAAGAGACAAGAA
ATCTATTTCTTCTTTCCAGCCTTGGCAGCATCTCCAGCCTTTGTCTTCTTAACACCGCGT
ATCTTTTTAGCTCTGTTTTTGCGTTCTTTCATTTGCTTCCTAGACTTCTCCACCTTAGTA
TCCAACCCATTCCTAATGAGTCTATATTTTGGTTCATATTTCTTTGCATTTTCAACCGAG
TCATAGATCAAGCCAAATCCAGTTAATTTGCCTCCTCCAAAATGGGTGCGGAACTTGAAG
ACAAAAATAGCATTGGGATCTTTCACCTCATACATTCTTGCTAATTTCTCCTTCAACTCA
GCCTTTGAAACATTGGCCCTTCCTGGGTGAAGAACATCAATGACAAATTGTTTCCTTGAG
AGAAGGCGATTGGTCATAAACTTCCTTGTCCGGATAGTAACAGCCTTGTCCGTCATTTCT
GCGTCTCCTGCGGCGTCTCTCTGCTTCCTTGTCCGGATAGTAACAGCCTTGTCCGT
>Cj_contigs1.4_00060_01519
TGAATCCTAGTCAGTGGTATGTTTATAGTCATCACGATCATCGTTGCACCTAACGCCACC
AGTGAGCCCATCCCAAGATTCATATGCAGAATATAGATTGCCAAAGATATTTGGACGGGC
AGCTGCCAGATTATGTTAAGGTACCACATGAAATCTGTAATTCTCTGAACATCAACACTC
ATCAGATTGATAATCTCTCCACTAGAGTGGCTTTGGCGCGATTGGCTTGACAGCACAAGA
CCCTTTTGGTAAATGTGGGATATAAGAGCTGCCCTTAGCCGAAGGCCGAGCTGACGAGCT
CCGAATATCCACTGCCTTTGAGCTACCGTCTCAATCATTTTGGCACCAAGAAAACCAAGT
GCCAGAAGATATCCACTCCGCAAGCCCTGGGATTTCTTCTCACCAAGGAAAGTTACAAAG
TCATCAATGAGGTATGGCCCAACATAGGACGTCGATGCACTGATAACAGCAAACAAAGCG
TTGATCGCCGCCTTTTTCCTCGCAAAGACATAAATACCCTTGTAGATAGACGGATTTGTC
GTTCCATCTCTTTCCTTTACATATTCCAGGCTTTCATCAAAGGAACTGGATAGGAAACTG
GCAGAGTCCATGATATCCATATTAGGGACTTCATCCTGGTCAAGCGGTTTCTTTTTCCCT
ACTTCAAACAGTGGATTGAGCCAAGAGAAGGTGACTAATTGAAGAAGAGTAGCTTTGCTA
TATGGACTGTCCGTTCTGCCATCTGAGTAATACTTGTCAGTTTTTCCATTGAGAAGGGGT
TCTTGGATGCCATCTGAGCTGTCAAGAGCTACACCGGTCTTCCCTTGAATTGAAATACCT
AGTAAGCAGGAAGATGCTATGAGACTGACAATATCAGCATAGCCACGCATGCCCAGAGAG
TCATGGTTTCTAAACAGCGAGCGGGCTTTCATGATTGCGCGAGCCAGAGACAGCAAGAAG
CTGGAAATCCACCAGAACCTGAGGATCCAAGGTAACATGACATTTCTCCTGCTTCTATAT
AGTACAAGCAATGTGACTGCCCATGATATTACTTGCAAAATCTCAGATGAAAGAACCAGG
ACTTCTGATTTGCAATGAGCTTCAATCTTGTTCTTCGGCACTGATAACAGCACTAGATGA
GTGACCAGTGACAGAGTGGAGCAGACAACGCCACACTTGTAGGAGAGTCCCGTGGGGTTC
TTCGCTACTGCTATTACTTTTTTTGCACCTTTCCATTGCGATAGAAAGTGGTGTAGCATA
TGCATCACTATGAATCCTAGGAAGCCAAATTGCAGAACAATGGCGGTATCCTCCCACAAA
CACGAGGACATTTGCGGCGGCCATGGAATTCTTAGCTGGTCGAGCCTCGAATTTGTGGTG
AAATCGAACATGGTTTCTTCACTGACCTCTTCAATCAGCTAGCTCAGCTAGTCTCTCTCA
GTCTCTCCACTCTTTGGGGAGATGAGAAGAAGAAGATGATGTGCTATGGTGTAGACACAA
CTAAAGAATGAAAGAAAAC
>Cj_contigs1.4_00061_01411
ACCCTCTCTCATTCGTAAAACCCACAGACCCTAAATTACGACATGAACGCCCCCGGTCGA
GCTCCTACCACAGGTCGCACTCCTACTCCTTTTCCTTTCGTCTTATACTCCTAAAACAGA
AAGCAATTTATAAAGGCGAATCTCCAATTGATTGTTTTCCGTTGTATTTTTCGAGGATGG
CGTCTATCGGAACGGTTGAAGGCGAATTCCGACGTGAACGACGAGGTATTTTTCTGGCCG
ATAGATTCAGTGAAGATGAGGCATCCCCGACTGCGTACGCCTCGTTGTAGTCTCTACCTC
TACACCTCTACTCTTGATTCACAAAACCTAGTTGAGGTGGAAGAGATGGTAGCCAAGAAC
CAGGAATGGAGGTCATCGTTAGTCCGATTTTCACAGGGGAGCCATGGATTCTTCAAATCA
GGCAGCACATAGGTTCATGAGTCATTTATTGGGTTCTTCACTTTGGTCAGCTCATTGTGT
TCTTCATGTTTTTCTCTTTCAAGTCGGTGACCTCAACAATTTGATTTCTGCAACTATGAG
TGGAGTTACCTGCTGCTTGAGATTCCCAGGCCAGCTGAATTCAGATCTTAGGAAATTGGC
TGTGAATTTGATTCCATTCCCCCATCTTCATTTCTTCATCGAAAGTTTTGAAGAGCTTGA
ACCTACAATGGCGCATAATGTTGCTGACCTTCTTTTAACTGCTCAAAACTTGAGGAAGGA
GCTATGTGAGGCTGAGGTATGCCAACTAGACTGACTGGCTATATATTTATGTATGGACTC
TTTATTTGATTTACTCTATATTTGACTATATATTTGTCTTTTTGTAAGTTGTAGTTGTGA
AATATCAATTACGTTTTACCCTAAAGCCTTTACAGAAACTGTAAAACTCATCCGAGTTCC
GACCTAGTGTCCTGTGTGTCACAGCCCACATCCGGCACTCTGGTAGGTGGCAGCCCCACT
GCCACGACGCCACAGGACCACAGGTGCACCACGCACATCCATTATGTTCTACACTTCCGT
GCCTCCCTCCGCGACTCCACATACCTAGAGATGGAAAAGGCATCAAGACTTGTACTGAAG
GTTTGCCCACTCACAACAAGAAGTTCTTAATTGACAAGTTTTTTTACCATTTTTTACCAA
ATACTATTGAGGTACTTATTCTGCTGCTCCTATGCTCACAATGTTGCACCCAAAGGTAAA
TATATAGCCTTTGTTTCAACTGAAGCGGAAATAGATGATCCGGAAACAGAACTGAAGCCC
GGAGTGGACTTACTCGGGGCGGTGGACGAGATATTTTACCAAACATACGACATATTTGTT
CCAACAAATGATTTAAAGCACCACATTCAGAAGCCTTAGAGCAGCAGGTCGAGTAATTTT
TCTAGCAAAAAGGAAGCACGGGGCTGGTTTT
>Cj_contigs1.4_00062_02699
ATGTGAAACTTTTCCTTACCCATGATGGATCCTCTTACTGCTGCTCTCTGCTTCTCTTTG
GCACGCCAACTCTCATCTCCTCTCATCCAAAGTTATCAGGATCCATCATGGGTAAGGAAA
AGTTTCACATCAACATTGTTGTCATTGGGCATGTTGACTCTGGTAAGTCTACCACTACAG
GTCACTTGATCTACAAGCTTGGAGGCATTGACAAGCGTGTTATTGAGAGGTTTGAGAAGG
AAGCGCTGAAATGAACAAGAGGTCATTCAAGTACGCCTGGGTTCTTGACAAGCTCAAGGC
TGAACGGGAGCGTGGTATTACCATTGATATTGCTCTGTGGAAGTTTGAGACTACCAAGTA
CTACTGCACTGTTATTGATGCACCCGGGCATCGCGACTTTATCAAGAACATGATTACTGG
AACCTCACAGGCTGACTGTGCTGTGTTGATCATTGACTCCACCACTGGTGGTTTTGAGGC
TAGTATTTCCAAGGATGGTTAGACTCGTGAGCATGCTTTGCTAGCGTTTACCCTTGGAGT
GAAGCAAATGATTTGCTGCTGCAACAAGATGGATGTCTGATCATTGATTCCACCACTGGT
GGTTTTGAAGCTGGTATTTCTAAGGATGGTCAGACGCGTGAACATGCGTTGCTTGCTTTC
ACCCTTGGCGTGAAGCAAATGATCTGCTGCTGCAACAAGATGGATGCCACAACCCCCAAG
TACTCAAAGTCTAGGTATGATGAGAAATTGTGAAGGAAGTCTCCTCCTACCTGAAGAAGG
TGGGATACAACCCTGATAAGATTTCATTTGTTCCCATCTCTGGGTTTGAGGGCGATAACA
TGATTGAGAGGTCAACTAATCTGGACTGGTACAAGGGTCTAACGCTGATTGAGGCACTCG
AAGAGATCATTGAGCTGAAGAGGCCTTCTAACATACCACTCCATCTCCCACTCCAGGATG
TGTACAAGATTGGAGGCCAATCTTGACTGGTACAAGGGACCAACCCTGCTTGAAGCTCTG
GACCAGATTAATGAGCCCAAGCGGCCATCTGACAAGCCCCTCCGTCTACCACTCCAGGAC
GTGTACAAGATTGGTGGTATTGGAACTGTCCCTGTGGGTCGTGTGGAGACTGGTGTCCTC
AAGCCTGGTATGGTTGTCACTTTCGCACCAACCGGTTTGACAACTGAAGTGAAGTCTGTT
GAGATGCATCACGAGGCTCTTCAAGAAGCACTGCCTGGCGACAATGTGGGATTCAATGTT
AAGAATGTTGCTGTGAAGGATCGGGAGATAACATGATTGAGAGGTCAACCAATCTGGACT
GGTACAAGGGTCCAACGCTGCTTGAGGCACTAGACCAGATCAATGAGCCGAAGAGGCCTT
CTGATAAGCCACTCCGTCTCCCACTCCAGGAACGTGTACAAGATTGGAGGCATTGGCACT
GTCCCTGTGGGTCGTGTTGAGACTGGTGTCCTCAAGCCTGGGATGGTTGTCACCTTTGCA
CCATCGGGCTTGACCACTGAAGTAAAGTCGGTCGAAATGCACCATGAGGCGTTACAAGAA
GCACTCCCTGGGGACAATGTTGGATTCAATGTTAAGAATGTTGCTGTGAAGGATCTCAAG
CGTGGGTATGTTGCCTCAAATTCGAAGGACGACCCTGCAAGAATGTTGCTGTGAAGGATC
TGAAGCGAGGGTATGTTGCCTCCAACTCGAAAGATGACCCGGACCCACCCTCCTTGAGGC
TCTAGACCAGATCAGTGAGCCAAAGAGGCCATCTGACAAGCCCCTTAGGCTCCCACTTCA
GGATGTCTACAAGATTGGTGGCATTGGCACTGTACCTGTGGGGCGTGTCGAGACAGGTGT
TCTGAAGCCGGGCATGGTTGTTACATTTTGCACCTTCTGGTTTAACCACTGAAGTCAAGT
CTGTTGAGATGCACCACGAAGCCCTTCAGGAGGCACTTCCAGGGGACAACGTTGGGTTCA
ATGTGAAGAATGTTGCTGTGAAGGATCTGAAACGTGGTTATGTTGCATCCAACTCTAAGG
ACGACCCGGCCAAGGAAGCTGCCAACTTTACATCTCAGGTGATCATCATGAACCACCCAG
GCCAGATTGGAAACGGATATGCCCCAGTGCTGGACTTGCCACACCTCCCACATTGAGTCA
AGTTTGCAGAGCTTGTGACCAAGATTGATAGGCGGTCAGGTAAGGAGATTGAGAAGGAAC
CCAAGTTCCTCAAGAATGGTGATGCTGGTTATGTGAAGATGATTCCGACCAAGCCCATGG
TTGTGGAGACCTTTTCAGCTTACCCCCCACTTGGACGATTTGCGGTTAGGGACATGCGCC
AGACGGTTGCAGTTGGTGTCATCAAGAGTGTGGAGAAGAAGGACCCAACTGGTGCCAAAG
TCACCAAAGCTGCCCAGAAGAAGAAGTGAGCAATTGTTGCCGGAAGGACTGTTATTTACT
TGCATTTTGTTTCACAAATTTTGGTTTGAACAATTTTATAGTTTTGCATATGGCTATAGT
TTCTTTCATTGCGGTTCTCTAGCCTCTTTATGAGGATAGTGGAGGAATTGAGCAATCTGT
TGCCAAGCAGGTTGCTTGATGCCAGTGATGGGAGGATGGTCATCTTGTTCTCTATGTTGA
GTGGGTCAAACATTTTATAATTCTGTGGTTCATTTCTGTCCATCTATCTTTTGAAAGCC
>Cj_contigs1.4_00063_00749
AATTACAACTTTCTTTTTCACAGTGCCGAAAAAATGCCGTCTGCGAAACCCTTCGCTATC
GCTGCGGGGCTGCTGAAAGCCAGATCAAGATCGGGCCTTCGAACTAGAGGAGGGCACGGC
CCGAATCCTTTCCGTACTCCCGGCCACCAGGAGCGGCCTAATGGCTACCTCTTCAACCGT
ACGCCGCTGCCGCCGGGGCAATCCCGAAAATGGGAGGACTGGGAGCTCCCGTGCTACATC
ACCAGCTTTCTCACCATTGTCATCCTCGGTGTCGGCCTCAACGCCAAGCCGGATCTCACC
ATCGAGACCTGGGCCCATCAGGAAGCCGTCAAAAGGCTGGAGCTCGAGTCCTCTGCCCAA
TCCGACTGACTGATCGATCGGTTTATCTGGGTACGCTTTTCTTATGCCCTTTTCTGGAGT
TTGTCAAATTAGGGGTTTGGAAGAGAAGATGTGAAGTCTTCCGTTTAAATTTTCTGGTGC
AGTTGGGGAAAAATAAGCATTGCTGTTCATTAACTCATGATTTGAATGGTCAACTTATAC
TTCGTTTCAAAATAACTTCAATTTACTGTTTCCTCAATATATGTATCAAACTTTGAATTC
TCCCGTATATCTTTATGTTTGTTCTTGTGATTCAACAAACAGCTTCATTTAATTTGCCAG
TATGGTTATGAGTTGAGAAAATGCTTTGCTTAGGCATAAATGGACTAATTTGTTTAGGAA
AGTGATCCTGATTGTTTGCATATTGAGTA
>Cj_contigs1.4_00064_01109
CTCCCTCTCCCGCCGTCTCCCTCCGCTTCGAGCTCGTTGTCTCGTACTCCGACCTACGGG
AAATAGAAACGTTGAGAGTCCCGACCGGTACCTCCTTCAACTTATAAATTGGTATATCTG
TGTCACCCGGGAACCAACAACACGGAATCGCCGCCGCCAATGTATGAGACATCAATTTCT
GCAACGCTTTGGTCGCCGTCTCTGTTTCCCAGGAAAACACCTCAGAAAACCACGAATCGA
GAAAGCCAGAAAAACGAGGAGCCCACGTTTCCAATGCCACCAAATTGTGAGTAGAATCCC
TTTTTATCAGCCTCCCTCTCCCGCCGTCTCCCTCCGCCGAGTCATCCGCCGAGAAGGACG
TCCAAGTGTAGCCTGCAAATATCAATTTCGTTTCCCTATTCCCCTTTCCCAGACTCTACC
AAGAGACCAAAGGCGGGTGGCTAGTATGGATGGTGACGCTGGCCGGTGAAACTCTAGGTG
ACCCAACGCTGGCAGAGGATATGACACCAGGTTGACATACTAACCAACATGGGATGCTTC
AAAGAACTGATCTACAACACAAATTTCTGATAGCCTTCAGGTTCCACCAGTTCCATGACA
TCTCCAAAATTATATGATAGGTTTATAACCTAGTGTTCATTGCAGAAAACTATTCCATAA
GTTCCACGGAAGTGAAGAGAGTGCCTGAGGAGAGTGTTGCAGATAGTCAAGTACCTATCT
ACCATGGCGCTCGTTATCTGGGCTGGTTGAACTCATCACCCATTGTCTGGGGTGTGCTGA
ACTCGTCACCTGTTGTCTGGTGTGCGGAGCTCGTCGTGACAGAACTGCCTGATATTACAG
GCTCATGTGTATCTCTTAGACAAGTTAGATGGCTATCCGATAACATGGGTCAAATAGCAA
GCTGATTCCTCTGCAGTAGTTGAATGGGCCTCGACATATACAGCCTTAATGGAATCTAAT
TGAACCATACCAATGACAAATATGGTGATTCCCTCGATTAATAACCACGTCCTGGACTCT
AGAATGGGACTCAGGTCATATACCGTCATGTTCGAAGCACAACTACGGGACACACCAGAT
ACTTCTATTGTCATTGATCCGAGGCTGGG
>Cj_contigs1.4_00065_01532
TCACTCAATTTCAGTTTCTTCAATTGTTTGTTTGGTGTCACCCACTTGTGCTTCAGAGTT
CAGATACATTCAGGTACCAAATTCTGCTTACTTTGTGAAACTGAGCAGTCTCAGGGATGG
TGGCTTCATTGAATTCTGGTGTGAAAATATCTATGAAACCCTACCAATTCAATTCCAACA
CCCCTCACGCACGCCCTCCTTTTAGATTGGCTACAGTTCGCTGCTCTGCCACTGAACCTA
CTAAACGCTACTCCATCACTCTCCTTCCTGGGGATGGTATCGGCCCTGAAGTCATCTCTG
TTGCTAAGAATGCTCTACAACTCGCTGGCTCTCTCGAAGGAATTGAGTTTGGGTTCAAAG
AGATGCCTATGGGTGGGGCAGCTATTGATTTGACAGGAGTGCCATTGCCTGAGGAGACTC
TTTCAGTTGCAAAGCAATCTGATGCTGTTCTTCTTGGAGCTATAGGAGGGTATAAGTGGG
ACAGCAACGAAAAGCATTTGAAGCCTGAGACCGGATTGCTTCAGCTTCGAGAGGGTCTTA
AGGTATTTGCAAACCTGAGACCAGCTTCAGTATTGCCACAGTTGGTAGATGCTTCAACTT
TGAAGAGAGAGGTCGCCGAAGGTGTTGACCTAATGGTTGTAAGAGAACTTACAGGAGGTA
TTTATTTTGGCAAACCAAGGGGGTTTGGCACAAATGAACATGGTCATGAAATTGGTTTCA
ATACTGAGGTTTATGCAACTCATGAGGTAGAACGCATTGCTCGAGTTGCATTTGAAACTG
CAAAAAAGCGTCGAGGAAAACTCTGTTCAGTTGATAAAGCAAATGTGCTGGAGTCCTCTA
TGCTTTGGAGAAGGATTCTGACGGGGTTGTCCAAAGAGTATCCCGATGTTGAACTTTCAC
ATATGTATGTGGACAATGCTGCAATGCAGCTTGTTCGCAATCCAAAACAGTTTGATACAA
TAGTAACAAACAATATATTTGGCGATATTCTATCTGATGAAGCTTCAATGATTACTGGAA
GTATTGGGATGCTTCCTTCTGCCAGTGTTGGAGAATCGGGACCTGGATTATTTGAGCCAA
TACACGGGTCTGCTCCTGATATTGCTGGACAGGATAAAGCAAATCCATTAGCAACAGTGC
TTAGTGCGGCTATGCTTCTCAAATATGGCTTAGGAGAGGAGAAAGCTGCTCAGAGGATTG
AGGCAGCTGTTTTGGACACTTTAAATCAAGGATTTCGCACTGGTGACTTGTACTCTGTTG
GACATAAATTAATGGGATGCAGGGAAATGGGCGAAGAAGTGCTCAAGTCGATTGGGAAAG
TTGCTGCATTGCTCGGTTGAGAGAGGTGGCCAGCTGGTGGCCGTGTGTGGTATTCTCATC
GTCTGCAGATTTGATGGGCTCTTGTGGCCTGATTGGTTGTTCCTGCAGGCTCATTCTTAA
TGAATGCCTAACACAAAGATGTCATCTGCATATGCTGTTAAATTTTAGGGGTTGTTTGCT
GCATGTTCCTTTTGTGGTGTATATATATATAT
>Cj_contigs1.4_00066_02234
GGGAAGACGCTCACCGTGGCTCAGGTGGCCGCTATCGCCGCCCGTGATAATGGTGACGTG
AAGGTCCAGCTCTCTGAGGCCGCCAGGGCCGGCGTTAAAGCCAGCAGTGACTGGGTCATG
GATAGCATGAACAAAGGTGTTGACAGCTACGGCGTCACCACCGGCTTCGGCGCCACCTCT
CACCGGAGAACCAAGCAGGGCCACGCACTTCAGCAGGAACTCATTAGGTTCTTGAATGCT
GGGATCTTTGGGAATGGAACCGGGTCGGGTCACACCCTGCCCCATTCAGCAACAAGGGCA
GCCATGTTGGTGAGGATCAACACTCTTCTTCAAGGCTACTCTGGGATCAGATTTGAAATC
TTGGAAACAATCACGAAATTTCTCAACAGTAATATCACACCATGCCTGCCTCTCCGGGGG
ACCATCACAGCCTCTGGGGATCTTGTGCCACTGTCGTACATTGCAGGTTTAATCACCGGG
AGGCCGAATTCCAAGGCGGTTGGACCGAACGGGGAGACGTTAAACGCGGAGGAGGCGTTT
CGGCTTGCCGGAATTGGTGGTGGGTTTTTCGAGCTTCAGCCGAAGGAGGGGCTGGCACTT
GTGAATGGCACTGCTGTTGGCTCTGGTTTGGCTTCTATTGTCCTCTTTGAGGCTAATGTT
CTTGCTGTTTTGTCTGAGGTTTTGTCTGCCATTTTCGCCGAAGTCATGAATGGGAAGCCT
GAGTTCACTGACCATTTGACTCATAAACTGAAACACCATCCTGGCCAAATCGAAGCTGCT
GCTATCATGGAACACATTCTTGATGGGAGCTACTACATGAAAGCTGCCCAGAAGCTGCAC
GAAACCGATCCTTTGCAGAAGCCGAAACAGGACCGTTACGCCCTAAGAACATCCCCACAG
TGGCTTGGGCCTCAGATTGAAGTCATAAGGGCAGCGACCAAGATGATTGAGAGGGAAATC
AACTCTGTCAACGACAACCCTCTGATCGACGTCTCAAGAAACAAGGCCTTGCACGGTGGA
AACTTCCAAGGAACCCCCATTGGCGTCTCCATGGACAATTCAAGATTAGCTCTGGCCTCG
ATCGGAAAGCTCCTCTTTGCCCAATTCTCAGAGCTTGTGAATGATTATTACAACAATGGG
TTGCCCTCGAACCTCACTGCTGGGAGGAATCCAAGTCTGGATTATGGCTTCAAGGGTGCT
GAAATTGCCATGGCTTCCTACTGCTCTGAGCTTCAGTTCTTGGCCAATCCTGTCACCAAT
CACGTCCAGAGTGCCGAGCAGCATAACCAAGATGTTAACTCCCTAGGCCTGATATCTGCA
CGAAAGACAGCCGAAGCCGTTGAGGTGCTAAAACTCATGTCATCCACCTATCTCGTGGCG
ATCTGCCAGGCTGTTGATTTGAGGTTCTTGGAGGAGAACTTGAAGAATGCTGTCAAGAAC
ACAGTTAGCCAAGTGGCGAAGAGGACTCTCACTACTGGCGTCAACGGGGAGCTGCATCCC
TCAAGATTCTGCGAGAAGGACTTGCTCAGGGTGGTCGACCGCGAGTATGTTTTCACCTAC
GCTGACGATCCCTGCAGTGCCAACTACCCCTTGATGCAGAAGCTGAGGCAAGTCCTGGTG
GATCACGCGTTGCAGAATGGCGAAAACGAGAAGAATTTGAGCACATCCATCTTCCAAAAG
ATTGCAGCATTTGAAGACGAGTTGAAGGCCGTTCTGCCCAAGGAAGTCGGGGGCGCCAGA
GCAGCCCTTGAGAATGGGAATCCAGCCATTCCCAACAGGATCAAAGAATGCAGGTCTTAT
CCGCTGTACAAGTTCGTCCGCGAAGAGCTGGGAACTGAGGTGCTCACTGGAGAGAAGGTG
AAGTCCCCAGGGGAAGTGTGTGACAAGGTGTTCACTGCCATGTGTGAGGGAGGGATCATT
GATCCCTTGTTGGAGTGCCTCAAGAGCTGGGATGGTGCTCCTCTTCCCATCTGTTAAGTT
TGTTTCCCAATAATTATTGTTTATTTTTGGATGTTTGGAAAAGCCATCCCATTCCCATGG
CTGCCTCTAAGGGTCATGGGATGGTTATATGTATCTATGTTTGCCTAATGTTCTTTTCAG
TCCACTTCATAAATGAGAAGTAATGGTTTACTTCAATTTACATTTCATAAGTATGTAAGA
TCTTGTACTTCTTCTTCTTCTCCCTCCATAAGGTTAATGAAGGATATTACATTTAAAAAA
AAGTTTGGACAAAA
>Cj_contigs1.4_00067_01398
GAATATAGAAAACAACAATACTAGCTAGTGCACTTCAATAACCATGCATTCCAGCCTCTA
GTCTCTCCCTTGCAACACGCCCGTGAAGAAATCTATTCATTCAGCAGGAAAGACGGAAGA
AAGGAACAACTCGTCTTCCATGAAAATCTGCAGATTATTTATCTTCATCAAGAAACTGAT
AGCTCGCTCGTCGAATGCCACAATGTAGCCCAGCTTGATCAGTTCAGCAAGCTGACACAC
CTGATCTTCTTCTTTCTCCCACAAAATTCCCTCTGAAACTACTTCTGAGAAATGTGTAGC
AAACTCAAGGATACCTCTGTGACCATCTGGTTTCTTCAGTTCTGTGATGAAGAACCTGGA
GCTCTCTCTCTCTCCCACCGCATCATTCTGCTTGCTTTAGCAGTCGAGATTTTCCCGGAA
GATAGTGACAACTTATAATCAACAGTGATGGTTTCTTTAGTCTTCAGAAAGCTAGTGTTT
ACAAGGCGCCTCAGACAATCATGCCTCTTCTCAGCTTCCATCTCAACAGAAGGCTGAGCT
AGAAAACCAAGAATTAGTCTGAACAGAGTTCTTCCAATATAGATCATTTTCGGATTGGCC
TTTTGTAGTCCAGAACAGTCAATCGAAGAAAGTTCATTGATCTGGATGGATTCGGACAGA
GTGCGAACTCCAATTTCTCTGTAGATATTGAGAAGTTTGGTTCTATCCAAGGATAGCAGG
CTTGGCTGGGGGTACCAAGCAAACAACGAATGATCACAGCTCTGTTTGAAAAGCTCCTTC
ATGCAGAGATCATCAGCAATAAAAACATCATGTTTGTCAATCAACAAAATCCCATCTGCA
CCTGAACAAGCTGAAATTTTTTATATATCCTCATCATGATTTTTTTGTGTCCTTGAGCTC
CAGCGACTCACTACGACCTCCCAAAAGGCGCAACACTCAGCAGGTGACAGTCTCCTCTCT
GCAGATTCCCATGCTTTCCATAGCTTGAAATAGTCATCCAGACCAGGACTCCCTTTAACT
CCCAGTTTTCCGAAGAAGAGCAGCAATTTTGCACTGTAATGCTTGTCCAGAACAAACAGT
TGTGATCCGAAAAGATCAGCTTTATCATGAAGAACACAACTCTCAGGGCTCACCCAGTTT
CCACTATTCTCCCCGGTGGGAATCCATATCTTTGTGTTCATAGTAGTGCTAGTAGGCCAG
TCATGATCATTCAAGTAAGCATATACCCGATTGATAGTGGTTCCATTAGAATGCACCTGA
AGGTAGTCGGCGACCAAGGAGCATCCATTTTTCACCTCAACCACTACTCCCAGAGCTTCA
AGCTCTTTTGTGTATGACAAAATGTCTGAACCATACAACTTTTCATCAATGAAGGGCCCG
TCCTCCTGCTTCAAGACT
>Cj_contigs1.4_00068_01435
TGAAAAAGGATTTGCTAGCTTTGCTATTGATTTCCTCATGGGCGGAGTTTCAGCTGCTGT
ATCCAAGACTGCTGCTGCCCCAATTGAGCGTGTCAAGCTTTTGATTCAAAACCAGGATGA
GATGATTAAAGCTGGCAGACTCTCCGAACCTTACAAGGGAATCGGTGACTGTTTCAGCCG
AACCATCAAGGATGAAGGATTTGCGTCGTTGTGGAGAGGAAACACAGCTAATGTCATTCG
TTACTTCCCCACTCAGGCCTTGAACTTTGCATTCAAAGATTACTTCAAGAGGCTTTTCAA
CTTCAAGAAGGACCGTGATGGCTACTGGAAATGGTTTGCTGGCAACCTTGCGTCAGGAGG
TGCTGCTGGTGCTTCCTCGTTGCTCTTTGTTTACTCTTTGGACTATGCACGTACCCGTCT
TGCAAATGACGCCAAGGCTGCCAAGAAGGGTGGGGGGAGACAGTTCAATGGTTTGGTCGA
CGTCTACAAAAAGACACTAGCTTCTGATGGTGTCGCCGGACTGTACCGTGGGTTCAACAT
TTCCTGTGTTGGCATCATCGTGTACCGCGGGTTGTACTTTGGATTGTACGACTCTATCAA
GCCTGTTGTTCTGACTGGAAAGCTAGAGGATAGTTTCTTTGCTAGCTTTGCTCTTGGCTG
TGCTTCAGGTGGTGCTGCTGGTGCTTCATCATTACTTTTTGTCTACTCGTTGGACTATGC
TCGTACCCGTTTGGCTAATGACGCCAAGGCTGCAAAGAAGGGAGGTGGGAGGCAATTCAA
CGGGTTGGTTGATGTCTACAAAAAGACACTCGCCTCTGATGGTATCGCAGGACTTTACCG
TGGGTTCAACATTTCATGTGTTGGAATCATTGTCTATCGCGGGCTCTACTTTGGTTTATA
CGACTCCATCAAGCCAGTTGTTTTGACAGGCAGCTTAGAGGATAGTTTCTTTGCTAGCTT
TGCTCTTGGTTGGCTCATTACAAATGGTGCTGGGTTTGCCTCATACCCAATTGACACAGT
GCGTAGAAGAATGATGATGACATCTGGGGAGGCTGTCAAGTACAAGAGCTCTCTGGATGC
GTTCTCTCAGATCCTTAAGAATGAAGGCGCCAAATCTCTCTTCAAGGGTGCTGGTGCTAA
CATCTTGCGTGCTGTTGCTGGTGCTGGTGTGTTGGCTGGGTATGACAAGCTTCAGCTGAT
TGTTTTTGGTAAGAAGTACGGCTCTGGAGGTGCGTAAGTCGGTCCCACCTCTTTCCTTTC
CTAGTGTTTTTGTTAGTTGTTATATGGTGACGAAAAATCGGGGTCACGGTTTCAGAATTC
ATAGCATTTGAATAATTAGTTGTTTTGCATACCCTTGAGTATAGAGGAGGATACATTTTC
TTATAATTTATTGTATTTTTGTTTGGAATTTTAGCAGTACTGTCCAATAGAAAAA
>Cj_contigs1.4_00069_02595
ATTGAGAGAGCGTTGCGGCTGAGACTCATAAATCGGATACAACGTCAAATGTGTGATACT
GTGAATATGAAATTATGAATATGACTGGTTTTTGAACTCAAATCCAAATCATGGAATGTT
GTAAACCACAGAACCACAAAACATTCAAACCACACCTCTTATCATCATTATTACTACTTA
GAATTAAGATAGCAAACAAAGCAAGACGTCAAATGGAAAGCTTAACTTAATTAGGTAGTA
GAAGCTTCTCCAGCGTGCGTCACTAAGCCTTGGTGTAGAAAACCTTTATCCGCACCCACA
ACCTTATGCACCACATTTCCATCTTTCAGGAAGACAAAAGTTGGCATGGCCTCCACATCG
AATTCCTTAGAAATATCCCCGAGCTCATCCACATCCACCTTGAGGAACAACACATGCGGC
ATCTTCTTTGCATATTCAGCCAGTATTGGCGCGATAAAGCGGCAAGGCCCACACCAAGAA
GCAGTAAAATCTACCACCACCAGTTTGTTGCTGGCTTTGCCTTTGTTCAAGCTTTCAGTC
CATTGGTCTACGGTGTGGCAGCTGATAACTTGACCCTCCTCCGCAGTTGGTGGCGCCGCC
ATCTCCTCCCAGCGTTTCTTCGAAGCTAATCCTAGAGTTGCGTTTGCCTTTGTTCAAGCT
TTCAGTCCATTGGTCTAGCGCTATAAAGCGGCAAGGCCCACAACACATGTGTCATATCCA
TATTTCTTGAATATGCCTGCCCAAGCACTATAATTCGGTGATTCTGCAGCCTCTAAGATC
TTTCCCCTGCTCTCATTACCAAACATCATCTTACAGCACCTAGATCCCAGCTATTGTTTT
GGCCAAAATTTATTTCTGCATCTGCCTCCCTCAACAAGTACGCCCTTTCAGCGTTGGTGG
CACGATTGTGGCTCTAAAAAACGGTCCACCTCAAAAATTCAATAATTTCTCCACTGAATG
ATGCTGAAGAATCATCCCAACGTCCCCAGGTATATGCATCTCTGGCATGGGGCTTTAGGC
TTACCAGCCTAACCCATATTCTAGTCACATCAGGCTCCCTGCCTGCCCTTTCTCATCTTC
AAATAAACACTGACCATCATCCCCACCTTGTCACCCAACCCAACAGGTTTCCCCAATAGG
TCACATGATTGTTGAAAGGTAATACTCAATAATTATTTGCAAGGCCAGATGTGACTAGAA
CCATCAGTAGAGCATCAATTGAACTTAAATGGACCAACTATAAAACTAGGTAGTCGCTGA
AGAATCACTTCATGGTTAACATCAGAGGGCATTAACACCACATCGTACATGTGGTTTGAG
CATCGTTTCCATATTGAGTCGTGTCCTCTACTTGTTGTAGCTCGTATTCGAGTTTTTTTC
TTAGAGCTAACAGCTGCAATTTCTTCAACTCGGTTATCCAACTCCACCCTTGCACAACTT
AACTGAATGTACTCTAGCAGCACTTTCCTCTCTGTATATTGGAGGTCTTCTTCTTTCTTC
TTCAAGACTAGAAGTGCAGCGTGCAAATCAAACTCAAGCTTGACAACGTTCAACCCAAAT
TCAGTATCTCTACATATATGTTCTTCCAGGTTCTGTTTCTGAGAAAACAACTTTTGCAAA
AAGAATCCTTGCAGGGTTAGTGGTCCCATTAACATTTATCATTGACTCCTTGCTGACCAC
GAAGGACCTCACAGTCAATGGGGATGGGGCTTTTCTTGTTTTTACTGCAATAGAATTTAA
CATATTTCGCTTGCATTTGGTCCTTGTATCACATACCTGAGAGTGTCGGAGAGAAGACGA
CACAGAGATATTGGCGTACAGAGTGGTTGTCGACGCCATGGTTCGCCACTCTCTCAAATC
CATCTGACCTATCTCCGAAATTTTCCCTTCTTAGCCTTTTCATCGAGCACTTGGTATGTT
TTGCACTTTGCTTCTCAAAACTCTAATTCAGCCCCACAAATTGAACAAACTCGTTGGTTG
GCCACATAATCCTACATTTCCCACTTCAAAACACAACCATCCTTCAATTGAAATGGTTAA
AGTGAAGAATAAAAACAATTGCAAGTAGCAAAGAAATTGGATTATAACACCTATAGGTAG
ACTTGAGTAGTCACCAGAAGTTATCTCCTCGAAATCGGACTCCACAGCTGCAGATCTTCT
CTACCATAGTGAACCCCCCGGTTTTTCTCTATCATATTCCCATGTCAGTGAGGATCAGTT
TGCCCTAACCCACGCCAAATCCCATGTCGCGGATCCCTTGGTTCTCCCAAAATTCCAATC
CCTGTGATGCTTGCAACTCCAACCGGGATCCGCCTCAGAATCTCTTGCCCAGCACCAGAC
GTGATGGCGTCAGCGAACACCTCTAGAGCGAAGTCCCTAAACTCACTCTTCTCGAACATG
CCGCTTCCCTCCGATGAGTCGGACTGGACGTCCTTGAATGCGATGTCGATCTGGCTGCGT
CTTGGGGTGGTATTGACCCATTTTGCAATGAGAGGAACAGAGACGCAGAGTGAGGAATTA
AGGCGCTTGATGGCGGAGATGAGCTGGTATTGTTTGACTCCGTCATAGGGTTTCTTCCTA
TGGCTTGGCTGGGGT
>Cj_contigs1.4_00070_01710
CTCCCTTTCCACAAAGTCTTCTTTCTCGAATTCCAGAAATGGTTAAACCTTCTATTTCCC
ACCACACTTGATGAAACCTTCACTCTGCAACGTTCTTCGCACTATTCATCATCGAACCTG
CATCATCTCTGCTACTCTCTCACAGTCTCAGCCGCCATCAACCCGTAGAAGGATTCACAC
CGCCGCCCCGGACACACTTCAATACCTCGAGTCATTCCGCAGCCTAATCAATTCCCTTTC
CAAGAATCCAAGAAACTACAAAACTTTGACCACTCTAGACTCGTTCTTGTCCCAAACCCA
GTTCTCCACCCCAGCAGTATCAGTGATTCTCATTGATTTTCTATCCCAAATCAAGAAACT
TCAGAGGGCAAAGGCTGTTGTGGTTAATCTCAAATGTCAAGGAAAGGTTTCTGATCAATT
CTTGTACGGTTTAATCTTTGATTTTTTAGTCAAAGATGGGAACTTTGATGATGTCGAGAC
AGTCTGGGCCGAAATCTGTGGGTCTAGGGTTACAATTGGTGCTTCTGATTACGTGATACA
CGTGTGCAAATATGGCAGTGCAGACGAAATCAAGAGAGTTTGCGATAGAGTTTTGATTGG
TGGGAGGACAATTTTAGGAAGGCAAAGCTTTGTAGCTTTGATTGGGGGTCTGTGCAATGT
GAATGAGTGTAGTTTAGCCAAAGAGGTAGCCATAGAAATGCTTAATAGAGGGATTCCAGT
GGATGATTTGAGCTATTTTGTGATGTTTCAGTGCTTTTGTAGAAATGGGGATGTGAACGA
AGCTGACCTGATTTTGAGAAAATTGGGGAAAAGTAAATTTCATTTTGATGTATCCATTTA
CGGGAGCTTTCTGCATTCCCTCTGTAAATCGGGTAAACTAAGAGAGGCAAACAAGCTGTT
CCACAAACTGATTAAAAAGGAGGTGTCCAAGAAGGTTGGAAATGTGAAGGAGGGGAGAAG
GGCCATCTTCCAAATGAGTTGCGAGGGTGCTGTTCCAGAAATAATAGCATACGAAGCCTA
TTTCAGATCCTTATGCAGTGCAGGGATGATCAAAGAGGCAGAGATTCTGCTGAAAGATAT
GATTAAGAAAAGAAATGTGATGGAGGTTTGCGTTTATGGTTCCTTCATCAAGGCCCTTTT
TGGAGCTGGGAGGGCTGAAGATGCTCTCAAGTTCTTTAAAAAAGGAGGAGCAATAAGGAG
GGAAGACATGGCAAGGTATGTGATCGCGGGTTTGTGCGAAAATGGTAGAGTTGACGAAGC
GTGGGAGATTTGGCTCGATGCAGCTAGAGGCGGTGAGATAATAAGGGCTTATGATGGTTC
ACTCAATCACATTCTTGATGGTTATTGGAAAGAAGGAAGAGTTGTTGAGGCAGAGAGATT
GTTTGAGAGATTGAAGGGTGGTGGGGGTTTTGATGTGTGCGAGACAATGATGAATGGATA
TTGCAGCAATGGGAATGTTTCAAAGGCAGTGAGGTTAGTGGAGGAAATGGTGAGCAGAAA
GATGTGTGTGAAGCAGAGATTGTATGGTGAGATGATTAAAGGATTGTGTGAATGTGGAAG
AGTGGAGGAAGGGCTGAGATATTATAGTGCCATGCTTGAAAATGGAAATGCTGTTTCTGG
CAACACGTGGAAACTGCTTCTTCATCCATTGCTGATTTCAGATGATTGATTCATGCATTC
TAGTTATATAAACTCATCAGGCTCAAAATA
>Cj_contigs1.4_00071_03192
AGCTGTAATTGTTTGTTCTTACTGTGTGTTTTTTAATTCCCTATCATGAGGTACTGCTTT
TTGTTGCAACTATGAATTACTAAATAGTATTAGATTTTTAATATATATATAAGTAGGCGG
GTCCCGTTTTCCAAGAGAACCCGCCCCGCCCCGCCTTGTTTGAAAAATTCTAAAATTGGA
CCCACCCCAAACCGCCTCAAACTGCACAGTTCGGTCCTCACCCGCCTCAAACTGCACAGT
TCAGTCCTCATGGTGTGCATAGAAATAAGCAATATGGAATGATCTGTATCTTTATTTGAA
AGAGCTATGTGTCCCCTTTCATCCTGGTAAGCTGTCTCGCCTTCATTTTATTACTTAGAC
TCACTTTTCTTCCTGAAGACTCCTCCCTTTCTCAATCTCAGGAGATTGAATCTATTCTAA
TTTTTGTGGACTGAGGCATGATAAACCTTATTTTTGAAGACTTTTTTGTGCAAATTTTCT
CCTTCTATATAACATCATTTTCTTGATTCTTTGCTAATAAAGGGTGGGGTGTAAGATCAA
AGGACCATATACCTTAGGGAGCATCAAACCAGCTGGTGACATTATTTGTTTGTGACAATT
AAGGTCCTCTATTATGTTGCATTCACCCACCTGCACACAGACATGACAATGTCTTTAAAA
TTTCTTACAGAGAGTTTTTTTGCCAATGAGTACTAACACCCTAACAGATGTATTTGAGCG
CACTTCTAGAGGTTATTATCGTGCTCATGGCCGTGTCGATGATACTATGAATTTGGGTGG
TATCAAGGTGAGCTCAGTTGAGATTGAGCATGTGTGCAACGCCATAGATGATACTAACAT
CCTGGAGACAGCAGCTATTGCAGTGCCACCTCGTGGAGGTGGACCGGATAAGCTAGTGGT
TGCAGTTGTGTTCAAAGATTCTGACAGCTCAAACTATGACTTGAACTCTCTGAGAAATGC
TTTCAACCTGAAAGTTAGTCGATTCATACACTTAACTTTGGAGTGATGTGTGATTTCCTA
CATTTAGTGCTAATTTTGAATTAGTTGTTTTAATCAATGGTATAATTACTTGTCACATTT
TAATGCAATTCCCACTTTTATTGTGCATCATGTGAAAGTTGTGGGTGAAATGTTAGTGAA
GTCCATAAAAGCCATACAAGGGAAGGGACACATTAAGAGTACTTTTTTGGGCCCCGATTT
TATGGTACTTCTCTAATATTATCTCATATATTTGATTTTTTGTGTCTTTATTCTTAGTTC
ATGTTTCATAGTGTGGTTTTAGGTTAATTCATATATGGATTCAAGTGGATTATAAAAAGT
AGAGGATAAATAACTGTTGTCTGTTGGTACTTCTGCAAAATTAGGGGGTTTTGGACCAAA
TTCATCAAATTCAATTAAGGTTTGTGTAGGAAGTTTTGATAAAAAGGAATTTTTGCAGTG
AGATGTGAGAAATAAACTCCAGCATTAGAAACTTTTATGATATATTAGATGAATTTGTAT
AGTTTTGGTTTAAAGTTCTTCAATGTTTGGGCACATGTCACCACATCTATGTTCTTTGTC
TGCATAATGTCATTTTAATTTGCATATCTATATTCAGGTCATATTGCTTCGTTTCATTTA
GCTGATCTGTTCATTCTTCTTCCAGGTTATAACACCTAATGGCCACAATTGAGAAACATG
AATGGAATGCCATAGAAGGCTCTGACAAGACCTCGGCTTGCTTCGACTGTAACATTTGCC
TTGACTTCGCCTGTGATCCAGTGGTCACCCTGTGTGGCCATCTCTACTGCTGGCCTTGCA
TCTACAAGTGGTTTCACATCCAGAGCTGTTCAGATGAACATCTCTGCTGCCCTGTTTGCA
AGACTGAATTATCAGACACATCTGTTGTCCCCCTTTATGGCAGTGGCAAACTACTGCCCA
AATCTGACCCTGAAGCTAAGCTGTCCTCTGTTAAGGTACCCCCAAGACCACCCGCCTGTG
CACAGCCCTTGCCAAGTCCCAATTCTCAGCACCTCTCATATCACACGCAGCATGAGTATT
AGAGATTCAACGATGAAAGGTTACATCCGTGATGCTGATTCTAGTGGCCGACAACCGTCC
CTTCTTTACACGACGTGGCAGGGCGGCAGCACCAGGGCAATCTGCATTCTGAATATGTTG
CTGGCATCATGGATCTCTTGCAGCAGCCATTTCCGGCCAGCTCTTGTGATATCCCTAAAC
ATTTGGATGACGAGTCCACCTGCATTGGCGTACTCAGCCTTCTCTCCCCTCAGATTCTTA
TGTGAAACGTGTTGGCAAGAGGCGGCACGATAACATGATATTCTTCTCTGTACCGTCGAT
CAGCACCGGTAGAGTTTGTTGGGCCAAGAGTAGAGCTCCCTTTTCCTCTAAATCTCATGT
CTCTTGTCTCTCCCCATAAATCTCACCTAAATTTCTGTAAAAAATTGCAATTAGATTGTT
ACTTGAGTGCCCTAATTTGAAAAATGTTAACGCATTGGGTTTCCATGGTAGTTTGGCTGA
TGATGGCATTCAGACTCAGGCTTGAGGATTTTGTTGAAGGCTAATGGTTTAAGGGATATA
TCACAAATTCAGGATTAGAGTGGCTTCTTGATTTTGTTACTGTTATGGTGTTGCTGATTA
TTTGGACTTCATTGGATATGAATCTCTGATTTGATTTGTAGCAATTGTTTGAGTCCTTCA
TTTTGGAATTTGATGAGGTGATGATTCTGAGTTGAGACCGCTTTTGATGACCAATTGATC
ATTCTCTTCAACAAGGTACTCAGCAGCGATTTTGCAGCTTTAGAAGCTTAGTTTACAACA
TCAAAGATCACATATGACTATTTTTGTTGCGTGAGTGAGCGGGTGTTGGAAACCAGTCCC
AGCCTGTACAAACTAAGATGCATAGCTGAGGTATGTAGTTGGGGCTATCAGTGCTCTGTT
GCAGCAAAGAAGAATCAAGTCTACGTCTCTGCCTGAATCCACCTATCTCGGCTAACACAA
CATTAGCTCATATTCACAGTTAATCTTCACCCTTTCTTCACTGCAACCGCGAAAAACTGA
AGGGATTCTCACAATTAACTCCAACAATGATGGATTAGGCAATATATACCACCATTGTAA
GTTCCATTTAACGATGATCACAATGTTATGAATTGCATACTGTGTCGATGTCTCGAGTGT
AAGAACCCAACA
>Cj_contigs1.4_00072_01358
GTAGAAAGGAAATGACGGAGCCGATCTCAGTTATGGACATTGACGATGAACACAATGATG
TTAACATCAATTCAAAGCTTAACAAGGGGAAAAACATCGTCCTTGCGGTCGACTCCAAAG
CTACGCCTTGGGTCGAAAAGTATCGTCCTCAGTCACTCTCGGACGTCGCCGCCCATCGGG
ACATCGTAGAAACAATTGACAGGCTTGCGAGTAGCAACAGGTTACCGCACCTGCTGCTGT
ATGGGCCTCCTGGAACTGGGAAGACCTCCACAATTCTTGCCTTGGCTCGGAAGCTTTATG
GAACACATATGCACAAAATGGTTTTAGAGTTGAATGCTTCAGATGATCGTGGGATTGATG
TTGTCAGGCAGCAGATTCAGGACTTTGCTAGTACTCAGAGCATCTCCTTTGGTGCAAAAT
TTTCTGTGAAGTTAGTGCTGTTGGATGAGTCAGATGCCATGACAAAGGATGCACAGTTTG
CTTTGCGCCGAGTGATTGAGAAGTACACAAAAAGCACCAGGTTTGCACTGATTTGCAACA
ATGTCAACAAGGTGATCCCTGCTTTACAATCACGGTGTACACGGTTCCGGTTTGCACCTC
TTGATGCTGTTCACGTAACTGAGAGGCTTAAACATGTTATTGAGGTTGAAAGACTTGATG
TACCAGAGAGTGGCTTGAAGGCACTTGTGCAGCTTAGCAATGGTGACATGAGAAAGGCTT
TAAACATTTTGCAGTCAACACACATGGCTTCTCAGCAGATAACAGAAGAAGCAGTATATT
TGTGCACTGGGCATCCATTGCCAAAAGACATAGAGCAAATCTCATATTGGCTTCTGAATG
AGCCCTTCGCTGTCAGTTATAAACAGGTATTGGAAATTAAAACAAGGAAAGGACTGGCTT
TGGTAGATATTGTACGAGAAGTAACCATGTTTGTCTTCAAGATCAAGATGCCTTCAGATG
TGCGCATTCAGCTGATCAATGAGATGGCTGATATTGAATATAGATTGAGCTTTGGTTGCA
ATGATAAGTTGCAGCTCGGATCTTTGATTGCTGCTTTTACAAAAGCAAGGTCTGCAATGG
TTGCTGCTGCGAAGTAGTCAGGCTGGTCTTGTAACATGTATATGGTCTTCCCTTTTGGTT
CTATTGACGGGAAGTGGTGGATGTTATGAGAATGCTAACGCGGGTAATGTTTGCATTAGT
GTAAGCTTTAAAGCTTAATATTTAATTTTAGTTTTGATGATGCCAGTGTAGAGCCAGCCA
ACAAATTACTTATCGATGTTCAAGAGTGCAGAATGTTTGATAGATTTAGTAGGATTATCT
TGCGCTATACGTGAATGGTTTTATTTTTTATTTTTTTT
>Cj_contigs1.4_00073_01776
TTTTTTTGGAAGAACAGAAATTTTAATTGAATTAAGATGACTGGGAAAACCAAAAGGTAG
TTTTATTGGTACAACATCCTCCTCATAATGAGGAGCAACTGGCAATATTATGACAAGAAA
CCCCCTCGAAAAACAATATGCGCTTTCAGGAAAATGTAGCTAAAGCTCTCCTAGCAGGCT
ACACAGCAGCATATGTGAACATTCCGAACTAAATCTATTGTCTAAACTCTAAACACATTG
TTGATACACTTGATGGAACAAAATTAGTGTAGCTTTACTTAGCATATTCTTAAAATACCC
AGGATTCTCCTTCAACCTGCAGTTGGCTTTGAAATTGCTTGCTTGATCGCCTCAGCATAT
GTTCTGTGTTGGTAAGTAAGTGTGGATTCAAGCAAATCCCATAGTGATGTCTTCGGATTC
CAGCCTAGTCATTACAGAAAAAAAATGACTGTCAGATTCTATTATCATATAAAGAGAAAT
GTGGGGGAAACATTGAATACCAAGTTGTTTGTTGATTATCGTCATGTCAGGAATCCTCTT
GTCGCTATCATCATACCCCTCCCCATAGAATTCTTTTGAGCTTATATCTATGGTCGGGGT
TTCCAGTGAAGATTCTCCACTCACTTTCGAATATACCTGAGTCATCATTTCAGCAAGTTG
CCTCACAGTAACTTCGTTGTTAGGATTCCCCACATTGAAAATATGGCTGTTTGCTCTTGA
AGGATTTTCAATCATCAAAACAACAGCTTCGATAGCATCCTTAATATATACAAAGGTTCT
TTGAGATTGGCCTCCATCAACGAGCTTCAATGGTTCACGTCTCAAAAGGTTATTACTGAA
GCAAGCCAAAACTCTTGGAACACCCTCGCTAGGACCATCAATGCCAGGAATGAAATCCAT
CCTAGGACCAATCCAGTTGAAGGGTCTTACGATGGTGAATTCCATACCATTCTCAGCACC
CTCGGCATAGATCAACCTCTCAATCAATTGCTTTGCACATGCATAGGACCACCTCTGCTT
CTCAATGGGGCCAAAAATGCAAGGAGATGCATCTTCCTTGAGAACATAGTAGGCAGGATC
CTGTCTCAATGGACTATCCTTGGGTAAGAAGCAGCCTATGGTTTTCCCATACACTTCACA
AGTGGAAAAGTGAATTAGACGCTTGCCATTCTCTGAACAGTACTTGACCACAGGTAGAGC
ATCGATGAAGTTGCTGTAAATTGTGTCAAGAGGGCGGGTGTTATAATCAGCAGGAGTGCA
GATCGCAGCAAGATTTATGGTCAGATCTGACATCTTGATAAGGCCTTCAAGGCGAGAGTC
ATTCTTGATGTTGAGACGGTGGAACTGGATGCGGTCGGCCCAGGGGTTGGAAGCGGGCTC
GAGGAGGTGCTTGATCTTGTCATTGTACACGTCCACCGCGAGCACCTTGTGTTGCGTCTC
CGCCATGAGCTTCTCGCAGAGGTGGGACCCTATGAACCCTCCGGCGCCGATCATACATAT
TGTAATCGGTTTTATCGGATTTCCGTCCAGATCCACTCTCCCTGCCATTTTCAGTTTCGT
TTCTCTATCTGACTATCACTATACAGGTTGTGATTCGAGCTTTCCGGTTCGCTCTGTAGA
TTTGTTGTTGACTGTGGTGTGGTATTTAAAGCTGGAAAAGGGAGGAAGGAGAGAGATGAC
CGGTGCCCGGCGTATGTGGCCCGACTTGTTTCCAACTGTGCGCCGTTATCTGCACATATG
CTCGCGCGACTAGTGTTTACTTCAGGCTGCCACGCG
>Cj_contigs1.4_00074_00293
AGTGGTGATATCCCAAAGAAGTGGTGAAACTGAGAAGCTGATTCGAATTGAATAGGAGCT
TGGGGATCAAGCAGTTTATGTTGGCCTCCAAATTGACATACTTTTCTTATGTGTGTTTTC
AGGATATCAAAGCTCTTTTCCGATCGGATTACAACCCGTTTTACGCGGCTTTGGGAATTG
AGACACAGATGAGCTGAGTTATAGAAAATCAGGATTCCAAATAGGAAGATTTTTATAATC
AACCCGAATGGGGGTGGCAATTAGTCACCATAGAATTGACGTGAAATCGTACA
>Cj_contigs1.4_00075_00300
CGAATGACGATCACACGGTGGTGGAGCCTCTAACAGCACCCGAAGGGGCAAAAGTGGGAG
AATACGTCTCTTTTTCAGGACATGATGGGAAACCAGAGGATGTGTTGAACCCTAAAAAGA
AACAGTTTGAGAAAATAGCAGTGAATCTGTTTACAGATGAGAATGGGGTGGCCACCTTCA
AGGGCGTCCCTTTCAGCACCACTGCTGGGCCCTGCACATCTTCCCTCCTTCGTGCACCCA
TCAAGTGATTTGACGCCATGTTTTTCAATCACAGTCTCTGTTTGTAACTTTTTAAATTTT
>Cj_contigs1.4_00076_02202
AAACAAAGAGTGTCGTCTTCCTCTTCACTGTTCCCCACTCCATATATGAGCGATAATCTC
ACCCGCTAATCAAACCCTCCGTTGGACACGCGCAGCCTTTTCTCCGCTTCTCTATAACAC
TCACAACAATGTCACTGGCGGCGCCCACTTCCTTCTCCATAGCTTCATCTTCCGCTTCCT
ACAAAACCCTAAACCCGCCCACCGGAATCATACATCACAATCCAGGCTTCTTTTCTACAT
CCAACTCTTTGTTCAAGCCTCTCCGAATCCGGGCCCTTCCTACCAGTGGCACGGCATCCG
GATCATCAATGGCTGCTGTCATGGTCTCTGCTCCCACCACCACCACCGTTAGGTCTCCGG
TTCTGCTCGATTTCGAAACATCTCTATTTAAGAAAGAGAAAATCTCTCTCGCTGGCCACG
ATGAGTATATAGTGAGAGGAGGCAGGGATTTGTTTAAGCTGCTGCCTGATGCTTTTAACG
GAATAAAGCAGATCGGAGTGATAGGCTGGGGTTCACAGGGACCTGCACAAGCCCAGAATT
TGAGGGATTCTCTTGTGGAGGCAAAATCTGATATTGTTGTTAAGATTGGTTTGAGGAAGG
GTTCTCAGTCCTTTAATGAGGCCCGTGCAGCTGGATTTACTGAAGAGAGTGGGACCTTAG
GAGACATCTGGGAGACTATCTCTGGCAGTGATCTTGTGTTGCTCTTAATTTCAGATTCAG
CTCAGGCTGATAATTACGAGAAGATATTTTCACACATGAAGCCCAACAGCATACTTGGGC
TATCACATGGTTTCCTTCTTGGCCATTTACAGTCACTGGGCCTTGACTTCCCTGAGGGCA
TTAGTGTCATTGCTGTATGCCCGAAAGGAATGGGCCCTTCGGTAAGGAGATTGTATGTGC
AAGGAAAAGAAATCAACGGCGCTGGAATCAATTCAAGTTTCGCAGTCCATCAGGATATTG
ACGGTAGGGCAACAGATGTCGCTCTTGGGTGGTCAGTTGCCCTTGGTTCTCCCTTCACAT
TTGCTACAACTCTAGAGCAGGAGTATAAGAGTGACATATTTGGTGAACGGGGCATTTTAC
TGGGTGCTGTTCATGGCATCGTGGAGTCGCTGTTTAGAAGGTACACTGAAAATGGTATGG
CTGAGGAGCTAGCGTATAAGAATACCGTAGAGTCTATTACAGGAATCATTTCAAGAACCA
TATCCACTCAGGGCATGTTGGCTGTGTACAATTCACTGACTGATGATGGAAAGAAGGAAT
TTGAAACTGCATACAGCGCTTCGTATTACCCTTGTATGGACATCTTGTACGAGTGCTACG
AAGATGTAGCTGCTGGCAGTGAAATCAGGAGTGTTGTCTTGGCTGGGCGTCGTTTCTATG
AAAAGGAGGGTCTGCCGGCTTTTCCAATGGGTAAAATTGACCAAACAAGGATGTGGAAGG
TCGGTCAACGTGTTCGGTCAGTCCGACCAGCTGGCGATCTTGGTCCCCTTTACCCCTTCA
CAGCAGGCGTTTACGTGGCACTTATGATGGCTCAGATTGAGGTTCTGAGGAAGAAGGGGC
ACTCGTACTCTGAGATTATAAACGAAAGTGTGATCGAGTCGGTGGATTCACTGAACCCGT
TCATGCACGCCCGTGGAGTATCGTTCATGGTTGACAACTGCTCAACGACAGCACGGCTCG
GGTCGAGGAAGTGGGCCCCGAGGTTTGACTACGTTCTCACCCAGCAGGCTCTTGTGGATG
TGGACAGTGGGGCCCCCGTCAACCGGGACCTGATCGGGAACTTCCTCTCGGACCCTATCC
ACAGCGCCATTGGCGTGTGCGCCCAGTTGAGACCCACCGTCGATATCTCGGTCCCGGCTG
ATGCTGATTTTGTGCGTCCGGAATTGCGGCAGGCAGGAGGCAAGTGATTGTTTTTATGGA
CCCCAGAAATGTGTTGTTTCCGGACTTGATTCTATTTTAATTTTGCTAGTAGGGATGAAT
AAAGCTCGCAGTGGGTGTTGTTTTTTTAAGGTTTGTAAACCGGAAACGTTATTGAAGTTT
TAAACATATGGCCTTGTTCAGACTGTGTTTGGGGTAACGAAAATAAGTGGAGAAATTTTG
GCTTTCTGCATTTGGTTAGGGTCAAACTTGAATAGTCAAAATTCAAAGCTTTGCTCGAAT
TGAACAATTGAAGTTTGACCGGCAGTGATTTTTTTTTTAAAT
>Cj_contigs1.4_00077_02169
GTTGAAAATTATCCGAAAAAAGGGCAAAGTTAGGGGCCCAATAGGGCGAAGTCGCGACCA
CGACACCTACTCCTGTAGCTTAACATCTTTGAACTTCCGGTGTCGATGCTCATCGACTGT
CTGTAAGTAATCTTCGGAGAAGAAGCTCTCAGCTTCGAATTCAGCACAAGCCAAAATCCT
AAACTTGACCGATCAGCAAAAGACACCAACTTATTGAGATTTCTCTGAAGAAGCAGAGAT
TAATAACGCTGTGTTTTTCGTTTCGTAAATTTGTACGCTTGACTTTGAGCGTATACGATT
GTGTTGATACTCACAGATACACACAAAACCCTTCACGTGTATATAACTGTGTGTATATAT
AGGAGTAGATTATAGATGGATCCGGAACAGACGTTTATACGGGTACAGGAGCGGTTCTCC
CAGATGTTGAGTCCGAGGATTCGAGCCACGCTCGAGTATCTCTACCTCTTCATAGCCGTC
ACTCTCTTCTGTGTTCTCGTTGTTATGCACGCCAACTATGTTCAGCAGCCTGGTTGTTCG
AGTGAGCTGTCTAAAGTGAACATCACAAATGTGCAACTTATTCAAATCAAGATTACTAGC
ACTGGCTTGTGGCTCCAGAATGAGACTGAGTATAATGAAGAAGTTCATGTCCCCGGTGAC
AGAAGTAATAATGAGATTCTGAAAGTCATACATGTTGTAGAAGATGGTTCTGTTATTCTG
GCAGCAAAGTTGTGGTTGAACTGGCTTGTTACTGGAGCTTGGAGGGGTAAATATGCTCCA
AATTTTTGGAAGGCAGACAGTGAGTTTTTGGAATCTCAACCTGAAGCTTCTACTAGTGGT
AATAGCATTAAGTCTGCAGGTGATAATGCTGCTCTTAAAATTAATAAAGATGGGTCACTT
AGCCGGCTTCTTATATCTTCAAAGGAATCACTCAAAGCAGCTGTATTTCAGCTTGGCCGA
AAGTGGCATAGGCGTTTGTCTGTCCTTTGGAGATTCGCAAAGCGTGTTCTTGGAGGATTA
TGGGATATAGCTGGTATACATTTGAAAATTGATATTCCACAGCTGCTTAAAACACTTCAC
TTGCACAGGCTTAACTCCTATGCAGTGCATTGGCTTGAGAGGAGAAGCAACACATTCGAA
CCAACTTTCTTATTCACAATGGAGAAGGGTTATTTCTTGCTACCTGAAGAAGCCAGGTTA
CAACATAACATTTATACAATCAACATAAGCATCTCAGCTCGACATCCGTGCTTTGGAAAC
AGGTGGCAACAACTTCTTATCAACAGGCTTGTTGGATATGATACTATTCTGATTAACAGT
TTGTTGAGTTATCCTGGTCAAGGATATCTTTATAATCACCAAACAAGGGAGTTTTACAAT
CTTACTTATGCACATGAACAACCTGAAAGTTCTGCAACGTTGGGAGATTACCTTGTGACG
AAGTGCGGCGTACTCATGATGTCACTTTTTGTTTTCTTCACAACCACAATGTCAGTTTCA
TTTACATTAAGAGAGACACAAACTCGTATGCTGAAGTTTACAGTTCAGCTCCAACATCAT
GCTCGGCATAGGCTTCCAACTTTTCAATTAATATTTGTGCACGTAATCGAATCCCTCGTT
TTTGTGCCGATAATGATTGGTATCCTATTTTTCCTGTTTGAGTTTTATGATGATCAACTG
TTGGCTTTCATGGTGTTGATTCTTGTTTGGCTGTGTGAACTCTTTACACTAATCAGTGTG
CGCACACCAATATCAATGAAATACTTTCCTCGCTTCTTTTTGCTCTATTTTCTGGTTTTC
CACATCTACTTCTTTTCCTATACTTACGGCTTCTCTTATCTGGCACTCTCTGCAGCTGCT
GCATTTGTGCAACATCTAATCATTTACTTCTGGAATCGTTTTGAGGTTCCAGCACTGCAG
AGATTTATGCAGAATAGGCGGTCAAATTTTCAACAGCATCCCAACTTCCGTATCACATCG
GCTATTCTTGCATCAACGGTACATATCACAAGTTTAAATGCAAATGCAAGGAATCCGCCA
GCAGAGGCTATAGTTGATGGAAGAGAGGGCGAGGAAGAAGTAGCAGAGGATGGAGGCCCC
CGGCAATCTGACAACGGCGGTGGGGGAGGAGGTGTGAATTCGTTTGGCTCGTTGCTGTTG
TGGATTTTG
>Cj_contigs1.4_00078_01159
CTTTGCCAAACGCCAACGCCAACGCCAAAAGAAAGGTATTCCTACGCTTCTGTGCCCTAA
CGCCAACGCCAAACGCCAAACGCCAAACGCCAGGTCTTCTGTGCCCTAACGCCAACTCCC
AATCTCTTAGCTCTTTAGTCATTTCAGGGGGAGAGCGCAGCTAGGAAGGCGATTCATTCC
CGCCATGGGCTTAGAAGGAGCTTATAGGAAGGCGAGGAGGTTCGGCGTGGGCTTCGAGGC
AATTCATTCCCTACCAATACCGCTCACAAAATCCAGGTATTCCTACGCTTCTGTGCCCTG
TTTTTTATTTTTTTTTCCAATTTCATTTTCCTTCTTCAGTGCTAGGAAGGCGAGTCGTAG
CCCCCCTTGAAATGCGGAGGTGTGGACGCCGACTGAAAATCTGACTCGTTGTAGCTATTC
TGTTGCTCGCAAAATCCAGCCTGCAAAGCTAGGGGATCAGATCTCAGGGTTCATTTCAAG
AACACAAGGGAAACAGCTCATGCTCTCAGGAAGATGCCTCTAACAAAGGCTAAGAGGTAT
CTTGAAGATGTCTTGGCCCACAAACTCAGTCAAGTTCACGAAACAAACTGTACTTTTTCA
GAGCGAAACAGATGTTGAGCCTTATATCATTAGAAATATATGGATGTTAGCTTTCCAAGG
AATTTTAGGTTTCGTGATTTCGAGTTCTCTATAGGAAGTTACATCAGTTTTTGTACCAGT
AGTTTAGTGCTAGAATTAAATAGATAGATTGGACCTTTGTTCCTTGTCAGAGACAGAAGT
GGGGTTTTGAGTTGTTTTCTTGGAAAGGATCCTTCTTGACTTGCAAAGCTGACATTCAGA
TCGATCCAAGGAGTACTCGTGCATAATTTCCTGATTAGTTTAAAGCCTCCAAATGTGGTC
CTCAAGGCAGCTGATGTGAAGACCCAGTGTAATTAGGAGACCTGATTTACCTTCCCTTTG
TGTAATCCATTTAGCTTTAGGATTCATGAGAGGCTTGGCCCAGCTTTTCTTAACTATCTT
AGGGTTAGATTAGACATATAAAAAGGGGGAGAAAGAGAGTTTGAAGGGAGGTCATTTGGA
GGAGTATTGACTGAATGTGATACTGATTCTCCGATCAAACATGTTGTAGGCACATTTATA
TTTTTATGGCGTGTGGAGA
>Cj_contigs1.4_00079_03343
AATGGGATGGCTCTGATGACAACTTGATGGTAGACTGCAGCGAGTGCAGCTCCGAAGAAA
GGTCTGACCAAGAATATCCACTGGTCATCCCAAGTGTGACCTTTGTTGTAGATAATGGCA
GCTCCCAGGCTCCTGGCAGGGTTAAACTCAGTTCCTGTGATGGGGATGGTGGCCAGGTAA
ACCAAGAACACTGCAAATCCTATTGGGAGAGGAATCGCTTTACATAAAAGTTCAATGCAT
TTTTTATCTTTGTAAAGAAGGCCAAGATTATACTAAGACGAAGCATTCATTCTATCCAGC
CGCAATGCTTCCATAAGAAAGCTTCTAAAAAATTGAGGAGACCGGTCGCCTCTCTACCAT
AGTAGCATAGCCGTAGTGACCAGACTCGGAATGTGAGTGAGATCCACACCCAAAGCGCAG
CTATACTCTCTCAGAGCTTCTTTGTGTTACCCCTTCACTTGATGAAGCAAACCTGATTGG
ATAAAAAAAATCCATATTTTCCTTCCATTCTTGGATTATACACTTGCAACAATACAGATG
CAGAAACAAATTATAGGGAATAAGAAGACTCTAATTGGATCAGTTTGGTGTCTTGAATGG
GATGGCTCAGATGACAACTTGATGGTAGAGTGTGGCGAGTGCAACTATGATGAAAGGTCC
GACCCAGAATATCCACTGGTCATCCCAAGCGTGACCTTTGTTGTAGATAATGGCAGCTCC
CAGACTCCTGGCAGGGTTAATCCCAGTTCCTGTGATGGGGATGGTGGCCAGGTGAACCAA
GAACACTGCAAATCCTATTGGGAGAGGAGCCAATATAGGGACGTGGGAGTCTCTGGCGTT
TCTCTTGGCATCAGTTGCAGAGAAGACGGTGTAGACGAGGATAAACGTGCCGAGTATTTC
AGCACCAAGGCCGTCGCCCTTACTGTAACCGTGAGCCACCACATTTGCTCCACAACCCTT
GGCGGTGTACAGCCCCGGTTGGAAGCTCTTGACAACCAAAATGTAACTGTTGGGTTGATG
TGTCCGCCTGAGATTCCGTCCGTGCAATAAACTAGAGCAAAGATCATGCCCCCAAAAGAC
CAAGAAATACCCTAAACCCCAACAGTGTTGCACAAGAAATCAAACTTTCCTTTGCAACTT
TCTGAAACCTACAAAACAAAGAAAACAATGAGGCAAAAAGACAAGTAAGAATAGACCCAA
TCTAATTAAGCAATCCTCTTGCCAGTTCATCTTCTTCGCTGGTTCTTTCCTTTTTCAATC
CTTAGTATCTCATTCCACAACTTGAAGACCTTCCAAAGAATTACTTTCCAAAAGGAATAA
CATTACAGTTAACCAAAAAAAACACAAACCTTTTGGACCGCTCAAGAGCCTCCACCTTTT
TACTCACTGCATCAACTTCTTCTATGAGGCGCATCGCCAGATGCAAATTGAATTAAACAC
TGCGTCACACATGTTTGTTTTCATAACATAATAGGAGTAATGTCTTTAAACTCCAAGTCA
AAGCCGACCTAATTCTAAATAAGAATCAAGAAGCATAACCTATGTCAAACACGCCTTAGC
ATGATTTCTTAGTCCTAAAATCTATTACTTTCCCAAGACCCACGCAACTCACTGCCTCAT
TATATTATTAGTTATTTTGTTTCAATATCGTATCAGATTTGTCAGGCGCTTTAGTTCGAT
TCTATTTACATACAGCAGAGTCAATGTAGCATATCTGAACTAATCAATTTTAAACACACC
TCAACCAATTTGCATAAAGAAACATGACATGATTCAAACCAAGAACAAAAGGCAATTGAC
ATACCATGACACTTCTATATCTTCACACTCCAAAAAATACTCACAATTCAAATTCATCCT
CAAGCTTGAGTGCCTCAGAAGCAGCTTCCTCTTCATCTTCATCGATAGCAAAATAAGGGT
TGTGAGTTTTAGGCCTAAAGTTGTATCCAGTAAACACATAGAATGCAAGTGTAGCCAATT
CAGCAGCAACCACACTTGTCCACTGATATTTGTAGGAAGTTATAGTCTCCAGAGCATAAA
CCACAACCCTAGTGAAGTATATGTAGCATATAACAATTATATAGTACTGCCTAAACAATG
TCAACTTCATCAAATTCACTGCAGCCTTTCCATCTGTCTTGGCAGCCTCGCGCAAGTTCT
TGATTGACCACACAATAGGGAACAATACAGCACAGCAGCATACGATGTCAACAAGCAAGA
AAACCTGCTTCCATGTATATGAACTTTCACCAAATGGTCCTGTCTCGTCAATCACAACCT
GAGCCACATTGGCCACAACTTGCAAGGGAATGACTACAATCAACACCTGCTTCTCCTTAT
CTTGCAGGTAAGGCTTCAAGAATGACCAACCAGTCCCAATCAGAACAATCAAAGTAAACA
ATGATATCCCCTTCAAGAAACTAAATATGTAGAACAACACATCCCACCCATGAGCAGTTC
CAGTTCGCTTAATGTATGATTTATCCTCAGCCTCACAAAGTAAATTGAGGGCTTTCATAA
TCACCACGGCAAGCATGAAGACATGAATTTTGTACACAGATAATCGTTTCTGGTAAAGTG
CATAAACCCAAAAAACGCCCAGTATCAAATATACCAAGAAAAACAAGAAATATATAGGCG
GTAGAGCTGCCTTGCCTGCGGAGAGAAAATCAAGCTGGCCCGTTTTGGGATTGAAATTAT
ACATAACTGAGTGAACATTCATAGAAACTTTCACATCGGGGACACAATTCGCAAACACCA
GTGTGAACTGGTTGGCGTCCGATACCTTGAGGGATGTGCTGAACCCATGTTCAGAGGGTT
TGATCTGGTCGAAAGTGAAGACCTTCTTGATAAGATCCGATTCGAGGGTGCATGGAATTT
CCCCGGCATGGAGCTGCTCGAGGACGCGCATCCAAGCATCTAGGGTGCAGAGGAAGAACC
CCAGCTGGGAAAGGGGCGGATCGGGTTGGCCTTTCCGGACGGAGAAAGAGAAGTTGGTGA
CGGAAAGGTTGAGACGGCCCGAGTGCGTGAACCCAAATTCATCGAAAGGGATGGCGGATC
GGGCATCAGATCGGATCTTGGTGGATCGGATCTCAGCCAAGGCGGTAGCAATCAAGAGAG
CAAAGGCGAGAGTGTGTAAAGGGATGAAGCGGAAACAGGCCATGAGTTTTCGCTACAAGC
GATGAGGATTTGAAGTATATCACTGTAGAGGCTAGGCTGCCGGAGAAAACCCACCGACGC
CCCGACACTGAAATGATGAAGTCAAAGATGAGACTTGGAGTAGTAAGCGCTCCGTTCGTT
AGTTATGGCTGAAGATAAATTGTGGAATTGCGGAGTTTCTGAC
>Cj_contigs1.4_00080_01081
CTGAGATAGAATGGTATCCTGGAAAATCCTTGACAGAGAAGATACTAAAGAAGAAGCCTA
AGAAGGGATCTAAGAATGCTAAACCTGTCACTAAAACTGAAAAGTGTGACAGATAAGCTT
CAGGATCTTACTGGGAAACACTCAGTCGTGCTTGAGAACTTGTCTCCTAATGTGAGAAAG
CGTGTTGATGTTCTCAGGGAGGTCCAGGCTCAACATGATGAATTGGAAGCAAAATTCAAT
GAAGAGAGGGCAGCACTTGAATCTAAGTACCAGAAGCTTTATCAGCCACTATACACAAAG
AGATATGAAATTGTAAATGGAGTTGCTGATATTGAAGGGGATGAATCTGAAATGCCCGCT
GCTGATAAAGAAGATGAAGCTACTGTTGAGAAAGGAGTCCCTGATTTCTGGCTTACTGCT
ATGAAGAATAACGATGTGTTATGTGAAGAGATCACAGAGCGTGATGAAGGGGCTCTCAAA
TTTCTGAAAGATATTAAGTGGTGCAGGATTGAAGAACCAAAGGGATTCAAGCTTGAATTT
TTCTTTGACACCAATCCATACTTCAAGAACTCTGTTTTGACCAAAATATATCACATGATT
GATGAAGATGAACCAATTCTTGAGAAAGCAATTGGGACTGAGATAGAATGGTATCCTGGA
AAATCCTTGACCCAGAAAATACTGAAGAAGAAGCCTAAGAAGGGATCTAAGAGTTCTAAA
CCTATCACTAAAACTGAAAAGTGTGACAGTTTCTTCAACTTCTTTAGTCCACCTCAAGTG
CCAGACGATGAAGAAGACATTGATGAAGAAGCTGCTGAAGAGCTCCAGAATTTGATGGAA
CAGGATTATGAAATTGGGCAAGTCTAATTTTAATCAATGAATACTCTTTCTGATTGTGAT
GATCATCATGGACCTCTATAATATGTGGTTTTATGCAGGTCAACTATCCGAGACAAAATT
ATTCCACATGCAACTGCATCATTGTATAATATTATGCTTTATTTCTGAAATTTATCTGTT
TTGATAATCCCTTCATATTTTGTCAACAGGCTGAAGAGCTCCAGAATTTGATGGAACAGG
A
>Cj_contigs1.4_00081_00357
CTTCTAAAGGCAAACATATACATTGGGGTCATGGGAGAAACTATGCTATCTCTTTGAAGA
AGGTGGATTGGGTATCAAAAGCTTAGAAATCATGCAAAGTGCCTTTGATTGTAAATTGTG
ATTGAAGTGGAGAGAAGGATCATCTCTTTGGGCTCATGTTAATGGCTGATAAATACTGCA
AACAAGCTCATCACACTGTCATAAAGCCTAGGCAAGGTGATTCCTCCATTTGGAAAAGGC
TAATCCAAGCTAGAGATGTTTGTGATGATCAGATTCAGGAGATCTCAACTGGCAGTGATG
CTAAGGTGTTGGTTTGGTCCCTAAATAGTAATGGTATTTTTCTGACTAAATATTGTT
>Cj_contigs1.4_00082_01940
GTTCATTGCAGGGATATTCAAAACCATTACTGGTACGACAGGACATGGTAAAAATATAGG
AAAGCACATATAAAATGAAAACGAAAAGCGAGAGAGTAAAAACTCGAAGGGATAGAAGAA
AAATAGCAACAAAAAGCATCACACGATACCCGCAGCCAGCATCGCACGAGCTTCAGAAGT
CAACCGACAGGGTTTCTTCTGGGATCTGAGAAGAATATCTAGCAACAAATCCTATCCGGC
CAGAGCTTCACCACTCACAATCTGATCTGGGTTGTGCTTCATCGCCCTCAGATTGAAGAT
CTTGATTGATGCTTCAAAATGGGAATCTGTTTAAGCAAGAAGAAGTCTAGACGAGCTGAT
GGTAATGGGTATAGGGTTGGGGGCGGAGCTGCTGCTGGGTACCAACCAGTGACTGAAAGC
CATCAAAAGGCACCCCCAGCTCATGCCCAGACCCAATCACAACCTGAAAGGTCCTATAAT
CCTCAGTCCTATGCCCCAGTTCATGTCCCTGCAAAACCATCACAACCACAACCACCACCC
GTTAGGCCTGCTCAGAGACCTGAGCCAAATAGCATATTGGGGAAGCCTTTTGAGGATATT
AAGGCACACTACATTCTTGGGAAAGAACTGGGCAGGGGCCAGTTTGGGGTGACTTATCTG
TGCACTGAGAATTCCACCCGAAAAGCTTACGCGTGCAAGTCCATACTGAAAAGGAAGCTT
GTGAGCAAGAATGATAAGGAGGATATCAAGAGAGAGATTCAGATTATGCAGCACTTGAGC
GGGCAGCCAAATATTGTGGAGTTCAAGGGTGCTTTTGAGGATAGGCAGTCAGTGCACCTT
GTAATGGAGCTGTGCGCTGGTGGGGAGCTGTTTGATCGAATCATTGCCCGTGGACATTAT
TCCGAGAGGGCTGCTGCTGATTTGACTAGACAGATTGTGAATGTGGTTTACATTTGCCAT
TTCATGGGCGTTATGCACAGGGATCTCAAGCCCGAGAATTTCCTACTAAGCAGCAAGGAT
GAGAATGCCATGCTCAAGACAACCGACTTTGGACTCTCTGTATTCATTGAAGAAGGAAAA
GTTTATCGGGACATAGTTGGCAGTGCATACTATGTTGCACCTGAGGTGTTGCGGCGTAGT
TATGGGAAGGAAGCTGATGTGTGGAGTGCTGGCGTAATTTTATATATTCTTCTGAGCGGG
GTGCCTCCATTTTGGGCCGAAACGGAGAAGGGGATATTTGATAGCATACTAGAAGGAGAA
ATTGATTTTGTGAGTGATCCATGGCCGTCAATATCAAGTGGTGCCAAGGACCTGGTTAAG
AAAATGCTTACGCTGGATCCAAGAAAGAGAATTACTTCTGCACAAGTTCTTGATGGCAAT
GTCTCGTCCTTAAAGCTCACTATGCATGTTAAATAGAGCACCCATGGCTTCGAGAAGGCG
GAGAAGCTTCAGACAAGCCCATTGACAGTGCTGTACTTTCCAGGATGAAGCAGTTTCGGG
CAATGAACAAGCTGAAGCAACTTGCCCTCAAGGTTATTGCTGAAAACTTGTCTGAAGAAG
AAATAAAGGGACTTAAAGCCATGTTTGCCAACATTGATACAGACAATAGTGGCACTATTA
CATATGAAGAATTGAAGTCTGGACTGACTAGGCTTGGTTCCAAACTGTCTGAAGCTGAAG
TGAAGCAACTTATGGAAGCTGCTGATGTGGATGGAAATGGAACGATTGACTATATCGAGT
TCATTACTGCAACAATGCACAGACATAGGCTTGAAAGAGACGAGCATCTTTACAAAGCAT
TCCAGCATTTTGACAAGGATCAGAGCGGATTCATTACAAGAGATGAACTCAAAATGGCTA
TGATGGAGTATGGTATGGGTGACGAGGCCACTATCAAAGATATCATTGATGAGGTGGACA
CAGATAATGACGGAAGGATC
>Cj_contigs1.4_00083_03450
ATATTTTTATGGATTTATGTTTTTTTTACTGTTAAGGATGATTTATGGTGTTTGGATTGA
ATATGCTAATATATGTAAAGGGAGACAAACATGTTCCATTAACTGAAAAGCTAAAACTAG
TACATCCGAAGCTTGTGCAGAGAAAAAGAAAATGACAAGTATGCTAAACACTCCAAAACA
GAAGGCTAATTACCATTTCAAGCTGGCGTGTGTCCTAAGCTGGCCCATTGACTTGAGTAA
GCATTAACCGTCCCACATGATAGTGATCAGCATTGACAGCATCTTTATGCTCCAGAGAGG
GAGTAGGGGGATCTGCCTGGCTGCATGAAAAATAATCAAACCAGTGGAACCCCAATGGTA
CAGCTACAAAACCGAACACCGCAGTTTATATGCTAGACTAGAGACATTACAAGCAAATGA
GAACGATATTAACCATCATCATCGTTATCGTCAAAGGTGTCCCAACTATATTGAGGTCAG
TGGCATGAGCAGAATAAAGTCAGAAAGAATATGGAAAAAGAATTCGAACAGTCAATCCAG
TGGATTAGTGTGAACATCTGGTTTGGGAGGAATGGATAGATTGCTCTCAAGCATGAAAGA
GAGATCATGCATCTGTGAGAACAAATTTTCTATATCATTTTCTGACTGGGTTGATGATGT
ATTGAAAGCATCTCCATCCATCATAGCTTTTCCAGAGCCATCATTAAGATTGCATTTGGT
ATCCATGGTGCTGTCTGTGGAGTGATCTTGCCGAGGAGTCTCAGTCCCCAATGCACAAAC
GCTTTCTTTATCATGTGAAGTTGAAATGAGGTCCGAATGTGAAAAGCTGCCAAAATCCAT
ATCAACAAAAGTATTTTCCAAAGCATTCGCAACTTGATTATTTTTTGTCTCTCCATTTGC
TTGAGGTTCTTTTATGACAGTTGCAGACGTAAAATCATTCCAATCATCAAACATATTCCC
GTCTACATTCATTGAATCATAACCAGGTTCAGCGGTCATTGAATCATAACCAGGTTCAGC
GGCATGATCAAATACTAAAGTATCCAGATGATCATCAGCCAGATTATCATTTTGTGTGAT
TGCCTTTTCCTGAGGTGCATTGACATTGCTCGAGCTGGTAAAATCATTCCAGTCATCAAA
GGCATCTTCATCTATGTTGGTAGCATTGGAATTAGGTGCACTGGAAAAATGGGTTGGCCA
CTGGTCCTCTTCAAAAAAGTCAACATTTGTAGGAGTGTTCAAGCTATTTTGATGATAATC
ATTCACTTCACCGTTTGAGTCAAATGGCCCTTTTTGCTGGAAAACTTCAGTCGTAGCATT
ATTCCACAAGTCATCTGAACTCCAATCACTAGCTTTATGCAATGTTTCTGACTCATCCCC
TTTTTTACTTCCATACAAGTTGTTGCCACTTGCAAAGATTGAATCCATGTGAGCAGAAAG
ATCAGTGGCAGAATCTGCAAAAGCATCAGCTGATTTGAAACTCCCAACTTGACTTCCAGA
ATCAACTGTGGAACCAGTTACAGGGTCAAGTGTCTTAGAAACACTCTGAGTTCCAGAATC
AGCCGACCTAAAATCAGCCTCCCATCCAGAAAAATCACCACTTTTGTAGTTCTGAAATGG
GGTTGCAGCTTGTTGGAGGGACTGAACAGTCTCAAACAAGCTATAATCATGATTACCAAG
AGTTTTAGCTTCTTCATCTTTGCTAGGGTACATTGTAGCTGGTTGTTTAGCAGAAGTATT
ATCGCCTTTTGGTCTAGGGAAAAAACTGTCAAGATCAAACCCATCATAATTCAAAGAGCT
GTTGCCTTGTGGCTCCTGGTTTGTACCACTAATTTCAGATTTTTTATGCTTGTTGAATAA
TCTTATTTTAAAATCTAAGAGCTCAGACAAGCAAATGCTATCTTTTAGTGTACTGTGTTC
TCTGTTAAACTCTGACTTTTCACCCTTTTCAATAGGTGGACCAACTTTTTCCGATCCATC
GAGCCGAAGTGACTGGAGCAACCAGTGATAGCTAACAGTGGAGTTGAATGAAATGGGATC
GGGGGCGGATGCGCCGTCCTTCAGGTGCTGTTTCTGGCCGCAGTATATGCAAATTAAAGA
CTGCAGCCCTCTGAGAAGCCGCCCTCGGCAGCGCTTGCAGCGGAGGTAAGGAGGCGAAGG
ATCCAAGGTGGCAATGGTAGCGGAGACAGAAGGCAATGGGGGTAGGGTCGGGTCATTCGG
ATCATACTCCGGTACCCCGGATTCCTTCCGGGTCAGGATTTGGACTTGCCGGATAAGATC
AGTTGGGATTTCGTATGACATTGGGAAATTTCAGATTATGATGACTATCTAATTGTTAAG
GTTTTCAGTGTTCTTATGCTCCCCCGGCTATGGCTATATTTTCGTGCACCTTTACTCAGA
GATCACTGACGGACTGAGTGTGTGTTTGCTTTTGATTACTATCTGGGGCCTGCACTTCAA
TAATCTTGAACTGCCTTATTTGATATGCTCTCTAGGTGGTGTTATGAAGCTAGAAAGTAC
AGAGACATGAAAAGGATGTAATCTGTTTACACAAAATTTACCAGAGTTGTTGAGAAGAAC
TTGCTCTCACAGAGAGAGGAAACAGATATCTAAGGGGACGAGTTCGTGGAGCTGGTTCGT
GGAGTTGTAACTCCTCGAAATATTAACGAGCTCGTGGAGCTAGTTTCAGAGCTAATTCAA
AGTTCACTTCAGATGGGGGAACGGGCGAAATTAACCAAAGAGTTGGAGGCAATGGCTAAA
TCAAGGGAAAAGCCTGAGGATTTAGCAGGTTCTGATTCTGGGACTGGGTCGGTTCTTTTA
AGATTTCATGTTTCAGTGTATTATTGGTGTAGAGAGAAGAATCCATGTGACCGCCCGACA
ACTGAGGACCTTTACAAACTCTTTTTTGCCCGTTCTTACTCTGTGATAGCCAGTTCAAGA
AATCTAGAGGATTGATATGCGTGTTCATCAAATGTTGATTGGTCAATGTTGACTGAAAAT
GGTTCACCTGCTTTATCTCAACACCTTACTTGGAGCTTGCGTTGAGGCTAGTTCAAAGTG
GGGGAGAGATGTGTCATCTAGAAATGAGAACCTTATATAAGCCAAGTTGTATACATGCAC
TAGACCAACACATGCTTTCCATTGTTGGCGAGGTTGCTCCTCTCTTTTAAACCACCAACA
TTTTCCATTCATTTCCCCATTACACCTCTAACTGTGTGAATGTGTGTGTAGTGATGGTTT
CTGGGACGTGGTAAATACCACGAAGGCAGTTCAACTTGTCCAACAGGTAAATTTCACATT
CTTCTACTTGTTTATTAATAGTAACAAATATGCTTCTCACTGCCCATTTTTTTGTTTTGT
GGAGACAAAAGAGAGAAACATGATGAATGAATACATTTCAGCTGAAAAAGTAGCAAGCTT
TTTGTTGAATGAAGCCAGAACTTTGCGTAC
>Cj_contigs1.4_00084_02773
TGACATGATGTAGACATGAATTATAGTAAGAGGGGCGCCCTGATCTGTAATAGTTATAAA
AGGTTGGTATTTGAGATTATTTCAGGAAAATGGAACTACATAAAACTTTCAGAATCAATG
GTGTTTTTCTAATAGTTGAAATCACCATTGACACTGAGAGAGATTTCAATACCTGCTCAT
AATTATAACCTCAACACCCTTGGACACTAAAACTTTGCAAATTGCAGAGCCAACAAATCA
ACTGCCTCCCAATACTACAATATGATAAGAGAAAATAGCAAAAAAAACATTACCCCAATT
TTATTTAAATGTGAACAAGACAAGATCAAATCAGTTTGGAATTCAGATATTTCTTTGCTT
ACCCATACATTCTTCGTGTTTATCATCTGATCTGAGGGATAAGAATGTCTTGCTGTGGAG
GAAACTGCGGTTGCGGCCAAGACTGCGGTGCGGCTCCAAGTGTGGCGGGGGCAAGATGTA
CCCAGACATGAGGGATTCAGAGAGCGGTAACACCACAAGGAGCACCCTTGTTCTTGGCGT
TGCCACCCCACACGGCAGGGTTCGAGGAATCTGTGATGGGAGAGGTCGCAGCGGAGAATG
ATGGATGCAACTGCGGGCCTAGCTGCAACTGCAACCCTTGCACTTGCAAGAAATGAGATG
CCAATCCCGGCCAGTCTGCAAAGACAGCAGAGGCTGTGTCTACCTGGCTTTGGTGTTTCA
TAATAATAATAATATAAGACAAAGTGGATGTGTTAAGATAATGAAAGTTCTTCCTCAATG
TTTAAATAATACTGTGAGATTGTAGTACTCCAACTTGTTCTATTAGCGTGACTTTCCAGT
TGATAAGGCACAACTGGGATCTTTTCAGTATTTTCCAACCATGAAAATGGTAAATGAAGA
ACCTTCTAGGAATTAATATGCGTATTGAATTTAATAACACCTATGTATATGGTAAGCCTA
TAAAAAGGTAGTTGTATCTCCGGAAGAAAGTTGACTAGTGAGAAGAAAGACATAAAGAGG
AGACAAAGAGAAGTTATAGTCTTCAAATGAGAGAAAAACACACAAGACTCTGTTAGAGAA
ACACAAGTATGTGTTCAAACACTTGCACTTGCAAGAAATGAGATGGGATTCCCGGCCAGT
CTTCTGCATTCCAACAGCCAAGCATGTGATTTTCGGTCGACATGCTTTTGACATAAGGTC
AATGTGATCACTTGAGGAAAGCCTTTTCACTTTCCTCACAATTAATCATCTTCCTGAAGA
GGAAGATGCATTGCTACTTTCTTCTTCTTCTTCCATAATGTGCATCAATATTACCTCACC
CAAATTCTGGTCCACCACTCTTAACACGCCATCTATTCCACCGACGACTAATGTTGACTT
GTAATTTCAGAGATGATGGATGGAATGAAGAACATTCGGACTCACCCATTCTTCCCACAT
AGTTCTATCTCTCCTCCTAAGATCCCAGCATAATGTGTGACCAGCAGTAGATCCCGCAAA
CAAATAATTCGAGCCAGGATTGAAGCACAACGTCTTGATTCCTGAATGATAAGAAGCCGT
CTGCAAAGACACTGGCTAGCCAGATGAAAGATCCAATAATGAAAAACTATGATTCTGAAA
AGAACAACTGAAAACATATTTATCTTCACCAAAAGATAAGCATGTGACATGAAGATCATG
CATCTTAATTATTTGAGTAAATTTTCGGTTGTAAAGGTCAAATATGCTGACTTTCCCATC
CTCACATACAATCATGGCCTCTAGATCAACATAACGCATACAAAGTCCCTTTGTGAAAAA
TACATCACCTGAGGACAATATACTCCTTGTTTCAATCCGATTCCAGATACATATTGTGTC
ACCAACCAACCAACTAACCTTGCTCTCATCAAAGTCAAAATCAATTAGAGGGGCTTTATC
AGGCAGAACATATTCATCCAAGTATTTGTAGCTTTCTGCTGACCAGAGTCGCATGACCTT
ATCACCCACACCAATCAGAAAATGTACCATCTTCATCCAACACTAAGTAACCCCAAATGT
GTGGCATCCTCGCTGGAAAACTTTAGCATTACATCCAACTAAGGCACACATGTGCTTTTC
CATGGCTAATTGCTCCAGATGTTCATTCAATGATCTTGCATTTGAAGATGTCAGACATTT
GCTATTTGCATCATTTTTCTGTTTCCGGTGATATCTACTTGCAGTAACTACAACTTCTGA
ATAACTTTTCTCCAAGAAGAACTGACGGGAATTACCCCAACCATGTTGAGAAAGGCGAAT
ATCATACAGAGTGCATCATCGCTGAGACCTTGAATAGTCATTCTTATAGCTTTCTTCTCC
GGACGCCGAAGTTCCGCTGTCGATGGCTCCATAATACCGACCAGCTTGGCTACTTGTGTC
GATCTGAAAGGAATTGGTCCGTGCTCCGATTGAATCTTCTTCTCAAATGTAAACCTCAAT
TGGAGTGGGCCTCTGAAATCCGCGATTGGAATCTGTCTCTAGAGTGCTCGCTGCCATTTT
CGCTCTTTTCTTCGATTGAGCATAACCGATGCTCCAAGAAAATACACAGAGAAGAAAATC
TGGAATAGAGATTTTTGGAGAGATGATGGTGATTCTCACTGCTTTCTTCGATTGAGCAGA
ACCGCTGCTCCATGAAAATCCAGAGAGAAGAAATATGTGATGCCTACTTGAGTTGCCGTT
GTTTGTGAACCTGAGCTTTGATTCCGTCATCGGCCCTCTGCCGGAAGTGGTAGAAGCGGC
CGGAGAGAAGGCG
>Cj_contigs1.4_00085_00558
TTCATCCAAAAATAAAATCAACACACAATACAATAATACAAAGAGTGCCATTTGGAAATT
CAAAGTAAATTAATTCCAATTTTAGTCATCAAGCACATCACTATTTTTACTGTTTAATTT
TAAATAAAACATAACCCTAGAATTTGAGCATCAAAACACATATATATAAGATGCTAGGAT
GCTACCAAAACAGTCAGTGTCTCACACACCACAAAATGTGTGCTTAATCCAGAAGCAGAA
AGGGGAAATGAGAAATAAAGAATTTAGACTTGAAGCTTACAACAGAGCCCATTATCCATC
TTCATATAGCCATCATATCACCATACTGGCGCATCAGAACAATGGAGCCAGCAAAGAGTC
CTAGAGCACGAAGCACTTTCATGTTGTGACTCCACTTCTCCTCATCGTGAACCTGAGAAT
GCCAGAAAGCCTTGACCTTCTCCAACGATAACGCAGCGGTCGCCATGGGATCTCACAAGT
GCAGAGAAAGCGATTGAGCTCTGAGTTAGGGTTTAAAAGTTTTCCAACAGGGGCTTAGAC
TCACTCCCAAAGTCTATA
>Cj_contigs1.4_00086_00543
TTTGATTTAGGAAATTGATATAAAATTGAAAGCCAGAAATTTTGCAAAATTGAATCAAAT
ATTGGATTCTTGAATGTCAATTAAGCAGTAAACATCAAAATCAATCATTACTCCTCAAGT
CTCACAGGTTAATAATAATGGCTGCAACGCAATAATAATGGTTCAAAAACAAAAACACAA
GTTCGAAAATTCAACAGAAAAGATATGGAAACAAACAAGCTTTGTCCGGCTTGAGCATCG
AGTGAATGGGTAGAACCCTCAAAAGCCGAGCTTGGTGCGGCGCCAATGGCGACGCTTGGC
GTTGTAGCGGATAGTGTTGTCAGTGCGCATGCGGATCCAGTAGGGTATCGGCCGATTCTG
CCTATGCTTCTTTGCAAGCTTCTTCTTTATCATAAATGTCTTGTGCGACGGCTACAAATT
TCAATAACTGATCTTAGCAAAGCATCATAATATAAACCAAATCCAAGAATTGAGAGAGAT
AGAGAAAGAATCGCAGACCATTTTCGCTTCTGCTAGATCAGGTCGGCGACAGGGCTCAGA
TAA
>Cj_contigs1.4_00087_01851
TATTGTCTGGAGAAGAGTTAGATGATTGTTACCAAATGATATTTGGAAGTTAGTTTCAAC
TTTAAATAAAGGACCAACTACTACAAAGCAAGAACCATATTTTTCTTTCTCATATTTATT
TCAAAACAAAGTAAATGTGTCTCCATGATATCATGAGAGTGTTTTTTAAGGAGCTTTAGG
TATTTTGTAGCTTCATCAGAGGATCTTCAACCTACATCAACAAGGGCTACTAATTGACAA
TATCACATACAAATATTTGTGTATTTAAATATATATTGATGAAGAAAAGGCTGAAAATTA
TTAGACTAAAGCTCAGCTAATAGGGTTGAGTGAAATCAGCACTAGTGAAGCTCTACTGCA
TGGATTTAGTGATTCAAGTAGAACGATCTAGGGTATTAAGGTTACTCATTGGTCATTCTC
CTTTGCAGCTTCAAATGCATGTTGCAAGATGAAGTCTTTAATGGTGATTCTCTAGCAGGA
CATGACGAAGCTTAGGCTTCGCCATAGTAGAGGTATAGAGGGATCTTAATTATAGGGTGA
TTTTAGAGTTTTCACCTAATGCAATTTTAGAGGGATGTGATTTCAAGGGGACGTAATTTT
AGAGGGTTAACCATCACGAAATACAGTTCTATGTAGAGACTTTAGAGCATTTACCTGCCA
GCGCAACTGATTCTTAGCTAGAGGAACACAATATTCAACACTTAGTTGTAACTGCTGCTA
TGTGCAGGCCACGTCACCTTTCTAGAAAGGGTCAGAGGTGTAGGTCATCATCTCAAGTCC
ACCCTAAGATTCTAGTGCTTTACACTAATAAAAATCCAAATTCATTTCCCGCAACTTCTG
CATTCTGTACTCAGAGGACGGGAGGTGAACCTATGTCTCTAGTCATGTTTGTTGGCACTA
CTCCTGCAGTTATTATAGGTGGGGAAAGCATTGAGAAATCATTTTGACCACCATCTTGTG
GACAATCTGATTATCTTTATGTCTCAATAACATGATTAAGTGCTCCGATAGGTCAACATA
GCACTTCATCAAATAATAACAGGAGTTACCCCTTTGACTCCTCTCCTCAAAATCAAAATA
GATATGGACCATTGATTTCTAGTCTTTTTCAGAATCTATAAAATCACAGTTAAGTGCAAT
GTCAATGTGATATAAAGAGTACATCACCAAGAACACAAGAAGTTGGAAGGAGATATTTTT
TCCTCGAAATAATTCTCTACTAGATCATGGTTCTTAATCTAGGACTGAAGTCAATTCAGA
TATTGTTACTGTAACACACCTGATGGAGCATCTTAAAACCAGGGAGGCAGGGAGGCAAGT
AGAACTCCAGTTTCTTTATCAAATAGGTTGGAGGAAGGTTTTTAACATTCACAATAAGAT
CGATTTGATCAGCTAATATTCAATATTGATGGTAACCATTCTTTAAGTGAGAATAAAAGT
CACTCTCAATGTGCCACAATATCTTCTTATGTCTGATTTTGGATGGAGTAGTTTGTCAAG
CTACTACAATTTTCTATTAAAGACTTTCTTTAGTTTCATGGGGATAAGATATGTGGAAAT
CAGAATTGGCAGTAATGGTATGCTTAAATGCCTTCTGTCTCGTTTTTTTATGAAATTGCA
TTGCTGATTGTAGCCTTCCTCCTAAGTCAATATATGAGGTTGAAGCTCTTCATGTGACTT
AGACTAGTATATATAATACCAATTTTAGATATGTAATTTGCTCCGTATATTGTAATTTAC
TTAAGGATAAAAAAGACCAGCTAATTGTTAGGATAATATAACACCCAAAAAAATGAATAC
CTCCAATATTTTTTCTACATGAGGGGTTGGATAAACTGCCTTAACATGGTG
>Cj_contigs1.4_00088_00516
AGGAGCGAAGCAGCTCTGCCGTCAGCTTGGCGGTTGCTTTGGAGCCCTCAATTTTACGTT
TCTTGAGCTTGACGATGAAGTCGTTGACTATTAGCATTCCCTTTAGGACCATGGCCAGTG
ACACCTATTATCATCTCATACTTCTTGTACTTTGCCTTTAAAGTCTCTTCCTGCATATTT
CAAGCTTTTCTTCCTCTTCCAGTTGATGCTAGGAAAGAAGGTGGGAATTGTGCGCTTGTA
TCTTCCTCAGACCAGTCAGTTACTTTGTGAGAATTGTGCGCTTGTATCTTCCTCACATCG
ATGCTTTCAAACCTCCAGTTAATGAGCACTCGTTCCAGCAAAGTTACAGCAGTGTTGCAA
CAAAGAAAAGAAGTTAATCTGTAGCCCAGTATCAGCCCGGTTGAATCCCATAATTGAAGA
CCAAATACAGCACAAAAACAGCTTATAGAAAGGTAATGTGGAGTTTAAAGCCTAAGCTTC
AGGTAAAATAATCAACATAAGCACCGAGAAGACGAA
>Cj_contigs1.4_00089_00561
CGAGGGAAAAAAGTTAGAATTACTACTTTATGTCTAGCACAGCAACTGTTTCAAGCCTGT
AACTTTTAATTATCTATCTGAGCTCATAAAGCTAATTATATCTTACAGCTCGTCCATGCG
ATAATTGGAAACACACTGCCAAATGTAGACTGTGAGCTTCAAGAAAACTCTTCTTGACAA
TGAGTTGATGAATAAACATAAAATGTATGCTTCAGTCCCTCAATCATTTGCTTTATAAGA
TGGAGAGTAGACTTCCCGAGCAGCTCAACACATTCATGTCCCATAGTATTCATTCAGTAT
CCTAGGCACTATTTGGCCTTCAGCCACCTCCGTATCAGGATATGCTGAAGTGGTTGTCAT
CAGCAACCCTTTCAGACTTGTGCATAGTTCCCTGTGTGTAACAAATACAATCTAATGTTT
CTACTGCAGCTTCAGAAAATGAGAGAAATCGTCTTAATAGGAAAGCTTACCTTATAAAAA
GATACATGGACATGTCTGATTTAGTAAAGAAGCACGTACAAACACTTAGATAAAAAAAAT
ATGTAAGTTGCAATTCACCTA
>Cj_contigs1.4_00090_02220
GAGTCGTCAACCCTAATTCTGCCATCAGACAAGAAAAGGATTGATACTTTTTGGATGAGT
GAGGCTGGTGTTGTGGATGCATTGTTTTTTATAGGTCCGGGTACAAATGATGTGGTTAGG
TAGTATACTACTGTGACAGGAACATCCTCAATGCCAAAACTATTTGCTATATCTTATCAT
CAATGCAGGTGGAATTATAGAGACGAGGAGGATGTTTACAATGTTGATTCAAAGTTTGAT
GAACACGATATTCCCTATGATGTTTTGTGGCTTGATATTGAGCACACAGATGGGAAGAAG
TACTTTACATGGGACAGGGTGTTGTTTCCCAACCCAGAAGAAATGCAGAGGAAGTTGGCT
GCAAAAGGTAGACACATGGTTACCATTGTTGATCCACATATAAAGAGGGAAGATTCGTAT
TACATTCACAAGGAGGCTTCCGAGAAAGGGTATTATACTAAGGATGCTACTGGCAAGGAT
TACGATGGCTGGTGCTGGCCTGGTTCATCATCTTACACTGACCTGTTGAATCCAGAGGTC
AGGTCCTGGTGGGCCGAAAAATATTCACTTGAGAACTATGTTGGGTTAACACCATACTTG
TATATTTGGAATGACATGAAGGAGCCCTCTGTCTTTAATGGTCCGGAAGTCACCATGCCA
AGAGATGTTTTACATTTTGGAGGTGTTGAGAATAGGGAGTTGCACAATGTATATAATTTA
TACTTTCATATGGCAAGCCATCTGTCTTTAATGGTCCAGATGTCACCATGCCAAGAGATG
TTTTACATCTTGGAGGTGTTGAGCATAGGGAGTTGCACACTGTATACGATTTATACTTTC
ATATGGAAACTGTGGATGGACTTGTTTAGAGATGGGATGGGAAAGATAGACCTTTTGTAC
TTTCTAGTGTCCATTTTGCTGGAAGTTAAATATATGGAGCAGTTTGGACTGGAGATAATT
CGGCTGACTGGGATCAATTGAAGGTTTCAGTTCCAATTATTCTAACTCATGGCTTAACTG
GAATGGTATTCACAGTTGCTGATGTTGGTGGTTTTTTAGAAATCCCGAGCTTGAGTTGTT
AGTTCGGTGGTATCAACTAGGTGCATAGTATCCATTCTTTATAGGCCATGCCCACCATGA
CACAAAGAGAAGAGAACCATGGTTATTTGGAGAACAGAACACAGAACTTATAAGGGAAGC
TATACATGTCCGCTACATGTATCTCCCTTATTTCTACACACTGTTTAGAGAGGCAAACAC
CAGTGGCATTCCAGTTGCACGTCCACTTTGGATGGAGTTCCCTGGCGATGAAAAAACCTT
TACGAATGATGACGCCTTGATGATCGGAAGCAGCCTTCTTGTCCAAGGAATTTACACCGA
GAGAGCCAAGCATGTATCTGTGTATCTTCCTGGGGATCAGTCGTGGTATGACCTTAGAAG
TGGAACCGCATATAAAGGGGGCCTGACACACAGTTTTGAGGTACTGGAAGATAGCATACC
AGCTTTCCAAAGGGCTGGAACCATCGTACCAAGAAAAGATCGCTTTCGTAGAAGTTCTAC
TCAGATGGAGAATGACCCTTATACCCTGGTCATTGCTCTTAATAGTTCCCAGGCTGCTGA
AGGAGAGCTGTATATCGATGATGGGAGGAGCTTTGATTTCCAAGAAGGGGCCTATATCCA
TCGCCGGTTCATATTCTCCAAAGGAACTCTCACATCTTTGAACCTTGCACCATCTTCTGG
CAACAAAAAGTTTTCATCAGACTGCACAGTGGAGAGGGTAATTTTGTTAGGATTATCTGC
TGGACCAAAAGCTGCCCTTGTCGAGCCCGGGGATAAGAAACTACAAGTTGAAACTGGGCC
GCTGCTTCTCCGAGCTAGCTCAGCATCATCCGTCCTCACTATCCGCAAGCCTAATGTGCG
AGTCGCTGATGATTGGTCTATAAAGATCTTGTAAGGTACAATTCACTGATTTTGTTGGCT
GATCCTTCTGTCATGCAGCTGGATAATTACAGCTGATGGGTAATTAGAGTAATTTACACT
TAGTCAAGAAGTTGTTGGTGATGATAGGAATATGCAGAGATTGAGAAATTCTCCTGAATA
ATAGGAAGATTTCTGAGATTTCCAGTTATCTCACCTTTTGAGTTCAAAGTACTACTTGTA
AGTCTTATCTTTTATTCAGAAGTATCACCTTTCATAATTCAACTCAATGCTCAATTCACC
>Cj_contigs1.4_00091_02219
CGCTGGTGAGATAACTTGGATTTGAAGTTTGATAATGGCCGGAGAGAAGATAATGGAGAA
ATGTATCCTTCTTATGTGTTCATTGGAGTTATTTTGCATCCTATATGTGCTTCCATGTGC
ATAAAATATTCTTCTGGTCCTTTATACAAATATTGTGATTTTCTTGTCCATACATCTTAT
CTTCTGAAGATGATTAAGGAAGACCAGTTGTTAATGAGATTGGAAAATCATTCATTTTAT
TTTGGTCATGCATATGTTTAGATAAACCACTTAGCCCTGATAGATGCATGTCATCAACTT
CTTAATGACTTTTGGCGCATCATTGCACAGGATCTTCAATATTTTCAATATACTTTACAA
GTGATTCCATTGGTACAATTGATAAGTTTTTACCTCTTATCAAAATGTCCTAATAGCGAC
TTTTTTTAATAGAACAAGATTATACTGCCTTATGGTTTATCTACTTAACTTTTTTATAGC
TGAAGCAGTCACTGCTGAATTGAAATCCAATTCATCCACGGAATTGATCTACAAAGAAAC
TGTCACGGGAAAAGATGGAAAAAGTGCTCATTCAATATCTTCAATTTCTTCTGTGTCGGG
CCCTACAACTGGCGTAAAGGGCAGTGTTGATCAAGGAGTAAATCATGAACACATTTCTTA
CTATCAAATGGCAAGCTGCTGTGATTATTACTACCCTGGTTATAATGGAAATTTTAACAA
TGGGCAAGTTATCCAATCAGATAATGGGTTTTACCTATACTATATGCCTGGCTATAATCC
ATATACTGCCGAATTTATTAGCTCTGATGGGAAGCAACAACCCTATACAACAACAGGATA
CCTTCAGCAGCCTATAGCATATGGTTTGGATGGCTTGCCTTATTATTCATGGTGTTTGAC
AAACGGTGATATGACGTATGGCACAGGTCCTAAATCTAAGGGTTTAAAAGCTATAGCGGG
CACAAATGGTTCCGTGAAGTCCAACAGTTTCAACTCCTCAAAGAATAACAGTCTGTCAAA
CAAAAATTCACAGTCATTGAATTATAAAACTCATCAGTTTCCCTCACCAAACTTTTCGAA
GCCCTCCCTACAAAGTCAGCCTCTCAAGCAACTAAATATGCTTAATTCAGGTTATCAGCC
ATACACCAATCAAAACAATGGTTGTTTTAATCACTATGGCCCAATTAATACTCATCAAAC
AAATGGTAGAGTCTGGAATGGAAATTACAGATTCAAATCCAGAGACAATTCTAATAGAAA
TGGAACATTTGATGCTTCAACCGAGCTAACTTGTGGTCCAAGGGCCAGCGGCAGATGCAG
CTCCTCCAAACCATCAAGCGAAGAAGGGCAAGTTAGATTGTCCAGCCAAAACAAAAAGTA
TAACAGCGAAGATTTTAGGACTGAGTATGACAATGCCAAGTTCTATGTCATCAAGTCATA
CAGTGAAGATGACATTCACAAGTCTGTCAAATACGATGTTTGGTCAAGCACTCTAAACGG
CAACAAGAAGTTGAACCATGGCTTCTGTGATGCCAAAGGGATAGCAAATGAAACAGGCGA
AAAATGCCCTGTCTTCCTCTTCTTTTCTGTAAATGGAAGTGGACAGTTTTTGGGTGTGGC
GGAGATGACAGAGCAGGTGGATTTTACCCATAAAAAGGACTTTTGGCAGCTTGATAAGTG
GACTGCTTCTTCCCTGTGAAGTGGCACATAGTTAAAGATGTCCCCAACACACAGTTGAGA
CACATTACCCTCGAAAACAATGATAATAAGCCTGTAACTTACAGCCGAGACACTCAAGAG
GTTGGGTTGAAGAAAGGATTGGAAATGCTTAACATCTTCAAGTCTTACTCTGAAAAATCT
TCATTGTTGGATGACTTTGAGTTCTACGAGGAGAGAGAGAAATCTCTCAAGGCCAGCAGA
AGCTGTAAGCCGGTAGTTGAAGCAGGTGTATTCCAAAATAGGGATTCTCATAAGAAACTC
AATGAAGGGGAAATGAAAACCGGGGAAAGATTATTAATTTTAAATTCCCAGGATTGACCA
ACATTCCGTCTTTTATATTGGCACAGAAGAAACTCAATGAAGGGGAAATGAAAACCGGGG
AAGAATCTGGGAAAACTGGTATTTCTGAATCTGCTTCTTCTCTCATTGGTCTCACTGAGA
ACCTTTCTATAAACTCTTAGCAAAGTAGTCCAAGGATGTGAATCATGATTCATGACGCT
>Cj_contigs1.4_00092_01648
TTTCTTTCACCGGAAACCACTTCCTGCATGGTGGGATCCATATTCCACTCTTAGATTTGC
GTGTGTTTTGTGTTGTCTGCATACGTCTTTCATTTCTCACCGGAAAATTTGCTTCTTCTG
ACCGGCCGGCGTGGGGATATTTGGGCCTGATAGGTTTCAGCGTGGGGCTGGTTATCTTTT
GATTCAGGTGTTTTTCTGCTTCTTTTGCGGGGGTAGCCGGGGCTCCGGCCTCGGCGGGTT
CTAAAAGCCCCCAGCTTTACAAAATCGGCGAAAATTAGTGTTGTTTTACGTCAATCTGTA
CAAACAGGGGCCCTTTGGTTCCTAATTCTTTGATTCTTTGTTCTCTCACTTTTCCGGCGA
CTAAGGTGAAAACAAAAACAGACAGGGGAAGAGATGCCGGCCCTCGCATGTTGCCTAGAC
GCTACTGTCGTTCCTCCTCCCGTTTATGCCTTCGCTTGGGATAGATCTCTTCCGGCGGTG
TCCGACGCACCTCTGCCAACAAACGCCGCATCTGTCGATCTTCCCCATTGGTCTCCCGCC
TTGTCTTCTGCCCTTTACAGGGTTGACGGGTGGGGCGACCCGTATTTCACTGTCAACTCA
TCTGGTGATATCTCTGTGAGGCCTCACGGCACGGCCACCCTTTCCCACCAGGAGATCGAC
CTTCTCAAGATCGTGAAAAAGGCTTCAGATCCGAAACAGGCGGGCGGGCTGGGATTACAG
CTCCCCCTCGTTGTCCGGTTTCCAGATGTGCTGAAGAACCGGCTTGACTCTCTGCAATCC
GCTTTCAACTTTGCCATCGAGTCTCAGGGATACGAGTCACATTATCAAGGTGTTTATCCG
GTGAAATGCAATCAGGACAGGTATGTGGTGGAAGATATCGTGAGATTCGGATCATCTTTC
CGGTTCGGGCTTGAAGCTGGTTCCAAACCGGAGCTCTTACTGGCTATGAGCTGCCTCTGC
AAGGGAAGTCCTGATGCTCTCCTGATATGCAACGGCTTCAAGGATGCTGAGTATATCTCT
CTTGCCTTGGCGGCTAGGAAGCTCCATTTGAATACTGTGATTGTTCTTGAACAAGAGGAG
GAGCTTGATTTGGTGATTGAAATCAGCCGGAAGATGGGGATTCGACCTGTGGTTGGTATA
CGGGCAAAGCTGAGAACCAAACATTCTGGCCATTTTGGGGCCACTTCCGGCGAGAAGGGA
AAATTTGGGCTGACCACATCCCAGATTCTCCGTGTTGTGAAGCAGCTGGAACAATCTGAA
ATGCTGGATTGCCTCCAGCTGTTGCATTTCCATATTGGTTCTCAGATCCCATCAACAGAG
CTGCTCTCAGACGGAGTAGGCGAAGCTGCTCAGATTTACTGTGAACTGATCCGCCTCGGG
GCTAGCATGAAAGTCATAGACATTGGAGGTGGGCTCGGAATTGACTACGATGGCTCAAAA
TCCACAGATTCTGATTTGTCCGTTGGGTACACACTTCAAGAATATGCTTCTGCCGTTGTG
AAAGCTGTGGGCTTTGTCTGTGACCGGAAGGGGGTCCGCCACCCTGTTATCTGCAGTGAA
AGTGGCCGGGCAATTGTCTCTCACCACTCAGTTCTCATATTTGAAGCTGTCTCTTCCAGT
CACAAGAACTTGGTGCATATGCAGAATG
>Cj_contigs1.4_00093_01683
TCACGGCCAGGACAAGTTCGTCCAGATCGAAGGTTGCTTCTCCTGCGCCTTGGATCACAC
TCTGCAAATTGCAGGGATGAAAGGTGAGGCTGCAAAAACTCAAGGTGTATAAAAAATAAA
ATACCTGGAGAAGAATGTGTGATATGGAAGATCTATGATTTGTCTGGCCAGAGCCGAAGG
ACATACTGATGTTATTCTTGCTAGTGGAGTGGCTACCCTTGACGCCTACCAGAATGACCT
TGCCTATCTCAAGATAAAGTTTATGTTCTTTTGTTATTGCTATTTTGGTTAATAATGTGG
TATTATTCACAGATTTGATGTGAGAGATTTGAATCTTCTTTTTCATCTACAAGTACTAAT
GTTGTTGTTATTCTTCAGGTTGATGTTGGTGCAGATGTCATCATTACTCAACTCTTCTAT
GACACTGACCTTTTCCTCAAGTTTGTGAATGACTGTCGTCAGATTGGAATAACATGCCCC
ATTGTTCCTGGTATTATGCCCATTAACAATTACAAGGGTTTCATCCGCATGACTGGTTTC
TGCAAAACCAAAATCCCCTCTGAGATTATGGCTGATCTTGAACCAATCAAAGACAATGAA
GAAGCTGTAAAAGCTTATGGAATTCACCAAGGAACTGAGATGTGCAAGAAGATTATGGCT
AGTGGGATTAAGACATTGCATCTTTATACATTAAATATGGAGAAATCTGCATTGGCAATA
TTGACGAATCTTGGATTAATAGAAGAGTCCAGGATTTCCAGATCATTACCTTGGAGACGT
CCCACAAATGTTTTCCGTGTAAAGGAAGACGTCCGACCCATATTTTGGGCAAACCGTCCA
AAAAGTTACATTTCAAGGACCATAGGTTGGGATGAGTACCCACATGGCAGATGGGGCGAT
TCTCGAAATCCATCCTATGGTGCTCTTTCTGACCATCAGTTCATGCGGCCACGTGCACGT
GATAAGAAACTTCATGAAGAATGGGTTGTTCCTTTGAATAGCATTGAAGATATTTGTGAG
ATATTTTCCAAGTACTGTCTAGGAAAGCTCAGAAGCAATCCTTGGTCTGAATTAGACGGG
CTTCAGCCAGAGACAAAAATCATTGACGCACAATTGGGCGACATTAACAAAAAAGGGTTC
CTTACAATCAATAGCCAACCAGCACTTAATGGAGAAAAGTCTGACACACCTTTTGTTGGT
TGGGGTGGCCCTGGTGGGTATGTGTATCAGAAAGCATATTTGGAGTTTTTCTGCTCAAAG
CAGAAGTTGAATGGTCTTGTTGAGAAATGCAAAAGCTTCCCGTCTCTGACCTACATTGCG
GTGGATAAACAAGGGAGTTGGATTTCTAATGTGAAGCAAACCGATGTGAATGCTGTGACG
TGGGGGGTGTTTCCTGCCAAGGAGATAATTCAACCAACAGTTGTTGATGCTGCCAGCTTT
ATGATATGGAAGGACGAGGCTTTCGAAACATGGTCTGTCGGTTGGGGACAGCTATACCCC
GAGGCTGATCCCTCCCGAAAATTGCTTGACGAGGTTCAGAACACTTATTTCTTGGTGAGT
TTGGTGGATAATGATTACATCCACAGTGATTTGTTTGCTATCTTCAAGGATATGTGAAAC
AGCAATTCTATCTATATCTAATTCTTTGCAAGCTCAATTGTTTTTGCTTGATAAGTCAAT
GGC
>Cj_contigs1.4_00094_02282
GAAAAGAACATCTTTTTTTTTTAAATCCAAAATAACCATTAATGGATATATCAAAATGTC
AAAGTAGCACCAATTTTATGAATCCAGAAGAAATTTCTGACAAGGAAACCAAATCCCAGT
AATGCCCCAGTAAGGGCCACAACTCATGCCCAGAAAAAGATACTAAATATGAAATTATGA
CTCTTTTTTCCTCAGGAAACTTGGTTATCATCAAGGGAGAGTGAAACAAGTAGTTCAGCT
GGGGTTTTAGCTTGCTGACCATTGCTCAGAACTTGTATAGCCTCTGCAACTTCTAATTTA
TTAATTATCAAAGTGCAAAAGGCCAACAAAACTAAATAATCCTTCAACGATTAAACCGAT
GGCATAGATAACAATGCTGACAAGCAGAAAGAGTGGGCTAGCACAAATGACAAATATGTA
AACACAATTTCAACAACTACTCCACCAATTTTATGAATCCAAAAGAAATTTCTGACAAGA
AAATCAAGTCTGATTAATGCCCCAGAAAGGGCCACAATTCATGCCAACAAAAAGATACCC
CACCTGAAAGTAACTCTTTTTACTCAGGAAACAAGGTTATCATCAAGGGAGAGTGAAGCA
AGTAGTTCAGCTGGGGTTTTAGCTTGCTGGCCATTGCTCAGAACTTGTATAGCCTCTGCA
ACTTTGGCCTTCAAAGCCTCTGGTGATTCCAGCAGATGCAGCACCTCTGTCTGGTCCATC
TCCAGAAGCATACCTGTAACTTTTGCTGCATGCTCATGTTCTAGCTGTTCCACAAGCGGG
TACAAATTTTCACCCAGCATTGTCCTATGCTGCTCGGGTGGGGCATTTGCAAGGGCACTT
GCAAGCGCAACAGGCTGTCCCATTGCATCTGGTCTAGCAGGGGCAGGATACATGCCCCCA
CGAACTGGATACTGGTGGTACATCCTTCCCCTTGGGAGCATCTGCTGCTGCTGCTGGTGC
AGCAAGGGGATGGGCATTTGAGTCCGTTGTGCAGGGGGGCCTACCCCGGGTCTCCCACCT
GGTCGCATTGCTTGCTGACCCTGCTGGACCATTGGAACAAAGAAATTTGGCATAGGAGCT
CCTCTAGGTCGCATTCCAGGAACAAGCTGATGAGGAATTATAGGAGGAGGAGCTTGCCCG
TAAAAGGGTTGATGCATAATACCAGGAGCACCAGGAGGATACAATGGCATACGGGGACCA
AGTGATGGTGGTGCCATCGCAACTGGTCTTATCCCTGAGAACTGTGCCTGCAGATTTGCT
TTCCTCTCTTCCTTCCGCTGTGCAGGGGCAACATAAAGCGGCTTGGTGATTACTATTTTA
CCATTCATCTCAGAAAGAGCTTTAGAGGCTTCATCGTGAGTGGAAAAGGCAACAAAACCA
CACCCTCTGCTAATTCCACTGGGATCCAGCATAACCTTGCACGATGTTATTAAGCCAAAC
TCAGTGAAAAGCTCCTTGAGCTTGTCATCATCAATACTCCCATCCAAATTTTTGACATAC
AAATTCAATCCTTGGTATTTATCCACTGTTACCTTTTCATTTTGTTGAAACTTACTTTTA
AGTTCTTGTTCCCTTTCTGGTTTCTTTTGGGCTTTCCCAACATACCATTCCTTATCATCA
AATTTCTTCCCATTCAAAGCTTCAACAGCCTTAGCAGCATCATCAGCATTCTCAAAATTG
ACAAACCCAAAACATTTCGACTTTCCGTCAGTATCCCTCATAACTACAGAACTTGTAATA
TTCCCAAATTCACCAAATATTTTAACAATATCCTCATCTGTAATGGATTCTGACAGATTC
TTTACAAAAACATTGTTGAACTTGATGTTATTCATGAGAGCATCTCTTTCCTGCTTACGA
AGATAGTGACCAACATACACTTGTTTGTCATTGAGGAGCATGCCATTTAACTTATATATG
GCATTTTGAGCTGATTCTTCACTGTCAAACTGTACAAAACCATAACCCTTGGACAGACCG
TTAGAAGCAGTAGCTATCTTGCAAGAAAGAATGTTTCCAAAGCTTGAAAAAGTGTCATGC
AAGGATTTGTTGTCAATTGACCTGTCCAGGTTCTTAATAAATATATTAGCAGTTCCACTC
TTACGCAAACTAGGGTCACGATGAGAATACATGATCCTAATAGATTTGTTATTAACAGGA
GCAAAGTTCAATACATTCAATGCTCTTGCAGCATCCTGAGGATTGCTGTAGTTGACATAA
CCATAGCAGAGAGATCGTCGAGTGCTAAGGTCCCGACAGACCCTGACGGACACCACCGGA
CC
>Cj_contigs1.4_00095_02219
CCATACAAGGCTCTTGACTTCTATATGGGATGGTAAGAATTAAATTCAACCAATAATATG
ACAATTTGGTCAAACTAACTAAAAACTAAAGCCAAAGAATATCTATAATAGTTATACAAT
GGGCAAACATAACACTTATTTTTATACTAATGTTTTCATGAATATGGATGAATGTTTAGG
TTTTTGGACCCTATTACATATGGTGACTATCCCAGAGGCCAAACAGTTGCTACCATCCCA
CCACTAGGTGAAGCAATGAGCTATAAATAGCAGCAGTATTTGGTTGAGTTTTTCATGAGT
TTGAGCTAACATAGAGAGCAAACAATGGGTACCACCACTAGGCCCTTGTCCCTCTTCAGC
ATTTATGCTCTAATTCTTCTATGCATTTCAACCAATGCTGCTGTAGTGCCTACCAGTCAC
TATGTAGCTCCATTTAACAGGACCAGCTTTCCACCTGATTTTGTTTTTGGAGCTTCATCT
GCAGCCTACCAGATTGAAGGAGGAGCACTTGAAGATGGAAAGGGACCTAGCATTTGGGAC
ACTTTCACTCACCAACACCCAGAAAAAATTTGGGACCAATCCACTGGAGATGTGGCTGAC
GACTTCTACCATCGTTATAAGGAAGATATACAGCAGCTTAAAGAAATAGGGATGGACGCC
TTCAGACTCTCCCTCTCATGGCCTCGGATTTTACCACATGGGAAGGTCAGTGGAGGAATT
AATAAAAAAGGAGTTGAGTTTTACAATAATGTATTCAATGAGATTGAAGCACAAGGTATG
AAGCCTTTTGTAACCCTTTTCCATTGGGATCCTCCACAAACCCTAGAGGATGAATATGGT
GGATTTCTGAGCTCTAAAATAGTGGAGGACTTTAGAGACTACACCGAGACCTTTGCTTCA
AGTTATTCGGGGATCGTGTGAAACATTGGATCACGTTAAACGAGCCATTGTCATATAGCA
TGAATGCATACGCAAAGGGGACCTTTGCTCCAGGAAGATGTTCTTCCTACACGGGGAATT
GCACAAACGGGAACTCAGCCACAGAGCCCTACATTGTGGCGCACAACTTGATTCTTGCTC
ATGCTGCTGCTGTCAAGGTTTATCGAGATAAATATCAGAAGTCTCAAAAGGGAGAGATTG
GAATCACACTAGTGACTCACTGGTTTGTGCCTAAGATCAAGACTACACTTGAAGGCCTTA
AGGCTCCATACAAGGCTCTTGACTTCTATATGGGATGGTTTTTGGACCCTATTACATATG
GTGACTATCCGGCTAGCATGAGAGCTTTGGTGGGGAAAAGGCTTCCAAAGTTCACTCCAG
AGGAAACAAGGCTAGTGAAGGGGTCAATGGATTTCTTGGGGATGAACTATTACACAACAT
ATTATGCATCTCCAATGTTGTCCGCACCCAACACAGTTAATCTCAGCTATATAACAGACA
GTCATGTTGATATCACACCTGACAAGGATGGCGTACCTTTGGGCACACCGACCCCATTGA
AATGGCTATATATTTATCCCAAATAATCTCCATTCCCCTCTTCTTATTGCAATGTTGACA
CATTTTTGGACACATGAGAGGGTGCTTGGTTTTATCTACTAGTGTGTTGTGTTTGACAAA
TACTTGATTTTTTATAAGTACTTAGAACGACCTCTTGGTTGACTTCGAGACAAGGGGTAG
AGCTAGCATTTGTGTATGATTATAGGTGATGTTTGTGTGCAGACCCCATTGAACTGGCTA
TATATTTATCCCAAAGGAATCCGAATGCTCATGTTGTACCTCAAGCAAAAGTACAAGAAC
CCACCAGTATATATCACTGAAAATGGTGTAGCTGAGGCCAATAATAACACATTGTCAAGA
GAGGAAGCCCTAAAAGATGATATAAGGATAAAATACTATGAGGGTCACTTATGGTTCTAC
AGAAAGCCATCAAGTAAGTTTTTCATGTTCACAAAGTGATATTTAATTTAATGCATTTAA
TATACATAATCATTACTACAAAGAAGATGAGGAAAGTGATGTGAAAATATGAATGGACAT
GCAGGGAGGGAGCAAACGTGAAGGGGAAAGTATCAACTTCCTCATCCAACTATTAATTTA
GAAAAGACCAAATAGTGTAGAAAATAAGTTATTGGAATGCCCTTGTGGTTGGATTTTATA
GTGGATAACAAAATTAACACTCGCAGGTGTAGCTGAGGCCAATAATAACACATTGTCAA
>Cj_contigs1.4_00096_01090
TCCGTCACTCTGATCTTCTCTTGTTTTCCTCAGATAGATGTTGGAAACTTCCCTCGTTTC
ATATCTTGTGTTTTGTACACAGAACTGGAGAACCCATGGCAGCCCTTCATTAATGTGGAA
GTTGTAGCTCATGTTACAAGACCTGAACTGCGATCCAGTGAGAAATTGCAAATAAACTGC
TGCTATTAGGATTCCTCAATTAGTCACACCCTCTCGTCTATCGTCGGCGCTTCGTGTATT
ACTGTGTTCAGGTTATATAGCACACTTGGATGCCATGGATCCGGAGATGGAGCAAACTCC
AACCAACGCCGCCACTTCCAGGAAGCCTCGAATACTGCTCGCTGCAAGCGGAAGTGTCGC
CGCCATCAAATTTTCGAATCTCTGCCATTGCTTTTCCGAATGGGCAGAAGTGAAAGCCGT
TGCGACAAAATCTTCTCTACACTTCATAGATAAACCTTCACTCCCAAAGGATGTTGTTCT
ATACACAGATGACGATGAATGGTCCGCTTGGAAGAGGATCGGCGATAGTGTGCTGCACAT
TGAGCTTCGCCGCTGGGCTGACATCATGGTCATTGCTCCGTTGTCAGCAAACACGCTTGG
CAAGATTGCAGGTGGATTGTGTGATAACTTGTTGACATGCATTGTGAGGGCATGAGACTA
CAGCAAACCGTTGTTTGTTGTGCCAGCGATGAATACATTCATGTGGACGAACCCTTTCAC
GGAACGCCATCTTATGGTGATTGATGAGCTGGGGATTTCTCTTATCCCGCCAGTATCCAA
GAGACTAGCTTGTGGAGATTATGGGAATGGAGCCATGGCTGAACCTTCTCTCATCTTTAC
TACGGTAAGACTCTTATACGAGTCTCGGTAACAGTAACTCTGGATGAACATATCATGTTT
ATACTTCAAAGTGTCAAATATTTGGTGGGAATGTTGTTTAGAATTGTGATCTGCAAACAA
TTTGTATTTGTAATGGATAGCTAGTGTGGGAAATGGCAGGGAACCTTTTAGCTATTAAAA
ATGCAAGTGTTTTTCATTCTATCTTTCAAAAAAAATATTTGGTTTATCGTCTTTGGTTGG
TGCTACTCCC
>Cj_contigs1.4_00097_00117
GCCTCTGGTACATGTACAAATTCATGTCATGGTGCAACTTCTAGACAAAATAAAATGGCC
AGAAAGCGTACGGTTTCAAATTTGTTAGATTCGCTTCCATCACTTCAAGAGAGCAAA
>Cj_contigs1.4_00098_01886
ACAAAAAAAAAAAGGCTGGTGATCTCATTGTTCCGCTCAAATCTCTGATTTTGGTTCCCA
GAGACTGTTTTTAGTTCAATACCAAAATCTGCCCACACCCTTGATAATTTCATAGTTGTG
AGTACTGAAAATGTTCACACTTGAGGTGAGTCAAATTACACCACCAACTAGTGGCATAAT
GTCACCAAAATAACAAATATGTTCAGTGTGACCGCACTTGTGACGTGTTTTGTAAGCATT
TTTAAAATTTAAAGATTAGTTTAGTGGTTCATATTTAACCGTGCAGTAGAAGCAAGACAT
AGTGCAAAAACAGCATGCAATAGAATGACCAAAGAAAAATATAGGCTTGGTGCAGCAAGT
TACACAGGGAATGCCATAAAACCATGGAACCAAGGGACGTCGTCTCACTCTTCCGCAGCA
CTAGCAGCACTTAGATCCACATTAAGATCAAGTTCCTTTCCAGTTATGAGGGTATACATG
TTGAGCACGTCATCTACGGTTGACTCGAAGTGGGTTGTGGCATCATAGCTCGTGGAAATG
AAACAGTTGTCGAGGGATGGCTCGTTGACGGGCTCGTATCTGTCGTATGTTTCAAAGAAT
ATCTCATCCACGGGCCCCAGAAGATCAATTCCCGGCTTCAACTCACTCTCGGGGTGATCA
CTTTCTGACTCTGTCGAGACGAATGCAATGAATTTTCCATTTGGAGCAACATTGTGAGTG
TAGGAACAGCAGAACAAATACATGTCTGATTTGCGGTCCAACTGCTTCTGGGGCAGTATA
ATCTGAACTGAGTGAGAATCATTGGTATTTGGAATTGGATGGCTCATTATCGCAATTGCC
CTTGCAACCTTGCCAACTTTTTTAACCTTGTTGGGTAAATAAGAAGGGTCACATACAACC
TTCTTGCACTTGGCAGTTTCTCCTTCTGAAGTGACACCAATAACCTTGCCTTCGTCATCA
AACTCAACCTTGCATTCCGGTTTATTCAACATGTAGGTTCCGCCATATACAGCACTAAGT
CGAGCAAATGCCTGGGGCAGCTCTCCTAATCCATAGAGGGGATAAATATAGGGTGATCCT
CCTTGAAAGCGTGCAAGGGATGCTGCATATAGCTTTATTCTCTTCACAGTATCCAGTGCC
GGTTCATTTAAGTAGCGGTCATCTCTTTGTAGTGCCAATGCATGGCCAATGAAGTCGACA
GTGTTGGCATCGAGACCAAATTTTGAAATCAACTCCCTACTTGTCACTCTTGTGAGATCC
ATTCCTTCATGTGTTTTAGGATCACTCTCATCATAATTTTGAACATAAATGAAGAACTTC
CTAGCACGGCGCTTTTCAAAAATGCCCATTAGTGGAGATTTAAGGGCCTCCATATCAGTT
GCCGGCACCTTATGGACCTTTCCTTTGTTAAACACGAAACTTCCATCAACAGCTTTGAAG
AACAGATATTTCGTAACATCAGTGTGAATGAGAATCCGTACAAGGGCGCCATTTGCCATA
ATATACTTGGGAATCATGTCAACATTGTATTCCTTACTAGATCCTAGCTCAGCGGGCGGA
TTGTCACCCCCTCTAAACCTCCTCCAAAGCTGAACAAGGTTAAGAGAAGTGGATTCTCCT
CCATAGTAGTCATTCCTGTCCATATGCAGAACCTTGAGACCATCAACGGAGAGAAGACCG
CTAAGGATACATTCCTTGAGGCCAGTCCCAAGCACAATCACATCGTATTCTTCATCCATC
TTTGTTAAATTGCTTAGAACAACCGATAAATCAATCAGGTAGTTGACTCGGTGTGTATAG
GTATATCGCCAAACAGTAGGATTTTAGATATAGAGAGAAATCGAAAGACAAATCTTAGAT
CAGCACCCTTGCAAGTAGGGCGAAAA
>Cj_contigs1.4_00099_00531
AGATACGGTTGCTGCAGTTACCGCGGAAGTTGCCAAAGGTGCTGCACATATAAGGGGGAG
GCCGTTGATGCGGCGGAGCCTTAAGCAAACTACAAGCTAGCTTCCCTCATCACGAATGAA
TAATGCTTTAATATAATATGGACTCATGGTGTATTGTGTGCATGCGTATGAAAAAAGCTT
AAAAATGGGCAATGTGTAATAATAATGCAGTGAAGTTGTACGTACTTCTCTGCAATGTAT
TTACTATGAATAAAAGATTTGGTTGCCACAATATTGACCTAGTAAATGAAAGAAATTTCT
AGCTGCCCTCTCTTTCTTTCACTTTGGAAATAAACAACAAAAAATATTTAGGTGAATTCC
TTCTTGAGTTTGCAGCAAATCATCCAAAATTGTTTTTGGTGGAAATTTTCTTTTGCTCAA
GTTGTAAGCCAAACTCTTGTAACTATGAGCAAGATAAGGCTCTTATCATCATCATCAAAG
TAGCAACAAATAATTAGTGAGTTAGAAGCTCTTTGAGAGAGCAAAAAAGAG
>Cj_contigs1.4_00100_01525
AAGGCATGCCACCAGTGTCATTAGATCGTTTCTCTCTGTTACACCCTTCCATTTAATTAT
TTCACCCTGATTACACAACATATGTAATGTCACAATCCGCAAACCAAACATAACACAATA
TTTGTCAAGGAAATTCTGGTGCAGAATATATCATAAACTGAAAGAATGTCTGCTATGTTG
ATGGATCCACAAAGTGGTGTTACCTTTAGGGTCCGTTTGGATCCTGAGAGAGAGAAAAAA
GAATTCTTTACAGCTACCAAACATAAGCCAATGCAGAATCAAACATGATGCAAGCAACCA
AGTTTCCTCGGACCCAAAAGTTTTCATTCGGCCCAGCCAACACAACACAGCAACACACTC
AAGTTTCTCTTGCAATCACATGTTTTTAAAGAAAAAGCCTTTACAGAATTCATCATCCCC
ACTTACCGAAATCAATCAGCTATCAGCTGGAAGGCCATTGGTGAGGAAACAAAACCCGGG
CAGACATGCAAACAAAGAAGTATCGAACTAGATACGCGAAGAAGTGAGTGCAATGAGCTT
GCATTGCTCGTTCATGGCCAAGAGTTGGGCCTCCTTCTTGTCCAGCAATGCAGTCAACCT
CACATTCTCTTCCATAAGTTTCTGCACTTCAGCCTCTTTCTGTGCCTTGTCACTCTCCAA
CTGTGTTGTTTTCGCTGCCAGCCGTTCAAAGAGCCGTTCGATTGTCTGAAACTGTTTTTC
AGACGAGAGAAGGGTTTCTCTCACACTAATGAGACTACTGACGTAGGATTTGAGAGATTC
AAAGTCTCCCTTAACGCGGGAAAGCTCCTCCTCATTTTCAGCAGCTCGTTGTCTCTGTCT
AGTGGTTTCTTCAACTAGATCCTCAACTCTCTGGCGCATCTCGTTCAAGATACTATTTGT
GCCCAGAGCGAACCTTTCCATCTCTTCCAGTTTCACAGACAAGTTTTCGATCTGGAGCGC
CTTCTTTCTGATCTCTTCCTCTCCTATGGTCACTTTCACCTTCTCAATAGCTGTTTCTGA
TTCAGCCATTAAAACCCTCTTCACAAGACTCTCCATAACATCTGTCACCATGTGCACACT
TTTGAGTAAGTCACTAATATAGGCTCCATCTTGTTCATGATTGGCAGAAAGATCAACCCG
TGTCTCCTCGTTGGGACGGTCAAAAGAAGAGAGATCAACATCCTTTGACCAACCAGACAA
TGGAATGCCATTTCTGTCAACCAGCCCCACGCCATCAAGGTGTGTGATCCCACACGTCAT
ATGGGCCAAATGAGGAATGTCCATGATTCTAGCTCTTGTTTTCAAGTATGTCATTAGTGT
TGCGGCGGTTCTGGCTCTCCTCCAAAGAACGTCAAATTCCCGCGATTCTTCTTCAGATTT
ACACATGCAAGCTTTCACCTCTACGAGTTTGGCTTCCAATGCATCCACTCGACATTGGCT
CTTTTCCATCTCTTGCTTCCAATCAGTACAAGCTGGGGTCAAGTGGGACTTCAAAACTGA
CATGTCTATGTTGTCCTCACCCGCC
>Cj_contigs1.4_00101_02491
GTCCGAAACTATTTTCGTTTAATTCTCATTGCTATCCCAACTTTCTGCGTTTTGAGGACT
CTCTCATAGCTATTTACGTGGATGCCCTCCTTGGAATTGGAAATAATGGCTGCTAGATTA
GAAGTGTGCAAGTTATTCCACTGTGTTGATACCAGCATCCACCAGGAACGCATCTCGCCT
AATATGATTTATACGCGCCCACATCAAATGATTGAAGGGTTTTTCGAGGCGAATCCACTT
TGGACAGAGAGGAAGGTGTTCCAGCTTATAGGTTCTTAGCATGAGGCGCAAACGAATCGG
CTTCGGACAATTCGAAATACAACGTCGATTGAAGGGTTTTTTGATGGTTTCGCTTTGGCG
CAATTCACCTCATTCGCTAATTAGAAGGCAACAGATGAAGAACAGTCCCAAAATTCTCCA
CAGTTTGACTTCATCAAAGATAAGTAGGCTGGTGGCTAAGGCACATGATAATACAATTCT
TTGGACGACTCAATAAAGGGAATGACAGTCAGGGCAATGACACCAAGTTGTTTGGATAGT
GATATGTTTAGCTTTCAAACTCTACGCAGAGAACACCTTCCTCCATTTGTAAAAGTGTAA
CTTGCATCTTCAATCTGTGGATTCGCCTTCTATCTCAGAGGAATTATTTCAACTATAATT
GTCAAGCGTCGATGCGTATGGGTTCAAGAATGCATAGAACACCTTTCACCGTTTGTAAAA
GGTTTCTGACATTTTTTACTAGAGTCCTACAATGATGATCCACTGGGACTTGAGCATAAT
TTCGAGATCATATCATTTATGGAGCAGTTCTTTGATGAGCATGCACTGCGAGGGGTGCGA
GGGGATCTCTCCGAAGAGGTTCACTCTTGATATATGCTTATTATGTGTGATTTTAATTCA
ATCTATGGCTTCATTTGGTCATCTTCGATGAGAATGCACTGCACAGAAGCTATTTTGCAG
AGCCAATGTGTGATTCTGACGTGAGGGACATTGGTGTAATTGGAGCGATTAGTAGTGTCA
TGTAGGATTTCAGGGCAGTGTCGCATTACAGGGCATCTCATGTTTATATGGAGAAGTAAA
TTCAAAATCCTAGACATTGAATTTCAGGTATTCTGTAGGGGGCTGTGTAGTGGCTTCAAT
TCGTGAGGTGGTTCAGTGAGCTGTTGAGGGAATCAGTGAGGTGGTTCTTGGAATGAACAT
CGGTAACTCAAAGGCGGTGATAAGCCAGAGGCTTGGTGAGGGAATCAGTGAGCTGGTTCT
TGGTATGAAGGAGAACACTCATATCATAAAAGAGCTAAGTTCATGTACGCCTTCAGACTG
ACAAAGAGACAACCGAGCAACACCGCCGGTGTCTGACAGTGTGAAGGCAATTCAGGAGGT
AATTCCGAATGCAATTCTTGGTGTAGAAGATATACATCGTCCATGTTACGTCTGCAGCCA
AGACGGTGATAAGCAGAGGCTTGGTGAGGGAATCAGTGAGCTTGTTCTTGGTATGAACAT
GGGTAACTCAAAGGCAATATGGTTTCTCCTTTACATTTGCAAATCTGACCCTAATTTTAG
AGTATATTTGTTAGTTTTTGAGAGATTATTTGTTCTCCAATGGGCCGTTTTTATGAGAAA
TACTTACCAAAGGGTTGTGGTATGCATGTTAAGTCAACTTATTCTTCATCAAGGTATGCC
GCTCCAAAATATGAATATACCAATTATTTGTTGCCCGGGTAGTGTAGATTGATCATTAAT
CATATTAGCACATAGATCTACCCTCCCAATAATCAATCTGCTATAAACTAAAGTTATTTG
CATTGAATTAGATTAATGTAAGTGTTTTAATTCAAGATCCATCATGATTCAGGTTTCCCC
TTAACCGGTTAGTAACAAATAACTAAATTGCATCACATTACATTTTTACCACCAAATTGG
TCTGTTAGGTTACGTCTGCAGCCTATGTTTGCAACTTACGTCTGCAACCAAGGCGGTCAT
TTGATTTGGTGATCTTTTACTTGTATCTCTAGGAAGCCTGCCATCTCCTCCCAGAAATCT
CAGTCCGATAATTCATCCTAAAGTTGCACATGTTGTTTTAGAGAGGCAAAATCCTGATGC
GCCTCTTATGATTCTTAGAAGTTCAGGACGAGGTGGAGCACATCTGATTTCACTTGGAGA
GGCTATCAATGCCGTTCGAGTACGAGTGTTAACTTCTATCTGAAGCATTCATGTTCCAGA
GAATGATTTATTCTAAAGTGAAAGAAAAAAGTTGCAAAGTGAGCATTTCATGATGCTTTG
CAAGAACTAAAGGGTGAGGACTATTATTGGGACCTGTGGGTGGACACATTGGTCTCTGAA
ATTTGATGTCTGCAACAGGAGGAATTTTATAGATTGCATCCTAGAATTTCCGTGGAATTA
TGATATGGAACGATATATTCATAATAGATTTATGGAACCTGTGGGCAGTTTACTATTCAT
AATCTTTAAGAAACTTTGTCAAAAAATAAAT
>Cj_contigs1.4_00102_03909
TTTTTTCCAAAGCTTTTGGCCATTTTAGACAATAATAATCATCATAAAATAGTATATTAT
CCAAACACTGTAAAATGATCAACAATAGAGAAAATAACTAATATACAACAAAAAAGCATT
AATCTAAAATTATAATCAGAATCAAGGCTAAAGACAAATTGTATGAAGAAGACATAACAG
CATAGCTCCAAACCTTTTACCGCTGTTAATTTTGACATGCCATCAAAACCCCCCAGACAT
TCTTTGCTCAGACAACTAAAAATCATATTGTCCGAAGAAACCCACGAACTTCAATAAGAA
AGGTCTGTAGATTTTTTCGGAACTTTTGGTGAGTTGAACGATCTAGCGTGAAAGAGATGC
TGTTTGAACTAGAGAGTGTCTGGAATGCATTTGTTAACCTTGATTTGAATCCTGGGTTTG
CCTGTCTCTCTATCAATTCATTCCCTAATCTCTGGTAAAGACTTTGTTCACAAAGGATTA
ATGGAAGAAGAGCGTCTGCAGCTGAGCCGACAATATCATTGCTGTAATCCTCGAACAGAA
GAAATTGCAACAGTGAACGAAGGAACTTGCTAAGAACCCCTTCTTGAGGGTTTCCACATG
GGTCCGTGGAATCTGTAGCACGGGAACCTAACCCAAATTTACCAGCACTTCTCTCCTTGT
AGTGGTAAGAAGCAAGTGCTTTTACTGCTTGTAGACACATATCAACAACTGATGCATCCT
GATTGCGTAAACCGAAATCCAAGGTCCCAATAATATGAACAAAAGATTCATTATTTAATT
GTGCAATCATCTCAGGATAAACTTCCAGCATATGTGAGAGCAATGAGAAATAATCATGGC
AAAGTTTGGGGTACTTTAGCAGATCCAAACTTATTAGAGGGGTGACTATATGAAGACCTG
TGTATACCACCTGAGAAATATTTATACCATGAGCTTCGATGGGCTCTGATGAGAAGTCAA
TCAGATCTTTTGAGCAGAGGCTTGCAAGTAATTGGAGCAAAGCTCGTATATCCTTGTACC
TTTCAGTATCTTCCTCAGATCGCAAGGTCTTCGAAAGGCTCAGAGAAATCTTGCCAATAT
TGTGAGACGAGTACAGCTGAATCAAACTCATACAGAAGCCAACAGCCACTGCAGTTTCAT
GAGCTTCTAAGTAAATGATTTGTCCATCGACCCAATCAACAACAAACCTAAGTAACATAT
ATACAACTGCAGACTCATGTTTGTAAACTTCTAGAAGTCTCAATACAGGATTCATTACTG
AGAATCCTATCTCATAAATTGCCTTCTGTGTTCGAGATTCCGAGGCAATGGCAACTCCAC
GAAGCCGTTCCAGCAAGCAAGTAACCAGTAAGATGGTGTCTGGCTGTTGAGCAACATTTT
TTAGATCGATCCTGCCTGAAAGTTCCACAATGTAAGCCACCATGTGTCTTGTTAGATCCT
TCACATACTGATATGCCATCTCTGAATCTCTCATACCAGTAGCTGAAAGAACCAGTGTTT
GAGCTAGTGAACGCTGATAAGAACCATAAAGTGAAAAAAGAACTGTTTCATTAGCAAATG
AATTTGCTAACTCGCGCCAAGAATCCAAGGTTATAAGGTGTGTACAAACACTCCTACGCC
GAACAAGTCCACGGAGCAATTCAAAGCAAGTAAGTGCCTGTAGTTCTTTTTCACCGGGAT
ATGAGACAAGTGAGGTGATCGAAATGCGAACAATGATATCGAGCACAGCCTTTCCACGAC
TGTAGTCTCCACAAAAATCAAGCAATGCTTTCCGAGATTGCACTTCTTTAAACTGGCCTT
CAGTAAAATTATCTGAACTTTTATTTTCTTTATATTCCTCAGGTGGCATCAAATAAGTTG
AAGACCATCTTTTGAGGAACCATATTACTGCCTCCATAAGTCTAGGGCTAAAAAATGATT
CTCTCAACTCTGGATCAAAACTCTGCTCAGCAAAATTTATTATAGATCCAGTGAGTATGA
CAACTGGATGATTTTTAGTCTCCATAATGTGGCTAAATTGGGTTAGTATAGCCTTTGGCA
CCAAAGGTGTTTCGCCCTCTCCTTCATCAGCTAAAACATGCCCAGTTATCAATAGCAGTG
AGTAAAGCTCTTCCAGCGTTTGAGTTGGATCACTAGTGCCTCTGCCCTGATGAAGCCTTG
CAAAGCGCTCAGAGAACAATCTAATCAGTGAAGGAACAGTTATATCAACAGCAGCTCGAG
CAATAAGGGCATAAGTGCTTAATCTTTCATCCATTGCAGTAATAGAGGCCTGGAAGTAAC
TAAATTCATTTTCTTCACTAAAAGCTGATGCAGAAGCAACATGTAATTCAGATTCTACTA
TCCGTGTGAAAAGATTGGCTGCAGCGTTAATCCCTTCTGGTGGGAGCAGTGCCTTGCAAT
TTGTACTATCCAATGGCATGAGAAGTGTAGTCCAGGAATCTAGTAAGATATCACGTGCCA
CACAGCTCCAAGTCTCCTCTTCTGTGCAAACTTCCATTAGATCCTTGATCGCTTCACACA
TTAGGTCAGATAACAGACTGAGACTACCATAAGGCCTTATAGATTTCAACAATTGATCAA
ATACAATTGGGGAGGTAACAGATACTACGGATAATAGTGCCCGGCAGCCATCAAGCAGTT
CACTTTCACTTTTCCCTTCTTTAATTGCTTTTGAAACAACGACAGGAGGGTCAACCCATT
GAATGATCCCAGACAGCAGTTGCAGAAGGTGCTGTCGTTGGCATTGTCCATCATCAGATG
GAAATATAGATCCTGACAACGAGCAGAACTGCACTATAAGTTTACGAGCACTGACAGCAA
GAGGGCAATCAAGCCAATAACCTTCACAAGAAAACTTCTGTCTGAGGGAACCATACAGGT
TTAGAAGCCATCCAACATGACCACTTGATATCAGCACAGCCCTCCAGGAGGGACCAGGTT
GAACCAAGTTGCACTCTGTCATTCTAGGTGTATCTATGGCATGCCTAACTCCGGCAGGAA
GATCCAGGCCTTGTTTTGCACCATTAAGCCTCTTGGAATTGTTTTGGAAATCCCAATTCA
AAATTTGATGCATGAAACGCAGAGCCGTTGTGCACACTTTAACTTCAGTAACAGCAGAAT
GAGATTCAACTATTCTTCCAGAGACAGCTGTAGCAGCATCTTGTGCCCAGCAGTAGAACG
TCATCAGATATTCCAGCTCCAATGATTTCTTGCACTGATCATGATACTCTCTTGGAAGAC
CCATAGCAGTTGAAGTAGATGGTGAAAATTCAGAGACCAGAGATTCCAAAAACTGAATTG
CAGAAAACTGCACATCAAGACCATGGCTGCCGATGATTGCCTGCCTCACCTCAAAGAAAA
ATGTCTCCTTAACAGCAGCAACAAATTCCAACCATCCCCTTTTCATCAACTGAGCAGCCA
CTGAAGCAACTTTTGCTTGGACATAGCCTTCAGATGAACTTGCATGTTTTAAAACAAAAC
AAAGGCAAAAACTTATCAAGATCCTTTTATCACAATCCTCAAGAAATGCCCATTCTCGCA
TTGCTGCATCTCTAAGTGCTCCAGCAGCCTGGAACCGTGCCATTGCCACCTGAGAATGCT
CGAGAATGAATTGACATACAGGGTATGGCCGAGGAGACTGACTAAGGGATAAAATGATTG
CCTCTGCTGCCAGATCGCCTTGCACCTTCTGAACTGAAGTACAGGCGAGCTCAAAAGTTC
GCATAGTAGATTGGAGCTGATCCAAATCCATGGCTTTGCTGCTCCTCGACTGTATCAATC
TCCGTGTGAAGAAGAGTCTCTCAGTAGGTTTTGCGGTGTTACAAGAGGACTGCGCCGAGA
TGACGAGAGCGACGAGGAAAGAGAACACGAGCCTCAGTTCTCTCAGCTGTTTGGAAAGTT
CTGTTTTTC
>Cj_contigs1.4_00103_03824
AGGACTATAATACATAATGATGGCGATTCCAACAAATTGCTGAACTACTTGAACTATTAT
CCCTACATAGAGTCCCTTGCGAACCACCTTGTTTCCTCAAGCATTCTTTACTCTAGCAAA
AATGTTGTCTCATTGTATTGCATCACAACTTACTATTTGGAACTGAAAATCTTTGGTCTG
AAACCTTTCTCGAGTAGCTTCTCAACCTCCTCTAATGACAATCCTTTGGTTTCAGGTACA
ATGAAGAAGATGGCTGGCTATAAGGCCAATGAGCGCAAATCCAGCAAACAATAGGAATGT
GCCCCAAGGACCAATAGCCTCAGTCAATGTTAAGAAGGTCTGGCTCACAATGAGATTTGA
CAGCCAATTAGAAACGGCAGCAATGCCTCCACCTATGCCTCGGTATCTCAAGGGGTAAAT
CTCGGAGTTCACAATCCAAGGTGCAGTCCCTATGCCGGGCGCATAGGATATAATGTATGC
ACCCAGGAGTAAGACGGCGAAGAAACCGAATTTGCTCGGGCAACCTTCAGTGTACCATTC
ACGCCTTTCCGTTTTGCACATGCCTTCTATAGCATCAGTGGTGGATAAGCATGCACCAGG
ATTAAATTTGCTGGCAGAATCACTGCAGAAGGAACAATCAGATGCGCGTAGACATGACAT
GCAATTCCATGAGGCTGGCTTTGGCGCTTTCAAGAAACTTGGACATGTGGCGTTAACGCC
AAAATGATTGGATTGGTTGATACTGACCGGCAGGGAATGGATGCAAGCTTGCTGAAACAG
GACAGATAACACAACAAGGCATATTATAGCACCTATCATGGAGATGATCATCAGTCTTCT
CCTCCCATATCTGTCCACAAAACACATACTAATGATGCTTCCAAAGGCGTTGAGTCCAGA
TGTGATGAGAGACAGTGCTATAGCAGTCCTGTTTGAGGCAAATCCCGCGAGTTGCACAAT
TGTCGGACTCTAATACATGATGGTGTTGATTCCAACAAATTGCTGAGCTACTTGAACTGT
TATCCCTGCATAGAGTCCCCTGCGAACCACCGTGTTTCCCCAAGAATTCTTTACTCTAGC
AAAAATGTTGTCTCCTATTGCTTTTGTTTCCGCCTTCTCGTGCTGAACCGATTCGTGCAA
AGCCCTCATTTCTTGTTCAACTTCGCCAGCCGGTCCAAAATCTCTCTGGCTTCCTCCACC
TTGTTCTGCTGATACAACCATCTAGGTGACTCGGGGAGAAAGATCATCAATATGAACTGA
ACAAAAGCAGGAACTCCTGCTATCCCGAGCATCCAACGCCAGGTGCCTGGTACATTGATG
AATGCTAAGTTGATGAGATAAGACAGAAACTGTCCTCCTGTAAGTAGGAGACCATTGGCA
GGAGAGGCCTCCGAAATATAAAGTGGTGCAGTCATGGAAGCCATTCCAAACTCCCAAACC
CACCAACACTCTTCCGATAATTATAAGCCATGGAGCTGGGGAAAGAGCCATTACAATGGC
ACCAAAAAAGACCAAAACATCAGCTATTATAATTGATCTTTTTCGACCTAACTTGTCATT
CAGCCAACCACCCAATGCAGCACCCACAACGGCGCCTGCCACTGTCATGCTCACAATCAT
TTCCTGCAGCCATGTGTGCTTCTCAACAGCTTTAAAGTCATCTCGAATGTATAGCAAGGC
ACCAGAAATAACACCAGTATCATAACCAAACAGAAAGCCACCAATGCCAGCAGACAAGGC
AAGCCGCATAATGTATGGTGTTCTCCATATTGCTCTCCAACATTCTGTGAATTCCGTTTT
ATCTGCTTTATGCGGACCACCCTCCATTGTATCCTACTTGAGAAACAAATCGTACACCCA
ACAGCAAGCAGAACCTTATATAGTTTTACATGTGGGAAACGCTCCCTGATCTTTCGAACG
ATTGGAATTGAGAGCGTGACAGTATTTGGGCAAGCGATTGCAGTAAAGTAGAAAACTGCT
GGCAAACGTCCACCTTTAACTTCTTTCATTGCTCTCTTATATTCCTCCTTTTCCGTCAAC
ATGATCATGTCTTGGGGACTCGGAAACAGAACTTTTGAGCCTGGGCCTAAGGCCGAGGCC
GAAAGTGCACCGGAGGAGGAGACACTGACTGGGAGTGAGGCCAAGGAGGAGGCGGATGCG
TTGGAGGAAGGAATGGCAGATGCTGCTGCTGCGGTTGTTGGCATTGAATTTGGGGGGGCT
AGGGTTTGGACCGTACGGTGATGATGAAGAAGACGACCTGGTATTGGGATTCGGGGGTTA
TAGCGATTGCCAGTCCCGATCATCGTCTCTCGTATCAAAACCCCGCAATTCTTCCTCGCC
ATCTCCATCTCTCTCTCTCTCTCTCTCTCTCTCTCTCTTGTTCTTGCTGATCCAGAAATT
ATTTTTCTTATGGAGTCTTTATGCACGAAACAGATGTTCGAAGGTATTTAGTGCTAGTTT
GGGTACCAGGGGTGTTTGTTGTTGAGCTAGTTGGGCATAGTGAGAGCTTGGCATTAGTTT
GGAAGGATGTGGTGGAGATAGAGGTTTCTAGTGCGTTTGTGAATTTTATAGGTGCAAGAT
GATAAATTTCTTGTAGTTATCTCCCTCTCTCTCTCTCTCTCTCTCTCTCTCTCTCACTGG
AAAACCCTTTCTCCCAATCCCTCTGTTGTAGTCGAAGAAGAAACCCTCTCTAACTTTTCC
TGCTCGCTCCAGCTATGTCTCAGGAGGGAAAAAATTTGCCGACTAAAAAAGATGAGAAAT
CTGGGGCAGCTGATAGTAAAAGACCTTCAGAATCTACTTCCGTAGAGCCACAACCCGGAC
AGGGAGTATCACCCTTTGCTGCTGGAATTGGAATGAATCCTTTTGACTTCTCGGCCATGA
CTGGCCTCCTTAATGACCCAAGCATCAAGGAACTAGCTAAACAGATAGCGGATGACCCTT
CTTTCACTCAGATGGCTGCACAGCTTCAAGATACCTTTCAAGGTGCTGCTGAAGATGGAA
TCCCTCAATTTGATCCTCAGCAGTACTATTCCACAATGCAACAAGTTATGCAAAATCCCC
AGTTTATGACAATGGCTGAGCGGCTTGGTAGTGCACTGATGCAGGATCCTTCCATGTCCA
GCATGCTCGATAGTTTGTCAAATCCTGCACAGAAAGACAAACTTGAAGAACGAATGGCAC
GCGTCAGGGAGGATCCTTCTTTGAAACCTATTCTGGAAGAGATAGAGCGTGGGGGTCCAG
CTGCGATGATGAGGTACTGGAATGACAAGGATGTTTTAAAGAAGCTGGGTGAAGCAATGG
GATTCCCAGTTGCAGGAGAGACAGCCGCTTCTGGAGAAACAGGTGCAGATGAAGCAGATG
AAGCAGAAGAAGCAAATGAAGATGAATCAGTTGTTCATCAATGTGCCAGTGTTGGTGATG
AAGAGGGCTTGAGGAATGCACTTGCTGCTGGTGCTGATAAAGATGAAGAAGATTCAGAGG
GGAGGACAGCACTGCATTTTGCCTGTGGTTATGGGGAGGTCAAGTGTGCTCATATTCTTC
TAGAAGCCGGTGCCAAAGTGGATGCTTTAGACAAGAACAAGAATACTGCTCTCCATTATG
CTGCTGGATATGGAAGAAAGGAGTGTGTTTCACTGCTGCTAGAGAACGGTGCAGCTGTAA
CTCTTCAAAACATGGATGGCAAGACACCCATAGAGGTGGCAAAACTGAATAACCAGCAGG
ACGTCCTAAAGCTCCTTGAGAAGGATGCATTTCTATAAGCTGGAAGTCAGTTTTCTACTG
CACCGAGTTATGTAACTCTTCAAAACATGGATGGCAAGACACCC
>Cj_contigs1.4_00104_00625
CTCCTCTGTTGCCTCCTCCATGATAATATCAGCAATTCCCAGTTGTCCACATGTTGCAGC
TATGAGTCCCAAGTTTCCACTGATGAGACTGGTGTCTCGTGGCCAAAAGAGTGACCATTC
TTGTGCTTCCTTCACAATGAGGCGAATTTTCAAATCCACCGAAGGTGAACTTGATCGAAC
TCCAACATCCTCAAACACACCATCCAGGCCTAAAGTGGGGCCCAGTCCAAGCCTTCCCAT
GATTGCAACTCCTAAAATTTTCGAGCCGCCTCAAATTCAGCTTATGGATATCAACTTTCC
ACTGAGGATTGTAAAAATGGCTGCCTCCTCACCACCTGCAAGGAAAACTCCACCAAACTA
GGGCGATGGCCAAGAAATTTGCCCCGTAGTAGATTCTGAGATTGCCTCAACGGGCTCCAT
AAACGGGCCACAAAGTGAGGTCCAAATTTCATCCCCAATTGGGCCATCAGAGATGCAATA
CGATTACAGAAGAGAGGGAGAGACAACCATGTACTATGCCAAGACAGCAGAAATCCAAAA
TATTCCAAGCCCTAGAGGGGGGAATGTGGGCAGGAGCCAGAGTTGCATGAGTTACAACAG
ATGGGGACCTGCCCAAACAAGTTCA
>Cj_contigs1.4_00105_01743
CCATTAATTTATTTTTGAAGAGCATATCAAGCTAATATTTACACTTCAAATGTAGCATTA
TCAGTAATGGTATTTATAGTAACATGGCATGAATCTGTGATCCATAAGTAGGTTAACAAT
CTCTCTAGCCCGCCTGAATTAGACAGTTTGCAATCCGAAAACTTATGGGAAACTTAAAAT
TGATTTAAAAAAACAAGACAAATAAAGTAGAATGTTTTTTTTGCAATCCATGTGCAGGTA
ACACTCCCATGACCATTGTGGGAAAACACCATGTGTGATATAAGCACTCACTTTTTCTAC
TTCATGGGCTGCCTAAACTTTATGGAACTCGATTAGAGTACGTCTGGATTGCACCAAATC
ATCAACAATAATCATGTGGCAGCCTTGGGGTTGCTTTATTTTAGCTTGACAATTTTCTAA
TCACCTTCACGAACCCTTGTGCAGAAAACCAAAGAATTTTAAAATGTTAAACACTGAAGA
TCATATAAGGAATTATACAAAATAGAACACAAATGTATGTTGAAGAACTATCAGAAGGCT
GAATACTACCAGGACTGCTAAAACAGATATGGGAAGTAGCATGATTAAGATTACTATGGT
TATAGAGTTCATCCAACTTCTCTTGAGGTGATGTGAATGACTCAACAATCAAAGACCATG
GTTGTGTATTTATAATTATCAGTTTTTGTTCATATGAAACACTAAGCTCGATTACAGCAT
GAAGTAGATCAATTGTGAATTTCTGCAGAAGATCGGGCTGCTCTTTTAAAAAAATCCTAA
GAGAGAAGATGCATTCGCATCATGTTGTTTGCTAGACTCACCACAAGAAGATTTCTTAGT
AAAAGAATCATTAACAAAGATGTTAGTGCTCGCTGGAAGAGAAGCTGTTCAATAACAAAG
ACCTCTAGTGTTGTAATCATCCAACCTCAAAAGTCCTTTTTAGTGTAAAGGTGCTAGTGA
GTTTTTAAGGCCACATAAAACTGAGGATTGGATGTTAAAGCAATTGTGACATTATTCTTT
GGCTTTTAAAGTTTCATTCTTGAATTGGGGGGCTTTGAAAATAAAGCTACCTTTAGATGA
TTTTTAAAAAAAGATTGGATACTTATTTGTATCCAAGTGTTTGTGTTGCACAAATCCAGG
AGAAGAATCTGTTGATCATATGTTTTGCAAGGGGGGCTGGCTAAGACAATTTGGGCAATG
TATTCTAAAGAAGTTGGGCTAAGAGTTGAATAAGCTGCCCTCAAACAGCAAATAAAAGAG
TGGTGGCATAATAAAACTATCAAGAAAAGACCATCTGTAAGGAAATTCTTATTATATTGT
GCTCAATTAATAACATGGAAAATCTGGATTCACTATGTTGGTAGATAATATGGTGGGAAA
CACATGATCATATTCAGGAATAAATTTCAAATTAGAAAGGAGATGGATAAGTCAGTCATC
AGGAAATGGCCTGCTCTCATGGAGATACTTCCAAACTAGAGAGATATCTTTGAAATATCT
AGTACTTTACCTGCTAAATTCAAATTGATGAAGATGTGGTGGCAGACTCCTCCTTTTGGA
AGCATAAAAATCAATCTTAGATGTGGTCTGCATGTACAGTATAGAGGAGCTACATCCACT
GTGAGTGATTGGAAAGGGGGTCTGCTATTTGGCTATACTGGGCAGGCCTATCAATCTGAT
GTTGCGGCTTATTATGCCCCACCAGAACAATACTTCTTACCAAACACAATCAGCTGAAGC
TTG
>Cj_contigs1.4_00106_01553
GCAAATCTGAATACAAAGCTCAATTGACCCAAAACCTTGCGCGTCTTTCTTCTCTATCCT
AGTACCTGCAGCCAGATCTCTGGATTTTTCTTTCTGGCTCGAAATTCTTGTACTGTTATT
CACTGTAAATGTGTGAATACTGAGTCAACTCGGAAGGAGTGACGCAGTGGAAGCTGATTG
TTTCCGATTCAATGACGAGTCGACGTTCCATACTTGTCCTGATCTGCCTGCTCGTCTCTC
ATCTGGACGTCGTGGTTCACTGTAAAACCCTTAAGCGTGACGTTAAAGCTCTGAATGAGA
TAAAGGCATCTCTTGGGTGGAGGGTGGTGTATGCTTGGGTTGGAGATGATCCTTGTGGAG
ACGGTGACTTACTCCCGTGGTCTGGGGTTACATGCTCCACTCAGGGTGACTACAGAGTAG
TTACTGAATTGGAAGTCTATGCAGTTTCAATTGTTGGTCCTTTTCCTACTGCTGTCACAA
ACTTGTTGGATCTTACTAGACTGGATCTGCATAATAACAAGCTGACCGGTCCTATACCCC
CTCAAATTGGGCGCTTGAAGCATCTTAAAATACTTAACATAAGGTGGAATAAGCTGCAAG
ATGTCATTCCTCCTGAAATTGGGGAACTAAAGCAGTTGACACATCTGTAAGTTATTTCCC
CCATCTTTCTAAAGCAATCCTATATTTACTTCTAGTTTTGTGTTATCAACAAGTATCTGA
GTGTTTGACATATCTTTTTTAGTTACCTGAGTTTCAATAATTTTAAGGGAGAAATCCCTA
GGGAGCTTGCTAATCTTCCTGAGCTCCGTTATCTCCATCTCCATGAAAACCATCTCACTG
GACGAATCCCACCTGAGTTGGGCACTTTACAAAATCTTCGACACTTGGATGTTGGTAATA
ATCGTCTGGTCGGGACAATTAGGGAGCTCATACGCATGGAAGGATGCTTTCCTGCTCTTC
GCAACCTTTACTTGAACAATAATTATCTTACCGGAGGCGTTCCTTCTCAACTTGCAAATT
TGACAAACTTGGAGATTTTGCACCTTTCGTACAATAGAATGACTGGCGTGGTACCAGTCA
GCCTTGGTCATATCCCGAAACTAACTTATCTTTATCTGGACCACAACCAATTTTCTGGGA
GGATTCCTGATGCATTCTACAAACACCCTTTCTTGAAAGAAATGTATATCGAAGGGAACT
CATTCCGGCCTGGTGTGAATCCTATTGGTGTCCACAAAGTATTGGAGCTTTCTGACTCAG
ACTTCCTAGTTTAGGGCACATATATACACATATTCATCAGTTGTTTAGCTGAAACTTGGT
ACCTATTCTTTATACTTGTAAGGTCAAGGTTTTTGTTGTTTATCTGCCAAAAAACAGGCT
GCACGTATATTGATATATATAATTTCTAACATTTGGGGGAAAAGGGTCAATCACTGAAGT
TTGGAAGCCATTGGTGAAGCTCATTTGTGAGCTAAGAAGGAAGAATGATGGGTGGGGTGA
GGATGGCTAATATATGCTTTTTTACTCACGTTTTATAAATAAATATATCAAGC
>Cj_contigs1.4_00107_01972
AATTAATGTCCACTCCATCTTCAATCTTACCTTCTGCGTTCCCAACTTTATCCCTTTCCA
TTTCTTCTCCATTTATTACCCGGATTCGCCGGAAACGGCCTTTAATCATCTCCGGCTCTC
GCGGTCCAACGCGCCGGAAGCCACCATTTCCGGACATGCCTGTCACGGTCCCGGTTGCCG
GTTCTATCCGGCGAGAGATGGATACCGAACCGTTGCTTGATTCTCGAAATCGGAAGGGGG
ATGTGCTCACATCAGATTTGGAGCAAGATACAAGTGCATCCAATAAAGGCGGCCTTCACA
AAAACAAATACTCTATGAGCTCCGTCCGCTGCTTTGGAGTTGACCTTACACCAGATAACA
TTGCAGTGGCTATGGTATATTTTGTTCAGGGTGTCTTAGGACTTTCCAGACTTGCTGTCA
GCTTTTACTTGAAAGATGACCTGCATCTAGATCCTGCAGAGACAGCAGTCATATCAGGAT
TTTCATCATTACCGTGGCTTGTAAAACCTTTGTATGGGTTTATCAGCGATTATTTCCCTC
TTTTTGGATACCGTAGAAGATCATATCTGGTTCTATCGGGGCTTCTTGGAGCGCTTTCCT
GGACTTTGATGTCCACGTTTGTTGACAGCAAGTATGGTGCTGCTTTCTGCATTCTTCTTG
GATCTCTTTCAGTTGCTTTCTCCGATGTTGTTGTAGATTCAATGGTTGTTGAGAGGGCAC
GAGGCGAGTCTCAAAGCATGTCAGGGTCTCTCCAGTCATTATGTTGGGGTTCTTCGGCCT
TTGGAGGAATCGTCAGTGCCTACTTTAGTGGTTCCCTGGTGGATGCCTATGGTGTGCGGT
TTGTTTTCGGCGTGACAGCAATGTTACCATTAATAACCTCTGCAGTATCCGTTCTTGTAA
AAGAGCAGCCTGTACGTGGCCCAGCAAGGGGTCAGAATCTATCTGTAGACAGCACCTTCT
TCGAGAGCTCAAAGAATAACATTATTCAGTTATGGGAAGCCGTTAAAGAGCCCAATGTGT
TTCTGCCCACTGTATTTATATTCCTATGGCAGGCAACTCCGCAGTCTGATTCTGCTATGT
TTTATTTCACAACAAATAAACTCGGTTTCACCCCAGAGTTCCTAGGACGTGTCAAACTTG
TCACTTCAATTGCATCGCTTGTTGGTGTTGGGGTGTATAATGGTTTCTTAAAGAATGTTT
CCCTAAGAAAGATATTCCTTGCAACAACTATTATTGGCTCCGCTCTTGGGATGACCCAGG
TACTCCTTGTAACTGGATTGAACCGGCAGCTTGGCATAAGTGACGAATGGTTTGCGATAG
GCGATTCGTTGATTATTACCGTTCTCGGCCAGGCTTCTTTCATGCCTGTTCTTGTACTAG
CTGCGAGAATATGCCCACAAGGAATGGAAGCAACTCTGTTTGCAACCCTGATGTCGATAT
GTAATGGGGGTAGCGTCCTCGGAGGTCTGATTGGCGCCGGTCTAACCCAGGTCTTCGGTG
TGACCAGGGACAAATTTGACCACTTGGCAGCTCTGATAATTCTCTGCAATCTCAGCTCCT
TGTTACCTTTGCCACTGCTTGGTCTTCTTCCCAAAGACGAGCCTGACACGAAGGAGAACA
CCACAGATATTGAGATGATGAAGTCTAACTGAATTTCTTTCCCCTTTTGTGCATCACTTT
CCTTTTTTCTCAGATGATACTTTTTGCCTTTTTTGCTGCAGTTGTAGCTCTAACGCAATA
TAGACATCCGAAGGAGATGATCGGAGAATATATAGTAGTATGCAGATGTAAATATAACAA
CAGAAGATACCTCTGCTAATTACTAACTTGGGATATCAAGGTACACATCTTTCATACAAT
TGCACCCTCTCTTCAGAAAAAAACAATTGCTGCTTTTGTATTACAGCAATCTTGTTTATG
GACAAAGTGAAAAAAGATTTCCACTAATAATTGACTTATATTCAAATGGAGG
>Cj_contigs1.4_00108_00218
CTTCGCGCCACAGCCGACTGTCTGACAAGCAGTGCAGTGGAAGCCTCTCTTCCTCTAGCA
TCCACATCTTCATCTAACATCTAGCAACTACTTAGTCAATCTAGCGAGCCACTTCTTCAA
GTAGCGTAGTGCTGAACTGTGTTTTAAATTTCACACAGCCGTGTTGCTCTAATGAGAACA
AACCTCACACTCATCTCTTTATTTCACCAACGATTGGG
>Cj_contigs1.4_00109_01629
CTGGTCACTCACAAATATCAGATGTGTGGGTTCTAAGTGCTCCTCCGTAACGATATAACC
AACAAAATGCTTATACATATTCAAGAAAGATTACCACACCAGAGTTTGAGTCATAGCATG
TAACATTGTGCATAGTAACAACAAATACGCAGATAAAAGGCAAGCATTTAGGAAACACGG
TCAGTAAAGGGGCCTCTTTTTTACTCAAGCAACAGGCACTTCAGTCATTTCATGCTCCAC
TGCTGCAGGTTCGACGGGGTTGTAATGGTAGTAAAGCTCTCCAACATCATCGCCCGATAG
TTTCTTCCACCCATTTGGGCCAACATGATAAACGCTGGCAACACCTCCACTGGCTCCATC
TCGGAATGTGGCATGATAAATATCCCGTTTTGCTAACTCTGCAGCTCTCTTGGAGAATCA
TATTACAAATTGGAGCATGTCCTGGATATTCTTGCCCCTGCCACCAACCTGCAACCTGCA
ATTGAAAATCACAACTTACTGATCAAGGGTGGAGGAGCACTAATCCTCGCACACATTATA
CAAATTTCCTTCACAAGGGGACATTAAAGCATTAAAGAATAGGAGAATTCAAGCAAGATA
AAGATCAGATTACAAAATACTTAGCTTAGGAATTAAATCGTCTCTTCCATGATCCAGACA
CAAGGCAAGCTAGAAGGAACCAGAAATCAAAACATCACAGACCATTGACTATATATAACT
CCAATACCGATTGAGGATTAAATTCTAAATTATATCCAAGAATTTCAAGAATTCAAAGTT
TTATATTCCAAAATCTTCATTCAGACAACACGAATCTTGATGAGAAGAGAGGATATCGTT
GAGTTTTTTCATCTCTCTAGAAGAGCACCGTTTGATAGTCCTTGGTCATCTTGATTAAGA
TTCTTGAGAGAAAGAGAAAACAAGGTAGAGAAAAAGATAATGTGATGTATAGAACTCCAT
AAGCATATGGAGAACCAGATCCCACAGAGAATCTGTTCCCCTTTAGCCGTCCACCCTCAC
TGTCCACATAATAGAGCCCTGGACCCTTTTCATCCCAACCAGCAATCATAGTTCCAACAG
ATAATCCCATTCCACGGTAAGAATATAGAATGTTTGCCAACAATTTTGAAGCTCCAGCAA
TTGAAATTCTTCTTTTATTTGCCAGTTCATGGAGACGACACTTGATTCCAAGATTCCTGT
GCCAAAATTGGCAATCAGCAGCCCCTCCTGCCATTGTACCAAGCATGTAAGGATTTATTT
CAATTATCTTCTTCACAGACTGTGATGATATGTACCCTCCCATGCTAGCACGAGAATCAG
CAGCCACCATCACACCATCCTTAAAAATAAAAGCCAATGTGGTGGTTCCCTTAGCAGGCT
TCACCATTTGGATGGCTTCCTTCTGAAACCAGCAAAATCAGTAATATTTGGAATCTGAAA
AGATGGGGTTCTCGGAATCCCATCGAACAGCTCAGAATTCTCCCCTTGAATAGGGGCAGT
TGATTTGAGCCCACTGAAATCAATTCTCATCATCCTCGATGTAGAGGAACCAGTCTCCAA
GTCATTTTGTGCTCCAGTTGATATTTTACCCAATAAAACCTGTTCTGCAGCACGACCGCC
AAGTGTCAT
>Cj_contigs1.4_00110_00281
CGAGTTGTGTACGTAAAAGTAATTTTCTCATTACAATAACAATACAGAGTATTATTCATA
TAAAAGATAACTTATAGTTGAAGGAGCAACTAGGAACAGCTATGCATTATTTTATGAAGT
TATTTCCTCTTGGGATGTGAACTTATTGTATGCGTATACGGTGATGATCAGTTTCACACA
CGCGCATATATTTTAGAGTTGGGCCTGAACGATCATCATCAATCAAGACTCTTGAGTTCC
CAGCTCTCAATTGGCCTCTTTTCATCATCAAAGTAACCGGC
>Cj_contigs1.4_00111_00980
TTGACAACATTACATCTATTACGGCTTATCAAATGTTACCTAGGTTAATCCGAGATTAAA
TATGAGTCATAAGCAGCAAAACACAAAGTTACACTCCCACTCTAAACTGATAAGTCGTGG
AAGCTACTACTAGTTTTACAATGAGGGTTCAAAGATAAGCTAAAGCCAAGTTAGCCAACA
TACAATAGTTGAAACACAATTCATAAAGCAAACGTGTCTGAACTTAAACTATTTATCACT
TGTCTACTCTTTACAAGCCTGACCAAACAATGAGCAAACATGACCAATAAAATCTCCCTA
ACATCGAGCTGCTTTGAGGAAGTTGTCAAAAGGACTGGCAGGAGGTAACCTAAGAGACAG
CCACGGCTCTTTTGGCGCCACTAAACCCTCAAAAGTCGTGCCTTCATCGATCCCCTTTTT
GGCGGTTAGTAGTCCCTTTCCAGGAATGACTGGAAGCAATATATCTGAAGCTTTAGTATA
ATGGTTTTCATTAGCCAGCCAATTAGAAAGCTTCCTTCTTGTGTCTGTGCCTAGACTTTC
ACACTGGCTAGCCATGTCACCATACGGAAGCGGTGAAGTGGAGACAAATGTCCCAGCTAC
TTGACCAGCTACCTCAAGAGCTGATTCCAGAAGCTGCCCAATATTGACAATACAAGAAGA
TGAAGGTGATGGAGATGTTGGCATGAAGCGGGTTATGTCAGCAACCGAGGATTCACTAAT
TTTATCATCCTCTGCAGGTGAGTTTGTTGAAAAGTCCCCATTATCAAATGAAGGAGACTC
CCTGGATTCCCTGGAATTTGCAAGAACCTGTATATGATCCACGTCAACCATTGATTGTAG
TCCAAACAGGAAAGAATCGTCAGGAATAAAGCCTTCTGACATCTGCTTAACTAGATCATC
TGTCTCACACTCAGTAATTTTAGACAATCTTTCAACTAAAGTACTCTGTACAGTTTCGAG
TGACAGAATGGTTTTGGATC
>Cj_contigs1.4_00112_00884
GGGAAAACTCCAAACTCCAAACTCTATGATTCTGTTAGCATTCTGGTCTCGCCCTACCGG
TTTTGAAGCTTTTAGCGGCCATGAATCCAGAGTAGATTAGGTTGGTTGCTGTTGCTACGC
AGAAGTTTATTGTAGATGTTGTGATGGATGCTCACCGGAAAACCCCAAACTCCGAACTCT
ACGATTCTGTTAGCATTCTGGTCTCTTCATACCGGTTTCGAAGCTTTTAGCGGCCATGAA
TCCAGAGTATGACTACCTTTTTAAGCTTTTGCTTATAGGAGATTCTGGTGTAGGAAAATC
ATGCCTTCTTCTGAGATTTGCTGATGATTCATATCTAGAAAGTTACATCAGTACCATAGG
TGTGGACTTTAAAATCCGCACAGTGGAGCAGGATGGGAAAACCATCAAACTCCAAATTTG
GGATACGGCTGGCCAAGAACGTTTTAGGACAATTACCAGCAGTTACTATCGCGGGGCTCA
TGGCATAATTGTGGTTTACGACGTGACCGATCAAGAGAGTTTCAACAATGTGAAGCAATG
GTTGAATGAAATCGACCGATATGCTAGCGATAGTGTCAACAAACTTCTTGTTGGGAACAA
GTGCGACCTAACGACACAGAAGGTCGTTCCCTCTGAGACAGCAAAGGCTTTTGCCGATGA
AATTGGTATACCATTCATGGAGACAAGTGCAAAAAATGCAGTGAATGTGGAGCAAGCTTT
CATGGCCATGGCAGCTACAATCAAAGACAGAATGGCAAGTCAACCAGCGAGTAATGCACG
GCCGCCTACGGTGCAGATCCGCGGGCAACCTGTGAACCAAAAATCTGGTTGCTGCTCTGG
TTGAAAGGAGACTCCTTGCGTCACATGCCATGTAATACTAGGGG
>Cj_contigs1.4_00113_00959
TGGAGAGAAAGAAATCGGCAAAAAAGGGAAGCCCCTGCACTTCAAGGATTCCATCTTCCA
CCGTGTGATCCCCAAATTCATGTGCCAGGGCGGTGACTTCACGCAAGGAAACGGAACCGG
AGGCGAGTCGATCTACGGTGAGAAGTTCAGAGATGAGAATTTCATTAAGAAGCACACAGG
TCGCGGCATCCTGTCCATGGCGAACTCAGGTCAACACACAAACGGGTCTCAGTTCTTCAT
CTGCACCGAAAAGACCGATTGGCTTGATGGTAAGCACGTGGTGTTTGGCCAAGTTGTGGA
TGGCTATAATGTTATTGAGGCAGTGGAGAAGGTTGGATTTTTTTTTTTTGAGCTGAAAAG
GTGCAGTTTTTGAAGTCTTTGGGAGAGGCGGTGGAGAAGGTTGGATCTCGGGATGGCAAA
ACCTCCGCTCGGGTTGAGATCGCTGACTGCGGCCAACTGGTCTAGATCCGTTGATGCTCT
GTTTTACTTGGTGCCGTTGGGTCTACCTATCTATGCTCATTGTTTGCCTTTAGTGTGTGT
TTTTGAATTCCCAGCTTAGTATCTTGTGGTATTTGGTGAAATTATGAATTAATAAATAAG
TTTAAATTTTCAGATTCAGAGTTAATTGAATAGTGGTGTGTTAATGTGGATGATTGGTAA
TGGTGGGTGGATAAGCTTTGAGGATGAGGCGCACCATGGGTCAAGATATGGTTGTCCCAT
GTCTGAAAGTATCAACCAAGAACACCCATAAAACCTTTATTGTCCAGTTGTCTAGCCTCT
ACGCACAACACAATGAACCAGGGTGTAGCTGGAATTTTTTGGACATAACCAAATTGGCGC
AATACTCAGTCAGGGCGGTATGACTCAACAATGTCTAGGGCTCGTATACACCCATGGTAG
AAGGTAACCTCAAGGTGTGAGAACAATTCGTGCAGTTCAATGTACAGATCCCATACAAC
>Cj_contigs1.4_00114_00635
CTGCATCTTGAAAGAGAGAAATTATAATGGCGTCGGCGATTGTGAGATCCGGCATCCGCT
CCGCCCTACGCGGTGGCGCCTCTCGCGGAACTCCGGCTTCCAAGCGTAGCTTCTCTTCCT
CCAGCCATCTCGATGAAGCCGCCGAAGCTTCAAAGTGGGAGAAAATCACCTACGCTGGGA
TAGTGGCATGTAGTATCCTTGCAGCTATTACTCTTTCAAAGGGTCACCCACACCACTATG
AGCCCCCTGCATATTCACACTTACACATTCGTAACAAGGAGTTTCCATGGGGTCCAGATG
GCCTTTTTGAAGAAAAGCACCATTGATTGTTGCCACCATCAGTGTGAAGAAGAGGAATAA
TTTACTTGGGAACTGTTTTCAAGATTTCTTTGAATCCTTACTATTTGCAACTCAACTTGG
TTTTTCTGATTTATTTTGTCAGTCTTCATAAGATGCTGGAATATAATGTTTTCCAGGGAC
TCCATTTTTTTGTCAGTCTTCATAAGCTATGACATTGTTTCTCTATATGATAGAATGAAA
TCCTATATTTCATGGCTGGAAGTGTATATATAGGCCTCAAGACAGTTGGGCCAAGGTCAC
ATCAAGACTCAGATATGTGTCACACAAAGAGCAAC
>Cj_contigs1.4_00115_00585
CCTTCTGGTGTTCTCTCTCCTTGCAGTTTTACCCGCAGGGTTCCTAGGAGTGATGATGTT
TCACTAGACATTTCATATTGTGGAGTGTGTTATGCTGATGTTATATGGACAAGGAATATA
CTTGGAACTTCCAAGTACCCTTTAGTGCCTGGTCATGAGATTGTAGGAATTGTGAAAGAG
GTTGGATCCAACGTTCATCGCTTTAAAGCTGGTGACCCTGTGGGAGTTGGAACTTATGTC
AACTCTTGCAGGGAGTGTCAATATTGTAATGAGGGATTAGAAGTTCATTGTTCAAAGGGA
TCTGTGTATACTTTTGATGGCATAGATTCAGATGGTTCAGTCACCAAGGGAGGATACTCT
AGTTACATTGTTGTTCATGAAAGGTATTGCTACAAAATTCCTGAAAGTTACCCTCTTGCC
TTGGCGGCGCCTTTGTTGTGTGCTGGGATTACTGTGTACACTCCGATGATTCGACATAAC
ATGAATCAACCGGGGAAGTCTCTAGGTGTGATTGGGCTAGGTGGTCTTGGTCACTTGGCT
GTGAAGCTTGGCAAAGCTTTTGGATTGAAAGTGACAGTTTTCAGC
>Cj_contigs1.4_00116_01401
TCAAGCTATGAAGTGGTCTATTAGATCGAGGCCGGGACGGTTCTTTACAATTCCTGAGGA
ACTAAGAACTCTAAATGAGTTGCTACATGGAGATGCTGTCAATTCTGGCGTATATCTCTG
CAATCGAACAAGGCTATTTTCAGCAGTCCAAGCGCAAAGTCTACCAGTTCCATAACTCGA
CGCCTAGCTCTACACACTCTGGATTCTAGTTCAACTTCATGAAGTTGTTCCAGGGAAGAG
ATATAATAGATATGTAGAGCTTTCCCAGGCAGCTTTTGGGGAAAGATTAGGTGTTTGGCT
TGCTCTGTTTCCCACAGTTTATCTGTCAGCCGGAACTGGAACAGCATTGATTCTCATAGG
AGGAGAAACCATGAAGCTGTTCTTTCAAATCGTTTGTGGTTCCGTTTGTTCGTCAAATCC
TTTGACATCTGTAGAATGGTATTTGGTGTTCGCCTTTCTCTGCGTTGTTCTATCCCAGCT
GCCAAACCTCAACTCCATTGCAGGGCTGTCACTTGTAGGAGCAGTGACAGCCATCATCTA
CTCTACCATGGCATGGGTCCTCTCTGTGAGTGAGCCAAGACCACTGTCAATCTCCTATGA
ACCCATTTCACTGCCTTCCTTTCCAGCTTATATCTTCTCAGTCTTGAATGCTCTAGGCAT
TGTAGCATTTGCATTTAGAGGTCACAACTTGGTTCTTGAAATTCAGGCAACAATGCCATC
AACATTCAAACACCCAGCTAATGTGCCAATGTGGAAGGGGGCCAAGGTTGCTTATCTTTT
TATTGCCATGTGCTTGTTTCCAACTGCTATTGGAGGTTTTTGGGCTTATGGAAGCCTTAT
GCCTTCAGGGGGGATTCTCAGTGCCTTGTACGAGTTTCACATTCACGACGTTCCAACAAG
TCTTCTTGCAGTGACATTTATCTTAGTTGTGTTCAACTGCCTGAGTTGTTTCCAGATATA
CTCCATGCCTGCTTTTGACAGCTTTGAAGCTGGATACACCAGCCGCACAAATCGCCCATG
CTCTGTCTGGGTTCGGTCAGGCTTTCGGGTGTTTTATGGGTTCATTTCGTTCTTCATCGG
AGTGGCACTCCCCTTCCTGTCAAGCCTGACTGGGCTGTTAGGAGGGCTCACTCTCCCGGT
CACGTTTGCTTACCCGTGCTTCATGTGGGTGCTCATAAAGAAGCCGGCCAAGTACAGCTT
CGGCTGGTACTTCAACTGGATTCTTGGGTGGTTGGGTGTGGCTCTTAGTTTGGGAATCTC
CATTGGAGGTGTTTGGAGCATGGTGAGCAATGGGCTAAAGCTGAAGTTCTTCAACCCAAA
CTAGGTGGAGGTTGTAATTTGCTTGCTTGTTGACATCTTTATTCTTGTTTTTTTTTTTGG
TCCATGTGCTTAGACCTTTTT
>Cj_contigs1.4_00117_01625
TTTTTTAATTACATAAGCCACCAATGCAACATTTGAAGAAAATTGAAAGAAGTTCATTCA
ACGAAGAAAGTAAACCAATTGTATAAATTTATTCAAAAGTTTACAAAGACAAAACACATT
ACTCAATTAAAATGCAAACTACTGGAAGATACAGGACAAAACTCGGGGAACACACAACAA
CACTTGGGTGCACCTGCAAGTCTTAAAACTAAATCTTCTTAAAAATTTGGACAACATCTT
CATCCTCAAGTTCATGCTCCAGTGAATGAACATTATGTTTCACTATTAGAGCTAGAATAG
AATGAAATAGAGTTGAAGTATTCTAGATAACATACCTTGCCCACTCTCTGTGACTTGTGC
TTTGCACTTGAACCCCAAACCAGTGCCTATTTGAATTGTTTAGACATATCTTTGTGAATA
TGATTGCAGAAGTCTTCAACTGTCCTCCTCTTTGATGACAATAATACAGGATCATCATAG
TCTGGATTCATTCCCTTGGGCTTTGTGTATATACGGGTTAAACTTAAATATTCCCAAATC
TTGTCGAGTAGGCCATCCAGGTTCCACTCCAGATGTGCACTGCACCAAATTCATCAAAAC
ACAAAATAACCAACCCTTCATTTACACCTTTAAATATTAGGGTTTAAGGATTACCTGATT
GGACAATAGTGAGGAAGTTTATCAAGGATCTCCAGCTCTTCCAGGGTAATCTGATCGATC
TTGTTTACAACATAGATGCAAGGCATATACACTCGACTGCCTTCGATCACATCAATAAGG
TCATCAGCTGTTGCGTCATATCTAAGATGAATATCAGCATTGTGCATTTTGTACTCGCTG
CATATTGCCTTCACGGTTTCCAGGTCTAGATTTGTATTTGCAACTGTTGATGTCAGATTG
ATTCCACCTTTATCTTTCTTCCGAAATGTCAAGTTAGGTGGTTCTTTGTTTAGCCTAATT
CCAAATCCTTCAAGCTCTTTCTCTATCAGACGCTTGTGAGTGATAGGTTTTATTGCATCA
AGAACAATCAAAATGCAATTACAAGTCCTAGCAGTACTGATAACCTGCCTTCCTCTACCT
TTTCCATCTTTGGCACCCTCAATAATACCAGGAAGGTCCAACAACTGGAGTTTAGCTCCT
CTATACATGATCACTCCTGGAATACAAGTCAATGTAGTAAATTCATATGAAGCAACCTCA
GAAAAGGTGCCTGTCAACTTGTTCAACAGTGTAGATTTTCCAACAGAAGGAAAGCCCACC
AGGCCAACTCTAGCATCACCGCTTTTCGTAACATCAAAACCTTCCCCAGCACCACCGCCA
CCTTTTGATGGAGGTGCAAGAAGATCCCTCCGCAATTTTGCAAGTTTAGCCTTTAACAAG
CCAAGGTGATGAGCAGTAGCTTTATTCTTCTGAGTCCTTGCCATCTCATCTTCGATGTCT
TTGATTTTCTGCATCACGGTCGCCATTGTTCCAAGATGACGTATGAAAACGACTGCTCTC
TGATAGTAGCGGAGCTGACAGCGGTAATCGCCGATAATTCACCAGAACGATAATAAAGGA
AGCGCCCTGTTGGCTAGAATTGATAAAGCGCCGAGCTTATGATGAGCCAAAGGTCCTGAT
GGGGC
>Cj_contigs1.4_00118_02491
GACAGAGATTTTTCTGCTTTCCGTTTAAACCTAAGGATCGGCCAACAAACAACAGCTCAA
CAGACCGAAACTCATCTCTTGCAAGAGATATATTAGACGATGGCAGATGGTGAGGATATT
CAGCCCCTTGTCTGTGACAATGGGACAGGAATGGTTAAGGCTGGATTTGCTGGAGATGAT
GCTCCTAGGGCTGTATTCCCGAGCATTGTTGGACGCCCTCGTCACACTGGAGTGATGGTT
GGCATGGGCCAGAAGGATGCCTATGTTGGTGATGAGGCTCAATCGAAGAGAGGTATTTTG
ACTCTGAAGTACCCTATTGAACATGGAATTGTCAGCAATTGGGATGATATGGAGAAAATC
TGGCATCATACTTTCTACAATGAACTTCGTGTGGCCCCTGAGGAGCACCCAGTGCTCCTC
ACAGAAGCTCCTCTTAACCCTAAGGCTAATCGTGAGAAAATGACACAAATCATGTTTGAA
ACATTCAACGCCCCTGCCATGTATGTTGCCATTCAGGCCGTTCTCTCCCTTTATGCCAGT
GGTCGTACAACTGGTATTGTTTTGGATTCTGGAGATGGTGTTAGCCACACGGTTCCAATC
TATGAAGGCTATGCACTTCCACATGCAATCCTGCGTCTTGATTTGGCGGGGCGTGACCTC
ACTGACCATCTCATGAAGATACTGACGGAGAGGGGCTATTCGTTCACCACCTCTGCGGAG
CGTGAAATCGTGAGGGATATGAAGGAGAAACTAGCCTACATTGCTCTTGACTATGAGCAG
GAGCTAGAAACCGCAAAGACCAGCTCGTCTGTGGAGAAGAGCTACGAGCTGCCCGATGGG
CAGGTGATCACTATTGGGGCAGAGCGGTTCCGCTGCCCGGAGGTTCTGTTCCAGCCGTCC
ATGATTGGGATGGAAGCTGCTGGCATTCACGAGACCACATACAATTCGATCATGAAGTGT
GATGTCGACATTAGGAAGGACCTGTACGGGAACATTGTCCTTAGTGGTGGGACAACCATG
TTTCCGGGCATTGCTGACAGGATGAGCAAGGAGATCAAATTCCCCCTCTTCAAATCTGCA
ACCGAAACTCAGAACCTCCGCCACTTTGATTTGAGCACATCTCAGCCCCTTCTCTTTACC
CTAAAGGCTTTCAATTTTGCGCGGAGGTTGATTGAAGATGGCAGACACCGAAGATATTCA
ACCACTCGTCTGTGATAACGGGACTGGAATGGTTAAGGCGGGATTTGCTGGAGATGATGC
TCCGAGGGCTGTATTTCCGAGCATTGTTGGGCGTCCACGCCACACGGGGGTGATGGTTGG
GATGGGGCAGAAAGATGCATATGTTGGCGATGAAGCTCAATCCAAACGGGGCATTCTCTC
GCTCAAGTACCCGATTGAGCACGGCATTGTAAGCAATTGGGATGATATGGAGAAAATTTG
GCACCACACCTTCTACAACGAGCTGCGGGTGGCGCCCGAGGAGCACCCGGTTCTGCTGAC
CGAAGCCCCGCTGAACCCGAAGGCTAACCGCGAGAAGATGACTCAGATCATGTTTGAGAC
GTTCAATGCCCCTGCAATGTACGTCGCCATTCAGGCTGTCCTTTCCCTTTACGCCAGCGG
TCGTACAACGGGCATTGTGCTGGACTCTGGAGATGGCGTGAGCCACACTGTCCCGATCTA
CGAAGGGTATGCGCTGCCCCACGCTATCCTGCGTTTGGATCTAGCGGGCCGGGATTTGAC
CGATCATCTGATGAAGATCCTCACGGAGCGTGGGTACTCGTTCACGACCTCGGCCGAGCG
GGAGATTGTGAGGGACATGAAGGAGAAACTGGCGTATATAGCGTTGGACTATGAGCAGGA
GCTCGAGGCGTCTAAAACCAGCTCTTCTGTGGAGAAGAGCTACGAGCTGCCCGACGGGCA
GGTGATCACGATCGGGGCAGAGCGTTTCCGATGCCCCGAAGTGCTGTACCAGCCTTCCAT
GATTGGTATGGAGGCTGCTGGAATCCACGAGACTACGTATAACTCGATCATGAAGTGCGA
CGTTGATATCAGGAAGGACCTTTACGGGAACATCGTCCTCAGTGGTGGGACCACCATGTT
TCCCGGGATCGCTGACCGGATGAGCAAGGAAATCACCGCCTTGGCTCCAAGCAGCATGAA
GATCAAGGTTGTAGCTCCTCCCGAGAGGAAGTATAGTGTGTGGATTGGTGGCTCCATTTT
GGCTTCTTTGAGTACTTTCCAACAGATGTGGATTGCCAAGGCAGAGTACGATGAATCTGG
TCCGTCTATTGTGCATAGAAAGTGCTTCTAATTCTGCAGAATTTAATCAAATTCCAATCA
CAGTTTCAATTTATTTTCAGTTTGGATTATCAGTTTTATCATTTTTGTTAGAATAATAAT
GCCAATTGAAGAAGTTGGTGGATGAAGACAGGTCCAGATTTTGAATGTACCATTTTCCCA
TGTTTGGTTATGAATCTTTTGTTCAACTAGG
>Cj_contigs1.4_00119_01309
TAAGTCGTTCTCTTCTTATTCTTCTTTTTCGCATTCTCTTGTATATTTGTTCGACTGAAT
TATTCTATCGTTGTAATGGAATTTCCATGAAACTTACACCGAACAACTTTTCTTGGGAAG
AAGAAATCTACAAGGCCGTTCAAGGATTACTACGACGAGTGGTTTAAGGCCATGAAGAAC
CACCACCTCCCCAGCTCCGTCGTGCCATATCGTCCCGCCCGCCACCGTGTCTCCGGTCTT
ACTCGCCCCCAACGTCGACGCATTACACTGCCACTTCCACGCCTACTACGAGGCCTTGAA
TCTCGCTGCCGCTGACGGCGGCATCGCTCAGGTTCTCTATCTCGACTAGTTTAACAGCCT
CGAGAAGCCCTTCCTCTGGCTCGGCGAACTCCACTCTTACCTCTTCATCAATCTCCTCCG
ATCATTTCTTGACGAAGGCTCTGACGAGGAAGGCGGCGTCTGGTGGCCGCATAACATTGT
TGCAGTTTTGCATAGATCCTTCTTTGTCAATTGACACACAAGGTGGGCTCTTTACCTCTT
TTACTTTGCTTAAATGGAATCTGATCAAGCTATGAGGGAAAAGCTATTGCTGGTTAACAA
AAGAGATTCAAAAGAGTGTGGTGATGAGGAAGCTAAGTTAGGGGAAACGATATGGTCAGA
AATGAAGAAATTGTCAGTTGTGGCTTTCCCAGCCATATTTACTAGATGCACAACATTTGG
AATCACTGTCATAAGCCAAGCATTTGTTGGCCACATTGACCCTATAGATCTTGCAGCCTA
TGCTTTAGTCCAATCTGTTCTGCTAAGGTTCTGCAACGGAATACTGTTGGGCATGGCAAG
TGGATTGGAAACTCTATTAGGGCAAGCTTATGGTGCAAAACAATATAACATGATGGGCAT
ATACCTCCAAAGATCGTGGATTGTGTTGTCGACCACCACGACACTCCTGTTGCCACTCTT
TTTCTTCACTACCCCGATATTCAAAGCGTTAGGCCAGGAAGATGATATTGCGCGAGTGGC
TGGGGTTATTTCGCGGTGGTTGATCCCCGTGGCGTATGCCTATATTGTGTCTTTCACCTG
TCAAATGTACCTACAAGCACAGAGCAAGAACATTGTTATTTCTTATTTGGCAGCAGCTAC
ACTGGCAATTCACTTGTCTCTATCTTGGCTCTTGACAGTGAAGCTCAAGTATGGACTTTC
GGGTGCCATGGTTTCGACTATATTGGCTTTCTGGATTCCCAATTGGGGTCAGCTTATTTA
TGTTATGTGTGGAGGTTGTAAAGAAACTTGGTCTGGTTTCTCATTCATG
>Cj_contigs1.4_00120_01635
TTCAAAAAATTAAAAGACCAAGACCACATTGAACAATGTTGAATAACTTAGGGAACACAA
ATGTTGTTTTCCCTCTTCGTCCTGATGTATCTACTATGCAAAATACAATGCTTTAAGGGA
TGGCAAATGAGAAGTTAGCTTCACTTTTCTCCTCTCCTCATCTGCACCTACTTTTAACAT
CTGTACAGCAAAGTCAGTCTTTACTGAAACACGTGCATTTTGCCCTTTTATCAGTGAGCA
TCTGCACATAAGGCAACATGAGGTTAACATGATTTTGACAGTAAAAGCAGGGTATTTCTT
TGTTTTGTCATACCTGGACTTGATTCTGAAGTTGTTTAATGTGCTCAACTGCCCAGTCCA
ACATATCAGATGTGCTTGTTTGCTTGTCCATCTTGGGGAAAAGCTCCTGCAACTTCTTCA
TTCTCTCGCTAATCCGAGTTCGTCTGTTCCTCTCAGCAATGCTTCTTGGGTGAGTGGCAC
ATCCTCTTTTGGCACGGGTTTTACACAGAACTGTGTCTTGTTGAAAATCTTGTTGAAAAT
GTAAATATTTCTCCATCTCAACAGAAGTGCTAGGCAAGCTCATGTGGTGGATTAAACCAG
GCGCACGATTTCTTGGTTCGCCATCCTGATAATGGAAGAAGCACAACTGTTGAACCTAAG
CTCTGGCAATTGATTAATGTACACTAACTAGAGTTGCTACCTGAGATTCAATTCCCTTGG
GTGTTGATAACATCTTGAAGTCACCATTTCTGGTCCTTTTTAAGCAATTGTAAGAAGAAT
CATTCCAAGAGTCATTTTCTGCTATGCTAGGCATGTAGTTTGAACTGGAGGATTGAGCAG
ATGAGTAGTTGATGTGGTTATTGAAACCATCACCATTGTTAGCCCCATTACTGGCTTTGT
AGCTTCCTGCCTCCCTCATGTCAAACCCGGAGAAGAAACCTGCTGGTGAGCTGCTATGCC
TGATGAGATTAGAGGGGTTTCTCAACAGTTGCGTCTCTACGCCCAAAGATCCCATCTCAG
GAGCTTCATAAACCATCTGCTGAACTTCAAAGCTATTAGTTCCATTTTCATTCCTGCTTC
CCTGTTTTTGACTCTCGTCTCCAATCTCCTGCTTCATAAACTGCATACAATTCTTCAGAT
CGCGCGAGTCGGAGACTGAGTTACTACCCGACCCGTTGCAATTCAACATCGAAGAGAACA
TGGTTTCCGAGTCCGAGCTCGATGAACCGTCATTCAGCATGAAGCTCTCACCACCATCGT
TTACGCCCGAAAAAAATCCGGTGCTCTCCATCATGCCGTCGAAGAACGAGCTCGGAGCTG
AGCGATTCCGCATCAGACCACCGCTCTGGTGATCGGAACCCATGATTCCCCTGCTCTTCA
GAAACTCATTCTGCATAACAGAATTATCAGGAAACAGGAAGGTGCTGGTACTGCTACTCG
TCATCCCTCTGGAAATTGCTGCTTCCGAGCTAAACATAGTCACTGTTTTTCTTCAAGAAT
ATTTCGAGAAATTGCAAGAAAGTGAGAGGAAATCTATGGCCCTGAAATTTTTAAGCTGAC
CGGATTGGTTCAAATCCACATAGATTTCTGGGAAGAAAAACGAGGAATGGCATATGAGAC
AGAAAGCACTCCGGC
>Cj_contigs1.4_00121_01656
GTGTAATCAAGTTCTATCTACTTCTCCGACAGCATACTGCCACGTGAGTAGGCGACGTTC
AACAAACCCCCAAACTTTCCCTCGTGCCACTTTTATACTTGGCCACACCCTTTATGGCTT
TAATTATTTCATCTGTATAATTTTTGTAATTATTGTTCACGGAGTATATAATCCTCGACC
TCGGCTTCTTCACTTCACGAAATTGCAAAAACCGCCCTAAAATAAGCGAGAAGCAGTGTT
TATCAGATCGCCGGTGCTTTGGTGTTGTCGTTTTCATATGGCAACGACGGCGGCTGGGGG
TTTGGACTGGCGTCGGCCGGCTTTCGCATTCGTCATCCTTGTTGCCCTAATTTGCACTAG
CATCACAGCAGACGTTGGCGTAGATACTAAGGTGGAGTCTGTCAGATCCGATTGTCATGA
TTTTTCCGCCGATTTGGAAAGTCTCAGGTCTAAGATCCGTACTTTGGAATCATTTGTTGA
GGAGAAGGGTCAAGAACTGAATGGAAAGGATCAGGCGATTGCTGAGAAGGAGAACATCAT
AAAAGAGAAATCAGATAGAATTGCATCATTGCAAGCTGAAATTTCTTCTCTGCAGAAAAA
GGTGTCATTGGATGCTCGTGAGCTGGTCGGAAAAGCACAAGCACGGGCTGATCTTTTAGA
AAAACAGGCTGAGAGCTTTAGAAATGAAATTAAGTTGAAGAATGAGAAGAGTAAAGAGCT
TGAAGCCCAGAAAAGTGTAGTAGAGCAGCAACTGACTGAATCGAATACAAAAATACTGGA
ATTTCAGAAGATCATCGATGAACAGAAAGCAAACTTACAAAAAACTGAGCGGGCTCTTCA
AGTTGCTGAGGAGGAAATGGTGAGAGCACGTTTCGATGCCACTACAAAAACAAAAGAGCT
AGTGGAGGTGCATGGTGCATGGCTTCCACATTGGCTTGCAGTTCATTTAATACACTACCA
GGTGATTTGGGAGAAGCACTGGCAGGAACATGTAAAACCTGTTATGAATGTAGTGCTTGA
AAAGGCCATTGAGAAAAAGACCCAGACTGAAGCGTGGGCTGCACCTCATTTGGAAACATT
CAAAAGTAAATGGGTTCCGACTGTGAAAGAAAGGTGGCTTTTAATTACCACATATGTTGA
ACCACATGTTCATTTTCTCAAGACAAAAACTGTTGAGTTGTATGTAACATCCAAGGATGC
AGCAACACCACATGTACTCAAGGTTCAAGAAATTGCCGACCCTTGTTTTAAGAACATTCG
GAAATTCAGCAAGCCATACATTGACCAGGTAGCCTCTGCAACAAGACCTCATGTAGAAAA
AGTACGCGTGGCTGTAAAGCCTTATACAAAGAAGGCAGTTCATGCTTATGGAAGATTCCT
AGAGTGTGCAACAACATACCATCATCAGCTTCAAGGAAGTGTGCAAGAAACACTGAAGAA
ACATGAACTCACAAGAGCTCTTGCAACAAAGGAGCTGATCTGGTTTGCTGTATGTATCCG
CCATACATGAGAAATTAGCTCTTACTTTTTGTTCAATGGCAATGTTTGTATGTTGCAGGC
CTCTGCTATGTTGGCTCTGCCAATCTTTATTCTGTACAAAGTTTTCTCCGCCATTTTCAG
TGTGAAGGCCAAGCCATCCAACAGAAGTGGTAGCTT
>Cj_contigs1.4_00122_01685
AACGTCTAACAAAAATGACTTTGAAGATATAAGGTGTTAAGTGAAGGACAAAACAATTCA
TTACATGTAACCCCATTCATTGTCATAACAAGAGATCATCTTGAAAAAGTTTCCATTCAA
AGTTATTCCAGGCTTGGCATTAAAGATGTTGGACCTGGAATCACCAACAAAGTCAGTTGA
TACTACATCTTCTTCGCTATAACACAAGATACCCTTGAGCTTTCCTGAGACTCTTCCTTG
ATGGCAGCCTTGACATCTTCATAGGTAACACTTTTCTCTGTTCTAACAGTGAGGTCCACA
ACAGAAACATCCACAGTGGGCACTCTGAAGGACATTCCAGTCAATTTTCCATTGAGGGCT
GGGAGAACCTTCCCAACAGCCTTGGCTGCTCCAGTGCTGCTAGGGAGCTTGATAGCCTCC
TTGATGTCATCATAGGTGGCTTCCTTCTCAGTTCTCACAGTGAGATCAACCACAGAAACA
TCCACAGTGGGAACTCTGAAGGCCATCCCAGTCAATTTGCCATTAAGGGCAGGTAGTACT
TTTCCAACAGCCTTGGCTGCTCCAGTGCTGCTAGGAATGATGTTGAATGAAGCAGCTCTT
CCACCTCTCCAGTCCTTCATGGATGGACCATCAACAGTCTTCTGTGTAGCAGTGATGGAG
TGGACAGTAGTCATGAGGGCCTCAACAATGCCAAACTTATCATTAATGACCTTAGCCAAT
GGAGCAAGACAATTAGTAGTGCAGCTAGCATTGGAAACAATGTGAATATCCGGTGTGTAT
TCCTTCTCATTGACTCCCACCCCACAAACATGGGGCATCTTTGCTAGGAGCCGATATCAC
AACCTTCTTAGCACCACCCTTCAAGTGTGCAGCAGCCTTTTCCTTGTCAGAGTAGCAGTG
ATGGAGTGGACAGTGGTCATGAGACCCTCCACAATGCCAAACCTGTCATGGATGACCTTG
GCCAAAGGAGCAAGACAGTTGGTTGTGCAGCTTGCATTGGAGACAACAGTAAGCTCTGGC
TTGTATTCCTTCTCGTTAACTCCAACAACAAACATGGGAGCATCTTTGCTGGGAGCAGAG
ATCACAACCTTCTTAGCACCGCCCTTCAAGTGAGCAGCAGCCTTTTCCTTGTCAGTGAAG
ACTCCAGTAGACTCCACGACATAATCAGCACCAGCTTCAGCCCATGGGATCTCCTCTGGG
TTTCTGATTCCAAAGACCTTAACGTCTTGTTCACCAAAAAGAAGGGTCTTTTCGTCCTTG
ATCTTCAATTCATGGCTCTTCAATTGACCATGCACGGTATCATACTTGAACATGTATATC
ATGTAGTCGGTGGTGATGAATGGATCGTTGATAGCAACAAGCTCAATATCGTCTCTCTGA
AGAGCAACCCTCGCAACCAATCTTCCGATCCTTCCAAATCCGTTGATTCCGATCTTGATC
TTCGCCATGGCAGAGGTTTAGGCGTTCTAGAAAGGTTTTAGAGAGATGGTGTTGAAGGGT
AAAGACAATCAGATACGAGAGATGAAAACAGCGGAAATGCTTGGCTATGTATTAAAGAGG
ATATGGGGTGCGGTGGCACACGTGACTGCCTGACTGGTGGTCTTACTTTTCTTCTTAGGT
GTGCGAGTGTAGCCCTTGCTGTATGTCGGGTCGCCCAATGTTTTTTTACATGAGAGCAAT
AAAGT
>Cj_contigs1.4_00123_03162
ATGCCCAATATCCTGATCATTAATAAAACAACAAAGACAGCAAAATATAAAGTTCTGGAA
ACATTCTGCAATGGAAGCTCTCAACGGTTGGCCTTCGCAACTCTTTCAATCTCATCCTTC
TTCTTGATTGCATAACTGTTTGAAGAGCCCTTGGCAGCATTGATTAGTTCATCAGCAAGG
CATTCTGCTATTGTTTTGATGTTCCTGAAGGCACTTTGGCGGGCACCTGATGTAAGCAGA
TATATTGCCTGATTGACTCGGCGAAGAGGGGAAATATCAACAGCTTGACGTCTCACAACA
CCAGCTGAGCCAATACGAGTTGCATCTTCTCTCGGTCCACTGTTAATGACAGCATCAACA
ATGACTTGGATCGGATTTTGGTCAGTCAGCAAATGGATGATTTCCATAGCATGCTTAACA
ATCTGAATGCACTCTGGCGGGCACCTGAAGTGAGCAGATATATTGCCTGGTTGACTCGGC
GAAGCGGAGAAATATATCAACAGCTTGACGCCTCACAACACCAGCTGAACCAATTCGAGT
AGCATCTTCTCTTGGCCCACTGTTGATGACAGCATCCACAATGACTTGGATTGGATTTTG
GTCAGTGAGCAGATGGATGATTTCCATTGCATGCTTGATAATGCGGACAGCCATTAGCTT
CTTGCCATTGTTCCTTCCATGCATCATCAACGAGTTAACCAACCTCTCAACAACTGGGCA
TTGGGCCTTCCTAAACCTCTTTGCTTGGTACCTACCAGCAGTGTGTGGAGTATAGGTAGG
ATGCTTGGCGGCAGTAGCAGTTATATAGTCTTCAACTGACAAATCATTGACCTGAACATC
GTCGTAGCTCCAACGATTGAACAGCAAGATACCGGTTTGAACCTTTTCCTCCTGAGGAAG
CTGACCGCTCAATGCTATGGCTTCTTCCATCTTTTCCTCTCTCTCTCTCTCTCTCTCTCT
CTCTCTCAATAGAGTTAACCATCCTCTCCTGAATTGCAAAATACAACTTCTGGAAGCATT
AGCAATTCCTGTGGTAGGCTTGGGAGGTAGCACAGCTTCAAGAGCCTTGCATTGGTCAAC
AAACAGTGAATATACAGTTTTCCCCTTATGAATGACTATTGATGCATCGGCATTCCTTCA
TCGTTTATCGCCTTAAACTGATCGGGCTTAACCACTTCTCCATGTCATGATTTGATAAGG
AGCTGCCTATTATCCAAGTGTGTTAAGATGAACTGGAAACCACAGAGTGCCTCTGTTAGG
GTTAGGGTGTGCTCTACAAAAAGGGCATCTCCCTTTCGCTTGAACTTAGCATGTTCCCTT
TGTTGCAACACAAAAACTATGTCTCCAGTGATAGTGTCAGGAGATTCATCAGCCTCTCCA
GGAAATGTGATCTTCTGACTGTTCTGCATCCCCTTCTCAACAATTACTTCAAGCACCCTT
CTTCTCTTGCACAACTTTCTCACCCTTACACTGCCCACACCTGTCCTTATCATTAATGGT
CTCACCAGTACCCTTACACTCATTGCAAGGGTGCTGCATCTGCTGAATCATAGATGGTCC
AAGTTGCCTTATGGAAACCTTCATCCCAGAACCCTGGCAACCAGAACACTTCATCGATGC
ACCAGATTTGGACCCCTTGCCCTTGCATTTTGGACACAGCACATTTCGTGACAAAGACAG
CTTCTTTGAGGTTCCATTGTAGAGATCCTCTAAAGACACCTTGAGAGGGTGAACAACATC
CTCCCCTCTTCTTTGCCTACGGCCACGGCTGCTTCCACCCCCACCAAATGGGCTGCCGCC
AAAGAAGGATTGGAATATGTCAAATGGATCATGCATGCCACTGCCACCGCCCATTCATTC
CTTTAGTGCATCTTCACCATATTGATCATAAATCTCAAATTTTTCTGGATCGCTCAATGT
CTCGTATGCATGAGCAGTCTATTTAAACTGAAACACATTATCCAAATACAATATCATAAC
TGCAATTGACAAATAATTGAACCTCTATCAATCTCATCCTTCTTCTTGATTGCATAACTG
CAAGTCCAACCCCAAACAAAAGACATGTGAAGCAATAAAACAATAGAATAATGTAGCTTT
AGTCATCAAGAGGAACACATTTATTTTCAACTATAGAATCTAAGACACGTCCCTGCATAA
CTAACCTAACTATTTCATGGACAGAAGCTACATTTGCCTCCTCTAGATTGAGAAAATATC
CTTGAGCATCACTCTAGTGATGTGCACCGTTCTTGCAGCCATGGAAGAGTTCATATTTGC
CCACTGTTCTTGCAGAAGTCGCCATCATGTTCAGGGCCTCGTAGGAAACCATCTGCATCA
ATATCTAGAGTTTAAAGGAGTAGGAAGTTTGAGAATTCTTGAATTATTGAAGCACCTTCA
TACACAAACACACGAAGAAAAACTACATATATTATATATTATAAGAAGCAATCAAACAGA
TTTTCGCCATTGATTCTCATTTGTATTTACTGTGTTCATACCCCCGCCTCCTTGATTCAT
CATTTGATCATCATTTAGTATTCTGTATAAAACTAAATAATTAGGATCAGCCAAATAAAT
GGGATATAATATAAACAAGACAAAATCCCAATTTGCCAAATTCTAAAATTTACAGCCTTT
AAATGAAATACTGGAAGTCTAGAATACATCCAACATTCAATAGTAGTCATTGAACAAAAG
AAGGAAATTCATTGATAACAAGTATACATTAAAACTCGCAATAAACAGAGTAATAACAGA
CTTATTTACCCAACGTTAATCCCACATCTACAGAAGCAGAGATCCAAACTCCAAAGGGAC
AATTTTGGCGAAGGATAATCGACAACCCCTAGTTTTTGAATTCCGTACTAGTGTGTGCTA
AACCCACACTATGATTTGATCTAGTTAAAGAACTCCGAAGTTGTCTTCCCATCATTATTG
TTATAGGAAAAAACCGAAATAAACCCACAAAACTGAACCAGACGCACCCAAAATCCGAAA
AGATGAAACCAAACGCATCCAAAATCCGAAAAACAGTGGGTAGGGTCAGAAAATTCAACC
CCAAATCCGAATAGATTTGGGGTATTGAAACCAGGCCCACCTGACCAGCCCGTTGCTCAC
CACTACATAGGGTCTTAGCTAAAATCTTAGAGAGTATTGCAG
>Cj_contigs1.4_00124_01069
TCCTCCTCTTCTTCATCATCAGTGCTTCAATGTCCATCCCAAGCGATTCCATTGATTTTA
TCTCCTTTTAGCAAAAGAAATGTAATGTTTACACCTATCCTTGTCAAGGTCTCAAGGCGA
TCCTCCAAATTGAACCATATTTCTTCCAAATTGACTGATAGTGAACCTGGGAAACCCCTT
CTTAGCAAAGAGGTTTCGGGCAAGAGCAAAATGGAGGAGTATAACATATCTATGAAGAGA
ATGATGAGGAATCCCTATGAGTATCACCATGATCTGGGTATGAACTATACATTGATAACT
GAAAATGTCATTGTGGGTTCTCAACCCCAGAAAGTTGAAGATATAGATCATTTGAGGGAG
GAACAGAATGTAGCATATGTTCTGAACTTGCAGCAGGATTCGGATATCGAGTATTGGGGA
ATTGATCTCCCCTCTATAGTACAAAGATGCGAAGAACGTGGAATTCGACACATGAGAAGC
CCTGCAAAAGATTTTGATCCAGATTCGTTGAGGAACATATTGCCAAAAGCTGTTTCATTA
TTGGAATGTGGGGTTTGGGAAGAGATGGGAAGAGTTTATGTGCATTGCACAGCTGGATTG
GGGAGGGCTCCTGCTGTTGCAATTGCTTACATGTTCTGGTTTTGTGACATGGATCTAAAT
GCAGCATACCAGATGCTGACTTCGAAGAGGCCGTGTGGGCCGAACAGAAGAGCCATACGT
GCAGCCACTTATGATTTGGCTAAAAATGATGCTTGGAAAGAACCATTTGAGAATCTTCCG
GAACACGCCTTTGAGGGCGTTGCGGATTGGGAAAGGACACTCATTCAAGATCGTGTTCGT
GCTCTCCGATATTAGCTCTTTTTCTTCTTGTTTTTTTTTAAATAATGTCTGAGGATCACA
AGAGTGAAAGGAAAGCCCTAGGAAGGGAATCTTAAAACTATGATTACACCCAAAACTGTA
TTCATCTGTTCTGCAAATAAATTGTATTGTAGCATTTAAGAAACATATGACAAACATGTT
CATGTATCTTCTGATTTGGATTGTATAAATAGCACTATTAATACTCTTA
>Cj_contigs1.4_00125_00589
AGAACATTCTTGAAACTGTTGGGGCAGGGTATGGAGGCAGATTTTAAACTTGCCAGAAGG
TACCTCAAGCATTGGAAGATTCTATCTGCAGAAACTTTTGTGATAATGGGATTATATGAG
TCACAACACAGATAGCCTCTACATTACAAAGCGTATAGGTGTGGTTAGAGCATCTGATGA
CTTTTGGCCAAGAGATCCAGCATCCCACACCATTCACATTGCATCAGTTGCATACAATAC
CATATTCTTGGGAGAGTTCATGCAACCAGATTGGGATATGTTTCAGAGTTTGCATCCAAT
GGCTGAGTACCATGCTGCAGCACGGGCAGTGGGTGGCTGTGCTATATATGTCAGTGACAA
GCCAGGGCAGAGCAACGTTGATGTATTGAGGAAGCTTGTGCTTCCAGATGGATCAGTATT
GCGGGCCAAACTTCCAGGAAGGCCAACAAGGGATATCTTGTTTTCTGATCCTACAAGAGA
TGGAAAAAGCCTTTTAAAGATTTGGAATCTAAACGAGGTTAATGGAGTTGTTGCTGCATT
TAACTGCCAAGGAGCCCGGTGGTGCAGAGTTGAGAAAACAAACATCATC
>Cj_contigs1.4_00126_01527
CCATTGCCAAGCAGACACGTATACTTCTGGATATGTATCCGCCTTTCTTTCTACTTTCAA
AATTGACAAGTTCCCAACAAAACCCAGCTTAGAGAGAGAGAATACTCTCAACTCAGAAAG
CTATGGAGGATAAAGGATTCAAATTAGATAAATGGGGCTATGAAATCAAAACCTATTCAA
ATTCATGTGTTGCTGCTATAAATTCCTATTATGACCAGGTAATTGGCTGTGGAAGACAGA
GATCGGTGATTTTGGAAGCTCCGAAGCAAGACCCGAGTTGCGTTTTGGGTAACATATTGG
CTGCCCACTACCTTTGCTCTGGCGACCCTTCTCGTGCGCCGCCGCTCCTTCACGCTGCCA
TCTCTAATCTTGAAAATGCAAGCTCATATGAAAAATCTGTTTTTGAGGCTGTCAATTGTT
TAATTTCGCCAAACAGAGACGATGAGTTGGCTGTAGAGTTGCATTCTCAGTTGCTAAGAG
ATTTTCCAAAAGATCTGGCATCTCTGAAAAGGGCTCAACTGCTATGCTTTTATATGGCGC
GGCCCGATCTTTCTTTGGAACTCGTTCAAAAGGTCGTACCAGCAAATAAAGAAGAAAATT
ACATATATGGAATGCTTGCATTTCCTTTATTAGAACTTGGTCAATATGCTGATGCAGAGA
AAGCTGCAAAGAAGGGGTTTGAGATCAACGGTGCAGATCCATGGACTCAGCATGCTTTAT
GCCATGTTTATCAATACGAGTGTCGTTTTAAGGAAGCGGTGCAATTTATGGAGAAGTGCT
CAAGTTCATGGAGTACTTTGTCATCTTTTATGTATGCATCCTATTTTATATATTCCCTCC
GTTCTCTTTTATTGTCGCCTTATATCAAGTGAGTATAAATTGCTCATTTTCATCATTACC
CTTTTATATATTACTCCCTCGGGTCCATACAACTTAATACAAGTTACTTTTCATAAAATT
GCACAAACTAATAAAAGTAATTAATGTAATTTGAAATTTGATGGACTTCCAATTTTGCCC
ATGCTAATAACACCAAAATGACGAAATGCTCTTAAGCCTTGTTAAATGAACACAAAGGAG
TCATATATATTTAAAGTGTTTAGTAAGGGCAAATTAAGAAAAATAATAAATACTTCATTG
GAATGATGCAATGCCTTATAATAAGGACAGTCAAAATCCTCTAAATTATGTCTTATATTA
AGGACCAACCAGAGTACTTTAAAACATTAATATAGGTATTCTAGTCATATTATACTCCAT
TTATTCCTTATTATAAGGCATATTTTAAAAATAGTCCATCATCCTATGGTTCTTGAGCAT
ATGGTTCATGAGACATAGTGGAGGAAGAGGAATGCGGTGATTGAACTCGAGAGGTTTTCT
ATTGGTTCATGTATCCGACCTCATTGATTTGGGATTAAGGCTTGGATGTTGTTGTATCCT
TTTTAGTTTTTATAAGACATTGTTTTCTCCTATGACATTTACTGATTTGTTTTTTCATTT
TTACCCCTAATAAATATTTTGTGGATG
>Cj_contigs1.4_00127_00205
ATTCATTAGTAATATTGTTATGTCCTATGTTCAACACCTTCAAATTGCTCAGTGCCGCAG
GTGGACAAAAATTAAAATTAAGATGCAGAATTGATTATCTATGATGCAGATTCTCTACGA
CTATCAACCTACTTAAAAATTTATCGCAACTTGCATCCTTCATGGAGGTTCTACCCATGT
TGAGATGCTCTGGTGAAGAAAGTGC
>Cj_contigs1.4_00128_01420
GATCCTTTGGACAGTTTGAAGAAATACAGAGGCGTCTATGACATTAGAAACAAACACTAC
TGGAGTTCCACTGCTTTTACAGGTAAATATGGCTATGGTATTGCAGTTGTGTGGCTCTTA
TGCGGCTTCTTCTATGGCCTCTTTCTTCTTGCAACCAAATATTGTTGCAAAAGAAGTAGT
CGAAGGAAGCTCAAGAAGAGAGTCCCTTGTCAGAAGCAGTGTTATCTCTGGCCTTTTCTC
TCTGCAATCTGCGTCACAATCCTAGCCGTGGTTGCATCAGGTCTAGTCCTAGGTGGGAAC
GCGAGGTTTCATTCGAGAGCTGCTAAGGTTGTGGACATTATTATTGATACAGCAGATGGT
GCATCAGGCACCATATACAACACAACTCACGCCATGAAAGAAATGAGTAAAGAAATAGGA
GCCACAGATCGAGGTTCTGAGGCTACTCGTTTCCTCACTTCCACGTCTAAGAGCCTGGAC
AGTCGGGCTGCTGATATAGAAAGGCAAGCTAGGAAACACCGAAGGGCGATAGAGAAAGGG
CTGAAGATTGTATACATCATAAGTACTGCCATCATTTCACTTAACTTGGTTGCAGTGATT
TGTCTCTCAGTGTCTGGAATCCTCAAATTCACAAGGACTCTTCACTGGCTAATTGTTCTT
TGTTGGATACTCACCATACTCTGCTGGTTATTTTTTGGTGTTTACTTCTTCATACACAAA
TTTGCAGGAGACACATGCACAGCTTTTGAAAGTTTCCAACAAGATCCCCACAACAGTAGT
CTAAGCTTAATTCTTCCTTGTGATGAATTGGATTCTGCAAGATCTGTTCTAGGTGATGTT
AGCAGTGGGATTTATAGGCTTGTGAATCAGGTGAATGAAGATATATCCAAATCGTTTGGA
AATTCTGCACAAATCTGCCAGCCTTTCTCAGAACCACCCGAGTATGCATACCAGCCTGAA
AAGTGTCCATCTAATTCAATTCGCATAGGGGACATCCCTAAGTTATTGAATGTGATGACT
TGTACGGACCCTGACTGCAAAGGGGGGATTTTGATCTCAAAGAGGGAATTCAACACAATC
AATGCTTATGCAACATCAATTCAGAACATACTGAACGTGTACCCGGGGATGGAGAGGCTA
GTCGGGTGTAAAACAGTGAACGATGCATTTTCTGATATTCTTCAAAATCACTGCAAACCT
TTAAAGAGGAATGCCCATTTGGTATGGGGATCACTGGTTTTCCTTTCAGTGGTAATGGTG
GCTGTGGTTGTAATTTGGAGTGTTGCAGTAGCCCAAGAGCAGAGCCACTGTGGGTCCCTC
AACAGTTCTGTGAAACCCCATCATGCAGGTGATCGAGATTTTGGAATAGTTTCGAAGGAA
ACTGCCACTGAATCTGTTCCAGATAACACAATTGTGTAAA
>Cj_contigs1.4_00129_01113
GTGCCATTGCAGAGCTCCAACAGACGCTTCTTAGTATGCCTGTGGAGGTTGTTGGTTCTG
CAGCAATATCATCAATCACTAGTCTTTCATTGGTTCCATTGAACCCTCCACCTCTAATTT
GTAATACTCAGTCATTAAACGAGTCTAGGGATGTTGCCAAAACCCTCCTACTATATGCAA
GGTGGATACATTACACTGGTCAAAAGAAGAAGGAAGATGTTATAAGTCTATACTCTAGGG
TGAAGGAGCTCCAACCCAAGTGGGAAAATGGATACTTTTATATGGCAAAATATTGCGATG
AACTGCTTGTTGATGCAAGGAAGAGGCAGGAAGATAAAACGGAGCCCCTTTCCAGGGTGC
TGCCATCAAATTTCAATCCAGTTTCTTCTACCAGCATGAATGCTGAGAAACCATGGTGGT
CTGATCTACCTGAGGTACTGTTATTTTATGCAAAGGGCCTTCACAGGGGTCACAAAAATC
TTTTCCAAGCACTTCCAAGATTATTAACTCTTTGGTTTGACTTTGGGAGCATTTACCATC
GAAGTAACACAGCTTCTACCAGAGACATGAAAGCTGTACAGGCAAAGGTTATGAACATCA
TGCGGGGTTGCTTAAAGGATTTGCCAACCTATCAATGGTTAACTGTTTTGCCACAACTTG
TTTCTAGAATTTGCCATCAGAATGAGGACACTGTTCGCTTGGTGAAGCACATAATTACTT
CTGTTCTACATCAGTATCCTCAACAGGCTCTTTGGATCATGGCTGCAGTCACAAAATCGA
CAGTCCCTTCAAGGAGGGATGCTGCTGCAGAGATTATTCAAGCTGCTAGAAAAAGATCTA
CTGCTGAAAGGGGCGTGAACTCTTTGTTTACACAATTTGCTACTCTGATTGATCATCTAA
TCAGGCTGTGTTTTCATCCTGGTCAACCAAGGGCAAAAACTATCAATATCTCAACCGAAT
TTAGTGCTTTGAAGAGGATGATGCCAGTAGAGATCATCATGCCAACCCAGCAGTCGCTTA
CTGTCAACCTACCCTCGTATTTTATAAATCCAACCGATAGTGTTGCAGCCGATACATTCT
CTTTGACAGATCTTCCTACTATATCTGGAATTA
>Cj_contigs1.4_00130_00243
CTATTGCAAGGCACCGGCGACACCGTGCATATGACTTCTTGGACTGTCTCTTTGAAAATG
ATGACCCTTTGGACTGTCTCTATTCCAAGGTGAAGAAGTCCGATATTGAAAGCCAATTTA
GCTTTATACCTGCAGAAGTTTTTGGGCCTGTTGGATTAGCTCCAGCTGAAGCCTAGATTG
AGCTTTTTGTTGCTCTCATTGATGGGGACAGAGAGGCAGTAAAAGGAGAAATGTTTGACC
CAT
>Cj_contigs1.4_00131_01704
GATTAGCAAAAATATATATATATAATTTTACAGGGATTGAAAACAAAAACTATTATATAT
ACAAGGATGGATAACAAAAATACCAATAATTGTATAAAGACCTAAAACAAAACTATTATA
TTTCCAGAAACAAAACAAAAAACATATTTAAATCTAGAAAATAAATTAAGTGTTACGTTT
TTCTAAAATAAATAAATAAATAAATAAATAAAATACCGACTTTATGTGGAGAGTAGTTTA
GTGGAACTATGCCACGCCAAAATTGGCGTAGAAGGAAGGCAAAAGAAACATAGCCTAAGA
CCAAGCTTCAACATGGTACTTACCAGATCTTTCCAACGCCCAAAGCCTCCTCACCGCAAC
TTCCCTAGAAACCTCGCCTTCTTTTGATACAATTTCCTCAAATGCCGAAAAGACATCAGA
AGGCATTTTGGTTGCAGAGCCAGCAACGTAGACAGTGGCCCCCTCGGCCAACAGACTCCA
CACCTTCAAACTTTGCTCTTTCATTTTGTGTTGCACATATACCTTCTGAGGTTGGTCCCT
CGAGAAGGCAACAAAGAAGCCTCCTCCTTTCTCTTCCGAGAGGACCCCACCATCCTGTGA
ATGAGACTGCCAAAAATCTCTGTGCAAGAAGTCGTTTTCTTCATTTCTGCAACCGAAGAA
GAAAATAACAGGAGCTGTAATGCAGGATTTACTCTGCAGAGCTCTTTCCTCCACGAATGC
ACGGAAAGGTGCGCACCCGGTCCCCGGTCCCACAAGAACGAGAGGAAGTGAAGGTGGTGG
GGGAGGAAGAGAACCTTTATGAAACCATACCGGTATAAGGGCTCCTCGTTGAGGATCGAG
TCCAGCTAACCAAGATGAGCAAAGACCCATTCGCTTCCTTTGATAAGGTGTCCATTCGAC
TACGCTTACAGTTAGATGTACTTGGTTAGGATGAGCCAAAAGAGAGGAAGAGATGGAATA
TGCCCTTGCTTTTAATGGAGGTACCAATTGAATTAACCATTCAAATGGCATTTGAACAGA
TGGGAAATCCTCCAATACCTCCAGTATCGTTCTCCTTTCCTTCTGATACACATCATCTCT
TCCTTCTGATGAAGAGAGATACTGAAGTCTCTCCTTCTCGCTATCAGATGTGGCAAAATA
ACTCATGATCCACTCACCATGTGCAACACGAATAAGATCGCCCACAAAAGCTTCACCTGG
CATTTCATGTGCACTTTCATCAACATTACATTTGAATGGTACATCCAGTGGCATTTTCAT
CGCACCAGGCTTTCATCAAGGAATTTCTTATTAAGACCCACAAGTACAAAATTTATGTGC
TTTGAATGATGATCACCACATGTCTATTCGTCTGCCAACAAAACTCTTCATTATGGAGAC
AAGAGCAACTCAAATACCAAATCAACCACACCTCAAAAAAATAGCGTCGAGGTGAGGCTG
ACGCAATGTCCATAGTGAACTCTACAAAAGTTCTTAACTGTACAGGGATCATTAGAGTAC
TTATGGAAGTATCAGCAAGTTTTTGGTCTTTATCTCTAGCATGCACTGTGATGTATGAGT
TGGGGTTCAAATTGCAGCGCTTTATGAAAGCATCCACTGAATCAGCACTTTGACCAGGTA
GAACCTCAAGAACATCACCAACTTCATACTGGATTGAAGATGAAACAGGTTCGAGTTCAA
GGTGGCGTACATCTTTCCCACAGC
>Cj_contigs1.4_00132_01331
TATTCATTGAGGGCGGCTGGTGTTGGGAGATTTCAAAAACAACTTGTTTGTTGTGGAAGA
TGGAGATCTGCCACTGAAGAGCACCCCTCTGATTCACTCCTAAGCACCTCAGCATGCACA
CACACTAAAATGGAGAATGGTCTATTGTGCAAGGTAATTGCCTAGATCATTGTATTACTA
TTATGACTCACTCAAAATTATCTACATCTTGCATTGGTTATAGAAGATCGATCACTTTTC
ACTTCCGCACGCTGGCAATGAAGTCTTTAGCCTTGGATGTATGAATTTGCTGATAATGGC
ATATATTCATTGAGGGCGGCTGGTGTTGGGAGATTTCGAAAACAACTTGTTCGTTGTGGA
AGATGGAGCGTGTATTTCGGTAATGGGAGATGGAGCGGTGACATCGGTCGCCCTCAAGAT
TTCGCAGTTATTCGAAGCAAAGATAGACCCGCCATGGCAAAGTTACGCAAGGAAGGCTAC
TGTGCAGAAGCGATTCAAACTTTAGTTTGGATTTCAAATCTATTCACTTTTATCAGTGAA
TATAGTGCAGAAGCGAATCAAACTTAAGTATGAAGCCCAAATCTATTCACTTTTATCAGG
TGGTCAAAGGAAGTGCCGTAAAAACTACTCTGAATGTACATATTCAACCAATACATCATA
TGACCACGGATTGCTAAAAATTAGTTCCAGAGGGTGGCACAATCCGTGGTGCCTATAACC
CAATTTGTTCAGAGTCCATCGAAATATCAGCTGGGTGAGTAGGAACCGACCATCCGCAGA
TCCTCCACCCTTTTCATCTGGGTCGTCTCCTTCTATTTTGAAGCAGTTCACGGTTTATGG
TCTAGCATTCCAGAGGGCGGCACAATTTGTGGTGCATATAACCCAATATGTTCAGAGTCC
ATCGACAGATCGGCCGGGTTAGTAGGAGCCGACCATCCGCAGATCCTCCACCTTTTTCAT
GCTGCTAGAAGATTCTGCAAATGGCCCATGTGTGTGCACGAGTCGTTTTGATGCTGTGTG
CACGAGTCGTTTGAACAGAAGTTTGTACACAAAGGAATTCGACGATTCTTCTCGCTCCAT
AAGATCCAGATGCATGTCTTTCAATAGGGTATCACATATCAGATTTCGCAGCCACAATTA
GGACTCTACAGCTTTCTTGCTTCTTTTCAAAATAAAGGTTACTTCCAGTAAGAACCTACT
TTCATTTAAATGGTACAATGCTCACAAGGAGATTCTAGGGAAAAGATGAAGATTCATCAA
GGACATCTTAAAGTTGTGATGAGAAGGATATAATGGATTACAAGATATCTGAGGGTGCTA
ATGCTGATGAT
>Cj_contigs1.4_00133_02788
GGAAGAAATGACAAGACACACCCTTTATACGGTGATGGCCTGAATGCTTTATCGATGAAG
GAGTTAGATACATTGGCAAGTATTCATGAAGAAGGTTTGAGGCAAATACACACCATCCAA
CATCAGAAAGAAAACCCAGCCCTTAGATCCTAGCTCGATCGTGTGTGTGCCCAGCTCACC
AAACTGATCCAGGAAAGGAGACACAATCATATTGACATCAAATGGTTCGATAAGGAAAGG
CTTGTTTAGAGGATGGATGAGAAATGCAGAATTCAAGATATCATTGGAAACATCAAGACG
GAGAAGAAGTTGAGAAAGAAAGCCAAGCGACTGAACAAGAAGCTCAGTAGTGAGATTTCA
GGCGCAAAGGCGTCGCTAACAGTTCAATACCATCCTGGGTCTCATGGAAGGCACTTCCAA
GCCTGACTATACCACTGATGTAAATATCTCCACATATGCCCCTGTCATGTTCTTTTGAGA
GAGAGGATGAAACGGTGGGTCTGTTATGTTGGGGTTTTTATGGTTGCCTTTGCTATTTTG
ATCTTCCTTTTCCTCGGATCTGTTGAGGGTTTCAGCACAAAGAACCAGGCATGCACCTAT
GATAGCAAAAAACAGTGCAAGCCTGCACTTGCCACTGCTATCTTCAGCACTATATCCTTC
TTGCTGGGAGCTGTTACTTCTGTAGTTTCTGGCTTTCTTGGAATGAAAATAGCAACTTAC
GCAAATGCCAGGACTACCTTGGAGGCTAGAAAGGGTGTTGGGAAGGCTTTCATCACTGCG
TTTAGGTCTGGTGCAGTTATGGGTTTTCTTCTTGCAGCTAATGGTCTTTTGGTCTTGTAC
ATTACTATCAATCTGTTCAAGTTGTACTATGGTGATGACTGGGAAGGCCTGTTTGAGTCG
ATCACTGGCTATGGGCTTGGTGGATCTTCTATGGCCCTTTTTGGCAGAGTGGCAGGGGGT
ATATACACAAAAGCTGCAGATGTTGGAGCTGATCTTGTGGGCAAGGTTGAGAGAAACATC
CCAGAGGATGATCCTAGAAATCCAGCGGTGATTGCTGACAATGTTGGCGACAATGTTGGT
GATATTGCTGGCATGGGATCAGACTTGTTTGGCTCATATGCAGAGTCATCGTGTGCTGCT
CTTGTTGTTGCTTCAATATCTTCCTTTGGGACCAACCACGAGTTTACACCCATGCTATAT
CCTCTTCTTGTCAGCTCTGTGGGCATTCTAGTTTGTTTGCTCACCACCCTTTTTGCTACC
GATTTCTTTGAAGTGAAGGCTGTAAAGGAAATCGAGCCAGCATTGAAGAATCAACTCATA
ATCTCCACTGTCCTGATGACCTTTGGCATTGCCCTTGTTACCTGGATTTCACTTCCACAC
ACCTTCACCATTTTCAACTTCGGAGTCCAGAAAGAAGTCCACAGCTGGCAATTGTTCTTA
TGCGTTGGTGTTGGCCTGTGGGCTGGTCTTATCATTGGCTTTGTCACAGAATACTACACC
AGCAATGCTTACAGCCCCGTACAAGATGTTGCTGATTCGTGCCGCACGGGAGCTGCCACC
AATGTAATTTTCGGCCTCGCTTTGGGTTACAAATCTGTTATCATTCCGATCTTCGCAATA
GCAGTCAGCATCTTTGTCAGCTTCAGCTTCGCCGCGATGTATGGCATCGCGGTGGCTGCC
CTTGGGATGCTTAGCACTATTGCAACCGGGCTGGCTATTGATGCGTACGGCCCGATCAGT
GACAACGCTGGAGGCATTGCAGAGATGGCGGGAATGAGCCACAGGATCCGTGAGAGAACC
GACGCCCTTGACGCTGCTGGAAACACGACTGCTGCTATCGGGAAGGGATTTGCGATTGGA
TCGGCTGCTCTTGTGTCGCTCGCCTTGTTTGGTGCGTTTGTGAGCCGTGCTGCGATTTCA
ACCGTGGATGTGCTGACACCGAAAGTGTTTATCGGTCTGCTTGTGGGTGCGATGCTTCCT
TATTGGTTCTCTGCCATGACAATGAAGAGTGTTGGCAAGGCTGCGCTTAAGATGGTTGAG
GAAGTGCGGAGACAGTTCAATACCATCCCGGGGCTCATGGAAGGCACTGCCAAGCCCGAC
TACGCCACGTGTGTCAAGATCTCCACTGATGCGTCTATCAAGGAGATGATTCCACCTGGC
GCTCTTGTCATGCTCACTCCACTTATAGTCGGGATCTTCTTTGGTGTGGAAACCTTGTCT
GGCGTCCTTGCTGGATCCCTCGTCTCGGGTGTACAGATTGCTATCTCTGCATCCAACACT
GGCGGTGCGTGGGATAACGCCAAGAAGTACATTGAGGCTGGGGCTTCGGAACACGCAAGA
ACTCTCGGTCCCAAGGGGTCTGATGCACACAAGGCGGCTGTGATTGGTGACACTGTGGGA
GACCCTCTCAAGGACACATCGGGGCCGTCGTTGAACATTCTTATCAAGCTTATGGCGGTT
GAGTCGCTTGTGTTCGCCCCGTTCTTTGCCACCCACGGAGGTCTTCTCTTCAAGATCTTT
TGAGAGAGGATGAAACGGTGGGTCTGTCTCTCTTGCTCACCGAAGTGTATTTCTCTATTT
TGTTTTCCCTTCAATGTCTTACTTCAATGTCGGAAGAACATTTTCTGTTTTGCACATCAT
TATATTTTTCAGAGAGAAATGTTCACCAATAATGGCGATAAATCTTCAAGGGTTAATTTC
AATTTGAATGTTAAGTGCTAATTGATTTATTCTCTAACGTTTAAATGCCTCTCAGGTGAT
TGCTGACAATGTTGGCGACAATGTTGGT
>Cj_contigs1.4_00134_02567
ATTAAGGGTATGCCCACGCTACTTTCGCCATCCTTGAGGACCTAATTAAGGGTATCTGAC
TCTTTACCGGCGGAGCCGGTGAATCGGGTTTTATCTCCAAGGTCGTCGACAAGATCTGCC
GCGAGATCAAGTCGACCGATCTTCAGACGAAGGCAACAATGCTTCACCAGTGATTTGGAT
GATGGTGTTTTGGAGAATCTGAGAAGCAATTGAGGGGCTCGATGTTGGATTCTTGAGTAA
TAACGTCGGTGTTTCTTATTCGTTCGTGACATTATTCCATGAGGTTGATCATAAGCTGTT
GACTGATCTGATAAATGATATTTGGGTGGTATACTTACAGTGACTGGTGATGTTCTTCCT
TGCTTTGATGCATCAAGTTTGTTTCTTCCTGATGATGCATCCTTCATTGTCACTATTCCT
TTTACCCTAGACATTGCTTCCAACCATGGTGTTATTGTAGCATCATAGGCTGGGGTTTCT
GATGCGAACGTTTCCATCGATTTAGTGGAGAATCTTCTTCAGACACTCTGTATAGAAGAG
ATGATTAAATATGAGGCTATTCTTGATGATGGTAGGACACTACTTGATACATGAATAGTT
GCCATCAGAGGTAAAGCCTGGGTGCATCTTGTAACCCTTGCCTGTTCCTGTGAACCAATA
ATTTCAGAACTTTTGGAAAGAAAAAAAGAGGCAAGTTGTCGGTTGTGTTCATGAGAAAAC
AATTCTAGCTATTTATGTTTTAGCATTTCTATCTATGAATTTATATACTTATCTATATAA
GCTGGTGGAATTTCTGACTTCATTTGATTGATGAGTGTTATTGCTTATTTGCTTCATCAT
TGTCACTGTAACTATGGATTTTTTTTTTTTTTGCATCATTTGTTAAAATGTAGGCTTAGG
CTTTCTTGTGTTGGTTTCTCATTGTGCTGATTGCAGGATTGCTATCCTGAGAGGCTTGGC
AAGTTATTCATAGTCCATGTGCCTTACATATTTATGACTACATGGAAGGTTATTTACCCA
TTAATTGATAGCAGAACAAAGAAAATGGTACCTACCCAAAATGAATCCATTTGATTTTGA
GTTAATATGCATAAAAATTTATACTAGTACTCCCTTCTCAGCCATATGTTTGAAACATTG
TAAAGAATGCAAGTTTCACACTGAGTATCCAAGTATAAGCACAAGATCAGCTAATCTATA
ATCCCCCACCAAGAGATCTATAATGTTTAAATATCATTTATTCATTTTGTAGATTGTTTT
TGTTGAAAATAAGAAACTGAAATTAACCCTTCTTCAAGATATTGATGAGAGCGAGCTTGC
ACAGGTATATGGTGGCAAACTGCCTTTGGTTCCTATTCAAGACTACTAAACAAGGATATC
CTTTATAGAACCAGTAATTCTATTGTGAGAACCTTTTTCACAAGCTTACCTCTTATGGAG
GCCACTGCAGAAATACCTTGAAGGCTCGAATCACCAATTTAACAATTGATATATCTACGT
TATAAGATCTTAGACACCTATAATAACCTAATATTGGTGTCTATGTTGCAAATTGTATAT
GGAGTTAGCATAAGATTTCATCTAGACTAAGATTGTAGGTGAAATATTGTAATTTCATCT
GTCATCTGTCAAGGGATCATTGTTTGTTTTGATAATGAGAAATCAAAAAGTATATTAAAT
GATATTACTTACCGTTTCATCAAGTTCTGGTTCGATTTTCTTGGTTTGGATCGGAAGAGG
ATGAATGGGTTAATGTTCGTAGAAATGTGAGGCAGAGGTCTCTTCCCTGTGAATCATCAG
AACATGTAGCAGTTCTACCCGAAGATCTAATCTTTGCATCTACTCAGTGAATCAGGTGGT
TGAAGGGAAGAATTAATGGCGTATAAGGTGGATCACGAGTACGATTACTTATTCAAGGTT
GTATTGATCGGCAACTCCGGTGTTGGAAAATCATATATACTCTCCAGATTTACCCGAAAT
GAATTCTATCTTGAGTCTAAGTCTACCATTGGCATCAAGTTTGCAACTAGAACCCTCCAG
GTATGTTGCCTAGGCTGTATTTTTTATTCTTGTCTGCCTAGCGTGGCATTATCGAATTAA
ACGGTGTTGGTAGAGGAAAAACCCATGAAAGCACAAATATGGGCGACGACGGGTCAAGAG
AGGTACAGATCCATCACGAGCGTGTACTACAGAGGAGCGGTTGGGCACTATTGGTCTATG
ACATAACGAAGAAGCAAATGTTGAGAATGTGCAGTTGTGGCTCCGCGAACTCCGGGATCA
TGCCGACTCTAACATCGTCATCATGCTCGCGTGGAACAAGACCGACCTGAACCACCTTCG
GGCCGTGTCAGAACAAAATAGTGGAGCAAAAGCTCAACTAAATTTTGGCTTCAGAAAGTT
GGCTAGACCGTTTGGCTGTGCTATAGCTGTATCATCGATATAGAGTTATCGTTATCTTAT
ACAATGTCTTGTATCTAAATTAATGACTTAGTCACGTTTTTATTATGTTGTATTAAATAT
TAGGATCACATTATTTTGTTGTATTTGAAAGTGTAAATTGACGACAT
>Cj_contigs1.4_00135_00366
TTAGCAGTCCGAGGAAGAGGCGGGCGTGCTGAAGGGGGCTGCTGTACCGCTGAGTCTGAA
CTAGGAGCTGCTGCAGTACCACTGTATCACCTGCTGGGGCCTTACCCTTGTCAATAGCTG
GCTGAGCATTACCCAAACTCCCCGGATTCATCTGCCTATCTGATTCAACAAGAGGGGCTG
CCTCTTCATTAAGAGCTTCCTTCGAAGGGGTTAGACCACCTGGCTGCCTTTGATTCAACA
CTTTGCAAATGAATGGATTATGGCCAAAAGTTTTACAATGGCACGGGACACCCGAAGGAA
GACCGGATCCTCTGCCCGCAGGCTTTTAGATAACATCCTGTCAGCCTCTCAAATTCAGAA
ACAATA
>Cj_contigs1.4_00136_00772
TGCAAGCCAAACAGGGTCGAGCCCCCTCTCTCCCCATGTGTTTACACTTTCGAAAGGAAA
ACGTGTTGACAGTGGTAAAGATGGAGATTCATTTGACATGGACATGGTGAATACCTTCTT
GGCTATATTTCTAGCTAAGGGTAAATTGAGTTTAGCCTGTAAACTATTTGAGATTTTCAC
GAATGCTGGTGTTGATCCTGTGAGCTACACATACAACTCTATGATGAGTTCGTTTGTCAA
GAAGGGCTACTTCAAGGAGGCATGGGGGGTTTTTGGTCAAATGGGAGACAGTGTTTGCCC
AGCAGATATAGCCACATATAATGTGATCATTCAAGGCTTGGGAAAGATGGGAAGGGCAGA
TTTGGCAAGTGCTGTGCTTGAGAGACTAGTGAAACAGGGGGGTTACCTTGACATTGTGAT
GTATAACACTTTGATTAATGTACTGGGGAAAGCTGGGCGGATTGAGGAAGCAAACAGGCT
TTTTCAAGAGATGAAAAGCAGTGGGATAAATCCTGATGTTGTCACTTATAATACTCTTAT
TGAAGTTCACAGCAAGGCGGGGAGGCTCAAGGAAGCTTACAAGTTTTTGAAGATTATGCT
GAATGCTGGGTGTGTGCCTAACAATGTCACTGACACTATTCTAGACTTCCTTGAGAAGGA
GATTGAAAATGTGCGATACCAAAAGGCATCAATTAAAACCCCTTCCTTATGAATGGCTTG
CTGCTTTCACACTCCCTCCCTTTAGAAATAACTGTTCGTTGAGAAAAAAAAA
>Cj_contigs1.4_00137_01363
CAACAAAAACCATTTCGAAGTGATCTCGCTGGCCTGAATCGGTAACATAAATCATCCACT
CTGCTTTTTCTTCATTAAGCCGATACCATATAGCAGCAAGATCAGTTGAAGAGTAGTTGT
AACCGCCATCACTCTTTACAACAATGAGTGGATGGCTTTTCCCTTCAATGAAGATGACAC
GAGCACCATCGCTTTCTTCAATCATACCCTTTTCGTCTAAAAGCTCTATAGCCTTTGGAA
TAAAAGGATTGTAAAAGCTTTCTCCCATCTCTTCCAAGTGTACTCCAAGTATATCATAAA
TTTTTTGAAACTCTTTCCGACTAATTTCACAGATCTGTGACCATGCTTTCCTGTAGGCCT
CATCCCCGCCCTGAAGACTGACTACAGCCCTCTGTGCCCTTTCCTTGAAAGCAGGATCGC
TGTCAAATCTTAGTTTTGAGGCCTTATAAAATGCCTCTAAATCTCCAATGGCTTGAGCAC
TAGCAGATTCCCAGTTTGGAAATTTTTCAAAAAGGTATGTGATTAGCATACCAAACTGTG
TACCCCAGTCACCAACATGATTTCTTCGAAGAACTTCGACATTAGAGAACTCAAGCATAC
GAGCCAAGGTGTCTCCAATAATAGTAGATCTCAAATGGCCAACGTGCATCTCCTTAGCTA
TGTTTGGTGATGAAAAGTCAACAATCGTCCTTTTGACATGCAGCTTTGGAGCCCATATCT
CAACACCATGTAATAGCATCGTTTGGATACTCTGCGCAATCCATTGCCTTGATAATACTA
CATTGACATAACCTGCCCCAGCAATACTGCAACTTTCTATTATATCTGATTGAGGAAGAT
TACGGATAATAGCCTGTCCTACAGATTGAGGACCGTTGTAATACTGCTACTTTCTATTAT
ATCTGATTGAGGAAGATTACAGATAATAGCCTGTCCTACAGATTGAGGACCATTGAACTG
AGTCTTCGTGCCTCTAATTTTAGCCCATAACTTCATACCATTGTTACATTGATAGTCTCC
GAATTTGGGATTGCAAACAGTAATCTGAGGCGGTACATCAGACTCATCTGGAAATGTTGC
TCTAAGGGATTCTTCAAATAACCTTGCTAATTGATCTTTAACACTCCCCGCCTTCTCCTT
ATCTGTCATTGTTGAAATCGGCTTTGCAGTTAATTTCCTCACGCCAGGAGATCTACTAGA
TGTTGATATGAGAGTACCTGTCTAATTTCCAACAACCACACCAAATGATTAAGAAATCAA
CATTAAATAAAACTGGCTCTGGATTAAAGAATTAGATGAAAGAGACAAATAGAGAGGAAG
GCGGCGCTGACGGGAAGCGGATAAGCTGGGAGGAAACGGGAAG
>Cj_contigs1.4_00138_03043
TGAACGAGTAACAACTAACAAGCACACAAAATCTTAGGAGCATGGTGTAGTTGGGGAAAC
TTGGCTCGAAGTAAAGTCTAACAAGGGGCATATTAATGAATTAACATTTTGTTGCATAAC
TTGCATTTGCAAAAATTAGAAAGAAAGAAAGAAAGAAAAAACAGATTTCTTAAAACTTGG
AGGGACAAATATGATTACAACATTCAAAAGGATCACTCACATATGGATTACACAAGAAAA
ATTACCATAAAGCTTGACAAAACTGTCATGGAAACTCGGACGAAGAAGTTTGGTCACCTA
TTGTTGCTCGAGGAGCACAGATATCTGAGCAGATATTCGTTCGTCGAACAAGTATCAGCC
AAATCCTGATGCAATCTGGTGATTGCTTTCTGCAATGATTTCAGAGCGGGAAGCAAATTT
CTTGAATTTTGCTGAATAGACTGGCCGTGGACTCTGAATATTTCCTGACACCATCTAAGA
ACAAACTCCAAATGTGGACAGTTCTCCAAAAGGTCCGCAAATGCCATGACTAATCTCTGC
AAGTATTTGAATGGTACTGACGAAGCTGTAGCAGGTATATCTGCTGGGCTGACAGCAACA
ATGCACTTCTTGATTAAGCTATCTTCGTTTAAACGTAGACTAAGAATCAGTGCTCTTATT
GTTTGCCCTTCAGAGAGTGCATCATTGACCACATCTGGAGTAACATCGATGTCCAGATCA
GTGGGGTCAAAGATGAAAGAGTCGTCCATAGAGTAAACTAGAACACCTTCTGTGGTTGCG
GCTGCCCAACTCCTGCCAGTTGGGGCAATCCTCAAGCACTTTGTTCGAATAACTGGTCTT
CCATGGTTAGGCATTGATCCAGGTAAATCATAAGCCAGTTTGTTTTTTGATTGCCTATCA
ACGCCCTCTTCAGCATCACTGTTATCATCGTCAATTAAATCCAACGGCCCTGCTTCAGTC
ATGTTCTTTGAGTTCAAGAGGTCCAGGACCCCATCTAACGAGAGATTATGTGTCATTTGA
AATCTTCTCAGCAAAACCTGATCAGCAACATCATACATACAGATATATTTACTATTTCCA
CCAGCCAATATGTAGCTTCCATCAGCAGAGTAACACAAGGTTGTGAAGCACTTGCCAGAA
GTAGAGTTAGCTGCAGATCTACGATCAGTCATTAAACGCCCACCTGCAATGTCTCTACGC
CCTTCAATTGTGTACATCAACACACCCTCAACGGGGTCCCAAAAATGTATCTGCCCATCT
AATGTGCTGCATGCTAATTGCTTTCCGTCTGGACGATAAACAACTGTGAGGACATCATGT
GTGTGGGGGAAGCTTTCTACTGCCCCTTTGCCATCAAAAACATCCCACAAGCGGACTGTT
TTGTCCCAAGACGAGGAAGCCAAAACGGCATTTGTTGGAGAGAATATCAGTCCATGAACA
GGGCCCTCGTGCCCACTGAGAACATCCAACAATCTTCCTGTCTTCATTGACCAGACATAT
ATCTCAAATGAATCAAGGGTTCCAGCACATATAACTTCTCCACTCGGATCTGATGCCAAA
GAAACAAACTTCTCCTAAATGTTCGATACCAAAACAAATTCCATGCACGAACAGTCCCGT
CGAGAGATACACTTACAAGATACTGATTGTTGGGCATGAAATGAATAGCAGTAACTGCAT
TGATGTGCTCAGAGAATGTGACAAAACAGATGTCTGACGAAACCGTTCACACCTTTTATC
TTATTGTCATCCGATCCCGTAGCCAGGAGCTGAGAAACTGGTGAATATGCAAGGCAATTT
AAGTCAAAGTAATGCCCCTGCTGCTTCAATATGTAGCTTTCTATGCCCCTGCTGCTTCAA
TATGTAGCTTTCTGATTTCCACTCCCATACAAGTAACTATCCAAGCTTTGCACATCCAAA
TGTCAGCCAATTTTCAAGATCATTAAAAACTAAAGTTGTGATCTTCTCTCTTGATATTGA
CAACATATCCAAAAGTGCCCCAATTGCTAAAGCAAAATTCTCAGCAGATCTGGGAGGAGG
CGAGCTAGAGTTTGCATACACTTTAAGGTGGAGGCAGCTTGTCATTTCACGGATTGCCCA
TGAATCATGGTTTTCAACCTCACTAAACCTTTTAAATCCCGCAACGCTCTACTAGAATTG
ACATTTCTCCAACATAAGATTAACCAATGTCATTTAAACAATTGAATGGTGTGATCTATC
TCAACTAAAAATTCATGGAACACATGAATAAAAGATGATCAATCAGACCATGTATCCTCG
AAAAGTTGTTTGTATTTTGATAACAACAATCTCTTCGTTTGATTTACCCAAGTTATGAGC
TGAAGCTGTGAGGCGGATGACCTCTGCGGCTGCAACATCGGCTTCTACAGCAGCAACAGT
GGCTATAGCTACAGAATAAGCGTGCTTGTTCTGTTCATTCTCGACTTCCATCAATTTCGC
CAGCCTGGTTGGGGGCATTGTTAGAATGTGGTCTCCCAAAGAAGATCCCCCATTTATAGA
ACCCTTATCTGCCCTCTTATCCTTCCCAAACCATTTGATTTAACTGCAGCCTTATCTTTA
TTTGTAGAACTCCTGCTCTACCCGTTTAACCTCGGGTACATAATGCATCAACATGTTCTC
AATGCCAGATTTAATAGTGACAGATGAGCTAGGGAATCCACTGCATGCTCATTGCATCCT
CAATTTGACTATCCCAGTATCTGTGTCAAATCCTCTATACTCAATATCCCCACCATAATC
TTATACAATGGGGCGTATGCGAGTCTCCAGAAGTTCCTAAATCATCGCAATAGTCTCTGA
ATTGTCTTCTTGGATAGATGTGTCCATGGAGGTTGTGGTATTCGAATCATCAATCCAATC
AGGGCCTTAGCAAGTGGTGAATAAATTGCAGAACGAGCATTTTGAAAATCTGCACTTCGA
TAGGAAGAAGACATGCATTCCGTGATCTTTGCATAAGAATTTTGTCAAACAACTTGCGTG
TGAGAACTTCACAGTTTCAATTTCAACCTTGAACCACTTGTTC
>Cj_contigs1.4_00139_02157
CATCACCTCACCACCATTCACCCATATCCAGGCATTTTCATTTTCTACGCTATTTGCCTC
CATCTTTTCAGTCATCGCTGCTTCAACATCCAACCTTACCAAATATTCTCGTCGAACACA
AAAAGATACTCATATGGCGGATAATGCTTATGATGGGATACCCAATGAAACATACAAAGC
AGATATTGAAGAGGATATCAGAGCGCTTCAGCTTGATTCATCTGAAGACACTCATATGGC
GGCTAATGCTTATGATGGGAAACCTGATGAAGTTTTAAATCCTGATGAAACTTACAAAGC
AGATGTTAAACATGAGCCCCAAGAAAACTCAGAACCGATGCATATTGAGCTCAAAGGCAG
TGCAGAAGAAAAAGAAAAGAAAACGCCAGCACCAGATGATGTTAATGATGAAGCGGAAAT
AGACAAAAAACGACATCTGAATGTTGTGTTCATAGGGCATGTTGATGCCGGGAAATCAAC
TATTGGAGGACAGATATTGTTTCTTAGCGGTCAAGTAGATGATCGTACAATCCAGAAGTA
TGAGAAAGAAGCAAAGGATAAAAGTAGAGATAGCTGGTATATGGCATATATTATGGACAC
AAATGAAGAAGAGAGGGTTAAGGGAATTACTGTTGAAGTTGGAAGAGCTCATTTTGAAAC
AGAAACTACAAGATTCACTATTTTGGATGCTCCGGGGCACAAGAGCTATGTACCCAATAT
GATTAGTGGAGCTTCTCAAGCTGATATAGGTGTACTGGTGATATCTGCGAGGAAGGGTGA
GTTCGAAACTGGATATGAAAGAGGTGGGCAAACACGTGAGCATGTTCAACTTGCAAAGAC
TCTTGGTGTCACAAAGCTCCTCATTGTTGTGAATAAAATGGATGAACCTACTGTCAACTG
GTCGAAAGAAAGGTATGATGAAATTGAGGGGAAAATGGTACCGTTTTTGAAGTCGTCTGG
ATATAACGTGAAGAAAGATGTTCAATTTCTTCCCATATCTGGGCTTTTGGGTTCAAATCT
GAAAACACGATTGGATAAAAGTGTTTGTCCATGGTGGAATGGTCCGTGTCTATTTGAAGC
TCTTGATGCAGCTGAAGTCCCACCTCGTGATCCTAAAGGACCTTTCAGAATGCCAATTAT
TGATAAATTTAAAGATATGGGGACCGTTGTTATGGGTAAAGTTGAATCTGGTAGCATACG
TGAGGGTGACGCTTTGTTGGTGATGCCCAATAAGGCTTCTGTTAAAGTTCTTGCCTTATT
CATTGATGAAGATAAAGTTCGACGAGCTGGGCCTGGGGAAAACTTACGAGTCAGAGTATC
TGGGATTGAAGAAGAAGATATCTTATCAGGATTTGTTTTATGCAGTGTTGTAAAGCCAGT
ACCTGCTGTTACTGAGTTTGTTGCTCAGTTGTCAATCCTGGAGTTGCTGGATAATGCAAT
TTTTACTGCCGGTTACAAGGCTGTGTTGCACATTCACTCGGTCGTTGAGGAATGTGAAAT
TGTAGATTTAATGCAGCAAATTGATCCAAAAACAAAGAAACCTATGAAAAAGAAACCACT
CTTTGTAAAGAGCGGTGCTTTTGTTGTGTGTCGCATTCAGGTGAATAATCTGATATGCAT
TGAGAAATTCACTGATTTTGCCCAGCTTGGAAGATTCACCCTTCGAACAGAGGGAAAAAC
TGTTGCTGTGGGCAAAGTAACTGCCCTTGCTGCATAAAATCATTGGTATCTCTCATGTAT
GTCTTATTCCTGTGCAAACTTGTTTTACTCTAGAGTACATTTGAAGTTTTTCCATGTGTG
CCAGAAAAGGGGAAAAACACATGAATTTTGGGTAATAAGTGTTTTTTTTGGACAAACGAA
GTGCCTTTGTCTCGGGGCGTTATATTATTGACAATGCGATGGATGTTACACTGTAGATTG
CGTTACTAAGGTGGGATTTGATAGGTCGGATATCGAGGTCGATGCAAGTGGTGGTTAACC
AGCTACATGAGGACCCATGAGATAAACATTTTTGGCATGATAGATACCATATATTAAAAC
CAGCTGATAATGCTATTCACTGGCTTGCTATGAGAGCACTTTATTTTACTGGTTTTATGG
GGGGTTATTTCTTTTTCCCTTCTGGAATTCCAACACCGAAAAGATTACTCGACCAGC
>Cj_contigs1.4_00140_02284
AAAATCCCCACCAAACAAGACTAATGACTATCTTGCTGCCCAAACCACTAATATAGTAAT
CTCACGAATCCAACGGCTGCAATTACCACAACCTTCTCTACATATACGTTCACCTACCCT
GCTCTCTGTCGTTGTGCTGCGCATTCTCGTTTTCTCCGAACCTTCTATCTTTCGATTCAA
AATTTCATTTTCCATGGCTACCATCAAGTCCGTCAAGGCCCGTCAGATCTTTGACAGCCG
TGGCAATCCTACAGTTGAGGTCGATTTGCATTTGTCCAATGGTATCTGGGCTAGGGCTGC
TGTTCCTAGCGGTGCTTCAACCGGAATCTATGAAGCCCTTGAACTGAGGGATGGAGGATC
AGACTATCTTGGAAAAGGTGTTTCGAAGGCTGTAAATAATGTCAACTCCATTATTGCTCC
TGCTCTTGTTGGCAAGGATGCAACTGATCAGACTGGTATTGATAATTTCATGGTTCAGCA
ACTAGATGGCACTCAGAATGAGTGGGGTTGGTGCAAGCAAAAGCTCGGTGCAAATGCTAT
TCTTGCAGTGTCTCTTGCCGTATGCAAAGCAGGTGCTGCTGTCAAGAATATTCCTCTCTA
CCAGCACATTGCAAACCTTGCTGGTAACAAGAAATTGGTCTTGCCAGTCCCAGCTTTCAA
TGTCATCAATGGTGGATCTCATGCTGGAAACAAACTTGCCATGCAGGAGTTTATGATTCT
CCCTGTTGGAGCATCTAGTTTCAAAGAGGCCATGAAGATGGGTTGTGAAGTATATCACCA
CTTGAAGGCTGTAATCAAGAAGAAATATGGACAGGATGCCACCAATGTTGGTGATGAGGG
AGGCTTTGCTCCTAACATCCAAGAGAACAAGGAAGGTCTTGAATTGCTGAAGACTGCTAT
TGAAAAGGCAGGATACACTGGGAAAGTTGTTATTGGAATGGATGTTGCTGCCTCAGAATT
TTACGGGAAGGACAAAACATATGATTTGAACTTCAAAGAGGAGAGCAATGATGGCTCACA
AAAGATCTCAGGTGACCAGCTCAAGGATCTTTACAAGTCATTTGTCTCTGAGTACCCTAT
AGTCTCAATTGAAGATCCATTTGACCAAGATGACTGGGAAACCTATGCTAAGCTCACTGC
TGAGATTGGAGAGAAAGTGCAGATTGTAGGAGATGATCTCCTAGTCACCAACCCTAAGAG
GGTTGGCAAGGCAATTGAGGGTAAAGCATGCAATGCTCTTCTTCTTAAGGTTAATCAAAT
TGGATCTGTGACTGAGAGTATTGAAGCTGTAAAGATGTCTAAGACTGCTGGTTGGGGTGT
TATGACAAGTCACTGCTGTGGAGAGACAGAGGTGTATCCTTCATTGCTGATCTTGCTGTG
GGGTTGGCAACGTTTCAGCCATGGAAGCACGCAAGCTTCTCACGTTTGGAAGATCGTACA
CCTGTATAGAGAGCAGTCTCCCAAACTTGTACAGCAGTTCTCACTTCTCAGCTTCTATTG
AGGACTTCCAAAGAGCCTTGGCAATCGAATCATCACTGGATTCCATGTTGCACAAAAGGG
GGATAGAGGTCGTTAACCACCTATTGAAGTATGACACCTTTCTTAACTATGGAGTAAATT
ACGACAACAAATGGATAAAGCACAAAATCTAGCATGAAATTAATCAGTTCTGCAACAGCC
AGTAACCTATCAACTAAGCAACCTGTTCAAAGGAGGTTCGGCTCTTGACAAATCATGGAT
CAGAACGATATTCATCATTCAAAGTGTAGAGCAGAGATGAAGACAAAACCTGGAAGATGA
AGATATGAAGAAACAGTTGCTTTCACCTAAGCGGAAATGTAAATCGTGGAAAAGCTTATA
AATAGTGTTCTGGAAGGTGATTATCGAACCAATATAGTTTCAAAAACTGATTGAATGATT
AAAAAGTCACGTGGGCAAAGAGAATAGAGCAGATGAAGACAGTACGTGCTAGCAACGGAG
AGAAGACTCCAAATGGAGGGAAATTTTAGTAAATGTGTTCAATGCATTTATTTAATTGGT
TGGCAAGTTTTTACAATTATCGAGGGGTTAATAAGTAAATTTTATCAAAAAAGTGGAAAA
TTAATTTGAGATGGAAGGACATAGAGAAGGTAATATTTTTCTTCACCACCCTCAATATTT
TTCTACTTTTACTCTTGGTATGATACATTTTCTGTGCCAAACATATTCTTAGTCAATAGA
ATTATGTCATTCGTGCATATTTTGTAATTATTAGGATGCTTTTATGTTTTTATAATTTTT
TTTC
>Cj_contigs1.4_00141_02223
CATCATCCAAGCCCCCTTTATTCCCATCTATACTTATTTATAACTTGTATTTACAATTTC
AAGCTTCATTCGCCATGGCTAAACCAGAATTGCCAAAGAGAGAAGTATCACTGGGTGATA
GAGAATGGGCCATGTACAGGGCTTTTTCTTTCTGCAAGTTTTTCTTGAAACTATCAGTTC
ACCTGCTTATGCTCTCCAGGAGTTGTTTTTCTTTCAATAAGCCTAAAGTCGAAGGTGAGG
CTCTGATAGAACTTCTTGTAGCACTTAATGATTCCCATGGTAAAGTCATCGATTGGAATA
ACGATTTTGTGAGCCCTTGTTTCAGTTGGTCTCATGTCACATGCAAAAATGGAAATGTTA
TTTCCCTGAGCCTAGCCTCAAATGGATTTTCAGGAACGCTTTCTCCATCAATAACCAAAT
TGAAATATTTGGTTAGCCTGGATTTGCATGATAATAATCTATCAGGTGTCTTGCCTGATT
ATCTCGGTGGTATGTTGAATCTACAAAATCTGAACCTTGCAAACAATAAATTCGGTGGCT
CTATTCCAGTAGCTTGGGGTCACCTGTCAAGTCTTAAGCATCTGGTGTTGAGAGAAAACC
GCATAAGTGGACCTATCCCAAATTCACTTGCAAATATCACCAGCATAAAAGAACTGGATC
TGTCGTCCAATGATCTGTCTGGAGGTGTTCCTTTGCAGTTGTTTTCAGTACCAATATACA
ATTTTTCAGGGACTCATCTTAGATGTGGCAATGGTTTCCAGCAACCTTGTGCCTCAAGCT
CCTCTGTTCCAGCTGTTTCGCATGGAAAATCAAAACATGAGATTGTTATTATTGGTGTAA
GCTGTGGTGCTTTCATACTTGTCCTACTTGGGGCTTTCTGCGTATACCGATCCATTCTCC
TTTGTAGGGTCAAAAGTGACATTTTTGTGGATGTGGAAGGTGAAGATGAGCGCAAAATTT
CATTAGGACAAATAAGAAGATTTTCTTGGCGTGAAATCCAAATTGCAACTGAAGATTTCA
ATGAAGGCAACATCATAGGGAAGGGGGGCTTTGGTAAAGTCTACAAAGGTCTTCTCTCCG
ACAATACAAAAGTTGCTGTGAAACGATTAGCAAATTACCACAGTCCTGGCGGTGAGTCAG
CATTTTTAAGGGAAGTTCAGTTGATAAGTGTTGCAGTTCATCGGAACCTCCTCCGCTTAA
TTGGTTTCTGTACAACCACATCTGAGAGGATTCTCGTTTATCCTTTCATGCAGAATCTGA
GTGTCGCATATCGTTTAAGAGAACTGAAACCAGGAGAGAAAGGCCTGGAGTGGCAAACTA
GAAAACGCATAGCCTTTGGAACAGCACGCGGACTAGAGTACCTACACGAACATTGCAATC
CAAAGATTATACATAGAGATCTAAAGGCAGCAAATATCCTCCTAGATGATGATTTTGAAC
CTGTTCTTGGAGATTTTGGTTTGGCAAAGCTAGTTGATACAAAGCTGACACATGTTACTA
CTCAAGTTCGTGGAACTATGGGACACATTGCCCCAGAATACCTGTCCACCGGAAAATCAT
CAGAGAAAACAGATGTATTTGGATATGGTATCACACTTCTTGAGCTTGTAACCGGGCAGC
GCGCCATTGATTTTTCTCGTTTGGAAGACGAGGAAGATGTTCTGCTGCTAGATCATGTCA
AAAACTTATTGAGAGAGAAACAGGTGAAAGACATTGTGGACCCAAACCTGAAAACTTATG
ATGCAAAAGAAGTAGAGACAACCCTTCAGGTTGCAATGTTATGCACCCAAACATCACCCG
AAGATCGTCCGAGAATGACAGAAGTTGTGAACATGCTTCAGGGCGTGGGTTTGGCTGATA
GATGGGTTGAGTGGGAGAAGCTCGACGAAGTAAGAAATAATGAGTTTTCGAACGTGCACC
GTGACTTTCCGTGGGGTGAAGATTCTACGTACAACCAAGAAGCAATACAGTTGTCTCAAG
GCAGGTAAGGAAGGAGCCAATTTATTTCCAAGTATCAACACTGATGAGGCTTTGGTGACT
ATTGTACATTTCAGATCACTGTAACTCTTAGCTCATAACAGAACTTGCACTGTTGCACAC
TATATTGACAGAGTATTTTCCTTGTGTAATTTCCATTTGTCTAACTAATCATTGACTAAA
CTCTCAGGTTTGAGGTGTAAAGTAAACATTATGAAAGATTTAGTAAAGGTTTCACAATTT
AAC
>Cj_contigs1.4_00142_01003
GCATCAGCATCATGGCAACCAACGTGTTCGGAAACCCAGTGACAGACGCGACGGTGAGGC
TAGGTTTACCCCAACCTGAAGGGAAATCACACCCAGACACAGAGCAGAAGTTGCCTCTCC
GAGACATGAACGCAAACAACAGGGCCCACAACGCCAGCGCCTATGTCCTCAAAACCTCCA
AGTTCCTTGGCACCGGAACCACAACCCTCTGCACCATCTTCAACGCCACCGGCGCCAACC
TCTCCTTCTCTCGCCTCCACACCTTGGGAAGGCAGTGTTTGGCGTTAACCCCATTCCCTC
ATATCGTCCAGAATGGCCCGATGGGCTGCTTTTCTCCACGTCCGCGATAGGCTCATGGGC
CCTTCCAAAGCCGCCGTTGTGTACAGCGGCCTCAACCACGATAACCGCCCCACTGATTGG
TTGCTTTGTTGGAGCACCCCTCATCGTCGTTGTGTACAACGACCTCAACCACGATAACCG
TCCCCATGATTGGTTGCTTTGTTGGAACACCCCTCGCCGCCATTTCCAGAACCGAGTGGT
TCACTGATATCCGTGTGGGGGGGGGTTCAATTCTGTGAACTGGAACACCATTGATGGGCC
GGATGGGAAAGACAAACCAATAACCACTCCTATACTTGGAATGGATGCTTCTCCACCATT
TCAATAGGGGCAGACAGTTCGCCACAACTTGTGGCAATAGTGACTTTGAGTGGGCTGGAG
AATTTGGCACGCGATAAATTGGGCTGCGGTGTGCCGTCGCTTGACTCAAAGTACGTGGAC
GACGACGATGGGGACGAGGACGGGGAGGAAGCTGCCGGCTGCTGCTCCTCCTCCTCCTTC
TGAGTAATCCAATCAACTTATGGCGCCTATGTTTGATGTGTTGCCAAAATAAGTTTAACA
CGCCCCGGTCCGCCACTAAATGGCATGACTTGTCTTAATCGGTGAAACCAAACTATGTAT
GTAATTCCAAAAATAAAGGAATAATAATAAGGGTGTGTACAAT
>Cj_contigs1.4_00143_03070
AGCTCCATCGCAATAGCTTTCCAAGCACCACGTCAGAACCCAACGTTGCAACCACTGGTT
TCCTTGTTCATAGGGCGCAAAGCCACCGTCAATCACGCTAAGAAACCCAGCGCAGCAATC
CAGTAGCGCCACTCTGTTCGCCCCTCTTGTTCAGCGCCTTCATCAGAAGATCTGTTCACA
GCCCAGCACCACCCTTCTCGGAGGACTCCATCTCCCTCCAGTACTCACCATCTCCTAAGT
TTCCCCTCTTTTTCATCAGGTTGTAAGTTAAATTTGTAAGTTATTTGGAAATTCTAAATA
AATTTTTGAATCCTGATTATGAAACCTTGAAATCTCATTTGAGGTAAATTCATGCTATCA
AAATTTTAATTGAATTGTTATGATGCAATTATCTTATTTTTCTGTTAAATTCTGCAGCAG
GGAGTAGGAAAAAACAAATTGTTCCTCATAATCAATCTTTAGATTAGGCTTCCGTTACTG
AATTGAGTTGATTTATGGATAGGGATCTCATTAATTATAATCCAGTATTCTATGTTCCAA
AGATGTCTACTTTAGGGATTGCTACCCACGAGCCTTCTATTTCTAGGGCTTGGTTTAGGA
TGGACTTAGAACTCATCTCAGACCAGAATAAGCCTATGAAACAAATTGATGTGGCACGCC
ATGCAATGCAAATTGAAGAGAAGCTCAAGGCAAACAAGTCCGTGGTTCAACCTCTGATGA
TGGTCAGCTCAAAATCTGGAACAGGTATTAGAAATTTGAGAACAGGGCTGTGTAAGATTG
CCCGGTTTTCAAAACCATAGAAGGTAATTTTTTAGCATTTCTTTGTTAATTCTGGTGCTG
ACAGCTTGGTTTTTTATTGTTCTATTCAATTTCCCAGTTGAATTATCCTGGTGCTGACAG
CTTTGGGCTTTGTTCATCCTGGTTCTGTGTGGTTTTGTTTTACCTTTTTTGTCAACAGAA
TAAGGATGCAATGCTCCAGCAAGGTAACATAGGCGCCGCTAAGCTTGCTCTTGAGCAGTA
TGGCTTTGCTCTTCCTCGTTACTCTGATTCCGCCAAGGTGGCTTATGTTCTTCAAGGCAG
TGGAGTTGCAGGAATTGTCCTTCCTGAGAAAGAAGAGAAGGTGATTGCCATTAAAAAGGG
AGATGCCATTGCTCTCCCCTTTGGCGTTGTTACATGGTGGTACAATAAGATGGACACAGA
TCTTGTTGTTCTCTTCCTTGGTGACACAAAAACAGCCCATAAGCCAGGCTCATTCACAGA
CTTCTTCTTGACTGGCTCTAATGGCATTTTCACGGGCTTTTCAACCGAGTTTGTGTCTAG
AGCATGGAATTTGGATGAAAGTGTGGTGCAGAAGCTTGTGGGAAGCCAGTCTGGGAAGGG
CATTGTGAAACTCGATTCGGGTTTCAAGATGCCCGAGCCTAATCCGAATCACAGGAATGG
CATGGCGTTGAACTGCGAGGAGGCACCATTGGATGTTGACATCAAGAATGGTGGGAAAGT
TGTGGTTTTGAACACCAAGAACTTGCCTTTGGTCGGAGAAGTTGGACTTGGCGCCGATCT
TGTGAGGTTGAATGGAAGCGCCATGTGCTCCCCTGGCTTCTCTTGTGATTCGGCCCTGCA
GGTGACCTACATTGTGAGGGGCAGCAGCCGAGCTCAGGTTGTGGGCGTGGACGGAAGCAC
GTCCTGGAAACAACTGTCAAAGCTGGCCACTTGTTCATTGTTCCGAGGTTCTTTGTTGTT
TCCAAGATTTCTGATGCTGATGGCTTGGAGTGGTTCTCTATCATCACTACTCCCAATCCC
GTTTGTACGCATTTGGCTGGAAGGACATCTGTGTGGAAGGCGTTGTCTCCGCAAGTACTT
CAGGCGGCTTTCAGTGTTTGATCCAATTCTTGATTGTCTTTTGGTTTTTTTACATTAACT
AATAAGTTTCATTTCAAATATAAATATTCTTGAGTGAGGAAGAACTGGAGAGGTTGGCTA
TCCTAGGAACCAAAGCTCGGAAGACAGCTCGCAGAGACATTGCTCACGTTGTGGCTACTA
GAGGCAACGGAGCAACTACTGTTTCAGCCACAATGTTTTTTGCTTCTATGGTCGGCATTC
CTATATTTGTAACTGGGGGTGTTGGAGGAGTGCATAGAGACGGAGAGAATACAATGGATG
TATCTTCTGATCTCACTGAGCTTGGAAGGACTCCTGTTGCAGTAGTATCAGCCGGTGTCA
AATCAATATTAGATATTCCAAGAACTCTCGAGTATTTGGAAACTCAAGGAGTTTGTGTTG
CAGCTTATCAGACTGATGAATTTCCTGCTTTCTTTACAGAAGCCAGTGGCTGCAAGGCAC
CTTGTCGGCTAGATACACCAGAAGAGTGTGCTCGGTTGATTGATGCAAACAAGAGACTTG
GTCTTGAAAGTGGGGTCTTAATAGCAGTCCCTATCCCGAAAGAACATGCTGCTTCAGGAA
GTTTAATTGAATCTGCAATACAGAGAGCTCTTGTAGAAGCTCAGGAGAAGAACATAACAG
GAAATGCTCAAACTCCGTTTTTGCTTGCTAGAGTAAATGAACTAACCGGAGGAGCTTCTC
TAGCTTCTAATATAGCACTTGTGAAGAACAATGCATATATTGGAGCCAAAATTGCTGTGT
TCCTAGCTCAGCTCCGGTGCCACCGTAGTTGAAATCTACAGATGCAGATTGGTATCACAA
CTAGCAACCACACACAACTGTTACTCTCTTTGTTTTATCAAATGTCAATTATAAGGCATT
CAATGTTACAGACATTCATTAGGCTCAGATGTTACTGTTATGGTTTACAACTTCACATGT
ACTCAACAATAATTTCAGTTTTTAAATAAATAACAGTACACTAAAAAAAAGTGAGATTTC
TTGAAATCTTGGTGTTAATGTATGACTACTATATAAGTTGGTGGATTACTTCACATGAAA
CCTATCAACTTATATGTGGTCAGACTCTCCTCTAATATTGATATACCCTTTTGATTTCAT
GTACTAATGATGCCAGAAATGGTGTTGTTTTTGCAGTCCCATTTTTACCCATTTGGCTGG
AAGGACATCT
>Cj_contigs1.4_00144_01772
ATGTGTCTCCAAGTGTTTGAGCTTTCATCAACCTGTTTATAAACCAAAAAACAAAACACC
CAAGAGTTACTGTTTTCCCAAATCCAAACAGACCTCTAAGGACTTGTGTGTAAGAAAAAA
CAATAATGAACAGACCTTTCCATGTTTGCAGACCATCCAAACTTGCCTGAGAATATTATT
CTTAATTTTAATAAAAGATAATAATCATATCCCTTCCAAATACAACTCTACCTCTTCCTC
AAAACCTTGGAATGCCAAAATTCATTTCCATGGCAGAACAAAAACACACTTTAATCACTC
TCCCATGGGTCACTCTCATTCTCCCATGAGTCACTCTCAGTTCTTACTTCAGACGGCTCA
ACAACCTGTGGTTCCGAGTCATCTAGTGAAGAACTGCTTCCGTCCGACCCCTCAGTGGTG
TCCCCCAATGCCTCGACTCCTTCATCATCTTCCTCCAATCGGCCCCACCTTCCTCCAAGG
GCCATTGCCATCATCTCATAGATCTTGTTTCCCAGCTCAGCTGGGCTGTCAGGAGCGAAT
CCACTGGAGATCAAGGCGGTGTCGTATAAGAGATCCACTGCTCTCTTGGCATCATTGCTA
TCGGGCGCATTCTTGCATGCAGCACTTAGATCTTTGACAATTGGATGGTCGGTGTTGATC
TCTAATATTCTTCTCCCCCTCATGAACTCTAAACTAGATGTGTCTCCAAGTGTTTGAGCT
TTCATCAACCTTTCCATGTTTGCAGACCATCCAAACTTGCCAGAGACAAGAACACACGGA
GATGAACTTAGGCGCTTTGAAACCTGCACCTTTGCTACTTTATCTCCCAGCTGTTGCTTT
ATCCAGTCACACAGCAGATTGAACTCTTGCTTCACTTCTCTATCTTTCACCTCGTCCTCG
TCACCAAGCTCCAAATCCTCCTTGCTTATATCAACAAACTTCTTTTCTTTGTATGTTTGC
AGATTCTGAATAGCAACTTCATCAATTGGCTCAACAAGGTATAAAACCTCAATGCCCTTC
TGGACAAGCTTCTCCAAAAACGGAGCATTCTTGGCACTTTTCAAGCTGTCAGTGGCCAGA
TAGTAGATGGCCTTCTGATTCTCTCCCATGTTCTCCACATAACCATCCAGACTTATCAAT
TCCTCCTCACTCTTGGAGGAGAAAAAACGAAGCAATGGTGTAATGCGCTTGTGATTTCCA
GTGTCTTCAACACATCCCAGTTTCAGAAATTTGCCAAAGTTCTCCCAGAATTTTTTGTAG
TCCTCTTTGTTCTCACTTTCAGAGAGATCTTGAATCATGTCAAATGTCTTCCTCACAAGT
CTCTTTCTCATTATCCTTACAATTCGGCTTTCCTGAAGGATTTCTCGAGAAACATTTAGA
GGAAGGTCGTCAGAGTCCACCACACCTTTTACAAAGCTCAGGTATCTAGGGAACAATTCT
CCATCAAAATCATCAGAGATGAACACGCGCTTGACATACATCCGTATGTTCTTCGTCTTT
GGGTTTACAACATCTTCATTATTCAGAGGTGCCATGCCAGGTATGTAAAGGACACTTCGA
AACTCCACTTCTCCCTCTGTGGTGAAGTGACTATAAGCAATTGGATCCAAGAACTCATTA
AAAGTCTTCTTGTAGAATTCGTAGTACTGTTCTTTCTCAACTTCCTTTGGACTGCGCATC
CATATTGGCTTAGTCTCATTTGTTAATTCCCAGTCCCAATACTTTTCGGTTTTGGTCTTC
TTTGTCTTTTTCTTCTCTCCCTCGGTCTTTAC
>Cj_contigs1.4_00145_01386
AAAATGCCATAGAGAGACGAGTCTTCCGATACAAACCCCTTCACAAAGAAGGAAACGGAG
ATGAGTAGCAGACTGACAGCCATCCCAGTAGACGAAATAATAAGTAAAAGTCTACGCCCC
GATTTGTCCGCCAGCCATACAGAAACTGGTTGCAACGACCTGGATAGCGCCAACACCAAA
TGTGGCAGCATTGCTTGAAGAAATTCTGGCTGCCTGAAAAATATTGCTATAATAGAATAT
AACTCCATTGGTTCCACTTAACTGCTGCAGACAAAGAAGTCCAATTCCAATCATAAGCGG
GAACCAGTATCTTCTATGTTTAAGATCTGCAAAACGTATCGCTGTTCTTCTACCTGTTGA
TGGTGACGCAACAAACCTCTTAATTTAATTTACTTCAACAATAATGTCACCATCAAAGCC
TCGAAGAACTTGCAAACAGGTTTCAAAATCTTCGGTCAACCCCATTTTTGCCAGCCATCG
AGGAGATTCTATGATGAAGAACAGTCCGGGTATCAACACAAAACAAGGTAATATCCCCAG
AACAACAAGCAGTCTCTAGACGACAAAAAGCCCCAATAAATATGCTAGCATAATCAGACC
TCTTAATTTCATTTACTTCAACAGTAATGTCAGCATCAAAGCCTCGAAGAACTTGCAAAG
AGGTTTCAAAATCTTCGGTCAAACCCATTTTTGCCAGCCATCGAGGAGATTCTGGGATGA
AGAACAGTCCGGGTATCAACACAAGACAAGGTAATATCCCCAGAACAGCAAGCAGTCTCC
AGTCGACAAAAAGCCCCAATAAATATGCTAGCATAATCCCAATAGTAACAGCTAACTGAT
TCACTGAACCCAAACTCCCTCTCAGATTTTGAGGTGCAATTTCTGCAATGTATACAGGTA
CCGTGTAAGATATGATTCCCACACCAAAACCTTCCAGCAATCTTCCCATGTACAGGAAAG
AAGGATCTCTGGCAAAGGAGATGGCAAGCCAACCAATGATATTAGGAACAGCAGCTATCA
TTAGAGACCCTTTTCGTCCAATGTACTCGGCAATCTGACCACTAGCAATTGCTCCAACCA
TAGCACCAACATTTGATAAAGAACCAAATAAAGAAAACTCAGATACAGTAAGGTTGAGGT
CTTCCATGATAGCCTTTTGGGTTGGTGAAGAGTATCCACCAGTGAAACCAAACTGGATAG
GACCCAAAGCAACGATGAGAACACAAGCCATAACTGAGATAGAGCTGTCCCTGATAACCT
GCGAAGAACCCATCAGGCTTGACTGTCTAGAACCCATACGGTACCAACTTCCAGTGTGCA
GAAATGGCTTCCTCAGATCTCCTTTCCCATCATCAGACTCTTCTCTGAAACTCATTCTTC
CCCGTT
>Cj_contigs1.4_00146_02909
AATTGTCTTACAACTTGTCCTCAAAATCAGACAGAGGTGTCATCTGCTCCTTTAGACCTT
TCCTCTTGCGGATGTCTTTCACAAGGTTGCTAGCCTGTGACCCCTGCTCCAGCGGATCAG
ATGACATCATATCCCAATGATCAAAGACGCACTGTGGGAAAGCTTGACCAGAAGTGGCAG
CTCTCAGAGTACCTGAGAATCCAAATGACTCAACAACAGGAAGGTAAGCCTTGATATTAT
ATAGAGGGGTTCCAGGCCTCTGCATCTCCTCAAACACATGACCATGTTTCACTTTCAAAA
CACTATAAATGCCTTCGAGAGCTTGCTCATGTGCTTGGATCTAAACCATGTAGGCTGGTT
CCAGAAGACGGGGTTTGGCGGTAAGCTGGGATTCGTAGATGACCCTCTGGCTGTAGGAAT
AACCTGACCACCTCCTCTTTGAATGGCATCAGCACAAAGAAAAACATCCCAAACTTCATA
GCAGATGCGTCTCATATTTTCTTCTGCCAGAGCACCTTCTTTTCTTTTGAAGCCCACTGG
AATCCGGCTACAACAGAATCCTTGATTTCATTAAGGTACTGAACTCCCTTACACATATCA
ACAACCATGTTGGGCCCAGTGGTCTCGGGACCAAAGCACCAAATTTTCTTAGCTAGATCC
TTATCCCACCCAAATTCTTCAGACAAAATTTTTGAACGAATTTTGGGGTCATCCCTTGGT
CCAATACGACCTTCATCAATCACCTCGGCAAGCCCTTCCTACATTGGCCTAGCTTCCATA
TACAGACGGTTGTGTATATACAGACGGTTGTGCTTGTTGGGCGATTTGCTCATGACTGTA
CGGCATGACTTCTCAAGGACAGTCTCACGAAAAGACACAACAGGATCAGATTTAATGATT
TCAGGCACCACCCATGAAATCATCCTGCAGGTCCTTCAAACAGATTTCAAGGTGAAGCTC
TCCAGCACCAGCAATAATGTGCTCTCCAGACTCCTCAATTGTACAGACAACCATAGGATC
AGACTTGGCCAGACGTTTCAAACCTTCAACAAGCTTGGGAAGGTCAGATGCAACCTTGCA
CTGAACAGCGACACGCACCACAGGCGATACTGAGAACTTCATTGCTCTGATAGGATGAGC
ATCAACCTCCTTTTCATTAGTCAAAGTCGCATTCTTGGTAATGAATTGATCAAGTCCAAC
CATAGCCACTGTATTTCCGCATGGCACGTCCTCCACAGTTTCCTGTTTCTTTCCCATCCA
AATCACAGTTCTCTGAACATTCTTGACGTACAAGTCCTTCTTTTCTCCAGGTACATAGTT
TGGACCCATGATCCTGACCTTCATTCCAGTACAAACTTTGCCAGCAAAAACACGACCAAA
GGCAAAAAATCTACCTTTGTCAGATGCTGGAATCATCTTAGACACATAAAGCATGAGAGG
GCCCTCCGGATCACAGTTCCTAATAGCATTGGCATATTGATCATCAAGAGGTCCCTCGTA
CAAGTTCTCAACACGGTACCTCTGAGCCGTGGCAGGTGATGGGAGGTGGTATATCATCAT
TTCAAGAAGAGCATTACTAGCCGGCAACCATGTCTGCATGACACGCTTCATCAATGCCTT
GCCCATCAAATCCTTCTCTTCAGATTTCATAGTGACACCAAGTTTCTGTAACATTGGCCA
CAGCTTATCTTTCTGATCATTCATACAGGTGTTGATGATCTGCTTAATTGGCTCATAACA
AAACTGCACAAACCCACGTCTGCATGTCTGAGAGCCAGTGTTCTTGGTTGTCCACTTCTT
TGTAGCAGGGTCAAAGAAATTCTCACCCCAAAGTCTTTCCATCATCTTTGATTCATCAAC
ACCAAACTTGGAAGCATACATCTTGGCGAAGTTAGAGAGTGTAAATGCCCATGCATGTAA
GAAATTAGAAAGTGTAAATGACCAGCCATGTAACCCTGCAGAGAAAGAAACTGTACCTTT
CTCTGGGTAAACCTAGACATCGCCGAGGAGTGGATCCTCATATGTAGCCTCCTGCAGAGA
AAGCAACAGTACCTTTCTCTGGGTAAACCTGGACATCGCCGAGGAGTGGATCCTCATATG
TAGCCATGATAACATTAGCATTCTCAATCACCCTTGAGAAGGTCTGGTATGCTTCTTCTC
CATCAACCTGGAGCTCAAGAAAACAACTGTCCATCTTGTTAACAGTCAAGACTGGTCGAA
TCCTTATTCTTCTCCATCAAACTAGAGCTCAAGAAAACACCTGTTCATCTTGTTAACAGT
CAAGACTGGTCGAATCCTTTCACCAAGGGCTTGACGGAGGACAGTTTCAGTTTGGACACA
AACTCCTTCAACACAGTCAACAACCACAAGGGCTCCATCAGTACTACGAAGTGCTGCTGT
CACTTCTGAGGAAAAGTCAACGTGTCCAGGAGAGTCAATAAGATTGATGAGGTACTCGTT
CCCTTTCCGCTCTCCCTTGTAATTCCTCAACTCTGCCTCTGTCATCTCATAATACAGAGA
AATTCCAGTGGACTTGATTGTAATGCCACGTTCAGCTTCATCAGCACGGGTATCTGTCAT
TCTAACATCACCAGCAACTTCCTGAGCAATAATACCCGCAGCAGCCACTAGGGAATCGGT
AAGTGTAGACTTTCCATGGTCAACATGAGCAATAACAGACATGTTTCGAATATTGTGCTT
CCTGTCCATAATGACACGAAGCTCTTCAGCAGTGAACTTCACCATGTTTAGAGATCCTGA
AGTTCACAATGAAACAATATTGAATTGCAGTTCTCTTGAGAAGACCTGGATATGGAAGCA
CACTGAGATGTCTATCTCAACAATTGAATTGTTGAGAGTAAAGTGAAAGAGAATATGTTC
TTGCCAAAATGGAGACTTGGACTCAGGAT
>Cj_contigs1.4_00147_01506
TTTTAAGGTAAATTGTTGTTTTCATTTCATTCAATTTCAACCAAAAAGTACATTTGGCAC
TATTTTTCTTATGATCAATTAATTCATCTCGTGCAGTCAGCAAAAATACTGTCTGATAAT
AATAAAAACCATTGGATTTGAGCTTTGGCCGGCTCTCAAGGAGATGACCCAAATCCTTTC
CCTATCCTTGTACTCTTCCAGTAGGAACTGCTGAAAGACTCAAGGCTGCCATTTGTGACG
AAAAAAACATCCTAAAAAGCGGCAGGAGAGAGAATGTGTGAGTAGGCAGGCCCTAGGCCA
ACGTACTCAGACAAATATGAGCCACAACTTTTGACCAAAAAAAGACGCTGGCTGACAAGG
ACTTCCTACCAACAATAAATTTCATTCCCCATTTAACATATTATTCATCAGTGATTAACC
TCCCTCCAGATGCATGCAATGATGGATATAACTGGCAGGCATGTTCATGCTCGCCCGCAG
CTCGGCTATCAATCTTGAACCGAACTGGGGACAGCAAAGGGCTTCTTGTCAGCACATGAT
TTATTAGCAGTAACAAATTCCCTCATCAAATTAGAGACAGTGGCGGGCTTCTCCACGTGA
GGGATATGCCCACAATTTGGGATTTGGCGTACGATTGCATTCGGCAATTCACAGTGCAAC
CGGACTGCAAGCTTGTAGTCGATAATCTTATCGTTCTCTCCCCATATTATAAGGGTTTTT
TGCTTCACAGCTTTTATCTGATCACTGACATTATAACCTCCACTGATCATAAAATTCACT
GTTGCATCCTCCCACCAGGGCAATAAACAATGCAAGCGCCCAATATTTGCCCAGTCCGTG
AGAATACTGAAGGGTAACCTATTGAAAGCCAATGAAGTTGCACACAAGCGAATTGGAATG
CTTTTCAGCAAGTAGGCCCCAGCATAAGCTACTGATTTAGGTAGTGTTGCAAGGCTTCCG
GTGCCTTCTGCATACACACTTGCATCAATCAAAACCAGCTTATCCACAGCTTCTGGGTAG
TTGATGGAAAAGTCTATAGCAACGGCAGATCCAAGACTAGGTCCAACTAATGTCATTGGC
CTTTTGATGTAGGTATTCCAAAACTCATAAAGATGGTCACGCTTGGAAGCTACATCGCAT
GGTGGAAGCCTTTCTAAATCCGAAAACCCCCATCCAAGAATATCAATTGCCCATGTCTCC
AATCCAGCCTCCTCAAGCATGGGAAAGGTGTACCTCCATTCTAAAAGTGAGCTGTCAAAA
CCATGAAGAAGAACAACGGGATTCTCCTCACTCTGCACTACAGGCTTCACACAACTGCTC
ATAATACAGCCTTTAGAAAAGCTTACTGGGATTCTGACAATTCTTGTAGCCAATTTTCTA
GCAAGCGGGTCTTTGATATTTTGAACTTCTTTTGGAAGAAAAGCCGGAAATTCACCAGCC
AACACCCTCAAACGCTTTGTTCTCCAGCATTTAGCAGTGAATCTAAAACCCATTGATGTT
GGCGGT
>Cj_contigs1.4_00148_00334
AATATTACCGAAATTGCCCTCAAAACCATCCCTTCCGCTTCTAAGATTGAGATAAAGAGG
GTTTTGGAGTCGCTCTACGGATTTGAAGTGGAGAAGGTCCAAACCCTAAATATGGATGGG
AAGAAGAAGAAGCGAGGCGGGTTATTGATCGCCAGGCCTGATTACAAAAAAGCATATGTT
ACCCTGAAGAACCCTTTATCCATATCATCAGATCTTTACCCTATCAGAATGATTGAACAG
CACAAGCAGGAAGCAAGCAAGCAGTCGAAATCCAGCATTGTGGAGGATGGTGAACCAAAG
AAGACACATTGGCTTGACGATAAGAAAGACAGGA
>Cj_contigs1.4_00149_05065
TTACTGCAATAACATAATATATTTTTCTCCTAAAAAAAAGGTGTTTATACAACTATTCAA
ATTGAAAATGGGCCATAAGATTAATAGCTAAAAAAATTCCCTGGCAAATATAGCCAATTC
CGCACAGCCAAATGGTAAAAGCCACTATGGATATACAGATAGCCAATTCCGGGGATTATT
TTCATTGATCTCTGGGAATAGATCAGCATCAAATTTAACCTCATTCAAGCCACTATGCAT
ATATAGATAGATTAAGAGCATCATCATGCCATGTTTTAGCAGTATCAATAACAATGTAAA
TAGCTACACGCTAATTTACAGGGTGATAGATTAGTGTACCATACTGCCATGGAAGCATAG
TAAATCAAAACCAGGGATGCCAGGTCGGGTCCATCATGCATAAATTCCTAGGAGTAAGGG
CAGCTTCGACTAGTTCAGCTACACCCTTCTGGACAGATTGTGGATGATCCATCGTGTTTT
CCTCCTCTTCAGAAATGTACTGCGGCGCTATTCCATTGACCCGGGCAATTACATGCTCAA
CATTTGTAGTGATCTTCTGCTTGAGCTCAACAGGGTTCAAATTACCCGCACCAACAACAG
GGCCCACAGGCATTCCTAGGGGTCTTCTCCAAGACCAAGATAAGAGTTCATCGCGGAAGA
ACATTGCCAAATGGTACCAAAGATGTTGAATTTGTTTAGGTGAAACCACAGCTTGTGCTG
TCGCACACATGGAAGAAACAATGAGTCCTTCCACTCCAAAATTGGAGAAAAATGACTGCA
AGTTCCTGGTCAAGCGGAAGGGCACGGGTTCGTTGAGTTCAATCATTCCATTTGCATCGT
ATGCGGGATGGAAATCAGTCTGAAATATTTTCCCGGTGTTTTTAGCAAATAATATCTTGT
TTGGGGACCGGCCTCCAATTTGGAGCATGTAAGACATGAAGCTTAAAAGTGCCAACTGAA
TAGCAAACTGCTTTTTGAATGTCCACATATGATTCCCGCTCAAAAGGGTTTTGTACATGT
ACTGTGAAAATATACTGTCAGTCACATAACTTTTTGTAATGTCATTATACGCTTGAAGGC
GAAGGTCAACAACAGCTTCTGCGGACATTTGCCCAGATATTGCTTGGTTAAGCTGCTCCT
TGAAAAAAGTTATTGGTTGGTCTGCCTCTCGATCGTTTCTAGCACAGTGGTTCTCATAAA
CCTCGAGGAATGTGCTGTACATCAAATCATCTTCCACCATGCGAACCTGTGACCACACAG
GTATGATAATTGGCGTATGAGTACATATGTGTCTTTTTCTGGATTCCTTATGTTTGTCAA
ACATTCTGTTCATAACACGGAAAAGTTGCAAGATCCTTTCGTCACTTCTAGCATTAGGTG
TCAACGATGTCTGGACAATAAAATGGCGCTGTGAACCATCAGACCCAATCAGTGTTAAGC
GTCGGAAACTGGTACCGTGCCTCCGAACAATTGGAATGTCAGCTCCCACCCTATCCAATT
TCACTGTATGTTCAGGTGCCACTTCCTGGTCAGTAAAATATTGTCCTGGAACTTCCACAT
CAACAACATGAAAGTCTCGCAACACTCTGCTCTCGTCTTCAAGCTTCAGAACAGCTGGAT
AACGGTCCTCGACATTACTTTGCAGAACATTTCTCCAGTGCTTCAATCGTTCTGTAAGCT
CAGAAAGTGTAGCTGGGAATGTTGATGTACTCTCGGGATCGAGATCTCGTTCAAACTCAT
GTTTGTACTCTCTTACAAATTCTACATGTTTGTTCACGGCATCTGCTGAGAAACATGCCC
TACAGACACCAGACAACTCTTTCCTTAAAGACTGTGGAACTTCAGCTATAGTTGCAGTTG
GGTACTTGTAACATCGGTGAAGCAAAGCATTAACAACAGCTAACAATCTCTCTTCTGGTA
AAGTGACAAACCGTGAACCAATTTCTGTGAGCAAAATCTCAAGTTCACTAGCCAGGTTGG
TATGTTTACTTCTCAGGGTCTCCATTATATCTTTTGCAGCTTCAAATGCACTAGCGGCAG
AAGAAACCAAGCCTAGGGCAGCATTACGCCTTACCGAGTTCTGACTACCATCACCTGAAG
ATGAATTCTGGTGTAAGGATGGGTCAGTTCCAGAAGGGATGCCACCTTCAACATGTGTTG
TTCTTTCAGGTTCCTGAACCTGAGAACTACTGGCATCATGAGATCCAACCCCTCCACCAC
TCTGAGTTCTTTGAGAAACGTGATTATCTGCAGCTGTTGAGCCACCAGTCTGACCACTTA
CTCTAGCATTTCCATCAGCTAACCCCATAGACCCAGCTACATTGGCAGCAGGGACATTTT
GCTGCATTCTTTGTTGGGTCATTGCCATTCTACCATATTCAGATTTATTGGCAACATCAC
GACGTTCAAGTAAATATGTGCGCAACCAGTAGTACAACGCCTGTGGATACACAGTAGCAA
TTTTTAATAAAACAAGTTTGCAATGAGGAGCTTCATTCCTCTGTAAGGAAAGTAACAGCT
GAGGGATCCAAGAAAGCCAAACCCAGTCGGGTATTTGGTCAAAGTACTTATCAAATGCTC
TTCCTACAGGTTCATTTGCAGTGTCAAAGCTGAGAAGATATAAAACACGAGCAAGGTGGC
TTCTAGAATTAGGGATGCCAAACTTGATGCCTTGTAAAAAGCAGCTGACTGCATACTCCA
GCCATATCTCTTCGTGGGCATCTTTGTAAGCCATGTCACAATAATTGCCCCAACTAATCC
ATCCTTTAGGCAAATTCTTGAAAAGGGTGATAGCATTTGAGTATGAAAGGTTTGCCCCTT
CACAATCATTAAGCTTCAACAAGAAATCTCCCTTAAGACGAAAAATTTCAGCTTTCTGTT
TGACAGAAAAATATTCCAGATTAGTACTGTTGATCAAACTGAGGCCACTGGTTAGCTCTC
CCTTCATTTCTAAATAAGCTTTGGCTTGTTCTCTAATTTTTACGAAGGCTTCCTGAACTT
CCATCGTTGAATATCCATACATTTTCTCCAGAATACACACACAGACATCATAAAGTCCTT
GTTTACGAGCAATATGTGCAAGTCTGTTTACATTCCATGCTTTATCACGATGTCCAAGAT
GATGCAATTGTGAATTTGTAGAACCAAAGTCCTTAAATGCATCAATGACTGCATTATACA
TTTCATTCCTCCATTGGAACAAATCATACCAAACAGACAAGTTGTCCCATTCATTAGGAG
TCCTAAATCTCCATGTCTCAAGGATGTCCTTAAGATCTGCATATGCAGCACCATGAACGC
CAACAACAGAATTTCCAGGAATTTTGTTTCCATTGGCAATGTCAACAATGATACGAGATG
ATTCCTGAACTTCAACCAGTTGTTGAAACTGCTGTAACAGAGGAATTCTTGAATGAGTAG
ACATATCAGGCAACTGCCACCACTGTTCCAGAGCAAGATCAATGCCTTTCCCCACAATGC
TTTCTGCTTCTGCCACTCCATTTGTATTCTTTTCATGAAGAGCAAAATACGCTTGGATTA
TACGGAGCTTTGGGGTCTCCTCAACTTGAGCCTTTGGAATAACATGATCTTTCAAATATG
CCCAATCGGGCTGCTTCCACAGACTATCAAGTAATATCTCATAATTCTCAACGCTCTTCC
CGAAGTCTACTAATGCATCCCATTGGCTGAGTTGGGTAGCACCAGATAGCCACTGCTCTT
CCCACAGACACATCTCTGCTCTAGGAACAGTATTGTTATAAGTTCCTTGAGTTGCCTTGA
GCATGGCTTGGTAAAAAAGACTTTGAGCACGCTGCCAATACCCATGCTGCACAAGTGAGA
GCCCGGCCCGTGTTTCTGCTGATATAGACCGTTTTTTCCATAAACCACACCTCATATCTT
CTTCGTTGAGTGATCGGTAAAGCTCAGCCAAAGACTCAGAGCATTTAGTGTCATTTATGA
ATAGCATTACATGACTTTCCAGCAATGCTAAAGCAATGTGCCATGCATTATAAGTCTTTC
CAATATATTTTATGAGCTCACTAGGCATTCGAGGTTGAGGATGGCTTAGCTGAAGTCCTT
CTAAAAGAGCTTGAACAACATTTGGTCGCTGCATTGCCTGCCTTTTATGATAGTCTTTTG
ACAGAAGAGATATCATTGGCTTAGCAAGGGCTACTTGCTCTTCTTTGTGCAAGGTTACCC
ATACAATGGGAAATACCAAAACCCAAAGGTGGTAAGCTACATTTGCATCTGTATGTGCCA
GCTCTCTCAGTGGAAGAACTAGATCAGCAACCTTAAGCTTGCTCATTTCATTCAGAAACT
GTGCATGCTTTGAGACAAGACCGTCAAAAGTTAGGGGAGCCTCCTCAGAACCTTCTGCGA
CATCCAAGATCATTGGTTCGGCGGCATTACAATCAGCAACTGAAGCAGGTATCATCAGCG
GGGGAACCTTTGCAGAATTTGGAGCTAGCGTAATGGGCTTATCCCCAACTAAAATGGCCA
GGAGAAGATCAAGACCTTGCTTAAGCCAAAACACATCGCCCAATGCCTCCCAGTCCTGTA
TTTGGATAATGTACTGCAATCTAGAGAAAAGTGTCTAGACAAGGGATTCATGATAAAGAG
AGAAGAACGTCATCCGCATTTCAGGATCTTTTTCCCGTAAACCAAGCAAATATTGCCTCT
CTAATTTTTTGAAGACTTCTTGACGCAAAGAGAAAGGATACCTTGTTTTTCAGCGTCACG
AGAGCCAGTCAAGCCGCCCTAGATTAAGCCACCTGTACCGATACGAATGACGGAATCGAC
GACTATCGATGAGCACAGGAATAATGAGATGAAATTCTAAAACTTTCATCATCATAGGTT
AATCCATCACTGCTGAAACATCGTCCGTGGTGGTGGACGACGGTGCGGCCTCTTCTCCCT
GTGAAGAGCGGCACTGTAGTAGGGTAAAATGAACGGCGACTAGAACGTGGATCCGAACAC
CATCTCTGGTCCAATTTTCTCCAATGTATGAATGTGGATCTAAAAACCTACGCCCCTGAT
GTTGGAAGGTGGCACAAACTTTGCT
>Cj_contigs1.4_00150_01588
TTCTCTCTCTCTTTCTCTCTCTCACACACACACACATTTCCTTACACTTTTAGGTTTCTC
TGTTGCCGGCCGTTTGTGGGTTTCTGCATTTGAACCAGGGAAGGAGATATTTTGAGTGGA
TCAAAATGAATCCAGCAGCCTCTTCAAGAAAGCTGCCTGATTTCAAACAATCTATTAAAT
TGAAGTATGTGAAACTTGGGTACCACTACCTAATCACCCATGGAATGTATCTATGTTTAT
CCCCTCTTGTTGTGGTCATTGCTGCCCAGCTTTCCACCTTCTCATTGAAAGATCTATATG
TTCTTTGGGATCATCTTAGATTCAATCTAATTTCTGTCATTATTTGCTCCACCCTTTTGG
TCTTCTTGTCCACCCTTTATTTCCTCACTCGTCCCCGTCCTGTGTACCTTGTGAATTTCT
CTTGCTACAAGCCGGACGAGGCTAGGAAATGCACAAGGCAGGTTTTCATGGAGAGGTCCT
GCTTGATTGACTCGTTCTCTGACGGTAATCTTGAGTTCCAGAGGAAGATTCTTGAGAGGT
CTGGTCTTGGGGAATCAACTTATCTCCCTGAAGCTGTGATGAGAGTCCCACCGAATCCTT
GTATGGCCGAGGCACGAAAAGAAGCTGAGACTGTGATGTTTGGGGCTATTGATGAGCTAC
TTGGGAAAACTTCTGTTAAGCCAAAGGATATCGGGATTCTTATTGTGAATTGCAGCTTGT
TTAATCCAACCCCTTCTTTGTCTGCTATGATTGTCAATCACTATAAGCTTCGTGGGAATG
TGGTTAGCTATAATCTTGGTGGGATGGGGTGTAGTGCTGGTTTGATCTCCATTGATCTTG
CCAAAGATCTCCTTCAAGTTCATCCCAATACTTATGCATTGGTTGTCAGCATGGAAAACA
TCACACTGAATTGGTATTTTGGGAATGAGAAATCGATGCTTCTCCCGAATTGTTTGTTTA
GAATGGGAGGAGCTGCCATTTTGCTTTCAAACAAAAGCTCTGACCGGAGACGATCCAAAT
ACCAGTTGGTCCATACGGTTAGGACCCACAAAGGCTCGGATGACAAATGCTTTGCTTGCA
TCTCACAGCTGGAGGATGGGGATGGAAAAATCGGAGTTTCTCTGTCAAAGGAACTTATGG
CAGTTGCTGGTGATGCTCTGAAGACGAATATCACAACCTTGGGTCCTCTTGTGCTGCCCA
TGTCTGAGCAGTTGCTGTTCTTTGCCACGTTGGTGGGGAGGAAGATCTTGAAAATGAAGA
TTAAGCCTTACATCCCAGATTTTAAGCTGGCGTTTGAGCACTTCTGCATTCATGCTGGTG
GAAGGGCTGTGTTGGATGAGCTTGAGAAAAACCTGCAGCTTTCTGATTGGCACATGGAGC
CTTCAAGGATGACGCTATACCGATTTGGGAACACCTCAAGTAGCTCGCTTTGGTACGAAT
TGTCATACTCGGAGTCAAAGGGTCGGATTAGGAAGGGTGACAGGACTTGGCAGATAGCAT
TCGGGTCGGGGTTCAAGTGTAACAGCGCGGTTTGGAAGGCTCTTAGGACTATAAACCATG
CTAAGGAGAAGAATCCGTGGATGGACGA
>Cj_contigs1.4_00151_01063
AGGGGCAAAGATGAGAATTCACAAGTTTGGCTGGAAATCAACTTCATATTGCACACACAA
GGAAGCCACTCCAGCCATCTCTTTATACACACAAGGCAGCCACTGCAGCCATCTGTTTAC
ACATACACAAGGCAGCCACTGCAGCCATATTCTCCACCACCTAACGCTCCTCCTAGCGGC
CAGTCCTCAATCACTTCCAGCGTTTATGTGATCATCATGTGCATTCTTCTGGCAATTTTG
CTCATTTAAGAGGCACGGTGGAGGGCATGCTAAAATCATAATAACATGGTCCACAATTTA
ACATTTCATGTTTCTACACGTCTCTCTCTCTCTCTTTATTTATTATGTTTTTTTAATATT
ATGTCTGTATTTTCTGAAATCACAATGAATTTTGATAAACTAGTTGAAGAGAACAATGGC
TGAATTCATATTCAAAAGGTGATTCCAACCTCAAATTATGATATGGTAATGACTCAAAGG
ATGATATTTGGCAGGTGTAGTTCAAGATGCGGAATGTTGGACCAATCTATTTAAGATGAC
GAATCTCGAGTTTCATGGAGTCTCCAGCCATAAAGGTGATGGTGAAACGTCAATTATCAA
AAATTCCCTACTTCATTCACTTAAGGGGATATTGACTACTTGGGAGACGTAGCGAGATTT
TTCTCAGGAAGCAAGTCTTCTGATGATAATGACAAAGGCTTAGTTTCCCTCCAGCTTTAA
CATCAAGTGGGCTTGTTTGTATGCCAACAATCAAGAAAAGTGAAGAGTTTAATCAACTGG
GGAAGATTGGGGGCCATGGAACCATGTATCTCAAGGATTCACCAACACTGAACTCTTCTC
ATACCAGTAATGTTGTTTCTTTTTGCAGACAAAGAAGAGTTCACAAGCCTACCTGCAGGG
AGCTGCTTAGTGGTGAAACAGAACGGCTGTTAAAACGTCGCACTGATAAAGCATTGCTGG
ATGACCCTGAGTTTAGGCGTTATGTTGAGTTGTATGTTAAGGATGAAGAAGCTTTCTTCA
AGGATTATGCATCATCGCACAAGAAACTGTTTGAGCTTGGATT
>Cj_contigs1.4_00152_00989
GTGCAATCGGGATGGCGTGCCGCTGCACGGGCGTCGGCTTCACGTACTTGCACCTCCTGA
TGTTACTGTTCACAGCTTCCCCTAAATCAATCTCGGCAAATGTGTTCACAGGAGGAGGCA
CATTGTCCCCGCTCGTCTCCACAGGAATATCCTCGTAGGCGTCGAAATTGATACCGGAAT
TCTCTTGTTCGGCAAAAGGCTGGTCACTGGTATCATCTCCAAACGGGTTAGACTCCCGTT
CCCTCCCACGATCCCAACCGCCAGTTCTGGCATTCCAACCACCACCACCGCCACCACCGC
CATAGCCAGAACGGAATTCCTGTCTAGGACCATTCCAACGGCCTGGTGGGCCTCCACCTC
CGGCATAGCCAGAAGCATTAGCAGTATAAGAGGCTGTTGCAGGCCTCTGAGGCTCCAATG
AAGGAGGCCGGTTTCTAAGGTGTGGGGGAATGTATGTTCCCTTGGATGAAGGGGCTGTGG
CGGCGGCCGCAACCTCCGCAGCGGAAACAGAATCAGCCCAGGATGTCGGCATGCTCAAAC
TCGAAAACAAAATCAAACCAAATACCTCTTTCTCTCCTCCAAATTCCTCAAATTCGAATC
GAACTACAGAAACCCTTGATCCAACTACTGAATTCAAACAGAGATTATCATATCCTATCC
ACAAATACCCAATAAAATCCCCACAGTTTTCGTCAGCATCAAACAAAATCACAATTCTCG
CTCTTTTTCTTTTTCTATGTTGTTGTCAAAGCCTCGCATCAGACATAAAACCGACGAAAG
GGAAGAAACCCTAAAGGTGCGATCTTTGGAGGGGCTTGGGGCAGGGCAGGAGAAGAAGAG
GGAGGGAGGCAAAAATATCTTTCGAGTTTGTGTTTGTTTTGGTGTTGGGTTTGTTCATTC
CTTTGTAGTTGTTGTATGTGTAATCATACGCTTTCTCTCTCAAAAAAAGTGGTCTCCTGT
AGTCTCTCTCTATATTTTCGTGTCTCCGC
>Cj_contigs1.4_00153_02241
GGAAAGAAAAAAAATTGTTCTCTATTCATACATCAAGTGTAATGTCTAATACTATAATAC
GAGTATATGACATTTGGTTTTAGAAAGACCTTAATAGTTCCACTCGCAAATTGGCAATCT
AACCGTGACTATGACACAGACTTCATGGATCAGAACAGATAAAAGACATTTAAAACACCA
ATTTGAGTTTGAGTAGGCCTGGATTTTGTACAGATGCAAGTTCAAACCCAGACTAAACCC
AGCACATTTATATGCTTTATCTATTATTTCAGTAGCTACTCCGAAGCATATTACAATTTC
ATTTCACATGTCATCCACCCAGCTATGCGAGCCTCCGAGTTACTGCACAGCCAAAAACTT
CTTCCGGTATAGATCATGAGACACATATTCCACAGCCACAATACGGTCATCAAACACTCG
GCCATGTAAACCATGTGCAGCCATGCAAGAAGCTTCTGCTCTTTTATACTCTACTACAAC
ACAACCAGGCTCAAAGATTTGTTCAATGTTATTGGCAGGAGCATCCACCCCATGACAAGC
TTCCAACTTCTCATGATTTTCGTTTAATTTTAACTCAATCTTCTCTGCTGAGTTCACATT
GTCATTGCCAGAAATCAGCACGGGGCATTCAGGCACTGGTTCTTTTATGAAATTGATAGA
TTCCACACTACCGAACCTAGCACACTCTAGCCTTATATCGTCCACCATTTCTTCAACTTC
TTGTTCTGACAATCCCTTGGGATCCAACACATTTTTCAGCTTCAGTACTTCTGTTGGTCT
TTCCAAAAGTGGCTTTGCGTGCTCTGGAATCCCGTAGTATGGAAGATTATCAACATTTTC
CTGAAGTATAGGGTGGGGATGTTAAAGAGGAAGCAGGGTCGCAGTTTTTATCTGAAAATG
AGAGTTGAGGAAAGACAATACCGCAAGGGAAGCATCTGGAATAGCTTGAACAACTGTTAG
CACTTTTCCACCCAACTTCATTCCATTAAGACCAGCACAAGCCTTAGCAGTGACTGAACG
GTCAACATACTCAAGAAAAGCACATGGTTCATTAAGATATGTGTTCAACTCAAAGTGGTA
TGCTTTCAAAAGTCCAAAGGATTTAGCAATCTCCATAAGCATATCAGATGAAATAAATTT
TGAGATTCCGCCAACAAAAATCTTATACGGTGAATCCATTACAGCGCCAGTTATCCTATC
AACTGAAGCCAGTGAATTCTCTGCAACGCCAGTCTGCATGAAAATAGCAACTGTCTGAAA
ACCTGTCCCACTTCAATAAAATCTTTAGGACGTCTGATTTTAAGAATGGAGCCACTGAAT
GATCTCCCATCGAAGGAAAGTGCAGCAGAGGCATCCTCAGGTGTCAAAAATTCTAGGAGA
CCTTGGGCCTTCTCCTTGTGTATCATACAGCTAATACATGGTTTTGTCCCTTGAATACGG
TTGACACCTGAAGAGAGCAGAAATTTATTGATGCATTCCATAACATCTTTATCAGACACC
GAATTTGGCAAATTTTCTACATAAAGTGTTCTCATAGGACGTGTTGCTTGTGTTAGCTGG
ATTGATTCAACAGCATGCCCTGATGGAGGATAAATATTTTGGAAAAAGATAGGTTTTGTT
GCAAACAGACTACCAGAAGTCACACCAAATGACCCAGGTGTGTTCAATGATGCAGACTGT
GCAGAGGATAGCACACCAGAAGCTACTGGAGCAGGGACATTTCTCTCTGTTGCTGCAGGT
GGGAGATCCCAACCAGCAATTCTCCTCTCCGGTGAGCGTTTAGTTGGAGATGGAGTTTTA
GCAGCAGCTTCAGATTTCCTCTTTCGTGGTGAATAGCCACCAAGCCCACTTGCCACCCCT
GAATGCCTCTTGAAATGACTAGTTTCACCATTGTTGGATATCTTATTCATATCAAAATCA
GAATTTGTTCTTACTGATTTATCTTTTGAAGAGTGCGAGTAGGATTCACCATGATCTCTG
ATGTCATGTGATGAATGCTTATGTGCCTTTGGAGAAATTGAGCGGGACTTTCTGTGACTG
TCTTTATCATGCTCTCTGCTCCTTGATCGTCTTCTTTTTTGCCTTACTTCTTCATGATGC
GACCGCTTTGAATCCTTCCTCACTGAAAAATCAGAGACTCCTAATTTTGTGGAATCGTGC
TTTTTATGTGCATTTCTGTCTTTAGCTCTCTCTTCATCTTCATTTTGGTGCTTTCTTGTG
CTTTCCTTTTCAGATTTTTCT
>Cj_contigs1.4_00154_00332
AGATCCATTTGATCTGACATGCTGATCCCTTCCTAAATAGTCACACAGAACAGAATATAC
ATATGAGAAAAGCAAGTGAACAAGAAAAGGACAGAGCATTATCAAGGCTCAAGTCATAAC
CAGCTAAAACAGTGGATCTTCAGGTAAGTGCTTCAAAGCAAATTCTCTTTGGCATGTATA
TCTCGGGTTGGTCTTACGCAAAACACCATGCCTAATCTAGGCACAACCTTCCTGCTTTTT
AGGGGTTTCCAAACATAATCCTTTAGCTGCTCTTTGGATATATTCTCCCCACACTCCTCC
ACAACGGATTTGATCCACAATAACACTTCCTG
>Cj_contigs1.4_00155_01055
TTGTTTTATTTAAACATATCTTTTTATGTCATTTTGTATTTTTAAGCTAGCTTATTGATT
AATATTAATCAAGCACAATATGAAAAGTTTAAATCAACTAATTTATCAGTTATAAGCTTA
CCACTTCACTTTTCTAGCCAGTTTCACTTGAAAAATATTCTAAATATGCAGTATTAGGTA
GCTTCAGTTATTGGAGCTTTTTTGTTTATCAAGAATCATCTATGCATCAATGTCAGGTAC
CCGTTATGGTGCAAGTTTGAGAAAACAGGAGTCTAGAGTATATACTTAAAATTTCACGGA
GTGTGTCAATTTCTGTGCGTATTTTCTTCATAAAAGAAACAGACCAAAGGAAGCAATCAA
TATAGGTTTCCAGTCAGAAAGTTTTTAATTTAAATTTCGTTTCACTTCATAATTATTTGG
TCGATTATTATTTTCCAGTTTTCTTTCACTGAACTGTTTTGTTGATGTGCCTGTTTAGTG
TGTACCTTCTGCTTCAGATTCTTGATAATAAACAGGTTTATGTTCATAATTGTCTTGTTT
GACTTCAATCTTTTTGTTTAACCAGACTAAGAGAACCAAGAAGGCTGGTATTGTTGGAAA
GTATGGTACCCGTTATGGTGCAAGTTTGAGAAAACAGATTAAGAAGATGGAAGTCAGTCA
GCACAGCAAGTACTTCTGTGAGTTCTGTGGAAAGTATGCTGTGAAGAGAAAGGCAGTTGG
TATTTGGGGTTGCAAGGACTGTGGGAAAGTCAAGGCTGGTGGTGCTTACACACTGAACAC
TGCTAGTGCTGTGACTGTTAGGAGCACCATCAGGAGGCTTCGGGAGCAGACTGAGAGCTA
AAGTGTTAGTTTCAATTTGTCTTTGCTTCACAATTGCTTTGGGTGTGAAGCAATTTTATG
TTTGTTAGTTGAAAGTTGGAAAACAAAATATTTTATGATCATCTCCGTCGGATTATACAT
TTTTGCATTAAAATTTTATTTGGTGATCATACTCTTTGTTGAAGCATGTGTTTCCAAATT
GCAGATGAAAAAATGATTGTCTAATGGTCTCAAAA
>Cj_contigs1.4_00156_02207
TTGCAGGACTCCAAAGCTCGTGTACTTGTTAAGGGATTTCATAAACTTAAGTGTGTTGAC
TTTTCAACATCTTATTCAGTTAGTGACGCTTTTCTTAGGAACCTTGGCGGGAATTTAATT
GAGGTATTGATATTGAGGGACTATATGCATTTTAAAGAAGTGGAAGTAGGGAGGTTCTTC
TCGGCCGTTATTGCAGGGAGACATCAGAACATGTGAGGCTGCACTCCACAAGATTCTAGA
GCTGGAACCCAATATTCTTATGGTTGGAGGCCTGGACAATGGTGTTGTAGCTGTGGACTG
AGTGTCAATTTGTGTGAACCTGCAACTATGGGCACTGATGGTTGCTCTTGGATTCAATTC
ATCAGTTAGTGTGAGGAGTTCGAATTAACTTGGAGGAGGGAGACCAGAAGCTGCAAACTT
CTCTATTATGCAAGCTGCAACCAAAATAGAAAACCCGTATGCCATTCATTGATGCAATGA
CGTGGGCGACTGATTGAAGTCCGATGAAGCCTATTCACCGAAGGAGGCGAATCACGGCAG
GGTAGGGCTAGGTAGAGAGAGAAACTCTCGCGCGCAAGCAGGGTTTCTCGGTGCTTCAGG
GGGCTTTTCGGCGCTAGCTGGGTTCCGATTCTTCCAATCGCAGTTTCTTCAGCTTCAGGG
TCGTCCTTTCGACGCAATCGGGGGTTCTTCAGGGTTCTCATCGGCGTTTGTCGCGCAGGG
TATTTGGGCTCGAGCTGGGGTTCCGATTCTTCCAATCGGACTTTCTTGAGCTTCAGGGTC
GTCCTTATCGGCCATTCGGGGTCTTCTCAGCGCATATCGGCGTCTTTCTGCGGTTCAGGG
TTCTGTCGTTGGTTCTTGTCGCGCAGGGTTGTTGGGCTTGATGGGGTGCGTGAGAAAGGG
TTTTTTGGAGGGACAGGGTTCTTTCGTTGGTTCTTCTCTCTCTGATTATACAAAATTCAT
TGGGGTAATGGGAAGATTGAGTGCTAAAATTGGAGTGATGCACTCTCCAACTAGGTTTTG
GATGGGAGCAATGACAATGAAGAGAGAACACAGAAGATGCACTAACGCCGATGAGTTTTT
CCCTCTGGTCAGTCAATTTCATGTTTCACTTGGTCTGCTCTGAAGCTCTGGTGAAGCTCA
AAACCAATTTCATGTTTCATTGGTTTTCGTTTCTTTATGATTTTAGATCTTCATAGCTCT
TGATATTTTTTGGATTGAAAGTAAGGAATTTCAATTTCTTTCTGTTGAAAATTTACTAAT
GCAGTTCAGCTTTCTAGGACGTGATTGAGTTTTATAAGTTTTCTTTATTCATGTTTGGTG
CATTGTTGAAGCACATATTTCTTTTTTTATTATCAGAATAATACACTTGGGGAAATTAAT
GTTATGGTGTTCTAGGAGACTTCAACGATGACCCACATTGACCTATGTCTCACAGATACA
GCGTCACCTGATGGAAAAAACAGGATGTTATGAGTGCCATCCCAAACCAGCTCCTAAAGT
TTTCCGAGTATGCATGATTATAAGCACTTCATCCAAGTATGGCCCAGTGTGCATGATTAT
AAGCACTCCATCCAAGCTGTGTTTTAACTATAAGAGAAACCGACATAGTAATTCAGGCAG
CCCGTATCAGATCCCGTATATGGCCTCGTCCCCGTTCCGATGCAACATATTGTTTAGGTA
TAGCTTTTGGCGTGGTTTCAATCTCTCCCTCGATCTCAAAAGGCATTCAGTAGAGGAACT
TTCGAACTTTAGAGGACTCAACCATGAGTGTGCTTCGGGTTTTGGATCAGCGAATCCCAA
GCCGGCGGTCAAAGAGGAGGACAAAGGACTATATTTAACTATGGCTCCACCTGGATCTGT
CAACACCGACTCAACAAGACACGGACCTTGAGGCCTCGCGGGTTGTATCAAACCTCATGT
TCTTCATTTTACAATTTCCTCGAATCATTTCATGGTCTGCGCTCCATTTTACTGTTTCAT
TTATCCAGATTTGAAATAAAAGTTTTAGATGTTTTTATCTTCATTTGTAGGTTTCTAAGC
GAGGTTTATTGTGGATTACCTGATTCAATTTTCTACTGATTTGACTTCTTTAATATGTAG
GTGTATTCAGGATGTCATCTGCACTGCTGTTGATTAATCAGGTTCGACCTGGCCGTTCAC
TCTGCAGCTGTAAGGTTACAGTGGTAGAAAAAGTTAATAATCAAACT
>Cj_contigs1.4_00157_02317
CTAAAAACGTGTGTTTGCTCATTGAACTACAAATACCATAAGAGTTAAATAGTTGTAGAC
TAGTGTCATAGTGTGATATGATTCAAGAAATTGTTGTGCAGATAATTATAATAGACTATG
AGTTCACGTATCCTAGTGGAACTTCAACAGCTATTCTGATAAATGGGTTTCATACCCCTA
AGGGAGGCGATGATGCCAAGAAACAGATCGGTAGGTTCACCAAAGTCGTCTCCTTCAGTT
ACTTGTGGAGTTTATTTCAGTGGTTTTACTCAGGTGGAGATGAGTGTGGGGTTGCAAACT
TTCCCACCTTTGGGTTGAAAGCTTGGAAACATTTGTTTTACATTGACTTCAGCATGACTT
ATGTAGGAGCATAGATGATTTGCTCTCACCTGGTGATTTTGTCTTTGCTTCTTGGAGCCA
TTCTGTATTGGGGAATGATGTGGCCTCTAATCACTTCCAAAAAAGGCTCATGGTTCACTG
CGTCTATATCACAAAGAACCATGAATAGTCAAAATGGTTACAAGGTCTGAGTACAAAATA
TAATCTCTATTTCATTTTTAGCTAGAAATTTTACACTCATATTTGTCACAAGAAGGTTTT
TAGTTTGCAAGACCATATGGCCTTCCTCTTACTCCAGAAAGATGTGCTCTTTTTATCTTT
CGTCAGACAACAGTTCCATACCTTGCTGAAATAGTCAAGTATTAATTTTTGTGAGTGTTC
ACCTAATTATTTTCCATTCTTTTTCTCAGTAATTCTAGGGAAAAATTTTACCTGGTAAAC
AAAAATATGGTTTTCCTTTTGTAGCTCTAGGCTTGATTCCCAATGCATTACCTTGGATGA
TCAGTTTGATGATGGTCATACATTTAGTGTTGCTTTTGGCTCAAGCAGCCGAGTTGAGGC
AACCACAGTTGTTGATACTGCATCTTCACCATCAAGACAATGTCTCTCAGTTCTATCCAT
ATCGAAATCAAAGATAAGGCGATGTTGGCTATATGCAGCATAGAGGCGTCCCTTAGTAGG
CTCCATCCATATAAATTGCTTATTTTTACATTAATAATGCATATGATTATTAAACTCGTA
GGAATAATTCAAATTCTGATGTTTCTTCTGAATCATAAAGTATCTTGAATTTCTTATATT
TTCTATTACTGCATTTCAAAAAATTTGCTATGGAAAGACATTGGGAAATTTGGAGAATAT
CTTTCCGAGTTAACTCATCCATATATGCTTTTCTATTTAGGTGCTTCCTTTCGCACATGA
TATCTGCAATCGATTATCTATGCTAATCTCATGCTCTTCTATTTTGAAGGTGGTTTCGTG
GGGTACACAAATACAACTCAACTTCTTATGATTTGAGTCTCAATGATGGTAGCTGGCCCA
AAGATGTATTTGACATTGTTACCGGTAACACTTCATTGTCATGGAAATGGCTTGATGCAC
AATTCTTTCTTTCTCCATTGTCATAGTAATTTATGATTTCAGAAGTGCTAAATCTCAAAA
TAAGGCAAGCACTAAAATTTTGGCACGCCAGTTAATCACATTAAGAAAAAAGTTGTTAAT
CTGCATGCTTGTAGAGCTCGAATGAAGGGCTTATAAACTCATACACAAGTACAATTTAAT
ACACAGATACTTTTACACAGGATAAGATCTATTTGGATAACATAGAAGCCAATGTTGCTG
CCTTGAAAAAACTCACTAGTGAGTGGAAAGCCTCTTCCGTGAATCAATCCTCTCTTGACA
TTCTCCGAGAAACTATCAATATTTTTAAGAACAAGTTAAACTTGTGCAGAACAAGAAAGT
GTTAATGGATGGAGGAGTTCATGATGGCGCTAATCAATCACGAATCTAAGATGCTAACAT
GTACTACAAAGTATTGCTAGGGAGTCTATCATGTGGGCATGGCTGCGTGAAGAGTCTTGT
TGTACATGTGACCTTACTGGGATTGGCCGCTGTGGTATCACCTGATCTCCAGTCGTAGAA
TTGGGAAAAGATTTCTTCTCTACTCAATCCCCAGTGATCAAAGAGATTGGTTTCATGATC
TCCCCCTTGCAACTATGTCATCAATAGGATGGTTCTCTCGGCAAATCTATCATGGTGGCA
TAATAAAAGTGACAATAAGGCTAATTGATAAAACAAAGCATCATGTGCTCAAAGCTGCAC
ATCCTTCTAGTTTGTCTGCAAACAGAGGCTTCGTTGGATGCATGTTTGTCAACCTACAAT
GAATATATGCTCACATTAGCATCTTCATCTTCATTTATTGTTACATATCATCGTATTTTT
AAATTTGAATTTAGATTGTAATAGTTGACTTTGAGAA
>Cj_contigs1.4_00158_03040
TTTGCATTTGCATTTCATTTCTTTACTCCCCCACTACTGCCCTTTCCCTCTCCCTGTCGC
TCTCTTTCACTGCAAAGTCCTCTCTCTCACTATATCTTCTCTCCTCGCGTACACTTACAT
ATCGACACTGCTCTATACGTATATGCTTGCTCGAATTTGTTTTTGATTTTTTCTCAGTCG
TTGCCGAGGTTGGAGTAACCGAGCAGAGTGATCCATATTGGAAACGAACCTCCGATTGGG
TTTTCTCAGTTCTCTCTCTAGCTGTGACCGTACATAACTGCTAATCACTGATGAATTAGA
GCGCTTCCTTCTGAAAGCTGTAGTGTCTATTCTTTCGTTCTTTAAGCTGCTGTGGGATCT
GTGAACAGTTTCATTTCTTAGGTGCTGATTGAAGCATGTGCAGTGGTCCAAACAATTCCA
ATTCGAGCTCATCTAACAACCAATCTAATTCTGATTCAAACTCGAGCATGAAGCACATGA
GCCAACTTAGTGTTGTGACTGATGATTGTTTTTCAAGTTTCCTCGAACTCGCTGCAAATA
ATGATGTGGAGGCTTTTAAAAGCTCCATAGAGCGTGAGCCTTCTGCAGTTGATGAGGTTG
GAATGTGGTTAGTTCGCAAGAAAGGGTCAAAACAGATTGTTAATGAGGAAAGGACTCCCT
TGATGGTTGCTGCTACATATGGCAGTGTTGATGTCTTGAAATTGATCATTTCTCATCCTG
GAGTTGATGTCAACCGAACTTGTGGCCCAGACAAGTGCACTGCTCTTCATTGTGCTACCT
CTGGGGGCTCAGTTAGTGCTGTTGAAGTGGTTAAGTTGCTCCTCTCAGCTGGGGCTGATC
CCAATATTGTGGATGTTAATGGCCAGAGACCAGTTGATGTAGTTTTTGCTCCACCAAAGT
TTCCTGGTGCTAGAGCTTCTCTTGAAGAATTGCTATTAATGGCCGTTGGTGAATGTAGTT
TGCAAGTGTCCCTAACTGCTTCTTTGTCACCAGAAAATGGGTCACCATGCTCACCTTCAG
ACTTGATATCTTCTCCTATGGCATCAGAGTTCACCAATTCTGCACCGGAAAAGAAAGAAT
ATCCAGTTGATCCATCTCTTCCAAACATTAAAAACAGCATATATTCTACAGACGAGTTCC
GTATGTTCTCATTCAAGGTGAGGCCTTGCTCTAGGGCCTATTCTCATGATTGGACAGAGT
GCCCTTTTGTGCACCCGGGAGAAAATGCGCGGAGAAGAGATCCTAGGAAATACCACTACA
GCTGCGTGCCTTGTCCTGAATTTCGCAAGGGTTCTTGCAGGCGAGGCGATATGTGTGAAT
ATGCTCATGGTGTGTTTGAGTGCTGGCTTCATCCTGCTCAGTATCGAACACGCCTATGTA
AGGACGGGACCAACTGTGCAAGGCGAGTGTGCTTTTTCGCCCACACTCCTGAGGAGCTTC
GTCCATTGTATGTTTCTACAGGATCCGCGGTCCCATCTCCAAGGTCTGCTGCTGCAACTG
CAAGTGTTATGGACATGGCTGCTGCTTTGAGTCACCTGCCTGGTTCACCCTCATTGCACT
CTGTAATGTCTCCTACTGCTAATGGACTGGCTTACTCATCCAATGGATGGCCTCAACCAA
ATGTTCCCACTCTGCACCTCCCTGGAAGCAGCCTCCAGTCAAGTCGTCTGAGGGCGTCAC
TCAGTGCACGAGATATTCCTCCTGAGGAATTTGAAGCACAACAACTACTTAATGACTTGG
CTTATTTTTCACAGTCACGTCCTAATTCCACTATTTTGAGCCGTTCTGGTTGTTCTAAAA
TACTAACCCCTTCAAATCTTGAAGATCTGTTTTCTGCTGAGATGGCATCGTCTCCCCGAT
ATTCTGATCAGGCAGTAGCTTCTGGTGTGTTCTCCCCTTCACATAAATCAGCTGTTTTCA
ACCAGTTCCAACAGCAGCAGAGCATGCTCTCCCCAACCAATGGTAATGTGTTTTCTCCCA
AAAATGTTGAGCATCCTCTTTTACAGGTCTCATTTGCTGGTTCAACACCTAGTATAATGT
CGCCGAGAACTGTGGAACCAGTATCCCCAATGAGTGCCCAGCTCTCTGCTTTTGCTCAGC
GTGAGAAGCAGCATCAACAGCTACGCAGCCTCAGTTCCCGGGAGCTTGGTTCTAGAAATA
CCTCAATGATTGGATCACTTGCTGGTAATTCCTGGTCAAATTGGGGATCTGCCAATACAA
AAATTGACTGGTCTGTGAATGGAGATGATCTTGGTCGCCTGAGAAGGTCATCTTCCTTTG
AAAAGCTCAATAACAATGGAGATGAGCCTGACCTGTCTTGGGTTCAATCTCTTGTAAAGG
AATCACCACCTGAGATGAAAGACAAGCTGGCAGCCCGAACTTCAGGGGCTGTGCCATCCG
GTGAGGGTTTGAAATCCAATTCTCAAACTGATTCCATTAATCATTCTGTCTTGGGAGCTT
GGCTTGAGCAGATGCAACTCGATCAGCTTGTAGCCTAGTGATGAGGCAGGAAATTCATAT
ATTTTTTGCTATAGACACCATTTTTATGGATTTATACAGTATTATTTTGGGCATTTTATT
TTTTGCTGGTGCAAAGGGGATGACGATTGCCGTAAGCAACTCGATGGGGGTATGAGAGGG
AAGTATGAAAAATTATCATTAAATTTTGGCACATATTTGTTTACAGCTGGCTTGCTCAAA
TTGTTGGCTGGACAAGTTGTGGTAAGGTGCATCTCCTTAATTCTAAGATTAATATTCTCA
TTGCATTTCATTTTAGTGAAGTTTCCACTCAAGATTATCTATCTTTGTATCTTGATGCCT
CATTTTCCTTGGCAATATTTCATGCACTGATGTAATTCAAGAAGATGAAGATTGAATAAA
GGCTCTTATTTCTTGCTATGAGAAAAGGAGCATTAGTTTTTGAATTCTTCATGTGTACTG
CTATTTATTATTTCCCCTCACATTCTCCCTTTTAACCAAATATACTCTGGACCCTAGAGG
TTACTCTAATGTAAAACTGAACGTAGTTAATATTGTATCA
>Cj_contigs1.4_00159_01487
CCCAGTCCTTTAAAGAAATTACCCTTCCTCGCCAAACTCCCTTGTGAACCTTTCATGCAC
TTCAAGATCTGATTTGCTCACTGTTGGCTTCTGTTTTGCTAGAACTTTGTCAAAATCTCT
CCGGGTGATTGGTGGTGGAGTTACCTTTGAAGCTAAGCCTTTAGCTGCAAGCTCTTGCAT
GTTTGTCTGAATGGCACCTGGTTGTCTAGGTCCACAAGGCACCCATAATTCATCACTAGT
CTTAATGAAGAACTCGGCATCTTGAGTTTTACGAACAGGTTCAAACAGAACCTCATTTAC
ACATACAGAGATGTCAGAACCTGAAAAGCCTTCTGTTCTTATAGCTAGTTGTTCAAAATC
ACTTTCTGTTAAACTGTGAGGAGTATCCCCCAGATGTACCTTAAACATATGTTGCCTTGC
CCTCAAATCAGGTAGAGGGATATATATTCTCTTGTCAAATCGTCTCCTAATAGCCTGGTC
TAGTGCGTAAGGAGTATTCGTTGCCGCAAGAACAAGAACCTTTTCATCATTATGTCCAAC
ACCCTGCATTTGTACAAGGAGCTCAGTTTTGATACGTCTTGAAGCTTCACTCTCATTGCC
CTCACCTCGTTGTCCACATAACGAATCAATTTCATCTATGAAAATAATGGATGGAGCACT
TTCACGAGCCATTTGGAATAGGTTTGAGACAAGCTTTTCACTCTCACCCATCCATTTTGA
AACAAGGTCTGATGAAGAAATACTGAAGAAGGTTGAGTCGGCTTCTGTAGCAACAGCTTT
TGCAAGATATGACTTTCCTGTTCCAGGTGGACCATAGAGTAGGAAGGCCCTCCATGGTCG
TCGCTTTCCAGTGAAAAACTGTGGGAATTTAACCGGTAATATCACAGCCTCCTGCAATGC
CTGCTTGGCACTCTCTAGCCCTGCAACATCATTCCACTTAATATTAGGCTTCTCTCTTAT
AATTGCAGAATTCAAGCCTGCCCTTAACTTTGAACTCTCGGAATCCTCTCCATCTCCTCC
TCCATTCTTTGGCTTTGTCTTTGGTCGTGATGCAACAGCAGCATCCCCATTTGCTGCAGG
TCCACTACCTCCCCCCTCATCAAGAACCGCCCGAATCTCCTCAGCCCTCCTCAGATACTC
GGTGAACTTCTGAGTAATAGCCTCCTTGACCTTTGGATTCTTTTCATACTTTAAATGAGT
CTTAAAATACTCCAATGCATTCATATACAAAGAAAATGCCTTTGCATAATTCCCAGCATT
ATCTTCCTCAACCGCTTGCTTCACATATGCTACTGCCTGCTCCTTAAAATTGCTATACAT
CCTTTCTTCAAAAAAATCTCATAAATATCCAATGTAAACCAGTGGAATCCCTAAAGTCAC
CTTCACAATTTATGTCAATACCTCCTCAACTTAGCCAAAATTTCCGTAGCCCAGTTATGC
CAAACCATTCACATCCTCATTCTTGATCCATCAAATTATGGTACACT
>Cj_contigs1.4_00160_02439
GGATCTGGAGGGTAACGATGCGGTAGCCAGAGTCGACAGATTAGATGTGGATCGGCTGGG
ATGAGGATTTTTCGGGCGAGAATCGTTTTCCACACGATTTCGGGGAAGAGGGGAGATGGG
CTGCGCGTTTCGACATGAAATCCGAGATGGTATGGGTCCTAGGGGATTATCGGTTCGCAA
TTTCAGGGAAGATAGGGGAGGTGCGGTGCGATTCTATTCGGCAACTTTAGGGGATGCCGG
CGATTTCAGGGGCATAGGCGAGCAGCAGTACAGGGGAGTTGACAACGACGGCACCTTCAG
GGGCCGCTGACAATTTCAGGGGCTGTCGCAAGGACGACATTCATAGGGGATGACGTTGTT
ACAACACAGTTCTTTTCATGGCGAGAGGCTATTTCCTTTCCAGCCGTAGCAAGAGCGGGT
CTTCAAGGTGAGGTTTTTTTTGCACAGAAAATTAACACTTCACTCATAATTGAATTAAGT
AGAAAACTGATTGGAACCATAAGCTTCAGAGATCAGATGCTAAAGCAATTCTCCCATAAC
TTTGTTTGATAACAGATAAAGCTTTGTCTGTTACTCTATATGAATGGATTGATGATGATT
AAACACGTTGAGCTTTGTCTGTTACCCTATAATGTCTGTTGTTGCCTCGAAAACCAGAGA
GAAATCCTTCTCGTCGGCAACTCTCAGCATACTCTCGGAGTCGCTGCTGCCTCCAATCGA
AACTGCGATTAAGCTTCCGTTCATCATTGTTTCCTCCGATGCGGTGATTTCGGATCCGCG
AAGACCCTCCGCGCTCTCCCCCGTCAGCCTGACTCGCCGGATCTGGAAACGTCCCCCTAC
TCTGTCCCGAGCCCGATTAAGCTCTACAGGCCCTAAAGATAATCGCCGGAGTCGCATTTG
CCCCCATCCTCCAAATACCCCTCTGGTTTTCATGTTGGAATACCCTCGAACGTCTTCGCT
CCATTGATCTTCGGACTCATGTCTCTATGAAACACTGCCATAGAAGATGTCCTCCCCTGG
AGAAAACCCCCCTAGAAGACCTATAACGAGGATGATATTCCCCTACACGGCACTCTCTGT
AGTCGTCGAACCCTTGGGGGCGGCGAACCCCTTCAAGGTGAGGTTTTTATATTTTATAAT
GATTTGTAAATCTTTGTTTTGGTAACTGCTGCTTTGCTATTTTTCAGAAAACCACTGCTT
ATTCTGCTCGAATGTCAATATCAGGCTGGACTTGAATATGAAAATAATTTGCTTGGGTGG
ATTATCTTGTATTTGTTTATGATTCTTCAAAGCACGTGCACACACACACAAATTGGGTGG
CTCGTCATTTGGAATCCTGCACATGTTTTTAGCAGCAGAATGATTACTTTCTTCCAGTTG
TGTGCTTCTCTTGGAGTCTTGCTTACTAGATTTAAGATTTGAGATACTTGGGATATTTTG
TGCATCTTAATGTGTTACATCTGGTTCTGTTATGATAGATCTCAAGTCACCCGGTATCAT
TCCTCTATAGATATTATAGTGAAGTTTGTTTTTGAAGTTTTTGAGATGGAGTCTCTAATC
TACTATTCTAGTCAAATAAATGGGGCTTTAACAACTTATTCCTTAATTTAGAGTAGCTTT
TGAGTTAATGTATGGAGGATCTTGCTGCACATTTTTTGCATTAATAACTACAGGGGCCAT
TTTGATGATGGAATCTACAGAAAGTTATTTTTGGTGGGTTTTATTTATATTTGTGGCAAG
AGGGCAATATATGTTTGATTTGCACTGTTGTGAGATATTGTACCTTTTGCATGATTTGTC
TTTATACAATATTATACTAATGTTTATAATTTTAACATATTCATTTAAGAGACATAGTAA
ACTAGGGTAAAGTTAGATGCCCTCAAATATCATAATTTTTTAAGGATTCAAAAATATAAA
CTATTTTCTTGAATTTTTTTAACTTTGTTAATTATTTTTCTTATAATAAGGATGAGTGAA
AGTAAGACACACGGGGTTTAGTGGTATACTTTCTTTAACACAAGGATATTTCATGCAAAT
TTTATTAAAATAGTTAACTTAGATTTAAGGGAATGAGCAAGTGCACGTCATTTTTAAAAC
ACATATATAATTGATGCGTTTTTTATATCACAGAAATATCATTCAAAAGGTACATATGAC
AAAGAGTTTAGTGAATTTTACCCTATTCTAAGTAAGATTTGAAAGATTTCAGGAAGAATT
TATTGAACCAAATGAGTAGAAGAACTGTGACCACCAAACACGCCTTTAATGCTGGAGTGA
TCATGATATGTGTGACAGTACTTCTGCAAAGTATATGGAAGCAATTGGTTAGTTTAATAT
AATATCCTTTAAGCATATTATTATAGCTTTGTTCTTGGCATCATCATGTCATGGCTTGCT
GCATACAGAACTTCTAGAAGGATTCGCTGCAGAAGGAGC
>Cj_contigs1.4_00161_01543
GGCAAGGTGGCCGAGCATTCATTCCTCTTAAATCGGTTAATCAAGAAATCCAGATTTCTG
GTGGCATGCATAGATGCACATGTATCTATAATCCACGACAATCTAGAAAACTCACCATAC
TGTTGGTTGATATCCAAATTACCTATAAGTCTGACCATGCTTTCTAACTGAACATGGGTG
AGTGTAAATTCGAACTCATATGTCTTGTATCCACCACTGGACTTGCCTGTACCTGTGCGT
AACTTTATGGGACACTGTTGTTTCCCATGAGCTTGCTTCTTACAATATGTGCATGTGTCT
TGGGAGATCTGCAGACCCGACCTAGTAATATGATCACTAAACAATCCACTCATCATGGAG
CGGTGCAAACTGACAACCCGTATGAAAATAGATCCGAAAAAACACCAAAACACCACCACT
GGCAAACACCACACCACAAAACGGTCGCTTAGAACAAGCAGAACACGATGACCCCAACAA
AACTGAGTGACCTCCAACGAACAAAGCTACCGCCAACAAAACAGGTTTGCAAGAAACGAA
ACAACCGCCACGGACCCTTAGCGGAACTCTGTGGAGCACCTCCGCCTCTGCGATCTCAAT
GAAAAAAATGTTCCGAAATCTACAAGAACGGGACCGAAAAACGGACTGAAAACTTCGATC
AAAATCACCCGGACCGAAAAACCGACCAGCTGAAATCAGCAAACTACAACAGACAGCCGG
ATCAAAATCTGCAATCAGCTCCGAAAACTTTGTTCGAAATTGCCCACTACGAGCAAAATC
ATAGACTGCAAGAGCGGATCTTCATTTGCACTGTGCAATATGCAAACTGCAACAAGCGAT
CAAACATCTTCCACCACAATCTCACTGTTGAAAACTGAAAAAGCTACAAACTGCGAACAC
GGATGGAAGGAATCTGCAACAGAAGGGATTCACTGCGCAATCTGAGAGTGCCACCTCGAT
CAGAAACATGGCAGCTTCACGAATCACCGGTGACTGGTAGGAGCCTCTGGAAAATCTACG
CTCTCAACGGATGGAACAACCCCTGCTATCTGCGAACACAAACCCATGCTGCAATATGGA
AAACGCCCCTCCTCTACTGCAAGCGAACCCCTAGTGTTTCTTCTGATCCGCAACAGCTTC
CACCACTATGGAAGGGACTACAACACAGAACCTCAACTAGCTGCCTCGAAATCTGGAACG
AATGCCAGGAGCACACACACACCTCGAAGTTGGAATGAACGCCAGAATATGGAACAGACG
TTGGAATCTGGAATGAACACCAGGAACGCGCACGCACGATCGTCACATAACTAGAAAAAC
GGAGTGCTGTAACATAGAACCTGAAGGGAATCTACAGATTTCGCCCGGATCTCAAACGAA
CACTGGGAGCGCACACACACCTCAGAATCTGGAATGAACACTAGGAGTGCGCACACACCT
CGAAGCTAGAATAAATGCCAGAATCTGGAGGGAACACCTTGAATGAACCAGATCGGAATA
AAGGGTCTTGACTCTTGAGTGCCCGGATCCGAAAAAGAAAAAC
>Cj_contigs1.4_00162_04080
AACTCTGTATATCAAAGTTATTACAAATGGCTCCAGAAGGTCATTCTAGCATGGAATCGC
CAAGGAGAAGATCTGGGCTACTGAGAGATCAAGTGCAGCTGGTGAAAAGAAGAGATTCGG
ATCGTTATGAGATCGTCCCGATTCAAGAAACTCTGTCGTTTGAAAAGGGATTCTTTGTTG
TGATCCGAGCTTGCCAATTGTTGGCTCAAGAGAATGAGGGAATCACACTGGTTGGAGTTG
CAGGTCCTTCTGGTGCTGGAAAGACTGTGTTTACTGACAAGATCAAGAACTTCATGCCCA
GCATTGCTGTCATTAGCATGGACAACTATAACGATCCCACCCGTGTCATTGATGGAAACT
TTGATGATCCACGTTTGACGGACTATGGAACTTTGCTTGAGAACATCCGTGGCTTAAAAG
CTGGAAAGCCAGTTCAAGTTCCCATATATGACTTCAAATCAAGCTCTCGTATTGGATACA
GAACGGTTGAAGTTCCAAGTTCTCGAGTAGTAGTCATTGAAGGGATTTATGCTTTGAGTG
AAAAGCTCCGGCCTTTCATAGATCTCCGTGTCTCGGTCACCGGTGGGGTCCACTTTGACC
TTGTAAAACGGGTTCTTAGGGACATTCAACGTGTTGACCAAGCGCCCGAAGAAATAATCC
ATCAAATCTCCGAAACGGTCTACCCAATGTACAAGGCTTTCATCGAACCGGATTTAAAGA
CAGCCCATATAAAGATCATCAACAAGTTTAATCCCTTCTCCGGGTTCCAGAACCCCACTT
ATGTTTTGAAGTCTACGAGGAGTGTTACAGTGGATCGGATCAAGGCTGTTCTTTCCAAGG
AACACAAAGAAACTACCGAGGAAACATATGATATTTTTCTGCTGCCGCCTGGTGAAGATC
CTGAAGCTTGTCAATCGTATCTAAGGATGAGGAACAGGGACGGCCGATACACTCTTATGT
TTGAGGAATGGGTGACCGATGCTCCATTCATTATATCGCCCAGAATAAGTTTTGAAGTCA
GTGTTCGCCTTCTGGGCGGCTTGATGGCCCTCGGGTACACCATCGCGTCTATCTTGAAAA
GGACCACTCATGTTTTCTCCGATGACAAGGTTTGTGTCAAAACCGATTGGTTGGAACAGC
TGAACCGCCACTATGTTCAGGTGCAAGGAAGAGACCGTTTGTATGTCAAACACGTGGGTA
CGCAGCTTGGGCTGGAAGGTTCATACATTCCCCGCACTTACATAGAACAAATTCAACTGG
AAAAGCTTGTGAATGATGTTATGGCTTTGCCAGCCGATCTGAAGACAAAACTAAGCATCG
ATGATGATACAGCCTTGAGCCCAAAAGAGGCTTTGTCTCGAGCTTCTGCAGATAGGAGAG
TGAAGTTTCTTAATCGTGGCATGTCGCGCTCGTTTTCAACACAGCGCGAGAAGCATCTCA
GCAAACTGACAAGGCTTGCGGTAAATAATAGGAGATACGATGGAAGAACTCCGGATTCGC
CAGCTGTTGCTGCCCAGGGTGCGATTACGCACCTTTGTGAACAGATCTCAACATTGACGG
AGCGAATGGATGAGTTCACATCTCGGTTGGAAGAGATAAACTTGAAATTGTCTGCAAGCA
ACAGTGCTTCTGCTAGCTTGCAAAATTTGGTGGTTTTGCCAGAAGTCGTAAGCAATGGCT
TTGTGTCTAGTTCTGGCAATGTTGGTGGGTCCCTCTTGCACCATTCAGCATCTTCTACCC
ATTTGGCTCGGGATTCTCTTATGGAAGAGGTTTGTGGAGTTGCAAGGGGACAGCATCAGA
TAATGCACCAAATAGACATTCTTAGCCATGCGATGCGTGAGAGGCCTCAGCAAGAAAGGG
GAGCAGAAAATGAAGCAATCGGTCTTCCTTTGATCCTTGGTTTGGCTGTTGGTGGTATAG
GTATCTTCTTGTTCAGAACCCTGTTGTCTTGAAAAAATGGTGCAGAAAGAAGGGTGAAAA
TGTGCTGCAAATAAGTTTTTTTTTTTCTCTTGTGTAGCCTTCTGTGTTGTGTTAAATAAA
TAAATGTAAAGATTAGGGAGCCTTTGTAAACTGAAAAAAAGATAGCTTTTATGGGTCTTA
TGAAGATGGTGTGGTGATATTTGTCTCATAGGTCAGCTGCAGCTAAAGGGATCATCTTCT
TGCTTTTTCTTGTTTAGTTTGCTCAATAAACATGTGAAGCAGAAGACAAATTTCATGTTA
CAGTTGTACAAGTTTGGTTTTCATATGTAAAATCCCTTGAAGAATAAACATGTGTTTTAT
TGATCATCAGAGCCAGCAAAGAAAAAGAAAGAGAACTTATGAGGAAAAAAGATGACATAT
CTTTGAAGAATATATAAAATGCTCAGATAGTTCTGCTATCTTTTTTTTTACAACAACAAA
CAGCTGAATGAGTAACTATTTTTATATCTGGAATATGTCTTTCTCAATCATGGCAATCAT
GGAGCTCTGAAATATTCGCCTGCATAGCGTACGTTGCCGAGTTCCTCTTCAATGCGAAGA
AGCTGGTTATATTTAGCTAGCCGCTCACTTCGGCAAGGGGCTCCTGTCTTGATCTGTCCA
CTAGCCAGACCAACAGATAAATCTGCAATGAAGTTGTCCTCTGTTTCCCCACTGCGGTGG
CTGACCATGACACCCCATCCAGCCGCTTTTGAGTCCAGTGCTGCTTGAATCGACTCAGTC
ACAGTTCCTATTTGGTTAACCTTGAGCAGTAAAGCACTGCAAGCCTTTTTCTGTATTGCT
TCAGCTATTCTCTTTGGATTTGTCACCAGCAAATCATCACCCACAAGCTGGATGTTCACG
GCAGATTCTAGTGCTGCCCATGAGCTCCAATCATCTTGGTCAAAGGGGTCTTCAATTGAT
ACAATGGGGAAATCGTTGACGAACTGCTTGTATAGATCAAGAAGGCTCTCAGGAGTAAGC
ACGTGAGAACCGTCATTTGGCTGATTCTTGAAATTAAGATCATAGGTCCCGTCCTTTGTA
AGGAACTCTGATGCTGCAACATCCATGCCTATTTTGATCTTGCCAGTGTAACCGGCTTTT
TCAATTGCATCTATCAGCAATACCAATCCCTCCCTATTATCCTGCACGTTTGGAGCAAAC
CCCCCTTCATCCCCAACATTGCAAGCATCTTGTCCATATTTTGCTTTGATGATCCCCTTG
AGGGTGTGATACACTTCACTGCCCATTTTGAGTGCCTCAGCAAATGTGGAAGCTCCGACA
GGCAATATCATGAATTCTTGCATGGCTAAATTGTTACCAGCATGACTGCCTCCATTTATC
ACATTGAATGCAGGAACAGGCATCACAAGCTCTTTGGTTCCTGATATTTCCTGAATGTGC
TTGTACAAAGGTATCCCTTTGGCTCCAGCCCCAGCTCTACACACACTCAATGACACTCCT
AGTATTGCATTAGCTCCAAGTTTAGATTTGTTAGCTGTTCCATCAATCTCCAACATAAGG
GCATCAACATCAGCCTGGTTCCTGATATCCACTCCGACGAGCTTAGGACCCAAGATTTCA
TTGATATTCTTCACAGCATTTAGGACACCTTTGCCTCCATAAACGCTCTTGTCTCCATCT
CTGAGCTCCAAAGCCTCGTAGATCCCGGTGGACGCTCCGCTGGGGACCGCCGATCGGTAG
AGCCTCTCACTTCCTCCGTCAGTCAGCAGATCAACTTCCACAGTCGGATTGCCCCTGCTG
TCAATTATCTGCCTCGCCTTCACGGACTTCACCTTGGCCGCGGCGGGCACGGCGGCAGTA
GTCGGAGCCACCGCCACGGAGCATCGGGTTAAGGGTTGCCGCCGTTGAACCTTAGTGACG
ACGGGTAGTGAAAAGAGACTCTTTTGAGAAATGGGTTTCGTAGAAAAGATCGGGTTTGAT
AGCTGTGCGGAAGTTGAAGCTAAGGCCATCATATAAATCTTGATTTTCCAATTCCCTGCG
TCTAGAGAAAGAGGGAGTGTGTGTGGTTGTGAGAGAGAATGGAAAGCGGGGGTTTATTAA
AGAGGAGGGAGCATAGGGGAATCCGTCTGGCAGCGGCGAAGCAGAAAGCGGAGTAGAGTG
>Cj_contigs1.4_00163_00478
CGAGGTAGGTGTAGTGTAAATACATACTCATAACATGGCATCGAAAACAATTAGTTGTAT
CTTATTCAATTAAATGTCAACAGGTATGTTCCTGTTAGCTATGCTTCGGTGAAGATCATC
ATATATTCTATAAAACCTGCAATAGCACAAGAATACATAGTAATAGTTGGAGTAATTAAC
TTGCAAGGCAAACTAATATATTCCTTAATAAGACATCAAACTTTCCTCTCCTTACCCTCA
TCCATCTAACACATATGTGATGACTAACTTTAGTGTATAATAGCAGTGTTCAACTACACA
TTTCATAGAATTATCCTTCAAAATCATGTCCCATAAGCTCCCCTTGCATAAGTTTAGATT
CATTATTCTTAATAGCAGTCTATTTTGCAAGGAAAATCTATAAGATAGAATAACACACAC
ACACACACACACATCGGCAATGAAAAAAATAATTGTATGATTTAAAGAAAAAGCTAAT
>Cj_contigs1.4_00164_04097
CTTCCGAGGCTGCAAAGAAGAGGAAGCCTTTAATCTATGGACTAAAAGCCCTCTCAAAAT
GGAGGTTGGAAATGTAAACAGAACATTTTGTATTAGCTCTCAAGGTAAAGACTGGTCTTG
ATCCCTGTGAAGATGATAATGATGACAATCATGGTGATAATGTGAGCATACCAGCTGACT
CTGCCCAGAGAGATGACTGCGTAAGATAAATGTACCAACCATGAGGATTTCCTTTAGACA
TGATACATGGTTGGAAGAGATTCTGTATGTGTATGGAGGAAAACTCAGCATCTGTGACGA
AATAGACTACAAAACCAAAGTGGATGGAAAGCTTTTGGACACCAAACTGAAACAAGCAGG
GGTGAGGACATGCCAGGAACTTAAAGAAGAAGTTTTTTGTCTAACTAATAAAGAAACAAG
TCAAGAAATTGCAGTGGCGAATCGTATTGACTGCACCTCTCACCAAATGGTTATGCAAGC
TTGATGCCCAAATCAAGTAGCAATGGCTGATGCACGGAGCTCTGAGATCAAAATGACAAC
ACCAAGACAAATAGACAAGGTAACTAGACGGCTGTAGTTGCAATTTTTAATGCCTAACGT
TAGGCCTTCTATTCCGGTTGATGAGGAAGTGTAATGATGTGTCCATAAAACCCCCATCCT
TGCCATTTTATCTCTAAATTGGTGATTTGTTGTATTTCGTATTCGCATAGGAACTTCTTA
CCAAGGCACTTCCTTTATCAACCTTCTGAAGAATAAATAATGACATGAAATTTCATAACT
ATTGTCATCACAGTTTTTACATCAAACATGAATTTTGTGATGTTTTGGTCCCTATTTGTA
TGGTGGTATTCTGGCATTGTGAAATAACACAAGATTTAGTACTACTTACCTTAATTAGAA
AACATACTAAACAAGAGAACTGCATAATATGTCTAAAAGGGTATAATTCAATAAGCCATC
TTCTTTCTTGGAATTTTTTGTATTCATTAGCTGTTTTTACCCACTATGCCCTTTTTTACA
ATATCAATTTCAGCGCTTAACGTTTAAGTCTACACATTATTCTGCTCATTATGGTTCTCG
AGTTAATAAACATGTCTGTGGTGATGTAATGTGAAGGAGTGATGTGAATCGCATAGGCTA
TTGGGTATATAGATCTATATATTAGAAAGTTTCTAATTATGGTTTTTGTTTACTAATTCT
GACTTTTAAAATCGCGCATGCGTGCTGTCACTGCTGGTTGTGAAGAGGACCTGCTATCAC
TACTGTTTGTGAAGATGTTTTTTTATATTCTCTGGCCTATGTTGTATATAAGTTTTCGTA
TTTAAAATGTAAGTTCTCCTCCTTTAATTTATATCTGATCTTGTTTTATTCTTGTACCAT
GATTGAGCAACTCTCCATGTGAAGAAGACAGATTTTTTTAAGGGAAGCCCTAAATTTACT
CATTATCAACAACCAATTTAGGTGTTCTTCTGATTTCCATAAAGTATTTGTTTCATTCAT
TGAGAGGGAGTCACTGAGCGCCTGATGACAAAGATTGGGGACTTTATGTCCACGGCCGGA
AATTGAGAGGGAGGTCGGCAGCGGCGTCGCGGATCCTCCAAATGGTCCTGGGACTATGGA
CATATTCCCAGAGGCACAAAGGACAGTGATCGAGCGGGAGGGGTTAAGAAACAATGGCGG
AGCGGTGTGGAGGAGAAAGCGAATGCTGTCCGCCTATGGATCTCTTCAGATCGGAGCCTA
TGCAGCTCGTTCAACTCATCATTCCAACCGAGTATGCTCACCTCTCCGTAGCTTACCTAG
GCGACCTTGGCCTCATCCAGTTCAAAGATCTGAATGCTGAGAAGAGCCCTTTCCAGCGAA
CATATGCTACTCAGATTAAGAGATGTGGAGAGATGGCACGTAAGTTATGGTTTTTCAAGG
ATCAAATGTCAAAAGCAGGCTTGTCACCTTCTGTTAAGCCTGCCTCAGAGGATGGCATAA
ATTTTGATGATCTGGAGGTGAAGCTTGGAGAACTTGAAGCTGAGCTGATTGAAATAAATG
CAAATAATAATAAGTTACAGCGCTCATACAACGAGCTAGTGGAATACAAGCTTGTTCTAC
AGAAGGTTGGTGAAATATTTCACTCAGCAGCGAGTAGTGCTGAAGCTCAGCAACGAGAGT
CCACAACAAATCAAAGCGGCGGAGAGTCTGTGGAAGCTCCACTCTTGTCAGAACTGGATA
TGTCAGCTGATCCGTCTAAGCAAATTAGATTGGGGTCTATTACTGGACTTGTTCCTAGAG
AGAAATCCATGGCCTTTGAGCGGATTCTCTTCCGAGCTACCCGGGGTAATGTGTTGTTGA
GACAACAAGAGGTTGAGGAGCCTGTCATTGACCCCGTTTCAGGAGAAAAGGTTGCGAAAA
ATGCTTTTCTAGTCTTCTTTTCTGGCGAAAGGGCAAAGAACAAAATTCTTAAGATATGTG
AAGCTTTTGGAGCAAACAGGTACCCATTTGCAGAGGAACTTGGTAAACAGGCTCAGTTGA
TAACAGAGGTATCTGGAAAAACCTCTGAACTAAAGACGGCAATAGATGCTGGATTTCTTC
ACCGTGGGAATTTATTACAAACTATTGGCGAACAGTTTGACAGATGGAACTTTTTGGTTC
GAAGGGAGAAATCCATTTATCATACACTTAATATGCTTAGCATTGATGTGACAAAGAAAT
GCCTGGTCGCAGAAGGCTGGAGTCCGACTTTTGCAACTAAAGAGATTCAGGATGCATTGC
ACAGGGCAAAACATGACTCTAATTCGGTAATAGGTGCAATATTTCGGGTATTGCCTACAC
GAGAGTTGCCGCCCACATATTTCCGGACAAACAAATTTACTTCCGCGTTTCAAGAGATTG
TTGATGCTTATGGGGTGGCCAGGTATCAGGAAGCAAATCCGGGTGTATTCACAATTGTCA
CATTTCCATTTCTTTTTGCAGTGATGTTTGGTGACTGGGGCCATGGTATATGCCTGTTAC
TTGCAACATTATACTTTATAATCCGCGAGAAAAAACTCTCTAGCCAGAAACTAGGAGACA
TCACAGAAATGACGTTTGGCGGGCGTTATGTGATATTGATGATGGCAGTCTTCTCAATCT
ACACAGGATTCATCTACAATGAGTTTTTCTCTGTTCAATTTGCATTATTTAGCAGCTCAG
CATACACATGCCGCGACCCTTCATGCAGTGAGGCTACTACGATAGGCCTAATTAAGTCGC
GCAATACATACCCATTTGGTGTGGACCCTGCCTGGCATGGTAGTCGCAGCGAGTTGCCGT
TTTTGAACTCCTTAAAGATGAAATTGTCAATCCTGCTTGGGGTGGCCCAAATGAACCTTG
GGATACTGTTGAGCTTTTTTAACGCCAAGTACTTTAGAAGCTGTATAAATATATGGTGTC
AGTTTATTCCTCAAATCATATTCTTGAATGCTTTGTTCGGTTACCTTTCTGTACTCATCA
TTATAAAGTGGTGCACTGGTTCACAAGCTGATTTATACCACGTGATGATATACATGTTCC
TCGGTCCTACTGATGACCTGGGTGAAAATCAACTTTTTCCTGGGCAAAAGACAACTCAGC
AAGCGCTACTACTTTTGGCCCTGGTTTCTGTCCCATGGATGCTTATCCCTAAACCTTTCC
TTTTGAAATCACAACATGACAGACACCAAGGGCAGTCTTATGCGCCGATTCAAGATCTAG
ATGAATCTTTACTGGTGGATGGAAGTCATGGTTCTAGTGGTCATGAGGAATTTGAGTTCA
GTGAAATTTTCGTGCATCAACTAATACACACCATAGAGTTTGTGCTTGGAGCAGTGTCTA
ATACAGCTTCTTATCTTCGTCTGTGGGCCCTTAGCCTTGCACACTCGGAGCTGTCAAGCG
TGTTTTACGAGAAGGTCCTCATTCTTGCTTGGGGGTACCACAACATCATCATTCTTATTA
TCGGCATCATTGTTTTCATCGCCGCGACGGTTGGCGTGCTGCTGGTGATGGAAACCCTCA
GTGCGTTCCTTCACGCATTAAGACTCCACTGGGTGGAGTTTCAGAATAAGTTCTACGAGG
GAGACGGGTACAAGTTT
>Cj_contigs1.4_00165_00520
TCCAATGTTCTCATCCCTCCCCATATGGCCTCCCGCTCAGACGTTGTCGACCACTTCAAG
CGCAAGTTCTACCAGCGATTCATTGATCCAGATCTGGTGGTTGAGCCCATGGCTACCAGC
AGTTCCTCTCAGCAGCCAAAACCATCTGCTCCACCTACATCTTCATCAACTCCAAGTGGT
CAGCCACGAGCACAAGGCTCAGATTCATCTGCAAGGACACCAACAAATCCAGCTTCAAAT
CCAACTTCCTTGCGCTGGGATAAGCAAACTATACACTTTTCTGTCAATGCTTGCCAACTA
ATCCAGCTTCAAATCCAACTTCCTTGCGCTAGTATAAGCAAACTATACACTTTTCTGTCA
ATGCTTGGGTCATTGTTATGGTGGCACTTGCAATTTTTCCCCTTATTCCTACAAATCTTG
CAAATAGGGCATATAGACTTTCCTTTATGGGAGCAACATGTTCAGCACTGTATTCTATAT
ATTCATTATATGGGAAACCCAGGGCATGGAATATGCAGGC
>Cj_contigs1.4_00166_04021
AAAAAATTATCTGAAAAGTTCCAGTTTTTTAGGGTTTTGAACTATGGCACAAGTTCAGGC
ACAGCCTCAGGCCGGAAACTCCGGTGGCGGAGCGAACCAGTTCGTGACGTCCCTTTATGT
AGGCGATCTTGATGTGAACGTCTCTGATGCACAGTTGTATGATATTTTTAATCAGCTGGG
TCAAGTGGTATCCGTTAGGGTTTGCAGGGATTTGACCACACAGAGATCTCTGGGCTATGG
ATATGTAAACTATGGCAACCCTCAGGATGCTGACAGGGCAATGAAGGTGCTGAACTTCAC
TCCTCTTAATGGAAAGCCCATTCGGATAATGTATTCCCACAGAGATCCAACTATACGCAA
AAGTGGTGCTGGAAACATATTTATCAAGAATTTGGACAAGGCAATTGATCACAAGGCGCT
GCATGATACTTTTTCTTCATTTGGGAGCATCCTCTCATGCAAGGTCGCAACTGATGCAAC
TGGTCAGTCCAAGGGGTATGGGTTTGTGCAGTATGACACTGAAGAAGCTGCACAGAAGGC
TATAGAAAAGTTGAATGGCATGCTGTTGAATGACAAGCAAGTGTATGTAGGACCTTTTGT
TCGCAAACAAGAAAGAGATATGACTGGAGAAAAGACAAAGTTCACTAATGTCTTTGTGAA
GAACTTATCTGAATCTACAACCGAAGAGGATCTCAGGAATGTATTTGGTGATTTTGGCAC
TCTGACTAGTGTCGCAGTTATGAGAGATGAAGATGGAAAATCAAAGTGTTTTGGATTTGT
CAATTTTGAGAATGCGGATGATGCTGCTAGATCAGTAGAAGTGCTTAATGGCCACAAATA
TGATAACAAAGAGTGGTTTGTGGGAAGAGCTCAGAAGAAATCTGATAGAGAGCTTGAATT
GAAATATCGTTTTGAACAGACCGCAAAGGAGGCAGTAGACAAATCACATTCTTCAAATCT
CTATATTAAAAATCTAGATGACACTATTGGCGATGAGAAACTCAAGGAATTATTCTCCCC
ATTTGGTACTATAACTTCATGCAAGGTTATGCGGGATCCTAATGGAATAAGCAAGGGATC
GGCTTTTGTTGCCTTTTTCAACTTCTGAAGATGCATCCAAAGCACTGGCTGAGATGAATA
GCAAGATGATCAATGGAAAACCTCTATATGTTGCCCTTGCACAACGAAAAGAAGAGAGAC
GAGCAAGGTTACAGGCTCAGTTTTCTCAGATGCGGCCTATCACAGTTGCACCTTCAATTG
GTGCTCGTATGCCAATGTATCCACCAGGTGGTCCAGGTTTAGGGCAACAAATATTTTATG
GCCAGCCACCACCTCTCCTTCCTCCCCAACCTGGGTTTTGGGTATCAGCAGCAACTTGTC
CCTGGTATGAGGCCTGGCGGAGGACCTATGCCGAATTTCTTTGTGCCACTTGTTCAGCAA
GGTCAGCGTCCTTCTGGCAGGCGTGGAGGGTCTGGTCCATTGCAGCAGGGGCAGCAACCA
GTTCCGCTGATGCAGCAGCAGATGGTTCCAAGGGGACGTGGGTACCGCTATCCTGCAGGA
CGCGGTCTTCCTGATGGTTCTATTCCAGGTGTAGCAGGGGGCATGTTTACTGTCCCTTAT
GATATGGGGGTTATTCCTGGGCGTGATGCAGGATTGGCTCAGCCAATGCCGATTAATGCT
TTAGCGTCTGCACTTGCAAATGCTTCTCCTGCTGAACAAAGAACGATGTTGGGTGAAAAT
TTATACCCACTTGTGGAGCAGCTAGAGCCTGGGGCAGCAGCGAAGGTGACAGGCATGCTT
CTGGAAATGGACCAGACAGAGGTTCTCCATCTGCTTGAGTCTCCTGATGCTCTTAAAGCC
AAAGTTGCAGAGGCCATGGATGTCCTTAGGAATGTTTCTCAGCAGCAGCAGCCTAACAAC
GCTGCCGATCAGCTGGCGTCTTTGTCGCTGAATGATGGTCTGGTTTCTTGACTGAAACTT
ATTTGAAGTTTGGCTACTTTGAGAGAATAAAAAATAAAAAAACTATGTCCTTTTCTGTTT
ATGTACTGAACGTCAAGCCCATTAGGTTAACTTCCTTCTGGCAGGCTGTCTCTGATGCTT
TACAGAGATATAATACAACACGCATACTTCGGCTCCTGCACTCTGGTTATAGCCATGGTT
GCAGGCTGTCTCTGAATGTGGCTTTGGTTATAGTCATGGTTGCAGCAGCTGTCTTGTTGC
ATAGCTCAATGGCACAATCCACCCGGCCACCAGCCCAGAGCTACACGGTTGGTGACACTT
TGGTTAATGATGGAAGGTCGAGGATAAGGAGAAGTTGATTCTGGATTCCAGGGAGAAACT
GGAATATTATAGGACAAAAATGCAGGACCTCGTTCTCTACAATAGTAGATGTGATAACCG
GCTCAATGAGATAACCGAAAGGGCTTTAGCTGATAAACGAGAGGCTGAGTTGCTGCAAAA
GAAATATGAAGAGAAATACAAGCAAGTTGCAGAAGTTGCTTCTAAATTAACAATTGAAGA
GGCTTCTTTTCGTGACATCCAGGAGAGGAAGCTTGAATTACAAAATGCAATCATGAAAAT
GGAACAAGGGGGCAGTGCAGATGGTATTCTTCAGGTTCGTGCTGATCGCATTCAATCTGA
TCTTGAGGAGCTTTTGAAGGCTTTGATGGAATGTTGCAAGAAACATGGTGTAGCAGTGAA
GTCCACTGCATTAATTGAGCTTCCCCATGGTTGGCAGCCAGGTATTCCAGAAATATCAGC
TGTTTGGGATGAAGAGTGGGACAAATTTGAAGATGAAGGAGTTACTTTTGATGTTGCTGT
GCCTGCACCTGCCAAACCAACATCACATCAGAGGGAAAATTCTCTGTCTCAGAGTTACTC
TCCCAACTCCATAAATGCTGAGGCTAAGTCAGAAAAACATTTCAGTCAAGGAGTTAGTAC
CTTTGAAACAGAATCAGCATATACACACAGCGAGGATGAGTCTAAAAGCCCCCAAGGCAG
TCCTGCAGGACAAAGTGCATTTCAAAGCCCGTCTGAGGAACTCTTTGATGATCCTATTGG
AAAGGGTTTTGAAAAAGATGCTGAAACTAATCGAAACTTCGAAGAATCTGCTTTGGGTAA
CTTTGACAATAATGATGATGTGGATTCAGTATGGGGCTTCAGTGCAAAGGACTCTGACCA
CGATAAGCACGGGGAAAACTATTTCTTTGGATCGAGTGATTTTGGTGGAAGTCCAGTGCG
ATCGGGATCCCCAGCTGCAGCATATGGGAAGAATAGCCCATTCACCTTTGAGGATTCTGT
TCCTGGGTCTCCACTCTCAAGAGCTGGGAATTCCCCAAGGTATAGTGTTGGATCAGGGGA
TCCCTTTGAAAGTTTCTCGAGATACGATTCCTTCAGTACCTCTTCTCCCCGAAGAGAAAC
TCTCACGAGGTTTGATTCCATAAGCAGCATAAGTGGTGGCGTTGATCACAGTCGAGGGTT
CTCTTACGATGATTCTGACCCGTTTGGGTCTAGCGGTCCATTTAAAGTCTCAACTGTGGG
TCAACCTCCCAAAAAAAGTTCTGATAATTGGAGTGCTTTCTAGTTTGTAATTTTGGTGCT
TAGACAAGTTTTACCCGCATTGCACCATATGTCCATATGTTGTTGCCCATAAATGATTCA
TGTTGCAGATATTTTGAGTTGTATACCACAGTCCAGGTTTCAAGGTTTGATGCCTCTGAG
GCAGCCAACACTTAATGAAGCATTCCAGATGCTATTACGAGTGGAGTCAAGGAATGCATA
AGATGATCTGTTCTGCCTTTGCTTTTAATGTATCTCGATGGCGCTTCATATGTGTAATGT
ATTCAGTACGTTTTTATGTTCTTTTTAAATTTAAGTTCTGTTGTTTTTGTTGAAAATATT
TTGTGCACTATATGTGTAGGCGCTAAGAAACATCAGTGCTCATTGCTCAATAACTTGTCC
CATTATTTAAAAATTTGAAAAAGTAATATTAGTCATGTACAATTTAGTTTGAAAAAAAAA
A
>Cj_contigs1.4_00167_02748
CTCTAAACCTCAAAGGTGTACTTCCAGAAAGTTCAGTCCATCGTCGTTGTCGTCTTCGCA
CTTCTGTGTCCCAAACAAAGCTCGAATTCAAGTTTTCCATATTCACAAAGGTTTGGTAGT
TGAGTCGCGCTACATTTCTTTCACAGGCTGTAGGAGAATTCATGGCGTTATGGATGGAAG
CAAGCTCCGAGCCAAAGACGGATAGTGAAACGGCCGATCTTGATGCCATTACTGCCCTCA
AAGAGTCCGCTGCTGTCGAACTCAAGGAAAAGGGTAACGAGTATGTGAAGATGGGTAAAA
AACATTACTCTGATGCGATTGATTGCTACACCAGGGCAATCAATCAACATGCTTTGAGTG
ATGCAGAACAATCTATTCTTTATTCGAATCGAGCCCATACCAATCTACTCTTAGGGAATA
ATAGACGAGCTCTACAGGATGCTGAGGAGGCTCTCAAACTTAGTCCAACAAACATTAAGG
CATTATATAGAGCAGCCAAAGCATCATTCTCTCTTGGTCAGTTAGTTGCAGCTAAGTCAT
ACTGTGAAAAGGGCCTTGAGCAATCCTCATCTAATGAAGATTTGAAGAAGCTTGCCAAGC
AAATAGATATTCGCAAGTCTGATCAAGAACACCATGAAGCTGAGGTTTCTAGAGCCATTT
CAGATGCTAAGGGTCTCATCTCGGTGTTTGAGGATAGGAAGTTGAAGATTGGGAAGGCAA
TGTATCAAGAACTCACTGGATTAAAAAAGCCAATGTTAGACAAAAACAATATTCTTCATT
GGCCTGTTGTTATTCTATATCCAGAGGTTATGTCTAGTGATTTCATCCAGGATTTCTGCG
AGACAGACAGGTTTTCAGCTCATCTTGACATGATATCCTTTTTTGGTTCATCCACTGTTG
CTGTATTTTAAATTATGAACTTTGATTAGTTCAGTATGCAAACAGTTCCCATATGACTCA
ACCTTATTATGTATCTATATCTATGAAGATTCTTGAAATCCTTAGTTTTGAAACATGTTT
TTAGAAGATTGTCAACCTTTGCCATGGGATGAAGGAAATGCTTATACTCGTGATGCTCTT
GAACTGTATTATAAGGCAGGTTCTGAAGTTGCTTTATCAAAGAAAGAACTTCTTCGTCAT
CTAGTTGAGGGAACTGCTGCTTCTGGTATTGAAAATTTTGATGAGGGGGATGCTGTTCTT
GAATCAACTAGTTGCAGCACTTCACTTGGTGATGGCTCAAACTGGGTGAAAGTTGATGAG
AGGAGGACACTTCATGATGTATTGAAAGAACCAAATCTTGTAATCCCTGGAATTCCTGTG
TTTTACATTGTTTCAAGGAAGTCAAGCTTCTATAACAGCTTCAAATCTGGAAATTGGTCT
TTCCAGCAGGTTGCATGACCAAACATGGTTCTTTTCAAGGAAGAGCTTTACAGTGATTTT
GCACTTCTGGTTTTTGGGTCGCTCTTCATATAAATGACACCCATCCATCTCTTGGCATTG
TTGAGGTAATGCGAGCGCTTGTTGATGAAGAGCACGTCCCTTGGAGTAAAGCATGGGATA
TTGTGTGCAAAACATTCTCAATCACTGTTCATGCAGTGCAGCCTGAAGGACTTGAGAGAA
TTCCTGTTGATCTACTAGGCAGTGTTCTTCCACGTCATTTGCAGATTATATATGAAATAA
ACTACAGACTCATGGAAGAGTTGAAAAAACATTTTGGCCAGGATTACAGTCGACTTTCTC
TCATGTCCATTGTCGAGGAAGGTGCTGTGAAGAGTATAAGGATGGCAAACCTGTCCGTTG
TTTGTTGCCACACTGTGAATGGAGTTTCCAGAGCGCATTTGGAGACACTGAAAACAAGAG
TGTTCAAGGATTTTTATGAGTTGTGGCCTCACAAATTTCAGTACAAGTTGAATGGCGTTA
CTCAGCGTCGATGGATTGTGGTGAGCAATCCAGGTTTGTGTTCAATAATTTCAAAATGGC
TTGGAACAGAAGCTTGGATCCATAATGTCGACCTCATAGCAGGCTTACGGGATTATGTTT
CTGATCCTGCCCTCCATAAAGAATGGAAGATGATGAAGAAGGTTAATAAGATGAGGCTTG
CTGATTACATTGAAACAATTAGCGGGGTGAAGGTCAGCTTAGAGGCAATGTTTGACGTTC
AGTTAAAACGAATACACGAATACAAGAGGCAACTGCTGAATGTACTTGGCATCATACATA
GATATGATTGTATTAAGAACATGAAGGAGAGTGAAAGGAGAAGAGTTGTACCTCGTGTAT
GCATAATAGGAGGGAAAGCTGCTCCTGGTTATGAAATCGCAAAGAAGATTATCAAACTTT
GCCATGCAGTGGCAGAAATAGTTAACAATGACTCTGATATTGGGGACCTCCTGAAACTGG
TTTTTATCCCTGATTACAATGTAACCGTGGCTGAGTTAGTAATTCCTGGCAGTGACCTTT
CACAGCACATAAGCACTGCTGGACATGAGGCATCCGGAACTGGTAGTATGAAATTTCTAA
TGAACGGGTGCTTATTGTTAGCAACAGCAGATGGGTCAACCGTCGAAGTTTCTCAAGAAA
TAGGAGCAGATAACATGTTTCTATTCGGCGCAAAGGCAGACGAGGTTCCGATATTGCGGG
GAAAAGGAGCTGCTCTCAAAGCACCACTTCAATTCGCCCGCGTTGTAAGGATGGTCCGAG
ATGGGTATTTTGGCCATAAAGACTACTTCAAATCGTTATGTGATACTT
>Cj_contigs1.4_00168_00573
AGAGAACGAAAGAGAGAGTCAGCAAGAGAGAAGAAAGAGAGAGAAGGCGTCTTCCTATGC
CCATCCTCCGGTGGTGTGCAGGGTGGCGAATCGTTCTGGTGAAGAAGGTCTGGGCGGCTC
TACCCTACGCTGCGACGGCGACAGCACCAGCTCGCGACTGACGCGGTCTTCTCCGGCCTC
TATCCGGTCACGTGCACGCGACAAAGGGTACAGGGCAGCGGTTCTGCTCCTCTGAAGGCA
GTTACGGATGACGGAGGCGAGCGGAGCATCGACGATGTGTTGGTGAGGGCGGAGCTTGGT
GGTGTTGCAGAAGGCTAAGAGCGGAGGAGGCTGTTTTGTCACCTGTGTCTCCAGCGCTGT
CAACAGTACATCAGTGGTTTTGATTAATTTACGTAACCACGAGACGAGACGTCAGATTAT
GAGCGGACCCGGGCAGAGTTGGATAGATGTTGAGTACGAGTTGTGCTGCATCCCTAGAGA
GACCATGTGAGTGACTCATAGGGGAAATGAGGGTGGTAGCGTTAGGTCTAATATCAAGGC
TAATAGCGTTTAATATGCATGAATACAATGTTA
>Cj_contigs1.4_00169_01339
GTGGAGTGTGGAGCTTCCTCGCGCGGCCTCCATCCTTCCTCTCCACCCTTCTCCAGAGAA
AACCCATCACCTCCGAATTCACTTCTGCCGTGTTCTTCCGAGCGCCTACGACCTTCCGCC
GTCTGCTGTGCATCTTCCCACTTTCTGAAAGCACTCCACTCCAAACCCGGCACCTTTCTC
TCCTAACACCACCCGGAGCCTGTGCGCATCCCCGTCGTATCCCGGCCGAATCAGAGGCCT
TTTACCTCATTTCCCGCCACCATACATCACTTGGAGTGTCCTAAACGTGTCCCTGTCTCA
GCCGCCCTATTTCTCCCCAGGCTTACGGCTCATATAACTTTTAATACATCAGAGTTATAT
AGCAATAGCAATGAATCTTGGGTTTCTTGATAATGTCCCGTGGTTTAAGCCTCACTCTAA
AACAGATTTGGCATCAACCACAATGCCCACTACCATGTTAGTACAAAGTCCTAGACAAGG
GGCTCGCATTGATATCAAGTTTTGGGAATGGCCTATATTTTCTTTTATTCCTTGGGCAAT
TGCTGTCCGGGGCAAGATTCAAATGCCAGCGACTGTAAACCAAAAGCTAAAGCGTCGCCC
AAGAGCTCATGACAGAACTGAACTTGCTGCTCAAAACTATATACGCTTCAGACCATATGT
TTCGAAGGTTCCATGGCATACAGGTACGAGAGGCTTTCTTTCACAATTGTTTCCGCGATA
TGGGCATTATTGTGGCCCTAATTGGTCAAGTGGGAAAGATGGTGGATCTCCAATATGGGA
TATAAGACCGATCGATTGGTTGGACTTTTGTTGCTATTGCCATGACATTGGGTATGATAG
TCATGACCAAGCCGAGCTTCTCAAGGCAGACCTTGCGTTCCTCGAGTGCTTGGAAAAGCC
TCACATGAGTACCAAGGGTGATCCTCATATTGCTCTCCTTTACAAGACAATGTGCATATC
AGGTCTTAGGAACATATTGATTCCTTATCGGCAGCAACTGGTGAAGTTACAATCATGGCA
GTTGCCTCTTCAGTTTGGATGGTTAAGCAACGTAAAATGGCAGTGGCCGAAGCTGCCAAA
GACTTGATGGGGAAGTAGATTATGCCATTCTCTTCTTAGAAGCTGATGCTATTGTCTTTG
TATATGATCATGGAAAAACTTGTGAAAGGGTGTGGTTATCTTGTGATCTACCTGGAGTTT
CATAGTTGTCTCACTAATGTTTTATTAGTGTGTATATAGGTTTCATATTCTAAAAATGTG
TTCATAATGAAATGAATAAATGTTTAAGAATAATACTATTAAAGTTTTATAATGATTATA
GTAATGTTTCATAATTAAG
>Cj_contigs1.4_00170_02019
CGGCAGTCTTCATCTCCAACTCCGGTGGTTATCTACAGCGGTAGGCAGAGATCCGGTGAC
CTCTCATTCTTCAATCAAAGATAGATGCATAAGGAAAACTAGTTGTAGGCAGGGCGAGCA
TATAGGAAAAACTTCAAAGATGCAACGCCAGTCGTAACCTCTCCCTTTCCGGCAGCGGAA
CCGCAGGCGTGCTCACGCCAACCCATCCCTCTCCTTCCATCGGTATCCAGTAGCGTCGCC
CCATGGTTTATCCCTTCATTCCACCGAAGCAGTGGCTCCCCTGTAGCTGTGTCCCAACCG
TGTCAACAAGTACTCTCTGCTCATAATCCATGGCTTGCTCTGTAAAGCAATCGACTTTCT
TAATCACACACTTTGATTTGGATCCCAGGAAGAGGTTAAATTTGAATCAAAATAAGTGTC
TTTCTGGGGAATGAGGGGGGATCTGTGCCTAGGGTTTGGAGTACGCCGCAGAGAGGGTCG
CTGTTATCGGGAGTGGGCAGCCAGTGTCGGCTACCTGAGAAGCGCAATCAGAGATGGATC
ATGGGGCGAGGATGCTCTATGGCGTTAGGGAAATTTGATTCAAATGCCCAGAAACGTTAA
TCAATGCCTTTTTGGAGAAGCACAGAGCCAGAATAATCTTTTCAGCATCGTTATTAGAAC
GGCTACTAGGCGGGGTTCAAGATAATTTCAATCAGTGGGCTTCAGAACAGAGCCGCAATT
TGAGTTAAACAACAATTTTCAAATGCGGTCACATGAATTACAGACGCCATCTCCATTGAT
GCCAACGGATACTTCCAGACCCAATTTAGGTGAAGGGCCGCTATAATTGACAGTGAGGTT
TCTTCTGGCTTTTTTTCTTTTCGATCATCTTCTATTTTTAATTAGAGCAGAACATGTTGG
CAGCAAATGATATCATTGAGCTCTTCTGTGAACTTATTGTGTAAAGACTTCCTACTATTA
CAAAGCAAAGAGAATGCCCTGCAGACTTGAAAGAGTCGATATCAAGTTTGATATTTGCAG
CCCCCCGCTGCTCAGAGATTCCTGAACTTCAGCGAATTCGGGATGTTTTTGAGAAAAAGT
ATGGGAAGGATTTTGTTTCTGAAGCCACTGATCTACGACCAAATGCTGCTGTCAACCGCA
TGCTCATTGAAAAGATGTCTGTGAAAACTCCAAGTGGTGAGGTGAAACTGAAAATCATGA
AGGAAATTGCCAAGGAATACCAGGTAGAATGGGATATGATGGAGTCTGAGGTTGAGCTTC
TCAAAGCACCCGAAGAGCGTATAGAAGGACCAAACACTTTTGTAAGTGCTACTTCCTTGC
CCATCAAACCAGTTTACAAGCAATCTGTTGATCAAATCACAAATCATGGAAATTTTGAAG
ATCCTGCATCGGCTGCTAAAGCTGCAGCTGAATCTGCCCGCCAAGCAATGGCTGCTGCTG
CAGCTGCAGCTTACCTGGCCAACCAAAACCTAAGGCCATCCACTGCTGGTCACATCCATC
CACAGATCACTCGGAGACACAGCTGCAATGGTAATCCAGATGTCAAGTATGATGAATCAG
ACTGCGATGAAGAAATTGAGATGGAAGGTTCTGGAGATGAACATTGTAAGTTTGATTCAA
GAAAAATTTGCAGGAGGCACAGCTATAATATGGCGCCTTGTACTGGTGATGAAAGTCGAA
GTGAAAAGACGACACCACCCCCAGAGCGTCCTGCGCCACAGGTACCTCGGGTCCATCCTA
AATTACCTGACTATGACATGATCATCGCTCATTTTGAAGCTCTCAAGTATCATAAATACT
GAATGGATATTATGGCTTGATTTTTTACACACATATGAGCTTTCATGCTACCACAAGTGA
AAATGTGTTGTTCCTAATGATTTTCTTCATTTTCTGCCGTTTATTATATATTATTAAAAA
TGTGTTGTAATGCAATTTATACGTAGATAAATCCTGTGTAAGAACTTCAAGAAAATATCA
ATATTGAATGGAAGGGGGCGTTTAAAAAAAGTATCTCTT
>Cj_contigs1.4_00171_01442
ATAGACCTTCCAACTGAGCCACCCAAAGGTCTCTCTCCTTCATGGGAGAGAGGAGAAGCT
CTCACTGTCTCACACTTAACACTTTCACTTCACTTTCTCTCTCTAGAAACTAGAACATGT
TGCTCAGAAGCTCGTCGTCTCCGGTGTTGAATTCTCTGATACCCATTTATAATGGGTCGT
CGCCGGAATCTGATTATCTGCCGGTGCCGAAGCATTCCCGTGCCCGATCGGTATCTTTTA
CGGCGTTGTGTGGTGTTGTTGAGGATGGCCCGATGAAGCACGCTCCGACGAGATCCGGTT
ACGGGTCCGAATCGGGTAGCCCGCTTTTCCCGAAGAAGAACCGGGGCGGGAGAAAGCTGC
CCACGACGGCGAATCCGTCCAGGGGGCTCCCGGAGGATGTGGTTTTCACGGAGGTCGGGA
GGCTGCTGTCGAATTCCGGCCTCGGGGAGGCAGTGGAGGAGGAGGAAGGATGCGCCACGT
TGGCGGAGGGAAGAGTGCTGCAGACACTGGTGGTTGGCGGGGGAGACTGTGGAGGTGGCG
GGAAAGTCTGCGGCGGCGGCGGTGGCGGTAGAGGCTCAGACGGAGGTGATGGGTCAGGAT
CCGGATCTTACGACCACGATTCCAACAGCTGGCACGGGCAGCACAGTACGGACGCGTATT
ATCAGAAAATGATCGAAGCAAATCCCGGCAATGCTCTCTTGCTGGCAAATTATGCTAAAT
TTCTGAAAGATGTAATCACTTTTACAATTTCTTTAACAATTTCTTGAAATTTCAACCTTA
ATCTGATAAAGTTTTCTGGAAACAGGTGAAGGGAGATCCAATAAAAGCAGAGGAGTATTG
TGGGAGAGCAATACTGGCAAATCCCAACGATGGGACTGTTCTATCACTCTATGCTGATCT
TATATGGCAAACCCATAAAGATTCATCTCGTGCCCAGACTTACTTTGATCAAGCTGTCAA
ATCTGATCCTGATGATTGCTATGTTCTTGCTTCCTATGCTCGGTTTCTGTGGGATGCAGA
GGATGATGAAGAAGAAGAAGGTGAAGAAGAAGAAGAAGAGAATGTGGGGGAAATGCACTG
TGGAATTCAGAGTGGGAATGCGGAGTTTTTTCAGGGAGCATCTCAGTTGACGGCTTCATC
TTAAGTTGTGAAGCCTGTAAATTTCATGGGGGAAAAAGAATAATGGGTTAATATTTCATA
TTTTTGTAGAAAAACATGCAAGTATATCTATCTATCTACCACAACTTTTAACTTTTACCG
CTGGTTCGTTCTTGTCTTGGAGTTGGAGGAACAAAAGTACAAAGACCAAGGGTGGTAAAT
GCTGGTTGGCAAAGAGTATTTTCTTTTTTAACAGTATGGTCACACTTTTCAATGTTACAT
TCTCATGACAAGCAATGATTCGACAAGAGTACAAAAAGTTTAAGTCTTAGAATAGAAGGG
CA
>Cj_contigs1.4_00172_02079
AATTTCCTTTAACAATTCCTTCATTTGATGGAAAATGATACATCCTCAAAATTCCAATTC
CGTCTTTAATACCAACCAAACACAAAAATCTTTGGGTATTGAATTCCAATTCCTTCATAT
TCCCAAAGAATATTGCAAACCAAACACACCCTAAGTGGGTAAAATCACAGCTTATTGGGG
AGAAAATGACAAATATACATTTGAATTAAAATATAGCTATGGTAAACGGTCAAAATATCA
ATAAAATATAGATCTGGTGCATGTCTTCCGTAGATAGGAGGAGTTGACCGGGAACCTCAT
CTTCAAATCATTTGACCTGAATGCTTGCATCCAAGCCGTTCAAATCATGTACCATTTTTC
AAAATGTCACCTAACACACACACACACCAACTTGTTTGGTAGATATTAGTGGGCCCATTT
CCCCCAAAAACATATAGAAACACACCTTAATAAAAATGCATTCAAAGGCAAGTAAGTGAC
ATGAGTGGTCCGAAAGCAAGACAACAATTCATTTTGACAAAACTGAGGAAAGTAAATCAC
ATCACATACGGCACACGTTTGTACAAGTCTGCCGAAGGCAATCTTGGAGTAGCAACAGCT
TGCAATGGAGCCTGCATGTAGGTCACCATTCCAGGGCTCTCCTTCATATCAATTTCCTCA
GCCTCCACTCCAGGAGGGGGCGACCACGTGAAATGGTGCAGCAAGTGCCCCAGCATTGAG
GTGACCAAGTTGATGGCCAGTTGTGCCCCCGGGCAGACGCGCCTTCCTGCCCCAAACGGG
AGGAGCCGATAGTCGTGTCCCTTCATGTCGACGTCCTCCTCGAGGAACCGCTCCGGCCGG
AATTCCAGAGGGTTGTTCCACACGGCAGGGTCACGGGCAACGGCCCAGACGTTCACGTGG
ACAATGGAGCCCTTGGGGATGTCGTAGCCGCCGATCTTGACATTGGCGCTCGCCTTGTGG
GGAAGCATTAGGGGTGTTGGAGGGTGCAGCCTGAGTGCCTCCTTGGCCACACACTGGAGG
TAAGGGAGTTTGGAGAAATCGGACTCGGTCATGATCCGGTCTGATCCAAGAACTCGGTCC
AGCTCTTCTTGAGCCTTTTGTTGCACCCTTGGGTTCTTCACCAGCTCCGCCATTGCCCAT
TCGGCCGATATGGTTGTTGTGTCCATTCCTGCTGTAATCATGTCCCAAAGAAGGCCAATA
ACAGTGTCATCAGAGAGATCATACTGCTTTTGAAGAGTGAGCAAGGCGTCAACAAAATGC
TGCTTGGTATCACCGGTTTTGTTGCGAGCAAGGGTGTGCTCCTCCATGATCCTCCTAGTG
AGTCGGTCTCTGCGTGAGGCTTGGCTCTCCAATGCTTCATTGTCAACTGTAAACGCCCAA
CGCAGCCACGGTACATATTCTCCCATTGGAAGCTTTGCACCAATCTTGATCCCATTTGAA
ACGATGCCCTTGAATTCGTTCCCTTGTTCGTCGATCTCGCCCTCAGAGTTCATAAACCTC
TTCCCGAATGTCAACCTCGTTATGTTGTTGAATGCAACAGCACCCAAGTAATCCCTCATC
AACAAGCTTTTACCACTTTTACCAGGCTTAGTACAATCCCTGAAGATGCTCTCAACCATG
GCTGTGACTTCATCCTCTCTAATCGGACGAAGAGAGTCGAGCCTCTTGGGAGTGAAGAGC
TCGAGGTTGCAGAGCTTCCTAACCTTCACGTAGTGAGGCCCGTAATCGGCCCAAATCAAA
TCCATCCCGTTCCGGCTGAGATTCGAGGCGGATCTGGTCCTGAACCGGTCGGCCAAGTTC
TGATCATTGTCCTTGAGCACCTCCTTGGCTAGCTCCGCGGTGGTGACCACCGCATTGAGC
TGAGAGCCGAAGTAGACCGAGAATATTGGTCCATATTCCTGGGCCCACTCGGCGAAGTGG
CGGAACCTCACCGGCTTTATGTCGTAGAGGTTGCCGACGATGGGGAGGGGTCGAGGCCCC
GGCGGGAGCTTGAACCGGAGACTATAGTAGAGTTTGTAGGCGAGGAAGATGAGAATAATT
GATATGGGTAGCAGCAGAATGAAAGCCATGGAAGCAGTG
>Cj_contigs1.4_00173_00458
GCAGATTCAGATTGAATATACGATTTCTCAACAATATATCCAGGAGCTGAATAGTTATTC
ATGTTCGTAACTGTCTTCTCCTCCATAAAGCTCATAGGATCATAATACCCACTGCTCGTG
ACAAGCTCTTTCTGCAATTGGGGAGGATAAGTATTTGTGTTTAATGGAGCTTCATCGGGG
AAATTTATCTTAGCTTTCCTGCCTCTGATCCTGCGAGCCTCAATATCATATGCTTTTGCT
GCTTCTTCAGCAGTGTCGAATGTTCCAAGCCAGACACGAACACCTTTCCTTGGATCACGA
ATCTCAGCAGCCCATTTTCCCCATGGACGCTGTCGGATCCCCCTGTACTGGTTCTTCCTC
TTTCTCTTTGAGGAATTATCAGCATTCTTGGTTGAATCAGATTTGGGGCCAGAAGAAGAT
CTATCCTGATTCGAAGCAGGAAGAGCAGAGGGCTTAAT
>Cj_contigs1.4_00174_00243
GGGAAGGCGAAGCTCATCTCCAAAATTGCTGAGAAGAAGGTCAAGGAGGCTGGTGGCGCA
GTCGTGCTCACTGCTTAGGTTTAATGCTTTCGTTTTCTTTTAATAGTGACTTGATTTTGT
GATATCTGAATTTTATCTATTTTGCTATGAGATACTTTCCCTATTGCTATTGCAGTTTCT
TTATCTTTCAAAAAGACGCCATTTTGAGTTGTTGGTTAAACCTTATAATTGCTATAAATT
TCA
>Cj_contigs1.4_00175_01346
GGAACATTTCACGAGGCTGTATCTCACTTCAATGAGGCTCACTTGGCTGAATTCAAGAAG
GCTCAAAAGGATAGAAATTGAAACCATAGATACAGAAAAACCATCACCGGGAATTTGGAA
TCAAAGCGCTTTCAATCGGTTCTTCGTCGGAGCTCCGTTAGGCGCCCTCCAAGGGCTACA
ACCGTGGCTTCTTCAAGCCAACCGCAACGCCAACGTCAGAGTCTCACCCGTAGGAAGCCC
GCAACGCCGTCGACCTTCTGGAACAAGACCGTTTCCACGCCGAGCAGGTCAGTGTACTGC
GAGCCCGAAGCTTCCGATTTGGACCTCCCGTTTTGGCAAAAGACCTGGTTCATAGTACTG
CTGTTTGTTATGGCGATCTCTTTCTTTGCCCTAGCCATCACTCTCATCCTCTCACTCGAT
TCGGATTACTCCATTTTTTATGGCGATCTCTTGCTTTTCCCTAGCCAGCACTCTCATCCT
CTCCCTCGATTCGGATTACTCCACCACCCCTGCCTCCGCCGCATCTGAAGGCGTCCAGAT
TACTTATGGATCAACAATCAAGTTGATGCATGAGAAGACAAAGGCCCGGTTGCATTCACA
TGAGATTGGCTATGGTTCTGGCAGTGGGCAGCAGTCGGTCACCGGTTTTCCCAGTGTAGA
TGATTCTAACAGCTATTGGATTGTTAAGCCTGATCCAGACACATCTGCAAAGCAAGGAGA
TCCTATTAAAACTGGATCTATTATCCGACTGCAACATATGAGGACCAGGAAGTGGCTGCA
CAGCCACTTGCATGCATCTCCAATATCAGGCAATTTGGAGGCTATTGTCTGAACTAAAGG
AGCTTGAGCTTGACAGAGTTTGCTAGTGCTAATCTGTTAATTTTCAGGTCATGGCTTCAA
TCCATGCCCTACATTTATTCAGAGAACTTATATTCTGTCTATCATGCTTGTTTTAAATGG
ACTGTTCATGAAGTTGAGATTTTATATTAAATTCATATTCTCTAGTTTACAATAAATTCT
TCATTTTAGCTTTGGGTTATCTTCATATGCTTTTCATCAAGTTTAGGGTGTATGCTGGCA
CACTCAATCCTTACATCTATGCCTTGCACTCATTATTCAGTTCAATATAGAACAAAGTGA
TGCTTTCTAGTTTGAATATTTTCTGGTGCTCTTAAGGAGTTAAGGGCCAGAGCTGTAGTT
GTGATCATTTTCCTTGCTAGGCTTTAGTTAAATTTCTCGATTTGTGTGTGCCATCCTTGC
CCAGGGGTTATGCTATCCCTTTAGGTCCAATATATGTGGCTTTAGGGTATGTCTGGGAGT
TGGGTTTTGAAGGGGAAGGGAATGGA
>Cj_contigs1.4_00176_02287
GTGCACCTTCGTGTTCACACATCCCTCTCTATAAATACTTCAACGCCATACGCTCATTTC
TTTCCCTCAAAACCCTCACCAGCCGAACTTCGTTTGCAGTCGGGGAAATCGCGCATTAGT
CGAAAGTTTTAGTTTCGCCAACGTCAGATCTCTCCTATTATCAAGATGGTGTCGGACGCT
AGCAAGAAGAGAGGAGCGCAGAAGAAGGCCGCCGCCGCTGCCAAGCGAGGCGGAAAATCT
GCAGGGGCTACCACGTCGTCTAAGGGTGCGGCGCCTACAACATCAGCCGCTGAGATTAGC
AGCGTCGACAATTTGGCGAACGGAGTTGGGGATCTTCAGATATCCGATCGGACGTGCACA
GGTGTTCTGTGCTCGCATCCTCTATCTAGAGATATTCGGATTGAGTCTTTGTCTCTTACT
TTCCACGGACATGAACTTATTGTTGATTCTGAACTGGAACTCAACTATGGAAGACGGTAT
GGATTACTTGGATTGAATGGCTGTGGTAAATCCACTCTTCTCACTGCAATAGGACACCGT
GAACTACCCATCCCAGATCATATGGATATTTATCACCTTAGCCGCGAGATTGAAGCTTCT
GACATGTCTTCACTTCAGGCCGTCATAAGTTGTGATGAGGAAAGGTTGAAATTGGAGAAA
GAAGTTGAAACCTTGGCTGCACAAGAGGACGGCGGTGGGGAGCAACTTGATCGCATATAT
GAGCGTTTGGAAGCTATGGATGCGTCCACCGCTGAGAAGAGGGCTGCCGAGGTGTTATTT
GGTCTTGGTTTTAGTAAGAAGATGCAGGAAAAGAAAACACGTGACTTTTCAGGAGGATGG
AGAATGAGAATCGCCCTTGCACGTGCCATATTTATGAATCCGACCGTGTTGCTTCTCGAT
GAACCCACAAATCATCTTGATTTGGAAGCTTGTGTGTGGTTGGAAGAAGCGTTGAAGAAA
TTTGACCGGATTCTGGTGGTGGTTTCGCACTCGCAAGATTTTCTCAACGGCGTCTGCACC
AACATCATTCACATGCAGAGCAAGAAGTTGAAGATATATTCGGGTAATTACGACCAATAT
GTTCAAACCCGTTCTGAGCTTGAAGAGAACCAGATGAAACAGTACAAGTGGGAGCAGGAA
CAGATCGCTTCGATGAAGGAGTACATAGCTCGGTTTGGACACGGGTCGGCCAAGCTGGCC
CGTCAGGCGCAGAGCAAAGAGAAAACGCTGGCCAAGATGGAGAGAGGCGGTCTTACAGAG
CGAGTGACGAGGGACAGTGTGCTTGTTTTCCGATTCCCAGACGTTGGGAAACTCCCCCCG
CCCGTTTTACAGTTTGTGGAGGTGTCGTTTGGGTACACGCCTGATAACCTCATCTACAAG
AATCTTGACTTTGGTGTTGACCTGGATTCAAGGGTGGCACTTGTTGGGCCAAACGGGGCG
GGGAAGAGCACACTGCTTAAACTTATGGTTGGGGAATTAACCCCCCTTGACGGGATGGTC
AGACGCCACAATCATCTGAAAATCGCGCAGTATCATCAACACTTGGCGGAGAAACTTGAC
ATGGAAATGTCTGCCCTTCACTACATGATCAAAGAGTATCCTGGGAACGAGGAAGAGAAA
ATGAGGGCGTCGATTGGGAGGTTTGGTCTGACTGGTAAGGCTCAGGTAATGCCTATGAAG
AACTTGTCAGACGGGCAACGTAGCCGTGTGATATTTGCGTGGCTAGCTTTTAGGCAGCCT
CACATGCTACTACTGGACGAGCCGACCAACCATTTGGACCTGGAGACAATTGACTCGCTG
GCGGAGGCTTTGAACGAGTGGGATGGTGGGATGGTTCTCGTTAGCCACGACTTTAGGCTG
ATAAACCAGGTTGCCCATGAGATATGGGTATGCGAGAAGCAGGCAGTTACGAGATGGGAG
GGCGACATCATGGACTTCAAGCAGCACTTGAAAAAGAGGGCTGGTTTGGGTGAGTGAGTA
GCCAAGTGTTTATGCCAGTACTGTAGTAGTATCTATTATTGCAATGGTTGATTTTATGGT
CTACTCTCCAAATACTATCATATCAATATTGTTTTGAATTCCAAGGATGACTAGAGGACA
GTTTATTACATAGTTTAAGCAGTGATTGGGTTTGAATAAGGTTGTGAAATCCCAGTTTTT
GGGTAAAACGCCGAAGCTTACCTGGTCGGTCATCTGCGTTTGTTGTTATGGTATTCCAGT
TTTGACTATATTATTGTTTGTGGATCTGTATCATTTTTGAATCTCGAGTTTTGAAGTAGC
TAAAAAA
>Cj_contigs1.4_00177_01650
CAACAGGTGCCGGCTGAGCTCATAAGATTAGTCAAAGCGTCAAACAAAAGTTCCTTTTCT
CTGCTCTACTTTCCAGCGCCTTCAATTTCTTCTAATCTATTCTCTTCTTCAGCGAAGAGC
TGCGTTTTTCTCTGAAGAAGGAGGAGAACAAAAGTGAGCAAAAATAAGTTCGGTGAAGAA
AATTGGAGGAGTGAAGGTTTAATTGTTCTGTTCCGATGGGGATTTGCTTGAGTTCTAGAA
TCAAAGCTGAAAGTCCTCCTAATACAGGGCTAAGTTCAAAATATGGTAGCTCAGAAGGGA
GTGATTCCAGAAATTCAAGCAGCATGAATTCTGTGCTGCCGACTCCTAGGAGTGAAGGGG
AGATCTTGCAGTCTCCTAATTTGAAAAGCTTTAGTTTTTCTGATCTCAAAATGGCCACCA
GAAACTTTCGTCCCGATAGTGTACTTGGAGAAGGCGGTTTTGGCTCAGTTTATAAAGGCT
GGCTTGATGAGGACTCATTAACAGCAACTAAGCCCGGTAGTGGCATAGTAATTGCTGTGA
AGAAGTTAAACCAAGAAGGCTGTCAGGGGCACAAAGAATGGCTGGCAGAAGTGAACTATT
TGGGGCAGTTTTCTCATCCCAATCTTGTGAAATTGTTTGGATACTGTTTGGAGGATGAAC
ACCACCTTTTAGTGTATGAGTTTATGTCTCGGGGTAGTTTGGAGAACCATTTGTTCAGGA
GGGGGTCATATTTCCAACCTCTTTCTTGGTATCTGCGTTTGAAAGTTGCTCTTGGAGCTG
CTAAAGGGCTTGCTTTTCTACACTCTGCTGATTCTCAAGTTATATATCGAGATTTTAAAA
CGTCTAATATTTTGCTTGATTCGAATTACAATGCCAAGCTCTCTGACTTTGGCTTGGCTA
AGGATGGGCCAACTGGTGATAAAAGTCACGTCTCCACGAGGGTCATGGGAACCTATGGAT
ATGCTGCTCCTGAGTATTTGGCCACTGGTCATTTGTCTGCCAAGAGCGATGTATATGGTT
TTGGGGTAGTCCTGCTTGAGTTGCTGTCAGGGCGTAGGGCAATTGACAAGAACAGACCAT
CTGGAGAACACAACCTGGTGGAATGGTCCAAGCCGTATTTGGGCAACAAACGCCGAGTGT
TTCGCATTCTGGACACTCGCCTTGAAGGGCAGTATAAAGTGGAGGTTGCACAAAGAGTAG
CAAATCTAGCCTCGAGGTGTATTTCCACGGAGCCTAGGTTTAGACCCTCCATGGACGATG
TAGTCAAAGAACTTGAACAGCTTAAGCTGGAGTCTAAGGGCAGGGGGAACCCACACAGCA
ATGTGAGCAAAGCTTCTCGACCTCGTAGAGGCAGCAATGTTAACACTCCTTCAGTTGCTT
ATCCAAGACCGTCTGCTTCTCCCCTCTACGCCAAGTGACTTTGGGCATCCAGAAGTGTTT
CTTTGTATTATGTTTGTACCTTTTCTTGAATTCAATTGATTTTATATAAAAGTTAAACAG
AGAAGTAGAAAATTCTTATCCCAATGGGACTAAAATCGACAATGAATAAAAGTGTCATCG
TGTTCTAACTAAACTGGGTGTCCAGTTTCTCCAATCCAGCTTTCCAATGGATTTGGTCCT
TAAACTGATCATTTCTCTCAAATCAAAACC
>Cj_contigs1.4_00178_00652
GTTTGGGGAAAAGCGCTGCGTTCCACGATCGACTCTTCTGGACTCGGCAATTGAAGCAGA
TTATCTTTGGGTGGAGGAAGATATGTTGTACCATATAGCACCACGATTGCTTGAGAGCAT
AATGGTATATCTTCTTCATTTCGTGACCCATTTAATTTTGGATTATTGTTCAGTTTTAGT
TGTATATGAATTGTATGATATTTGTTCGATTTTTTTGGTGTACATTATCGTTGTGTGGAA
GATCTGATGTACCATACATCGCCATGATCGCTTTAGAAAAATTGGTATATCTTCTTCATT
TCGTTACCCATTTAATTTTGGATTATTGTTCCTGTTTGGCTGTATTTGAATTGTATGCCG
AGTACATTGTTTTACGTTTTGGATTGGATGGCACATGCCTTAACAAATTTGAGGATTGCT
TTCAATTTTAACTTTGAGATACTTTCAAATTGAGATAACAATGCCCATTTTAAGATGTCC
TAAATTCAGATTTCTCCATTCAATAATGAGTATGTTAGCATATAGACTAACAACTAGCTC
TTTGGCCTTGTTAGCTACATTTTTGGAAACTTTTGTAGCCTAGAACCATTGCTATCTAAG
AATTTAACATGTAATAGAGAAACTAAATGGCTTCTTTGTGTCGTCGATTACA
>Cj_contigs1.4_00179_04510
CTCTCTCTCTTTCTCTCCCTCACACACACCCTCACACACACACAGTGATCCATTGTTTTC
TACTGTTGGGATTTGTTTGCACACTTCAAGAACTGATGAGTTTTCCTTGTGGTGGTTCTA
GCTGCTCTTGATAGTGCAGAAATGACGATTATGAGCTTTTCAAAGGATGTGTTGAGAGTG
AGATTATCTCAATTTCTTGTTTTGGTTGTCTGTGGTGCAATTTAAAACAATACAATGGAT
GGGACTTCTAAGTCTGGCTGGAAAAGTTCCAGGGGTTTGAATTCCTCCTCATCAGTGGTG
GATAGGAATCCAAGAGTTACTGTTGGAAGGACTGGTAGATCTTCCACTCATCATGATTCT
GGTTCTCCCCCTGAAAGAAAGGGGGTTTTCTTGCCTTACATAGATTGCATTAAACCCTTA
GATGGTAGAAGTGATGCTAGTCTGAGACAGTGGTTAGACAACCCAGAAAGAACAGTTGAC
TCTCTTGAGTGTTTGCACATATTTACCCAAATTGTAGACATTGTTAACACAGCACATTCT
CAGGGTATTGTTGTTCATAATGTGCGGCCCTCGTGCTTTGTTGTGACCTCATTCAACCGT
GTTGCTTTTATTGAATCTGCATCCAGCTCTCCTCCTTCAGGTTCAGATTCGCTTGAAGAT
GGACTGAACATTGAAATTGCAGAGTTTTTTAAGGAGGAGGAGGAGGAGCACCCCTTCCCA
ATGAAACAGATGTTGCTATTGGAAACCAATTGGTACACTAGTCCTGAAGAGGTTGCTGGT
GCACCAAGCTGCTGTGCTTCAGACATTTATAGACTTGGAGTGCTTCTCTTTGAGCTATTC
TGTACGCTCCGTTCGCCACAAGAAAAAAGTGTGACTATGTCTAGTCTGAGGAATCGAGTG
CTTCCTCCGCAGTTACTACTGAAGTGGCCAAAACAAGCTTCATTTTGCTTGTGGTTACTG
CACCCTGAGCCAAACAGCAGGCCAAATTTGAGTGAGCTATTGCAAAGTGAGTTTCTTAAC
GATCCAAGAAAAAGCTTGGAAGAACGGGAAGCCGCAATAGCACTTAGAGATAAAATTGAT
GAGCAGGAGTTGTTGCTAGAGTTCCTTTTGTTGAACCAACAAAGAAAACAGGAGGTTGCA
GATAGTTTGAAAGAGGTCATATCTTTTCTATCTTCTGATATAGAAGGAGTCACTAATATG
CAATTGGCCCTTAGGAAAAAAGGAGACCCAAGTCTTGAAGTGGATAAGAACTCCACGTCA
AATAGGGAAAATATTACCGAGGATGATGACTCTGGAAGCTCTGGACCTAGAAAACGAAGC
AGGGTGGACCTCGGCACCTGCATCACCAACACAGATGAATACAATAGAGATGATGATGAA
AACCAAGGGAGCTTTCTCTCTAAAAACTCAAGGCTAGTGAAGAATTTCAGAAAATTGGAG
TCTTCTTATTTCCTGACAAGACGCAGAGCTTTAAAGCCAACAGTCAAACCGTTGAATAGA
TATTCTCAAATGGGCAGTGAGGGCAGAGGTTCTACTGTAGCAACTGAAAGAAGCTCTGTC
AGTAATTTGTCATCAAAAGGATGGATCAATTCATTCCTTGAAGGCTTATGCAAGTATACG
TCTTTTAGCAAGTTAGAAGAGAAGGGGAACTTAAAGCAAGGGGATCTCCTAAATTCTTCA
AATCTAGTGTGCTCTCTCAGCTCTGATCGAGATGGTGAATTTTTCGCAACTGCTGGTGTA
AATAAGAAGATCAAGGTCTTCGAATACAATTCAATCCTAAAAGAAGATCGTGACATTCAT
TATCCTGTAGTTGAAATGTCTTGCAGATCGAAGCTAAGCAGTATATGCTGGAATAGCTAT
GTTAAAAGCCAAATTGCCTCAAGTAACTTTGAAGGTGTGGTACAGGTTTGGGATGTCACA
AGAAGTCAACTTTTCATGGAAATGAAAGAGCATGAGAGGCGGGTCTGGTCTGTGGATTTC
TCAGTAGCAGATCCAACCATGTTAGCCAGCGGCGGTGATGATGGCTCTGTTAAACTCTGG
AATACCAATCAGGCAATTCTACTTTTGCACTTGGTGGATGTCAGCTTTGAAACTAAACGG
AATTTGTGTCGGAACCATCAAAACAAAAGCAAATGTGTGCTGTGTCCAGTTTCCTTGTGA
TTCTGGGCGCACCCTTGCGTTTGGTTCAGCAGACCATAGAATCTATTACTATGATCTAAG
AAACTCCAAAACGCCTTTATGCACCCTAATGGGGCACAAGAAGACAGTGAGCTACATCAA
GTTTATTGATTCAACGACACTTGTATCTGCATCCACAGATAACACAATAAAACTCTGGGA
TTTGTCCATGTGTGCATCTCGGGTTCTTGATTCTCCAGTTCAGTCATTCACAGGACACAT
GAATGTAAAGAACTTTGTTGGCCTGTCTGTGTCCAATGGATTCATTGCCACTGGCTCTGA
AACAAATGAGGTTTTCATCTACCACAAAGCATTTCCAATGCCTGCATTGTCATACAAATT
TAACAGCACAGACCCCCTTTCGGGTGATGAAATCGATGATGCTACACAATTTATCTCGTC
TGTTTGTTGGCGTGGCCAGTCGACCACTTTAGTAGCCGCAAATTCCATGGGCAACATCAA
GTTACTGGAGATGGCTTAACACAGGTGATAAGAAAATGTATTGTAGTAACTGAGAAAGCT
ATAGCAACACAGATTATTATCTTTTTGGAATTTGAGTTATTGATTCAACCATTTGTATAT
AACTCCAAGAATGAAATTTCTATACCCGACCTTATTTTCACATACTTTTCTAGTCCCACC
TATCATACGGCACAATCCAATTCTAATTACATTGATGTTGATCAAGTGTTGCTGATGAAA
CTAGCTTACCTATAAGATGCCGAAGTCTTTTAGCACCAGGGCCTGGTTTAAGATCAGTGG
GATTCCCAACCTTGGAGCAGGGAGGGTTGCCAGCACACCAACCACCTGGTGTGAAGCTAC
CATTTCGTCTATGAAGCAATTCGTCATCAATCTTATCCAACACAGGAGCATTATGTTTGA
ATTTTCGTGCAAAGGCAGCACAACTCTCAACCATCTTGCCTGTATCATTCAGGGTGAGAG
TGTGTGGGTGCTGCTTTGGAGGAACATCCCACGAAATGTAGTGCATGTCACTGTTGATCA
CGGTTGGTACAAATTCTGGAGCATTGCATACAACAGTCTGAAAGTAGCCTTCGGGTGAGG
AGACAAAGTTTGTGTAGTACATAAGTAGGGTCCTGGGGAGATTATCCCATCCCCATATGC
AGTACTCCACAAATGCCCTTGAGAGCACCATCCAAGCTGAACCAGTAAAAAGTCTAAATG
CTGTGGGTAAATCTCTCCGTGGTGTGACCGAAAATATGTCTGACTTGGTATTCTGAAAGA
GGCCAGGGTCTACAATCAAAGGCATCGCCCGTTGACTCTCCTTCCAGCCTAGCCGACTTG
TATGTTCAATGAAGTTTAACTCTCTCTTTAAATCAGAGAACGTATAAAGAAGATCATCTT
GAGTCACCAGAGGATAATCTGAAGCACTGAGATTGATAAACCAATCCCAATCGGAGTGCC
TCTTGAGAAGAATGGCACAAGCATGGAGAGTATTAGCAACCATAGTAGGCCCTCGATAAG
TAACCATATTGGCTTTGCTAATCATGTGGACATTCTTAACCTGGACAAAAACAGGGTGTT
TCTCTACTCTGTAGGCAAGCTCAAGCCTCTCCACCGCTGGGGACTCTAGGTCAAGATGGA
CAACATAGTAGTTCCTCGGGTGGTACAATGCTTGCAATGTCCTCCAAAGCTTTTCTAAAT
CACCTTTTGAACCAGATATCAAATATGCAAAACGTGGAACGGAAGGGCCACTAGGAGGAG
GTGGAGATTGCCTAAGTTTTGACTCGGCAAAATAAGAGCTCGTTTGATTCATCGCAGCCC
GAGATGGAAAGATAGAGAAAATCGAATTGATTTTGTGTAACGAAGAAGCCAAGCCCATAT
TGAACGAGGTCGCAAGAAGGAAGATACATACGAGTCCACTGATAACAAGAGGAAAGACCC
ATTTCTTCTCCATGTTTGCAGACCCCATCACAAAGCCTTATCATGTGTTCTTAACTTCTT
ACAAGTTACAACAATAATATTCACATCAAAATCTCAGCAAAAGAATGGATGTGATTGTGC
TCTTCCTATTGAATCCCACAATTTGTAGTTTCTGGGTTAGGCCGTCGTTGAATCACAGGT
TGCAGAAAGAAACTGATTCTTTAAAGTGTCTGTTAGTGGACGGTGATCTTCTAGATGGTC
TGCCGCCGAGCGCCGAGTAGAGAATATATAATAATAATAATCCGGTAGCTGAAGGCGGAG
GAATGGGTGGGGGTCGGGTTCTTACTGTATTCTCGCTGTTTTCCGGGAAAGCATGGAGAG
AATGTTTCAGATTTCGTTTTGTTGAGATGAAGACGAAGGAGTTGTTGTATTTGACATAAA
TAAAACCCCC
>Cj_contigs1.4_00180_00884
GGTGAAATCGATCTCCATGGCGCCGGCTGCGGTTTCCTTGTTGGCTAGCGCCGACATTGC
ATCCGCAAAGACATTCACTGGATGATATGCCTCTGTTTACAGTGAAGTGAAAAATAGTTG
TCTTAATCATCCTCTCCATCTCCCATTTGTTCTCTAGAATCCCTTCAAAGTCGTCGACGG
CCCCGCTAGCTCTGTAGCTCTGCTGCCGGCCATCCAGAGGAGATTGCAAAGTTGTTTCCT
TCCTTATTTCGTCAACCATCAGCAGCATTGGTGCCTGATGATTCAGGGGATGTTGCAATG
GGCCAGAGTTTGAAGATTGGAGTGGTTCTGTCTGGTGGTCAAGCACTTGGAGGGCATAAT
GTTATTTCTGGAATTTTCGATTATTTGCAGGGCCACTGCAAAGGAAGCACATTGTATGGG
TTTAAGGGTGGACCAGCTGGGATCATGAAGTGCAAGTATGTGGTACTTACACCAGAATAT
ATTTACCCATACAGAAATCAGGGCGGATTTGATATGATTTGCAGCGGGAGGGACAAGATT
GAGACTCCAGAGCAGTTTAAGCAAGCTGAAGAAACAGCAAAAAAGCTTGATTTGGACGGG
CTTGTAGTGATTGGTGGAGATGACTCAAATACAAATGCCTGTCTTCTTGCTGAAAACTTT
AGGAGTAAAAATTTGAAAACTAGTGTGATTGGATGTCCAAAAACCATTGATGGGGATTTA
AAATGCAAGGAGGTCCCCACAAGTTTTGGGTTTGATACAGCATGCAAGATATATGCTGAA
ATGATTGGAAATGTCATGATTGATGCTCGCTCAACAGGGAAATACTACCATTTTGTACGG
CTTATGGGGCGTGCTGCTTCACACATTACTTTAGAGTGTGCCTT
>Cj_contigs1.4_00181_01362
AAAAAAAAAAAAAAACAAGACTTAAATCAGAGTCTGGAAACTGAAAATATGAGCCAAATA
ATATCATGTGGTCAAGACCACACTCTGCGCCGGCCTGTGGGGTTACCCGTGGTGCAAGCT
TGACAATTCCACCACTTCTCACCGCAGCCCAATCCACAGTCATGGAACATAAAATGAGAG
CAGTGAGCAACAATTAGAGACAAATACTCTAATTTAAAAACAAATTTCCAGTAGAGTAAA
CAGACGTTGAAGTTCAAAGCCTTATCCAAAGTAACTCAACAGCAGCAAAAAGTTCAATCA
CATTGTAGACAATATAACATCAATCTAAAACACTGAAGGGATGATTTGCAAACTACGATC
TTGGTTTTTCCTTCTTCTCCTTGAATAGAGCCAGGAGAGAGACCCCAGAAACCTTGACAA
CCTTGAACCTAACACCAGGAATATCTCCCACTGCATGACCCTTCCTACCAAATCCAGCAA
TCAAAACCTCGTCATTTTCTTCAATGTAGTTCAAGCAACCATCATTAGGAACGAAAGCAG
CAATCTTCTTCCCGTTCTTAATGAGCTGAACCCTAGCACATTTTCGAATGGCAGAGTTTG
GCTGTTTAGCCTCAATACCTATTTTCTCAAGGACAATGCCTTTGGCATGGGATGACCCTG
CAAATGGTTTCTTCATTCATTCCCAAGATGGGACTTCTTATAAGCCTTGTCAGCCCACCT
TTGCTTCCTACGGTGGGTCATCAGCTTGCGAGCTGCTCCCATATAGTTCATCACTAATCT
TAAGAAATACAAAACATTGCAGACATTGACAGATACATAGGTTCAGATGCAGTATAGATC
AATGTCAAAATTCCAACTAGATTTCAAAGTTCCCATGCATACTCTGAAACAGAAAAAGTG
TTCACAATTCTTAAGAACAACAAAAACCCCTCAAGAATGGGCAAGAAAAACTAAGATCTT
GGTTTCTCCTTCTTCTCCTTGAAGAGAGCCAGTAGAGAAACACCAGACACCTTCACGACC
TTGAACCTGACACCAGGAATATCACCCACAGCATGACCCTTACGACCAAATCCTGCGATC
AACACCTCATCATTTTCTTCGATGTAGTTCAAACAACCATCATTGGGTACAAAAGCAGCA
ATCTTTTTCCCATTCTTGATGAGTTGAACCCTAGCACATTTTCGGATAGCAGAGTTTGGC
TGCTTAGCTTCAATGCCTATCTTCTCAAGCACAATGCCTTTTGCATGGGAAGAACCAGCA
AATGGTTTCTTCCATTCATTCCCAAGATGAGATTTCTTATAGGCCTTGTCAGCCCACCTC
TGCTTTCGACGGTGGGTCATCAGCTTGCGTGCAGCTCCCATA
>Cj_contigs1.4_00182_00165
TTCAGCTTCTTCCCTCCTAATTCTTTCTTAGCAGCTTCAACTTCGAATCTTATCAAATAT
TCTCAAACAAAAATTCAGCCTTGTTTCAGTTATCCAGATATGAAACACAACTTTGCTTCT
ATCATTAATGATTTTTTAGATATGTATGAAATCACACTCTACAGA
>Cj_contigs1.4_00183_01004
ATGAACAGATGAGGTATACCACAATAATGGTTTCTTTCCATTCCTTAAGGGCTTGTTTGG
TTGGGGATTTTGGTGGGTTATACCACAATGTTCTTGAGCACTTTTGGCCTTTTGGGTAGA
GTGTGATTAGTTTGGCAGTCTTTCGATATTGTTGCACTCTATCATCGGTATAGTTTTGAT
ATTATGCTCTGTATTTGACACAGTACACGGTCTAGAATATGGATACGGAGCCCATGATTA
CCCAAGTAGTGGAGTTTTTGAGGTTGAACCACGAAGTTGCCCAGGTTTCATCTTTAGACG
GTCGATACTGCTGGGCAGTACAGACATGTCTCCTTCAGAAGTTCGCTCATTTATGGTGCA
ACTTTCTAGCAAATATCATGGAGATTCTTATCATTTGATTGCCAAAAATTGCAACCACTT
TACTGATGAAGTCTGTATGCATCTTACTGGAAAGCCAATTCCTGGATGGGTTAATCGCCT
GGCACGTGTAGGCTCGTTCTGCAATTGTCTGTTACCAGAAAATATTCAGGTTACAGCTGT
AAGGCGTCCTCCTGACCATCAAGCATGTTCAGATGATGAGATGGACTCTGGGGCATCATC
TTTAACTGAGCTAAGTGATGGGGAGGAGATTGACCATCATCTGCTAACTGCTCCAAATAG
TGATGTGGCTTTTTTGAATGAGAAACCAGTGATACTAGCAAAGGAGCTTCTTTAAAACAA
TCTCTCATCTGGGTCAATTTGTGAAGTGTAGTTAAAAACGAAAAGCTTTCCCATGAACAT
GATTAAAGCTTATTGAGTTGTCACATGTTTGGCTGGTGGATCAGCTGCGCCAACTGTTTG
GCTCAGTTTACTCCTATTTTTTCAGATTTTCATTTTCCAATATTTGTTTCCCTTTTTTCA
ATTTGGATACTCTGGGCCTGTATAGTTTTCCATTCCAAAAATTTTGGAAAATCTTATTGG
TAACCGTGAAAGTTATTATTTAAATGAATGTATGGTTTAAAATG
>Cj_contigs1.4_00184_00681
TTTCCTTCTCATCATTTTCTCTTTGTAATCTCTCTTTTTCCTCGGCCTTTTCTATCTGCT
CCTTGTGCACTTTCAACTGTTCAACTATTCCTTTAAGTATTTTCTCCTCTTTTGTTAGCT
TCACTAGTTCTTCTTCCTCCTTCAAAATTGCTAGCTTTGCTTTTTCAACTTCTCGATTCC
TTATAGTAACACCTTCCTGATAAATTGCAATTTTTTTCTTTAACTTATCTCTAGCCTCCG
TGCCAGCCTCCCAGCACATATTTGGACACTTTGTTTTGCCACCATATTCATCACTCCCAT
CACAGCAATCACAGATGCCATCATTAACCCTTGATGAATATATAAGGAGAGGTGTATGTC
CAGCATTCCGGCAATAAAACTTGCCATTGGGGCATGCTGAGGTTCCTGGCTCATCGGATC
CATCAGGACAGTCGCAGAAATCATCGTTGAGCTGAGCCCCAGTGAATTTATTAGACCCGT
TTTTGCAGCGTACGACAGCCCCAGATGACAATCCACTATAGTACTTCTCATCTTGAGGAG
AGATTCCGAGAAGATCTCTGGAAAGGAGAGAGGCCGTTGATCGACTGATCAACGAAATGC
AAAGCAATAACAACCAGAAGAAGACGACGACGACCGGAAATCGTAGCAGCATCTTCTTCT
CGAATAAATCAAATGTATATT
>Cj_contigs1.4_00185_00602
GCATTATGTTTTTCAAGAGCCCGTGCTCAAATGGATAAGGAGCGTGGAAATCTATTGAAA
GCTTTGGGTACACAGGTTAATTATCATAAAAGCCATTAAACTCATAATCAATTTATTGGC
TGTATTTATTGGCTGTATCAAGAGATACATTATGTTTATCTGGTCGCCAAACCATTAAGA
GCTATGGTAATGGGAGCTCCACTGGAAGATGCTCGCCATCTAGCCCAAAGATATGATAGA
ATGCGGCAAGAGACTGAAGCACAGGCTGTAGAAGTATTCAAACGGCAAGCAAAACTGAGG
GAGGGAAATGGAAACCCTGACATGGCAATGAAACTGGAAGTTGCTGAAGCAAAGTTGCAA
GATCTCAAGTCAAATACTGCTATACTGGGAAAGGAAGCTGCTTCAGCAATGGCTGCTGTT
GAAGCACAGCAGCAAAGATTAACACTTCAGCGTTTAATTTCCATGGTCGAATCAGAACGT
GGTTACCATCATAAAGTTCTTCAGATACTTGATCAACTAGAGGCAGAGATGATGTCAGAG
CGCCAAAGGATCGAAGCTCCGAGAGCTAGTGTAGAGAGTATGCCTCCGCCCCCGCCATAT
GA
>Cj_contigs1.4_00186_00232
CTAAATTATCTCTTCTAAGATCAACAACTGGCTGGACTTCATGTGGATCAAGATAAAATG
CTTGATCGTCCTGCACCCCAACAATGTATGTTGATGCTCCAGGCCTACCACCAACGATTC
CCAGGCTTTGTGGGAAGCTTAAAGTAGCTTTCAACAAAGGAAGGTACCTTGGGTTAATCT
TGTCGGGTCCCAAGACCAGGGGAACCAACAAGATCATAGGAGCCCAATCAGC
>Cj_contigs1.4_00187_00627
GTCAATGCGTAATACAAGTTGGTAATTTCAATGCACTTAAGCCAATTATTGTCTTTGTGC
AAGGATATCAACTTATAAATGAAATACATAATCAAACCATGGGAGAAGGGAAGACCAGAA
TTAGAAGAAGATTCGTGTGTTTGAGTCTCCACATTGTTGTCTAAGTGGATCGTCTGCAGT
ACCTAATACCCAATTGACAAATGATATACTCCGGAGATGATTGGGCTGGATGTCCAATTG
GGTTCTGCAGCCTATCAACCAAGCAGCATTAGTAAGAGCTGCATATGTGGGGAAAGAAAC
AGATCGGCTTTCACCTTCACATGGGAATCAAGATAAACTACATAAAATCTAGACATTTTC
CTACACAGAAAAAATATTAATATATTTATACCTAATGCAATCACAAATAAGTGAGAAATT
CGTTCTAATATGGGTTGGCAATAAAAAGTGGGAACTATGCAAAAACACACAAATAAACTG
AGAATAATACCCCCACTCCATACTCCTTAGATAATGTTGATGGTGAATATGATAACAAAA
ACATAAAATCTTACCTTCGTTTCCGCGCCTTCACATGGGAATCAAGATAAACTACATAAC
ATCTAGACATGTTCCTACACAGAAAAA
>Cj_contigs1.4_00188_03058
GGTATTAATGAAACATGGAGATGAAAGACAACATATAGAGAAAAAAAAGGAGCCAAGATT
TATTAGATAGTACAGTATCTTGCTCCTACATATACATAAACTAGTTACAGATCGGTATTA
ATGAAACATGGAGATGAAAGACAACATTGATTACTGCTTCTCAGAAAATTGGGGTTCCCA
TCTTTCTAAGGAAAAAGAACCGGCTGGATGTTCCATATGTCCTTGGCATATTCGTGAATT
GTTCGATCGCTGCTGAATTTGTAACTTCCAGCTGTATTCATGATTGACATTCTAGTCCAT
CTCTTTTGGTCACGATATGCCTCATCAACCTTCTCTTGGCATTCTATGTAACTAGGGAAG
TCCTTGCCCACAAGGAAGTAGTCTGCACGGCCAAACCCTTCATTTCCCTCCAAAGATCCA
ATAAGCTCATCATAGTTATTTGAGCCAAAAGCACCGCTCCTTATGAATTCTTTGACTTCC
TCAAAACGTTCATCTGGTACAAACTTTCCCTCAGCTCTTTCCTTACGAAGCCCCGCAATC
TCATGAGCTTTTGCCCCAAAGAGGAAGAAGTTTTCTTCTCCAACCTCTTGCCTTATCTCA
ACATTTGCCCCATCCAAGGTCCCAATTAGGATACAGCCATTCATGGCAAACTTCATATTG
CTGGTTCCACTGGCCTCCATACCAGCAGTACTGATATGTTGTGAAAGTTCACTGGCAGGA
ATCAGCATTTCAGCAGCCGTGACATTGTAATCGGGGACGAAAACAACCTTCAGTAGATCA
CCTATTTCAGAATCATGATTTATGGTGGCTCCAACGTCTGTTATAAATTTCACAATCCTT
TTAGCTTGCGCATATGTGGCGAAAGCTTTTCCGCCAAATATGCAGACTCGAGGAACAAAC
TTAGCTTCTCTTTCTGCTGCACTCATTTCTTTCATCTGCTTGTATCGGTAAACAATTCCC
AAGATATTCAAGAGTTGCCTCTTGTATTCATGAATGCGTTTTACCTGGATATCAAACATT
GCGTTGGGGCTGACTGAATACCCTGTTCTTTCTTTTAGGAATGCAGCAACCTTGATCTTG
TTGCTTCTTTTCGCTGCTCTCCACTCTATTTGAAGATCTTCATTATCTGCAAACTTGCGT
AGTTCTGCCAACTTTTCTGTTTTTAGGACCCAGTCATCTGTATCAATCCATTTAGTAATG
ATATTACTTAGAGCAGGATTACAAAACCGGATCCATCTCCTGGGAGTCACTCCATTAGTT
TTGTTTTGAAATTTCTCAGGCCAAAGCTTGTAAAAGTCATTGAAAACATCTTCCTTCACT
ATCTCACTATGGATCTCAGCAACTCCATTTACAGCATGACCACCAACAACACAAAGATTG
GCCATGCGGACCATCTTAGGAGCTGGCGTTGGCTCCACGTCATTCTCCAGTACTGTCTCT
TTTTCTGCAGGTTCATCTTTTTCACCACCAGACACCACTTCAACAGTATCTTCCACTTCT
ACAATAGGATCAACAACTGGGGCTTCCTTTGGTTTGGTAAATAAGTCTGCGATTGAGCTG
GGAAGATCAAAGTTCTCCAAAATTCTCATAGCTTCCAACTTTTTTCCTAACACGTCAGGA
TCTGATGTCCCATATTCTGATATTATTTCATTTATCAGCTGCTCATCTATCATCTCTATA
ATCTCTATATGTCTGGGAAGCAGCTTCTCCATCAGCTCATAACTCCATTTCTCCAGTGCC
TCGGGCAGAACAGTATGATTTGTGTAAGCCACTGTCCTTTGAGTGATATTCCAAGCTTCC
TTCCAACTCAAGCCCTTCAAATCTACCAATATCCTAATCAGCTCTGGGATACAGAGAGTT
GGGTGGGTGTCGTTCATCTGGACAGCAACTTTTTCAGGAAACTCCTCCCATTTTACATCT
CCACCAGATCTCCTCTCAAATCGGGCAACTATGTCTTGTAGAGAAGCCGAGCACAAGGTG
TATTGCTGCTTCAACCGTAGAATTTTTCCTTCCACCGAGTCATCCCCAGGGTAGAGTATG
TAACATATTTTTTCAGCATTTGCTTGGGCCTCACACGCTTTGATGTGCTCTCCTGCATTG
AATGAATATAGATCAAAATCCTCTGATGGAGACTTAGTTGACCATAGCCGAAGGTTAATT
GTGGTTCTCGTCTTATATCCTGGTATTGGAACGTCATATGCAACTGCTTGAATGTCATCC
CCACCAATCCAATGCTTCTTTCCATCTGAGCCTGTGATCACTTTACCAAAGAACTTTACA
GGGTATGAAACATCATTTCTGACTATCTCCCAAGGATTACCTAGTTCAAGCCAATCTTCA
GCCACCTCCTCTTGGCCATCCTTCGTAATGTGTTGCTTAAATAACCCATACTTGTACCTG
AGCCCATAACCCCACACTGGATAATTCAATGTTGCCAAAGAATCAAGGAAACAGGAAGCA
AGCCGCCCCAGACCTCCATTTCCAAGAGCAGCATCTCGCTCCTTAGAAGCTACACTTTCT
AGATTGTGGCCAAGATTGTTCAGCGCTTCGGCATATGCACCTGTAAGCTCCAGATTACCA
ATCGCATTTAACAATGCTCTACCCTGCAGAAACTCCATAGAGAGATAATATGCCTGCTTC
ACATTCAACTTCTCATAGTATTCATATGTTTCATTCCAATTAATAATCAGTGCATCACGA
ACACTTTGTGCAGTTGCAAAGAAAGCCTTCGGGAGCTCAAACCTCTCGGGTGAAAATACA
GGTGTGAACTCTGCATGGTATTTGATGTTTGAAGCAATAGACTCAGCATCAAGAGAGGTA
CTGTTTTCAGTAACCGGATGCTGAATCATTTGCTTCGGCTCATTCAACACGCTCTTGACG
AGAAAAGACCGTTTTGTCCTCCGGAAGTTGGCTGTCTTGGTCAAGAACAGCAAGTTCGAG
CTTCGAGCTCTGGAATTGAGATCGAACAGTCTTGAGCTCGATGAGTAATGCAGGAAATGC
TCGACATTGCTTCGAGTAACGGAGAACTGCGAAGTCGCCATAGCTCTCTCTCTCTATA
>Cj_contigs1.4_00189_03881
CATCAAAAACCCAGTTACAAGCATAAGCAATTCCCAAAGAGGTCTGGAACCCCATTTTTT
CAAAAGGGAAAGACCAATATTTTAATCTCAAAACCTTTAAACTACTAACCCTATACTCTC
TACTTCTTCACTTCCTCATAATCAGCCTCGGGAGCCTGCTCACCACCTTGAGCACCACCA
CCTTGAGCCCCGCCACCACCAGACATGTGCTGTCCTATCTTTGAAACAGCCTTATTTGCT
GCATCAAGTTTGGATTTAATGTCCTCTATATTCTCACCCGCCATGGCTGTTCTCAAGTCT
GACACAGCCGATTCAATTTCAGAAACCACCTCCTTAGGCACCTTGTCTCTATACTCATTC
ACACTCTTTTCAATACTGTAGATGGTAGTGTCAGCATTGTTCTTCACGTCGATCAAAGAC
TTCCTCTCTTGATCGCGCTGGGCATGCATCTCAGCTTCGTGCACCATCTTCTCAATCTCA
CTCTCCGAGAGCCCACCAGATGATCGGATGGTTATCTGCTGTTCTTTCGAGGTAGCCTTG
TCCTTGGCTGAAACTGTCACAATGCCATTTGCATCGATGTCGAACGTGACTTCTATCTGA
GGAATGCCTCTCGGAGAAGGAGGAATGCCCACAAGATCAAATTCACCGAGGAGTTTATTG
TCAGTTGCCATTTCCCGTTCCCCTTGGAGAACCTTGATACCAACCTGTGTTTGGTTGTCA
GCAGCTGTAGAGAACACCTGGCTTTTCTTTGTTGGAATGGTAGTGTTCCTGTTGATCAAC
CGTGTGAAGATGCCTCCCAAGGTCTCAATACCAAGCGACAACGGTGTAACATCCAAAAGA
AGCAACTCTTTCACGTCTCCACGAAGAATGCCTCCTTGGATTGCTGCTCCCATTGCAACT
GCCTCGTCAGGATTCACCCCCTTGCTTGGGGTCTTTCCAAAGATCTCAGAAACCACTTCT
TGCACCTTTGGGACACGGGTCATGCCACCAACAAGAAGGACCTCGTCCACTTCCTTCGCG
GAAATTCCTGCGTCCTTCAAGCAATTCTTGCATGGATTCTTTGTCCTCTCGATTAAATGG
TTAACCAAGGCCTCGAGCTTTGATCTGGTCAAGGTGATATTCAGATGTTTTGCTCCAGAT
GCATCGGCGGTGATAAATGGCAAATTGATTTCAGTTTGAGATGTTGATGAGAGTTGTATT
TTATCTTTCTCAATTGCTTCACGGAGCCTTTGCAAGGAAAGTTTGTCTTTTGAAAGATTA
ACATAAGTATCTATTACTTCAGATAACCGTGCTTTGGTCTGATTTTGAAATCCATTGACA
TCTTAAAAAAATGAAAATCAAGGAGAGTCATGTGAACTGAGGTTAAGAAAATAGTTGGGA
AAATATACTTCTGCAAAGCTACTACCAATCTATTGATAACAAAGAGAAAGGTAAAATTCC
ATGCTATTGGAGAAAACTTACCACCTCCTTCTGATTCAACTGTAGTTTATCAAGGATTTT
ATGGTTCGTGGATTGTGAAAGACTCCGACATCTAGGAGGTTATTTTATATAAACCGGGAT
TAGTAACGACAACTGTGTTATTTGTTCTTGCATCTTCAGGGGTTTTGCTTCCATATGATT
CAGTATTGAGGGACTTTATTGAGACAAAACTCGATATGTTTTACATTCTTGGACCGCGTG
GATTAGGCATATCCCTCTATCTTATTCATATCTACACAACTCAAATCAAAGGCACGCTCC
AAGAAGTATTTTGTGCATTAGGTGTTTTTGGGTCATTGGTGACATATTATGTGCTTGCTC
AACCTGCCTGCTGCAGTTTAGTACAATATGTTGTTGAAAATCCAATTGCTGTCTGGTCTG
TTGGCCCGCTCTTTGCTGTGCTAACATGGATGGTCTTTAAGGAAGTCCTTTGCTATGAAA
AGTTGGAAGCTGGAATTCTCACATTTATCATCCAGTTGGTTCTTCTAGGACACCTGACTG
GATTGATGGACAATGGAGTAAAAGTTACACTACTAAGCATTTGGATGACGCTTTTTCTTG
TGTTCGTGGGGAGAAAGTTCACATAACCAATAATGGATGACATCAGCGAAAAATATGTCT
TCATATTCAATGCTTTACCAGAAGAATAAAAGGCAACAGTGATTCAAAAACATGGGCTGC
AGAACCACCAGGGGAGAACCCTGAGTAGCACTCTACCTTAAATCATTTTAGGACAGTAGT
GTCATTGCTGTTTTATGCATTTTGTGAACTTGGTACTAAAACTAACAACATATGAGAAAT
GATCAAATGACATTGATGGCACCTCTTATGGTGCCATCAGTTAGACTGATTGCACTATTA
AAATGAAATCAATGACCTTAGATCATTTATTAATATCATATTATATAAATAAATTACTTA
TTGTGGTTAAAGCTAAAAACTAGCTTTTTCTTTGGTTTACATTTTAATGATGGTATGGTG
TCATAGTTTCATAGAAGCATGTGCATTATTTTGTCTGCTGTAAATGCTTGTGTATTCTTT
TTTGTTTTTCAGGTTTGTATATATGCACCAACTTTAGTGGCATTTTTATTCTCCTCAATT
TTGGCTTGATTCAACCCCAACAGATCTTTATGTCAATGACTTTAAAATTACAGTACAATT
TCATAGCAATGTTGTTAATATGTGGAAAGTTCCTCTACTTACACATTATTTGTGGTCATA
ATGTCTGCAAACACGATCTATGATGATTTTATTCCCCACACGACATTTGGAGATTGTCTT
TATAGAAGCATGTGCATTATTTTGCATGTTGAAAATGGTTGTGTATTCTGTTTTGTTTTT
TAGGTTTGTACATTTGCTTATGGACGAATTGCTTTTGGTAAGACTTACACAATGATGGGA
AATCTAGAGGCCCTTGATCAGCAAGGGTTGATTCCACGCACATTGGAATAGTTATTTCAG
ACTACGCAAAACCTTCAAACTCAAGGATGGAAATATGACATTCAGGAGGGGTGTGCATGC
ATCTTTTTATGACAAGAACCCAGAGGAAAATCCCCACTCCTTGGTGGTCGCAGATGAAGT
AATACAGTCCCAACCGACAAATGAACCGTGGGTTTAAACTTCTTGCTAGATTCTAGCATT
ATATTCATTCACTTTTAATCTTCTGGAGTGTCATTTTTTGTATACAGGCCACATTAATTG
ACCCTACTGATATGGATGGGCTGGAGTATGCATTAAATGAAAACAAATTTTGTATTGGCA
ATGAATATCAGCTTGTGTAAGTAGTATAAGATCTTATTGATTGGTAGAGTTCTTCTCTGC
AGGTGAACCATTATTTTACAGTGTCTCCAACAAATTCATTATTAAGATGTGTTGACATTG
AGCTGGTGTCAAAGCTTTGCCATGAAAAAGGTGCCTTGGCTTGTATAGTTGGTGGATGGT
CCAGGTTGTCCATGATTCAAAAACCAAAAATTGTTGTTGGCAGTCGCCCTGATGACTTGT
TTGCTTCTCTGGTGCTTGCTGAATTTGACACTAATGTTACATTACTTGAAAGGGGGGAAA
TCAATTGAGCAGACGTGCTTTGGTAGTTCGAAGGATGTTAGTCAAGTAGTGAACGATTTG
AGGGCCGTAACATGTTCTTGGTCTTGACATTATTTGTTTTGAATTTTTAGGTGCTTACAC
TTGAAGATGGTCCTATGCATGCTATATGGAGAGATATAGGACTTCCAGTTAGCACTATAG
AAACTACCGAGAATATGAAGAATATCTACATAGTATTTAGTTATTCTAGTAGGCCCAAGA
TAAACGCTCTTCGATTTTTTTAGACTTGTAAATATAAGACTTTTAATTGTGTATATATAC
TTATGAGTTTAATTTATAGTGTCATACTGATCTTATAAAAA
>Cj_contigs1.4_00190_02615
CAAATCCTCGAGGCAGACCTTCCATGGCGAATCACTGAAAAGCAGACCCTGAAAGCTCCA
AACGGATTCCGAAATCTGCTCCAATGGCTCGAAGATCTTTCCCAATCCTCAAGCAAATCC
TCCAGAAATCAGCCGAAAATCCCCACCCTTTCTTATGCCGATCCGTGACCTATATGCCTC
GACCAGGCGACGGCACGCCGAGGCCCGTAACCCTAATCCCCGGCGATGGGGTCGGACCCT
TGGTGACCAACGCCGTTGAGCAGGTGATGGACGCGATGCACGCTCCGGTCTACTTCGAAC
GCTACGAAGTCCACGGAGATATGAAAAGCGTGCCTCCGGAGGTGATCAGATCGATCCAGA
AGAACAAGGTCTGTCTCAAAGGTGGCCTTCATACACCGGTCGGCGGAGGCGTGAGCTCTT
TAAACGTACAATTGAGGAAGGAGCTTGATTTGTTCGCTTCCTTGGTGAATTGCGTCAATT
TGCCTGGTCTGCCAACGCGGCATGACAACGTAGATATCGTGGTGATTAGGGAGAACACTG
AAGGAGAGTACTCGGGACTCGAGCATGAGGTAGTTCCTGGTGTCGTCGAAAGCCTCAAAG
TGATAACGAAATTCTGTTCAGAGCGCATTGCCAAGTATGCATTTGAGTATGCTTATCTGA
ATGACAGAAAGAAGGTGACAGCCGTGCACAAAGCCAACATTATGAAGCTTGCAGATGGTC
TGTTTTTGGAATCATGTAGAGAGATTGCCAAGAAGTATCCCGGAATTCAATACAATGAAA
TTATAGTGGACAACTGCTGTATGCAGCTCGTTGCAAAGCCAGAACAATTTGATGTCATGG
TCACTCCCAACCTTTACGGGAATTTGGTTGCAAATACAGCTGCTGGTATAGCTGGTGGCA
CGGGAGTTATGCCAGGAGGTAATGTTGGGGCGGATACTGCTGTTTTTGAGCAAGGTGCAT
CGGCTGGAAACGTTGGCAATGCAAACCAGGTGGAGCAGAAAAGAGCAAATCCAGTGGCAG
TTCTCCTCTCGTCTGCAATGATGCTGAGACATCTCCAATTCCCATCATTTGCTGACCGTT
TAGAAACTGCAGTGAAGCATGTTATAGCAGGAGGCAAGTACAGGACAAAGGACTTGGGAG
GAGATAGTACATCCCAGGAAGTTGTGGATGCTGTTATAGATGCTCTTGCATAAAGTGGTG
ATTCATTGTTGAGATCAAAATTCAGGTCATCTCGTTTTTCTTCAGACACTTATGATTGAG
TTTTGCTTCTTGTCTGAAAGCACGATTCATATGAGAGAATAATCTGTATGAATTTGGCTC
GCCTTTATGCTTTGGAGCATGACAATGGTTTGCCGGAGCCGGTGAAAATTTATGACGACG
ACAACGAAACATCCCTTGATGACGAGGATCAAGTATATCAAAAGCGGAAATCCAAAGGTG
CAAAATGGAAAACATGTCAAGCCAAGGCGCTTGAGAATAAGAGGGCTCCAAAGTCATTCC
TCGAGCTCTTGAATGAGGTCTGGATTTCAAAGGCAATACTTAAGTCAATAGATTTGTCTT
GTTCATTCTGCATTTGTGCGTATTATGCTTTATATGCCAGGGAAACCTAGAGTCATTGTC
TTTGGGGTAGTTGGGTTCGTTGAGTGTGCGATATTGATTGTTGAATTTGGATATTAACTT
CAATACTACTCAAATCAAGACGCACATGTTTCACAGCTAGATGGAGACACAAGTACAAAT
TATTATGTCATTTCTTGGGCTTTCAGGGGACAATAGAATCTATTCTTTGAATAGCTTAGA
GGCAAACCTCCTATAGATGTGTCTTGATGTTGTGTGTTTCTACTACTTCCTATTTTATTT
TTACAGGTGTGTGTAATGCAGCAGAACTAGTTTTTGTTATTTATTTGGAAGTGGTGTGTG
CAATATTTTTGGACCTGGTGTGTGTTATTCGTTTGGAGCTAGTGTGTGGAATGAAGATTT
TACAGGCTATTGTGTATGGGAGGGATCCAAATTGGGGATGTATTGCTTGTGTTGCGTGCT
ATGCTGGAATTCCATTCAACCCAAACAAACTTTGAATATCACTTGGAGATAGTCTTCTTA
TGGATGTTGGGCAACTTCTTCCGTTTGAAAGGTAAAAACCATGTCTTCTTCCCTTTCTGT
TGGCATATGCTTTTCACCTATTCTTGTTTTTTTTGCTTCCTTTCACTTATTCATATAACA
TGTGTACTTACCGTGTGAAAGTGTCTTGTGTTGGTAGAGGTTTGGGCTATCTTAGAAACA
AGGTACATTTTGCTTTACCAGATTCTTATGACACATTAGCCTTTTGTTGTTATTGTTTCC
TTTTATCTTTGCTTTAGTTTCCTGATGAACAGAGAATCGTGATGTAACTTAAGCTTTATA
GCTTGTATGTTAACTTTATAGGTTATTTTGAGGAACATTTCACTGCAAATTATTTTCCTT
CTACTTTACCCTCACTCTTAGAACTGGTCTACTTTTAATTGTTTAACAACATTTAACTTT
TAACTTCTAACTATTAGCTTTTTCAGCTCTCAGCGAGCTTTTTAGCTTGTCATGTCAAAT
GTCGTTTTGACCAAAGTTTGGTACTTGCAAGAGCT
>Cj_contigs1.4_00191_01217
ATGAGAAATGTCCAAAAAGCAGGTATGTGTGGGGAGAATAGCAGCCACGCTTCACAATGC
CACCAAAATTCCTTGCCTTTGTTAAACCACCACTGACAAGTGTCAACTCTCTTATCTCCT
CATCCATTCTTCCATCTCATCTCTCTCTGTAGCAAATGGCACTTCAAGCGCCAACTGCCA
TTCGCACCACCAAGTCCACCCCCGCCGGTGGCATTGCTGGTTTCCGGCGACCGCCGCCGC
ACCGTATCGCTTTGAACTCTTCGTTCTTCTCTTCATCTGCGCATCTATTGCTCCATCCTC
CTCCTAAGCACAGTTCATCTGGCACTACTGCGGCGGCGGCTCCAAAGATCACCATGCGCG
TTGCTTCTAAGCAAGCTTACATCTGTCGCGATTGCGGGTACATTTACAGTGACAGAACTG
CTTTTGAGAAATTGCCTGATAAATACTTCTGCCCTGTATGCGGTGCTCCAAAGAAAAGAT
TTAGAGCATATGAGCCATCGGTTGGAAAAAATGCAAATGACACAGCCGTTAGGAAGGCCA
GGAAAGAACAGCTGAAGAGAGATGAGTCTATTGGCCGAGCATTGCCTGTTGTGATTGGTG
TTGGAGCTGCTGCACTTGCTGGTTTATACTTGTACCTGAACAATAAGTTCTAGGGTTGGA
TCAAACTAAATATGTCATTTCTACAAAAAAACTACTTATTAATGTATCAGGCTTTCATAT
TCAATGTGCTTTCATATTCAATGTGCTTTTGTATTCAATGGCAACACTACTGGACAACAA
AAGTATCAATCTTGAATAACAAATGAACCCTCTATTCTTTTCTCTATGGATGGAGTGGGA
AGCATCAAGGTTGAAAGGTCATCACAGCTAGATGCTTCTGCAGGTTTGAATTCATATGGT
CCTCCCTTTACACCCCACACCTGATTTCCACTCTCATCATAGCCCCTATCCCAGGAATGT
ATCTCATTATTCTTCAGCACTGCTAGCTCTGCCGTACAATAAGATGCACCATTCCATGTA
TTAGGAAATCCATCTGCAGGTGTTGATCCTTCATATAAGCATCGCTTCCCACGTTCACAT
CGTTTCAGACGAATGGTTGTCAAATGTTCAGCAATATCCTGCAATTTACCTTAACTATTC
CATTTAACTTCTATGCTTTTGCATAGAATTATACTAATACTTAAAACATCCACTCCAATA
ACAACACTATTGCAGTG
>Cj_contigs1.4_00192_03679
CTAGCTTAGCACACATTTGGACTCAAGCCCAACTCCCATTCTTTCAACAGTTCATACTAC
CGTCACCCCATGATTTCGATGCTTGTTTCTTCGGCTCTGGCTTCCTCCTAGACGACTCTC
TACAATTCACCGCTTTCCAGGCAGTAATATTTGATATTTATGTGCTCATATGTTGTGAGG
TGTTCTGAGCATTCAATACTGCAAGAATATGAGTAGCAACCTTAATAAAAGGCAGCATGA
AGAGTGTGGTGATGGTTGTGGCAGTGGCATTCACGGACACTCCTCTGCGCCAAAGTACAT
ACATGAAGATTCCAATCCATATGCTAAAGTTATGAGTTCAGCGTCACATGAGTACCATTC
TGCTTATGATGCTGGACAGGATGTGAGGATGCCTAAGATCCCTCGAAATGAATCTCGGGA
TGTTGATAGAAGATCACCATTGCTTCCAACGTATCGAGTTTCATCATCTTTTAATGATTT
ACAATCTGATCATACTGTTGGTTTGGAAGCCAGGTTTGAGGCTAGGGAGGGAAAAGACAA
TATAAGGGATATTAAAGTTGAGAATCGCGAATCCAAGGCCGAATCAAGAGAGCTGTATCA
AGGAGCTAAAAGCGATAAAGATGCTAGGATTGATGGAAGGGTTGATGATAATAAGGAAAC
CAAACATGAGAGGGATAGCTATGCCGAATACAAGGGTAATATGAAGATAGATAAGGATAG
TTTTGCTGGAGTGAGTAGTCACTTAAATTGGAAAGATTCAAAAGAACAGAGCCGGGGGAA
AAGATATCCTGATGTCTCAGGTGGGAATATGGATCCATGGCATGCACCAAGAACCAATGT
GCATGTATCTACTGAAGTTATAAAAGAAGGTGTAAATGTTGAGAACAAGGATTATGTTGA
AGCATGTGAGGCTGTCGGTGAAAACAGGGTTGATATCAAAGGGGACGATAAGTTCAAAGG
TAAAGAGAGAAAAAGGAAAGAAGGGAAGCACTGGGAGTGGGGAGGGGATAAAGAAAGAAA
TGATGGTAAGAGCAATGCGCAACTACCAATCAACAGTATTGAGAACAAAGACACATTGAA
GGAGGAAAGAGAAATTGAGAGGTGGGAGAGGGAAAGAAAAGATCTGTTGAAAGATAAGGA
CAAAACAAAAGATAGGGAAAAGGATCATTTGAAGAGAGACATTTGGAAAACTGAGAGAGA
GAGTTCACATAATGAAAAAGAATCCACTGATGCTCCAGGTAGAACACTGGAGCATGAAAC
AGAAAAGAAGAAGCAAAAAGATCATGACAGCTGGAAAAATGGTGATAGGGAGAGCAGAGA
GAGAAGAAAAGAAAGAGATCAAGATGCTGAAGCAGAGAGAAATGAAAAATCTAACGAGTA
TAATGACAATGACTCATAGGAGATAGGCATGCCTACTGATGGGGGTGGAGACCGGGAATG
AGAAGTGTTTAATTATGGAGTTCAACAGCGGAAGAGAATGCTTCGTCCGAGAGGCAGCCC
TCAAATGGGGAACCGTGATCCCCGCATTAGAACTCGCACCCATGACCATGAAGGATCTCA
AGGTAAGCTTGATATGTCCAGCATTGTTTATAGAGTTGGGGAATGTATGCAAGAAATCAT
TAAAATTTGGGAGGAATATGAATCATCTCAAGCTGAGAAAGTGGGCAATAGCGCTCAAGC
TGGCCCAACCTTGGAGATACGAATACCAGCTGAGCATGTGTCTGCTACAAATCGCCAGGT
AAGGGGCGGTCAGTTATGGGGAACGGATGTGTACACTGATGATTCAGATCTCGTTGCAGG
TTTGGCATTTATGGTTATAAATTTATAATTGTTTTTTTTTTGTTTAATGTTGGAAGGGAT
TGAACTCAAAGTACAAATAATGTGCAGTTATGTTTAACACTTTATCTTCATCCCAATGAA
GTTCTTCAAAGTACTTCTTTGGAGAGTGTAGTGTCTAAGAAAAGTGAATATCTGAAAAGG
CTTTTTCATGGTTAGGATTTAAGTTGTGAAAGGAAGCTTGTTTATAATATCAAACCTAAA
ACATCATCATATTGTAAAAGCATAATCTCTATCTAGAAAAATCATGCTTGTGCAGTAGGC
AAATGAATGTTATTGCTCTGATGTTCAAAATTGAGGATTTTGGGTAAGGGCTGTTAACAT
ATGATAATGGGTGGGTTTGAAATGTCTGGCAATGAACCCCTGGATGGGAACAATTTCAAG
GAGGTGTTATAGGAAGGTAGTGGTTTGTACATCTCAGCAGTGACTGGAATTAGAAGAGGT
TTTTGGCTGGGCAGTGTTCATTTGCTGTCTAGGAGCTAAAGCCAGCCTTCTATTTGTTGG
TTAAGGCACATAAGCTATGCTTATCTTGGAATTGGCAGGTAAATCTAGTATTCTTCCATT
TGCCTCACATAAGTGATTTTGGTGGATAATGGCTAAGAGTCTTAACTACTAGTATTAAGT
TCATTTGCCAAGAAAAATGTGGATTCATATGCTATTGATGAAATTGGGAAACACACTGAT
TCTCCTTATTCAATTACTGTTCTGGTTTAGAAGGCACTTGAAGTGAAGTACTCACATTTT
GTATGAAACATGGTGTTGTTTATGGCTTCATTTAAAATGGTACATGTAACTGAGAATGAG
AGGGCGGAAGGGTGGTATATTTAGCTTGTATGAAGCATGGGGAGTATTTTGTCCATTTGA
ATAGGATACAAGTTTCTTTAGCTTTTTCCTTTAATTGTCACTTGTCTGTGGGTTTAATAA
ATCTGAAAGTCAAAACAGAAAACTATCATCACCATCATTATCAACACATAAATCCCAACA
AATTGGGCTCGGTGGCATGAAATTTAGTGTCAATTAATTATCANNNNNACACTATAATAT
AAATTCTTAAAAAACATGTGGCTATGTTTTACGCCGGATGCCGTTCCTGACGCAACCTCC
TTGCTAAGGAATAGTGTCAAAAAAATCAAGAGACGGTGATTAGTTGAGATAATTGCTATT
GTCTTGTCCATTACATGATTGATATTGTAAAATCAAAACAGAAAACTATGATTTGGGGGG
GAAAAAATTCCAAGAGTGCCTTAATTTTCTTGTGCTCAAGGAGGTTTCCCTAGTACATTT
TCTTTTGGAATTTTCAGTCATTTGGGTCAACCCTTATATTTTATTTGTTAGTTTTACGTG
AATACACATTTGCCTTAATGTTCTGCAGTTCTTATGCATACGGGCTACTGTAGACCAACT
GCTTCTCCTCCTCCCCCAACCATTCAAGAGTTATGTGCAACTATCAGAGTGCTACCACCA
CAAGAATCTTATGTGTCAAGTTTGAGAAACAATGTCCGTTCACGTGCCTGGGGAGCTGCA
ATTGGATGCAGTTTTCGTGTGGAGCGATGCTGCATTGTGAAGAAAGGTGGGGGGACAATT
GACCTCGAGCCTTGCCTTACACATTCATCAACATTGGAGCCAACACTTGCTCCAGTTGCT
GTGGAGCGTACAATGACTACAAGGGCTGCAGCTTCGAATGCATTACGGCAGCAGAAATTT
GTCCGTGAAGTCACAATACAATACAATCTCTGCAACGAGCCCTGGCTCAAGTACAGTATA
AGTGTTGTAGCTGACAAAGGTTTGAAGAAACCCCTTTTCACATCGTCACGCCTGAAAAAG
GGAGAAGTCTTATATTTGG
>Cj_contigs1.4_00193_00942
AAAGGCGTTGGATCAGTTGTTGCAGTTGATCAGGTAGGCTTGCTTCTGTTTCTAATAGCC
AATGGGGCTGATCTTAAATAAATACCCCTTGTTCTATGCAGGACCCTAGGACTCGCTACC
CAGTGGTTGTGCGATTTAACAAAGTGAACTATGCAAATGTATCTACCAACAACTATGCAT
TGGATGAAATTGAAGAAGTTGTATGAGTTGAAACTCATGTTTTGTTGTAATATTCTGTTG
TGTGTGATTATATGTTGTCACTTTTAATTGCTATAAGTTCTATTTTACATGGTGTATCAT
AATTCTCAGCTGTGGATTCCATCTTTTTCCCCCATATATTTGCTTATCTATGGGTTCAAT
GATTTATATGAAATGGAACCATTGGGGACAGAAAGAGAGAAGACGGATCACCAAGTGATA
GTTGCTTCTAAACTGAGTGAAAAAAAAAAATCAGAGAGATACTTTAAAGGTCAACTGAGA
TACTGAGATGTTGAGAATGTATTTTTAAGTTTGTGGACACATGGCTTGATAAAGGCATTT
TGTGAAGTCCACCTTTATCAAGCCATGTGTCTTCTTGGACAGAGCAAGTCAAAGGGTGTG
AGTTCCTAGAGAAAGAATAAGGTATCGTGGTAGGAAGCCATCATGGTGGTGATCTGATGT
TGTTGATACATGAAGTGTGGAGGTTCCTTTTAAGGTTTCAACTTAGTGTTCCTTGTTGTC
GTGTTGTTCGTCATAGACGAAGACTGTTCCAGAGTCACATCTACCAACTTGGTTCTCATA
ATTCATAGTGTTTACACTCTTGTGGTTGTATTCTCATTTTATTTCTTGTTATCTTGTTTA
CTTGGTTGCTTTTATTACTTTTTGGTGTATCTTACTCTTTCCCATATGTTGTAACTTGAC
ATTCAAGTCTTTTGCCCGAGCTAGTAGAATCCTAGGGCCAGG
>Cj_contigs1.4_00194_01967
GAATATGTTCCTTGTTTCCCATGGTGGTTAATTTGTGATCTAGCTTTAAATATTGCTTCG
TATATGTGTATTCTTATTCTAAACTGCTGGAATTGTCATTTGGAAGGATGGACATGATGG
AGATAGTTAAAAAAGCACCACTAATATGACTGTATTTTTAAGTTTTCATAAAAAACTGGT
TAATTATCACATCTTTGAGATAAAATTGGGGTGTACTTAACAATCTATCTATAGGATAGT
TGGATCTTTCAATTATAATACCAACAGTATAAAATGATTTTAATACACACATCTCAATTA
TCTAGGATACCTTTTTGCCTTCATTGTAAATGTTTGTCTAGGTTTCAATTATGTGCAATA
TATGGACTTCCATTAATCAATTATCTTCTGGAAGAAGCTCCAGGCGGCAGTAGGTCAACC
TCCAAGTTGGTCCCAACACAATACTCCAATTGTGGTACATTTTGGCTTAATACCTAGAAT
GCAGTAGGTCAACCAATTTATTTGTTTCTCACTGGAATTCCTCAGTCCCTTAACAGTTGA
CTAACATTGTCCTAAAAGCTTTATACTCACCCCTTTTTTTTATGTTTCCACAGCTCGAGG
TGATTATAAAGTCATTATCCCTAAAGTATTGCTTAGACAAGGTCTGCAATGATGGTTTGG
TAAAGGTATGCATACATCTTATTTATGTGCTAACAGATCCCCCCCAGGTCTGGAGTTATT
TTAGGGCTTGGTCTTGAAATCACTACCTACTTGTCAATTCATGTAGGCAACATCAAATTC
CAAGACAAGGTCTGCAATGCTGGTTTGTTAAATGTATGTAGACCTGTGATTTTTGTGCTA
ACATATTCCACCTAGGTCTGGAGTTTTTAGGCCTTTCTACGCCTTTACAATCATAACATA
TTCCACCTATGTAGACCTGTGACTAAATCATAACTCTCATGCTAACTTTTCATATGTTTC
TACGCCTTTACAATGTTACACTTGACGAGATGGATAACCATATTGTTGAATTAGACCAGA
GCATAAATTATTTGAGGGAAGAAATGAGTCAAGATGGGTTTCCATCACCATCGATAGTAT
CGAAGGCCAAGACAAGGTCTGCAATGCTGGTTTGGTAATGGTATGCAGACATGTAATTTA
CGTGCTAACAGATCCCCCCCTCCCCCTCCCCCCATGTTTGGAGTTCTTTTAGGACTTTCT
CTTGAAATCACAACCTAATGCTCAAATCATGTATGTTCTTGACACTCCACGCCCCCATGT
TTGGAGTTCTTTAGGGACTTTCTTTTGAAATCACAACATACTGCTCAAATCATGTATGTT
CTTGACAATCTGTCCCCTTCTTTTTAATTGTAGCAATGTATCCCAATGTGTTTAATATAT
CTATATCAACAGAAATTGCTCCTCTTTATGTAGAATTAGATCTACTGTTTCATTGCAACT
TGGGAACTTCCTTGTTTTATCTTATTTGTATTTATAGGAAGATACATGGTTATATTAAAT
AAGGAGCATGTCAAAGACTAAATCATAATTCTTAGGCTAAAAAACAACCCATACTAAACA
ATTCTTAAATAAGGAGCTATAAAGTATCTCTTAGACTATAAATTACTTGGATTGTTTCCT
CTCGATCAGAGAACTTCAAGTAAGTATTACATTTTAACAATATATATTTATTTGAAAATG
TTGTTAGGACACTGTACTTTTATTTTGTTAATGACAGTAATGCGCTACCTCATGAGCCAT
GAGCAAAGACTCTATTAGTAATTGATAGATTTACAACCACGCAAATTCACAGTTAAGTAG
ATGTTTTTAATACCAGGAATATGTTCCTTGTTTCCCATGGTGGTTAATTTTTGATCTAGC
TTTAAATATTGCTTGGTATATGTGTATTCTTATTCTAAACTGCTGAAATTGTCATTTGGC
AGGATGGACACGATGGAGATAGCTAAAAAAGCACCACTAATATGACC
>Cj_contigs1.4_00195_01927
TTCATTATCTCCTCCACACTTTGAAGGGAAAAGGTCGGATTTTCTCTCCTATAATAGGCT
GCTTGTGCCACTTCGGTTAATTCCCTTGGCAGATTCTTCAGAAACCAGGGATGAGACTTT
ATTTCTTTAAGCGTAATCCTCCTTGATGGAATTGGAACAAATATTCGGGAGAGAAGGTGC
CTACAATCTTGTGATACATGGACATAGTCAGGAATCTTGTACTGCACAGCCATTATGCGT
TGAATAGTTTTCCTGAAGTTCTTGGGATCTTCTTGATCTTCAAAAGGGTATGCACCAACC
AGCATCACATAAAGTGTCACTCCACAAGACCATACATCAGCCAGCTTGCCATCATACTCT
CTACGGGATAGGACCTCTGGAGCAATATAAGCTGGAGTACCAACAATAGATTTTGGCCTT
GAGTGCAGCAAAGATGACTGATGATGCCGATGAGCCTCGTCTATAAGCCCATTGCGGTCT
AGTGGCGCCATTGAATAATCCTTGATGACCATCACCCCCACGCCTGAGACTGTTTCTGGA
ACGCCCCCAATGAAGAGAATATTCGCTGCCAAAATGCCTATCCGACAAATCATAGAAAAG
ATCTACCGAATCGCGGCTCCTGTTCGGACGTCGAACCCATCCTCTGCTCGGACGTCTTGC
CCCAACTGGTTGCACGCTTAAATGCAGCGGGGCATCTTCAACTGTTTGAGAACAATTAGC
CCCTGTAGCTTAACCAAGCTTTCCTGTGAACAAGATACAAAGAAAGACAAGAGAAGAGGC
GAATAAAAAACATTATCTAAGTACTCTTTTATCCTTCACTTTATATATTCATGTCAATAT
TTGTCAACGGGGTGGAGGGAGTACTTCATAGTTCATAATTTAGTACAGGAGTCCTTGGCC
ACATTTGTAGATAACAAAAGTTTCCAAATCAAGCACATCCATGATAGGATATATTGGCCT
ATGTGTTTATGCAGATCAAAAGAGTAAAGAGAAGTGATTGATGCTTGAAAATACATTATA
CTGATATTCTGATCTCTTGAAAGGAATGCTAGAATTGTTATTACATCTAGATAAATAAAA
TATTCCAGTATGAAGCATACAAGTAATAACAATTTCAAAGCTTTTAATCCAAATTTAAAA
CTCCAATAAATATAAGACCACATAGCTTGATGTAAAATGAAAAAATTACAGGCAGATAAC
TAGTTTAGAAAGTAAGAATACACAGTTCAAATCACCAAAATTATTTTGCCTGACCAATTC
ACCTCCATCATTGGCAATTATGTCAGCACAGGAAACCGTGCGTGGACAGACTTTTTCATT
GAAGCAAAGTTAGATGCATGTTTACTCTAATGAAGAAGTCATGGAAAAACATCTTGAGGA
GGAACTGTAGGGGTAGAAACTGAAGCATTTTGTACAGTTTCAGTGATTATTTTTTCTGCA
TTTGGACATGGTTGGTCATATAGTAGTTGACATCAAGTAATGCATTAGAAGCCGGGATCA
TGAGATTAAAAGGTTTTTTCTTATGCAAGTGCTAAACCAAATAAATATTCATAACACCTA
AAACCATTTAAAGTCATTGCCAAAAACACCTTTGTGAAATATTTGCACACTACTGAAGCA
TAAAATACTCTTTAAGGTCAATAGAAAATGATCAGTTTCATTAAGGCCATAATTGCATAA
AATACAATTTAAGGTCACGAATACATGTCAAAAAATCATGTTACCTATACAGCTGAAGCA
TGTTATACATGTTATAGAGGTCTAGAATACAGCTGAAGCAAGTATATAGGTCAAGAATCA
TGTTATGCGTACCGAAATCACAAAGCTTCGCAAATTATAACAAAACAAAACGAAATCACA
TAAATCAAAAATGCGTTCAATTGAATTTATTACATTTAACACAAAAATTTGAAATTAGAT
TTAATAA
>Cj_contigs1.4_00196_03358
CATTTTTTGTTGTTTCCAACTCGTCAGACGGCGAACGTGTTTCCATGCAAATCCCGGAAG
ACCTCTCTCTTGTTTAAATTAAATACCAAAAAGAACAGCCATAAGCTCCCTCTGATCTCC
GCTTTGCTCCATCTTTTAATTTCTCTCCCGATCTTTCAGAGCCTTTTTTTGAGTAAAGTC
GGAGATCGGCATTGTCAATTCTCCGATCTTCCTCCCAGCTGTCTCAGTTCTCAATTTTCT
ACTAAACATTCGTTGTTCATCCCCTATCCCGATAAACCAAGGAAAATTATATAAAATTTC
TTTGAATCTTCAAATTCTATTCAGAATTGTAGCATTTTTTTTCGTTCCTTTGTTTTTCTT
ATATCGGGAACATTATACATAATATAGTTTGGCGTTGAAGAATGGGTATGATTTCGCATA
GGGTAATGCCGGCGTGTGATCAGCTCTGCCTTTGTTGCCCGGCAATGCGGCCCAGATCAC
GGCAGCCGGTGAAGCGTTACAAGAAGATGCTCACTGATATATTTCCCCGATCTCCGGGAG
GGGAACCCAATGAGCGAATGATTAACAAATTGTGTGAATATGCTTCAAAGAATCCACTGC
GTATACCTAAGATCACGACTTCTCTTGAGCAAAGGTTCTATCGGGAATTAAGAAATGAGA
ATCTTTCATCAGTAAAGATTGTCATGTTGATATACCGGAGATTGCTAGCATCTTGCAAGC
AGCAAATGCCATTGTTTGCAGGAAGTTTTCTCAGTATTGTACAAATCTTACTGGATCAAA
TAGGAAATGATGAAATGTGCATTGCAGGATGTGAATCACTGTTTGAATTTATAAACAATC
AGATTGATGCCACATACATGTTTAACTTAGAAGGCTTAATACCAAAGATCTGTCTTCTTC
CTCAAGAGATGGGAGATGAGGAAAGAGTACGGAAATTACGTTGTGCTGGGCTTGAAGTTC
TCTCTTCTATGGTTTGGTTCATGGGAGAATTTGGTCACATGCCAGCAGAGTTTGACAATG
TTGTTTCTGTTGTCTTGGAAAACTATGAAAGACCTGAGGAAAAACTTGACCAGCAAGATA
ACCGAGATGCACAAAATTATATGGGTGGGAAAGTTTCTGATCCAATGACAAGAGTTACTT
CTTGGCGGAATATTGTGACCGCTAGAGGCCTTAATGTGACTTTAGAAGATTCTTCAAATC
CTAAGTTTTGGTCTAAGGTGTGCTTACATAACATGGCAAAGTTAGCTAAGGAAGGAACAA
CTGTGCGGCGTGTTTTAGAGTCTCTATTCTGTTATTTTGATAATGGCAATCTTTGGTCAA
CTCAACATGGAGTTGCCCTTTCTGTTTTGCCAGACATGCAATTCATTATGGAGAATTCTG
GACATAACACACATTTTTTGTTGTCTACATTAATCAAGCACCTTGATCACAAGAATGTCC
TCAAAAACCCTAATATGCAGGTAGATATTATTGAAGTGGCCACCTCTCTAGCTCAGCACA
CAAAGGTACAGCCATCTGCTATCGTTGTGGGTGCATTTAGTGATATGATGAGACACCTCA
GGAAAAGCATACACTGTTCACTTGATGACTCAGACCTGGGGGAAGAAGTAATTCAATGGA
ACAAAAAATATCGTTCCGCAGTTGACGAATGCCTTGTCCAGATATCTCGTAAGGTTGGAG
ATGCTGGCCAAATTCTCGATGTTATGGCAGTTATGTTGGAAAGCATCTCAAATATACCAG
TTATGGCCAGAAACACAATTGCTACTGTATACCGTACTGCTCAAATATCAGCATCCCTAC
CAAATTTGTCATATCAAAACAAGGCTTTCCCTGAGGCGTTGTTCCATCAAATACTTTTAG
CCATGGTATCACCAGACCATGAGACGAGGATTGGGGCACATCGGGTATTTGCTGTTGTAC
TTGTTCCATCATCTGTTTGCCCTTGTCCTTATCATGGTGGTCTGCCCTCAACAATGACTG
CTAGCATTCAGAGAACTCTTTCCAGAATGGCTTCAGTTTTTTCTTCTTCAGCTGCTTTAT
TTGAAAAATTGGGTAAGGAGCGACACTCATTACGAGAAAGTGCAGAAAGAAAGGAAAATG
TTTTACAGGATGATAGTGCAAATCTCAATAACCAATCCATGCTGAACCGGTTGAGATCAA
GCTATAGTCGAGTTTATACTGTTAAAAGTATCTCCTTGCCTTAAATTAATGAAGAACAAG
GAATGAGTATTGTAGAAAGGGAAGTGGTGGGCATTTCTCTCAAGTTGAAAACAAGACAAA
TTAGCATTTTTCTTTCTTCCATATGGGTGCAGGCCATCTCTCCTTCAAACACACCCGAGA
ATTTTGAAGCAATTGCTCATACTTACAGTTTGGTGATGTTGTTTTCACAAACGAAGAAAT
CCAGTGATGAGGTCCTTATTCGTAGTTTCCAGCTTGCTTTTTCGTTGAGGAACATTTCGC
TTCAGGGAGGAGGGCAGCTGCCACCTTCACGCCGCAGATCACTCTTTACTGTGTCAACTG
CTATGATAATTTTCTTGTCTAAGGCATACAACTTTACCCCTCTTGTTGTTTCTGCTAAGG
CTGCATTGTGTGATAAAACAATAGACCCGTTTCTTCGGTTGGTGGATGATTCCAAACTGC
AGGCTGTCACTGCATCAGATCCAAAAATAGTTTATGGATCAGCAGAGGATGATAATGATG
CCTTGAAATCACTGTCAGAAGTAGAGATATCTAAGAAATTATCTACCGAGTCGTTTGCAT
CGATGATAGTAGAAAGCTTGAAGAATTCACTGACAATATGTTCTCTTGTTTCTCACGCTT
GCTTCTTATTTCTCTTGTTTCTCTTGTTTCTCATGCTTGCTTCAAGATTTTCTTCCAGAT
GATGTTTGTCCATTGAGTGATCAACTACTCACTGAAATTCCTGGCCAGATGTATCAATTC
AGGTCAAATGAGTCCAAAAATCTAGTCCACTGTACAAGTTCTTCTCGTCTTAGTTTTCTT
ATTAGTTATTAGGAGATATTGCTTCTGTTTCTGAATTTGTTGAATGTCTGCCTATAGATT
TGAGTTCTTGAACAACTACAGTCATCATAACCTATGAAAATTCTCAGGGTATAATTTCTA
ATGTGACATCGCTCAACTTGCTCGTTCTTATGATCAAACACATAGTGTTACATAGCAAAT
ATCAAACCAATTTTGCTTCTCAACAGGATATGGAGATGATGCGTGTTCTCGTGGAGTGTT
GCTTGCAAGATAAAGTATTCAACAAGTACTATTGTGCATCAGCGTCCAAGTTATGCAACC
ACGACAAAAACCATAAGTTTACTCTGCAGTATTGCCTTTGGGACAAGTTCAAGGAAGT
>Cj_contigs1.4_00197_02095
CGGCGTGTCACGTGTATCGGGTGAATTTCTCATTCAGCCCCGCTTCTTTCTTTTGATTTG
AACTCCCCCGCTTGCTCAGTTCAATACCTCCTCGAAATTTCCGCCGGCAACGCTACTTTC
CCAGATTCTCATCGCCGGGAAAAATGTCGCGATCTCTCAGCTTCTTCGTTTCCTCATCTG
CTACATCACTGCCGAGTTATGCAGTTTCCAAACCTGCTCTCTCGTTAGCCCCGCCCCAGG
GTTCCCGATTCCCGGTGAGGAACGCCGTGAGGTCTCACGTCGTCAGAGCATCAAATTCAG
ATATTGGTTCGCGCTCATCCACTGTACTTATCTCAGAAAATGGCGCCGGCGGGGCGGTGC
AAGAGTTCGGTGCAATTGAAGTGGACGCGGTGACGGAGGCTGAGCTGAAGGAGAATGGGT
TCCGGAGCACGAGGAGGACGAAGCTCGTGTGCACCATTGGCCCCGCCACGTGTGGGTTCG
CGCAGCTGGAAACGTTGGCTGTCGGTGGAATGAATGTGGCTCGGATCAACATGTGCCACG
GGACCCGAGAGTGGCACCGGATGGTGATCGAGCGGGTTCGGAGGTTGAACGAAGAGAAGG
GTTTCGCCATAGCCATTATGATGGACACTGAAGGCAGCGAGATTCATATGGGTGATCTTG
GAGGAGCTTCTTCTGCTAAAGCTGAGGATGGGGAAGTTTGGACTTTCAGTGTTCTAACAT
TTGAGCCAAATCAGCCAAAGCGCACCATTAATGTGAACTACGATGGGTTTGCTGAAGATG
TGAAAGTGGGAGATGAACTACTGGTAGATGGCGGAATGGTGAGATTTGAGGTGATTGAGA
AAATTGGTCCAGATGTCAAATGCATTTGTACAGATCCCGGTCTTCTATTACCACGGGCTA
ATCTAACGTTTTGGCGGGACGGAAAACTAGTAAGGGACCGTAATGCCAAGCGTCCTACAA
TTACTGCAAAGGATTGGCTAGACATTGACTTTGGGATTGCAGAGGGTGTTGATTTTATTG
CAGTATCATTTGTCAAGTCTGCAGAAGTCATTAATCATCTTAGAAGTTACATCAAAGCAC
GAGCTCATGATAGTGATGTAGCTGTTATTGCAAAGATAGAGAGTATTGAATCTTTGAAAA
ACGTGGAGGAAATAATCTGGGCAGCAGATGGAGCTATGGTGGCAAGAGGAGATATAGGTG
CTCAGATACCATTGGAACAGGTTCCATCAGAACAGCAAAAGATTGTTCAAATTTGCAGAG
AGTTAAACAAGCCTGTTATAGTTGCCTCCCAGTTTCTGGAGTCTATGATTGAATACCCTA
TTCCTACCAGGGCTGAAGTGGCTGATGTTTCTGAAGCAGTTAGGCAAAGGGCAGATGCCT
TGATGCTCTCGGGTGAGTCTGCAATGGGCCAATATCCAGACAAAGCGTTGACTGTCTTAA
GGACTGTTAGTTTGAGGATTGAGAGACAGTGGAGAGACAAGAGACAACATGAGGCCATTG
AACTCCCACCTATTGCATCTTCGTTTGGAGATAGAATATCAGAGGAGATTTGCAATTCTG
CTGCTAAGATGGCTAACGATGTGGAGGTTGATGCTATATTTGTGTACACAAAGGATGGAC
AGATGGCTTCTCTCTTATCACGCAGCCGTCCCGACTGCCCCATATTTGCATTTACAGACA
CAACATCCACACGTCGGCGCCTGAACCTGCAATGGGGTCTAATTCCTTTTCGCCTGAACT
TTTCCGATGATATGGAAAGCAACCTGAACAAAACCTTTTCCCTGCTAAAGGCCCGTGGAA
TGATAAAATCAGGTGACCTTGTTATTGCTGTTTCTGACATGTTGCAATCCATTCAAGTCA
TGGGTGTTCCATAAGAATGCAACATGAGCAGTAAAAACATTTTTTTTTAACCAGAAATAA
TGGTCATAATATGAATCTTATTGCCAATTTTTATTGTAATAGTGTTTTATCTTATTGCCA
ATAGAAGTATTGTTTATTGCCATGACTGTAGCTTGAACAGCATGACTCTATCTCAAAATG
GTTATACTTTAATGGAAGAGAGAATAGAAGGGCAACTGTCTGTTTTCCAAAAAAA
>Cj_contigs1.4_00198_00116
ACACCAGAGTGAACGCCATAGGAACCAAATTGGGTGGAAGAAAAGAGATCTCGGATGTGA
AGAACAACAAGGAGATTCAACAACTGGGGCGGTACTGCGTGACAGAATATAACAAC
>Cj_contigs1.4_00199_06183
CCCCTCACCCTCACCACGGCTTTCCCTTCCATTCCCACCCCCATCCCGAAAACCCCCATT
TCTTTGATTTCATTCAACATCGCGATTCCCCACCGACACCACACTCTATGCGAACCCTAG
ATCCCTGGTCCGACCTAGCCCCCAGGTTTCCACTTCCTCCACCTCCTCATCACCACCAAC
CTCCTTTTTTTATGCCCCTCAATGAACAGAATGATAGTTCTCGCTTCAATACAAATGATT
TTGTTAGTACAAATAATGGGTTCAGAGGCAATCGCCCTATAAGCAATCAGGAAACGTCAT
GGGGGCAGAAAGATAGTGAGCTTGATAGGCCAAACTTTGATAGGCCAATCCAACATAGAC
GTGATATCAGGGATGACAGAGAGAAAGGCCTGAAACGGGGACATGGAGATGTTAATTCGG
ACTCCTCCTCTAGGAGCTTGCCCTTAGATAATAGTAATGCTTCTGACCGGAGGAGGTTTA
GCAATAGGGCGAGAGAGGGTATAGAAGAATTCCATAGGTCGCCCAGGAACAAGCATGTGC
AGAAAAGGAGTGGTCCACATAGGATTCAAATTGGAAAGGATAGCCATAGGACTAGAAGTC
AGGATTGGCATTTCTCAAGAGGGTTTGTTGATAATTCAAGGGCAGCTGGTTCAAGGGGAA
AAGAGAAAGATGGTCACGCATGGTCTGGTAAAAGAGTCGAGGAGAGGGAGAACAGTCCGG
TGGAGCTTGATGTTTCATTTAAATCTAATTCACTCGTGGCAAAGGCTATTGTGGCTCCTT
CCAGTCCAGCAGTTGAATATGGTAAAAATATTACACCCAGAGTTCGTAAGATAAGGAGAC
TTAATACATCTGACTCTCCACCCACCAAGTCAAGTGAAGATTTGGGAAAATGCGAAAATT
TAGCAAATGGGCCAGATTGTCCATTGAGGTCAGAGAAAGATCCTACAGAGTTGGTGAATA
ATCCTTCTGGCAGTGAGAAGGCTTCTAATAGTGCTAGCAATGTATGCACTCCTACTAAGA
ATCTGGTTTTGGATCAGGGTACAAATGGTGTTCAAAATGACAGAACACCTTTGAGAAAAA
TTAGATACAAGACGGAAGTTATGTCCTCTATCACAGAGGAAAACAGTTTGCTGCAGAAAG
AGGCTGGTGTTAATCCTGTTAGTGCAGACATATCTGCAAATAACCTGTTTTCATTCTCTG
AAACAGATGAGGGTAACATACGCGCAGAGGAGAGAATTGTGTCTGATGGTATGAATGAAG
TGCAGGATTCTTTTTCGGCGGATCATTCGACTGAAGAGCTATCCGCTAACAAGATTTATG
AACCTTCAGAGCCCGTTGTCTCTTGTTCAAATGCTTCTATGAATGACTCTGGCAGTCCAT
TTAACTCTAAGATAAAAGGGACCTATTTTTCTGTGATCTCTGTTTCTGAAAGCCAAGTAG
GCACTGAGGTTAAAGAGCATGCTGTTCATGAGAGAAAGCTACTTGAAAACTGTCCCATGT
TTGATTCTGAGACACGCATTACTGAACTACAGAAGAACCTTACTGCCCCCATCATTAATA
AGGATGACGATGCTAAAGAGCAGCATCATCAGGATCACGATTCAATGAGTAAAACAAATC
TTGTTCAAGAATCTAATGGTTGTCATGCATGCTCCTCAAGCTCAGAGGAAACTATTATTC
ATAAGGATGACATGAGCATACATTCTTTAACTGAAGATGCATGTGCTGCTTCAGAGTCTC
TTCTGGGGTTTTCTGAAAGGACAGAAAATATTGTTGCTGAGGTGGGATCTGTGCATGCCG
TTTCTGAGCAATCCTTTGACAATAGTTTGACTATTCCTCAAACAGATGGCATACACAGCG
GACCCCCAGATAGTGTTCTGTTGGTCAGAGATGTCAGTAATGTTCGCTCACCCAGTACCG
AGGAAGTATCAATTCATCAAGATTTCTTAAGTGTGAGTTGCTCCAACCCTTGCTCCAGTA
CCAGTGTGAATTCTAATAGTGGTTGTCCTTGTACAGACAATAAAGCTCTTTCTCAAAGTT
GTTTACCCAATGATATTGTTAAAGAATCTGGTCCTGATGGGGGCATAGCTTCTCTTTATA
TAGGCCATTGTGATGGTTCTCAATTTGCTTCGATTGGTGTTGAGGATTGTCACGACATCA
GTTTGGCTAAGGAATATTCACTTGAGGCTAAAAGGAAGAGGAAAGCAAGGGATATTCTGT
TGAATTTCTCCAGTCCGAGGGCAAGTGGTGAGCCCATAACTTTTTGTAGCTCTATGGACT
TGAGTTTGGACATGAATTGTGCCTCAAACAAAGACAATGTTATGTCTCCTGGCAATGGAG
ACGCCTCTTTATATGGAGGCCAGTCACATCAAGGGTCTCCAGAGAATGACCTTTCAGTTC
AAGTGGATCTTGAAACTGTTTCATTTGTAACTTCTCCCAGGAATTTAAAGAAAAGGAAGA
TCTCATCCCCGAAATTGAATCACTCTATACTTTCTGAATCTCTTGAGGTACTTGATGAAG
CTAATATGTCAGCACCAGTTCTTTCCAATGATGACAATGCTATTGCACACCCAGTGACTC
AAGTAGTAGAAAATTGTTGTGATGTTCTGCCGCCTTGTATGATGCCAATGATCAATTTAC
ATGAGAAGAGTACTACCAGAGGATCATTTCAGACTGAGTCCACCCGAGATGGGCTTTCGG
AGGCCTTGGCAGGATTTGAGCAGGTGCCATCTTTCCCATCCCATATGGGAGTTGGTGAAA
AAGAAGCTACTTCATTTCTGTCAATGGGCAATGTTCAGAATGATACTCTGGGTGTGGCGA
ACAGGATTTGTGATAAAAAAATTACAGTGTCTTTGGATGATATTGCACCAACTAAAGAAG
ATAGCGATTGCTGCAATTGTTTACCTGCCTCAAACTTCAGTGCTGAAATGAAAAGTTGTA
TTCCTGACATGTTAACTCAAAAGTCATCATCTTGCCAAGTATCAAATGATGTTGTTTATC
AGGTAGACCGAACTGTGAATGAACCAACAGTTTCTACAGGTGATACAATAGCTTTGTCTG
TCAAAATGTCTTCAGATAATTCTAAAGCTGATGTTGATGAAGTTAGTAGAAGTCTTCCGC
TGAACATAATAACTGCACCATCTTTGCCTCCGGACAGTGGTAAACTACCCAAAATATCTA
TGTCATCTTCATTGCCAGATGCTTCTAAACCACTGCATACTTTGAAATCTGTACCAAGTA
AATCAAATTTTAGCAAGAACAAGATGAGCTCTGTGGTCCCCAGGGGGTTCCCTAGTAGCT
CATCAGTAAGCTTTACCACTTCAAAGAAAGCTTCCATACCCAAGCATGTTGCAAAACCAC
GGACTTGGCATCGAGCTGGTAATTCCTCATCTGTCCCAGGTCTGGGGTCTCAAGTCAGCT
CCATTCGTCCACAGAGCCAGTCACTGAATGAGACTATGGGCATCCGTAATTCTTACGTTC
GCAAGGGTAATACTCTTGTAAGAAATTCTTCACAGATTGGTATTGTGGCACCTGGATACC
GTGCTTCAAGTTCATCTGTTTATAGACTGAACTCCTCAAGTATAAAGGATGTTAAGAAGT
TCAAAAGTGATAATATGGTGCAAATTACTGATCCATCAAGTTCCTCAAAAACTTCTGGAT
CAAATACTATCTCTCAAAGGCTTAACAGTGAACCATTCATTTGCACCAGTAACAACTTAG
GTCATCCAACATCTTTGCCAGGAGCAGATCAGTCTGGGAGTGGCAGTCTTGGTAGAAAGT
TGGATGGGTTGGAACTGACAGCTGTAAAGAGTATGAAAACACATTCTGAGGATGCTGTCA
AATCCTTTCAATCTCTACCCGATTCAATCAACAAATTAGAGGGCGAGAACACATCTGATG
AAGGCAAGTCAAGAAATAAAATGTTATATTTGAAGCAAGGACCGAATCCGCTAGCTGCAG
CTCCAGATACAACCCCAACATCATCTTCTGATGGATATTATAAAAGGAGAACAAATCAGC
TGGTTCGGACAATTCCAGAAAACCATGTCAACCCGAGAATTGCTGCCATTGATGATAGTT
CAAACTCAGAGAGGCAGGGGGGTGAGAAGGTTGTCACCAAGAGCCAAACTGGTTTACCAG
ATTCACATAAAAGTTCCAAGTTCTCATTGGTATGGACATTAGGTGGTACAAAATCTTCAA
GGGAAGATGGTAATTCTCTTAATCATAAAGCCCGGCCCTATTTGTGTTCGTGGAAAAGAC
ATACAAATTTGAGGAGTTTCATACATGGATTAGGCTTGATTCGAAATGTCGGTTCTGTAT
CTACTATCAGTCAAAAGCTACTGCTCTCAAGAAGGAGACAAACAGTTTACACCAGATCGG
CCTATGGACTTTCTCTGAGAAGGTCCAAAGTATTAAGTGTTGGTGGCGCAAACTTGAAGT
GGTCAAAATCTATTGAGAAGAACTCAAGAAAAGTTAATCAGGAAGCTACATTAGCAGTTG
CTGCTGCAGAGAAGAGGAAAAGGAGACAAAACATTATTGCCACTTCTACTTCGAAGAGCA
GAAATAATGTTTCCCGAGAGCGGATTTTCCGTATTGGTTCAGAACGTTATAAAATGGATC
CGACAGGGAAAACACTTCAGAGGATTTCAAGTGATGAGGAACCAGCAGAGAATGTTCTTC
AATCTGAGAGTAACACAAAGACATCATATATTCCAAGGAGATTACTGATTGGTAATGATG
AATATGTGCGTGTTGGCAACGGTAATAAGTTGGTCAGAAATCCAAAAAGAAGAGTTCGCA
TCTTGGCAAATCAGAAAGTTCGATGGAGTTTGCACACTGCCAGGTTGAGGCTGGCTAAGA
AGAGGAAGTATTGCCAGTTTTTCACTAGATTTGGCAAATGTAACAAGGATAGTGGGAAGT
GTCCGTACATCCATGACCTCTCTAAAATTGCAGTGTGCACTAAGTTTTTGAGTGGTTCGT
GCTCCAATCCTGATTGCAAATTGACCCACAAGGTCATTCCGGAGAGGATGCAAGATTGCT
CGTATTTTCTGCAAGGATTATGCTCTAATGGGAATTGTCCTTATAGACATGTAAATGTGA
ATCCAAATTCATCTGTTTGTGAAGGTTTTCTCAGGGGTTACTGTTCTGATGGAAATGAGG
TATTTCTGTTTAGTTTTCTGTTTCCACTATGAAAGTGGTCAAGAATTGAGTTTTACATAA
TGTATACGAGCATCTCTGAAGCTACTCTCTATTCTAAAGAGCATAGTGTTTAAAATAAAG
AGCATTTCAAGGTATACTAATTAAATAAAGAGTGAACATTTTTAGTTTTATAGAGAAATG
CTTAAACTTTCGACATTTGAAGAGTTAAATCTTACTCTATTTTTATTCTTTAATTTAAAG
AGTCCAATGGAGACGCAATGATATTACATCTTTAAATTAGAGAGAATAAGGCTTTTAAAG
AGCCCTTTGGAGATGCTCTAACATGGTCACTTTATCAGTTTACGTCTGATTATGGACAGA
TAGGAGAGAGGAATAGGAGGGAAGGTGATGCAGATAGCCTAGTGAGAGAAGTTAACAGTA
CTGTAGTTGATTCCAAATGGTCTGTTCAGGCAAAATTTAGCTATTTGAAGGGATAATATT
TGTTTAAATAATGCCTAGATTTCATCAAAGAGGATGCCACAAGTGGGTATATTCAGGACT
GGTCAACCATTGGGCTAATATGGCTCTTGGGTTTTCTCTCTAACTAGGGGTGTAAACGAG
CTGAACTGTGTTTTAGCTCATTTGAGCTTGGCTCATTTATAAAGAAGCCGAGCTCAAATC
GAGCTATCTATTTTAAATGGTGTTGCATGTGAGCTTAAATGAGCCTAAATATTAAAATTG
CAAACATGTTGATGAGTTTCTATTTGAGCTTATTTGCCAAGTTTTTATAAGTTGAGCTTG
GCTCGTTTATTTAGCTGCTCATGCGCGGCTCTGCTCGTTTACACCACTATCTCTAACCCA
CCATTTTCTGATATGGTTAGCAGCAGACAAGGCTAATCCACATCGTACCAGACCAATTCA
TTGGCATGCTTTGCTTGGAAAAGTCATTGTCATTGCTGATAAAGCGGTGGCTGATGAGTA
TATCTTCACTTATGAAATAAAATTGGAGTCCAAATCTCAGAATACAATAACAAAATCAGT
TAC
>Cj_contigs1.4_00200_01493
GGCAAATAGCCCATCTTGGACCATCCGCCTTCTCAAACCCTCATCTAGATTCACTTATCC
TCTATCTTCCCCTCTAAACCCTTCTTCCTTCCTACTTCTGCATCTCCTCCGCCATTTCAA
TGTACTGTACAACCAAAACAGTAATGAATTCTTTATCCGTGGCAAAAAATGGCTGCCTTA
TCTCCCTCCCATCATCTCTTTACCCGGCTGCAAAATCCCAATATTTCTCACTCGCTTGTA
GGCCTAATAAGCTCCACCTTTCTTGCTCCTACTCTTCGTCGTCACTCCCCTTTTTGCTAT
CCATCAGCAGGGAAAAGCCCAAAACCCATTTCCGATCTCTGGTTTCTGTCGTAGCTTCCC
AACAAGAAGAGGACAACACCATCGTTCTTGATGAGCAGGAGCAAGAAGATGGAGATATTA
GTGAAGCTTTCAATTGGGTAAAAGAGGAGGAGGAGGAGGGAGGAGAAGAAGAAGAAGGTG
GTATTCTGGAGGCTGTTGGAGATGCCGGAGAGAGTGATGATTTGTTTGGGGAAGATGCTG
GCGAGTACCCAGAACCGCCCGAGGATGCTAAATTGTTTGTTGGGAACTTGCCTTATGATG
TGGATCATGAGGGCTTGGCTAGGATTTTCCAACAGGCTGGCACAGTTGAGATTGCTGAGG
TTATATATAACAGGGATACTGATCAGAGCCGTGGGTTTGGGTTTGTGAGTATGAATACTG
TGGAAGAAGCTGAGAAAGCTGTTGAGATGCTCAATCGTTATGACCTTAATGGAAGGCTGT
TAATAGTTAACAAGGCTGCCCCAAGAGGGACGAAGCCAGAACGCCCGTCTCGTTCATTTG
ACCCTTCTTACAAGATCTATGTTGGGAATATTCCGTGGAGTATGGACGATTCACGCCTCG
AGCAATTGTTCAGCGAACACGGCAAAGTTGTGAGTGCGAGGGTAGTTCGTGACCGAGAGA
CTGGCCGATCGCGAGGCTTTGGCTTTGTGGCAATGTCATGCGAGGCGGAGATGAATGAGG
CCATTGCAAATCTCGACGGGAAGATAAGTCCCATAAATCCAAAGATATTAGGGTGTTTAT
CAGTCAGTTTTTGTAAGTTTCAGTCAGTTTTGGTCAGCTTTTGTGGTGGACTTTTGCCAC
CTTAATCATTGTTGTGAAAATCTGCACTTAGCCTAGTTCTACATAAGTCTTGCTTAATCT
CAACTAATCACTGACTAAGTGCTACACCCATGTTTGATACCTCAGTCAGTGCCCAGCATT
TCTTATGCTATTTAAACAAAATTACAAAAATGACTCAAGATTATTATGTGTGTTGGTGTT
ATCCAGAATCTGGAGGGAAGGTCGATCAGAGTCAATGCAGCCGAAGAAAGACAAAGACGC
AACTTTTAGATGTTCAAATTCGGCTGAAGAAATCTTCTAGCATAGGTGTTCTCTGATTGA
GCACTTTTCAGTTATGATTTTGAACTTTATCTGTCATGAGTTTTACATTTTTT
>Cj_contigs1.4_00201_01728
CTCAATTATCCAATCAAATGGTCCGCCAGAGGAAGGAGGGGTCGAGGACGACCCACGGCA
GCTGTAGATAGTATCCCATTGGACTTACTCACTAGACCGAAATCCACAAACTCTTCTCCT
GTCGTCAAGTTTCTCTTTGAGAAGATATGCCGGTTTTCACAGCATTACTTTCAACAGGCC
ATGCTTTTCTTTCACATTTCTCCACTTCTGACTGCCCTCCTGCTCCTCCTTTCGTTTCCC
AATCCATTTGCCATCTTCCTCTGAAGCACACTCATCGTTTCTCTCGCTGTTCTTGTCTCA
GGAAAGCTTCTCTTCTCACCCCTAAAGTATCCGTTTCAAGTGGAAGTGACTCTAAAGTTG
ACGGGGTTGATCAGCTGACTTCTGATGAAATCAGGTCAAATAGGAGGTCTGCTGATTGGA
TGGCAGCAAGGATTTACTTTGAAAGAGGGCTGATACATGAAGGCAAGGTGGAAGGATTCA
ATAATGGCGGTTTGCGGATTCGGTTTTATTCCCTCCTGGGGTTTCTGCCCTTCCCGCAAC
TGAGTCCATCACATCACTGTAAAGAGCCAAACAAAGCCATCCAAAAGATTGCAAGAGGTT
TGATTGGTTCCATCCTTTCTGTGAAGGCAATCCAAGTTGATGAAGAGTTGGGGAGGTTAA
TATTTTCTGAAAAGGACGCAACCTGGGTGAAGTTCTCCAATAAAATAAAAATCGGTGATA
TTTTTGAAGGAAGAGTGAGCTTTGTTGAGGATTTTGGTGCTTTTGTTGACCTAAGATTTC
CAGATGGGTATTGTCACCTTACTGGGTTCGTGCATGTCTCAGAAGTCTCGTGGGATTTTG
TTCATGATGCAAGAGATGTTTTAACAAAGGGCAATGATGTGAGGGTCAAAGTTATTAAGA
TAGAGAGTGATAAATCAAGGATTCACCTGTCCATTAAACAGTTAGAGGATGATCCGCTGC
TAGAAACACTAGACAAAGTAATTCACCAGGATTGCTCAAATGGTAGCTTTAGTATTGAAC
CTCTTCCTGGGCTTAAAACAATAATGACAGAGCTTATGCATGAAGATGGTATATATGCCA
TAAAAATTAGCCGTCAAGGGTTTGAGAAACGGGTTGTTTCACAAGACCTGCAGCTCTGGC
TTTCTAATGTGAGTTTTGTGCATTTTTAGTGTTTATTCCCTTAAAGCCCTGCCGGGTTTT
TAATCATGCAATTTTACAGGCACCACCTGTTGGAAAACAATTCACTTTGCTTGCTCGGGC
AGGAAGACAGGTATTGCCGAATTAGAATCATTCAAATGCCCGAAATACCCCATGCGATTT
ATCTATCCCCTGCTTGTTATCAGGTACAAGAAATACAGATTACAACATCCCTAAATCAAG
AGGGGATCAAAGTGGCTTTGCAGCGGGTGCTGGAGCGCATTCCATGATTTGCGATTAAGC
TGCACTATGTTCAGACAATCTTAGTCACCAAGGTACACAACAAGGCAACACATTTTTTTG
TTATAGCTCTAATGCGTTCTTGTATTGATCACACTCGAGTGTTGAGAAATTTTTAGTCAC
AACTGATGTAGTTCTGTGGAAGTAAAGAAACTTGATAATTATGGTGTGTTCACTATAGTT
AGTGCTAGGTCAAATCTGTTTTCACACTGTAGAATTCAAATCATATGTTCTTATTTTATG
TATATGTAAAATATTTGTTTCGAACCTCAATTTTAGACTTGTCGTTTA
>Cj_contigs1.4_00202_00284
ATGGCTCGTACCAAGCAAACTGCTCGTAAGTCAACTGGAGGCAAGGCTCCAAGGAAGCAG
CTTGCCACAAAGGCTGCTAGAAAGTCTGCACCCACAACTGGTGGAGTGAAGAAGCCTCAT
AGATACAGACCCGGAACTGTTGCTCTTAGGGAAATCCGCAAGTACCAGAAGAGTACAGAG
CTCCTCATCAGGAAGCTTCCATTCCAGAGACTTGTCCGTGAAATTGCTCAAGATTTCAAG
ACTGATTTGCGTTTTCAGAGCCATGCTGTATTGGCACTGCAGGA
>Cj_contigs1.4_00203_01252
GGATTTACCCTCCTTGCTAGATGAAGAATTACTTCATTGTTTTTCCACTGAATTCCTTCA
ATACCAAGCTCCTTAATATTTCTAATAAAATGATTTAAAGTAGCGAAAAAACCAGTACGA
GATAGTGACTTTGCTGCTAGCTTTTCAACAAAAGAACTCGCTGAATCACTATCAGGTATG
AATTCCCCAATCTTTCTTTTAACGTCAAGGATCAAGCCATCGAGATCATAAATTTTTCCT
TAAATTCACCTTTGACCTACCAGCATAATAGAGGATTAGGTGTACAAGCATTGGAACTTC
AATCTTCCAGCAACACCAATTGGCTCATGCAAAGTTTGAACATGATATGGTCCGTCAGCA
GGGACAGTCATACCATGAATCTTATCAGCCCATCCAGCATAATAGCGGATTAGGCGTACA
AGCATTGGAACTTCAATCTTAGCAGATTGCAGAAATGGCTTCCCATTGTCCCAAGTCTCA
AGTGCTGCAACTTCATCATCATGCTTCTCAACCAGATCAGCACAACGCAGCATTATCTTT
GCTCTTTCGTAAGCAGTCATTTTCGGCCACGGTCCTTCGTCAAAAGCCTTGCGAGCAGCA
GCCACTGCTCTGTCAACATCTTCAGATTCTCCTTCAGCAACATGAGCAATTACCTCTCCT
GTCCTCGGATCGAAGGTAGGAAAAGTTTTGCCAGAAGCTGCATCAACAAAGTGTCCATTG
ATGAGGAGTTATGTGTGTTCTACACTAACAGGAGGCTTAATTGGCTCCTCAATGGCGACA
GCCGTGCTGAATCTATGAATCCCTCCACAGAAATTGGAAGTCCCACCGCCGGAGAGAAGA
CGAAGAGATGAAGAAGTGATCAAGGAACGAGAGAGAAGCGACGTGATTCTCCGACCCGCC
ATAGCCATCGCCAAACAGCTACTACTTCTGATCCGCCTAACTCCACAAACACACACACTG
TATTTACTAACTCAACAATCACACACACTGTATCTCCTCGTGTATGAGTTTGCCGGCGTG
GGTGTATGTATATATAGAGGGAGAGAAAGAAAATCAAGAAATTTCAACGTTTCAAATCAA
AGATAAAGATAACGCTATCTGTGTTGTGATTTTCCTGTAAATATAGTATAAAATTCAAAC
ATTTCTGCAATAATGCAGGAGAAAATGTATTTAGCAATAGTATTGAATTGAATTCATATC
TTTATAATAAGCATATTTTAATGTCAAATCAATTTACAGAGAGATGGATAAG
>Cj_contigs1.4_00204_01196
CAAAAATGCGCATTATTGACTTTGGGAGTGCGCTAGATGACTTCACATTGAAGCATTTGT
ATGGTTCCATTGGACCTTCAAGGCGCATTATTGACTTTGGGAGTGTGCTAGATGACTTCA
CATTGAAGCATTTGTACGGTTCCATTGGACCTTCAAGATAATTTAAAGTACTACCAATCA
GCAATTTACATTTCGAATTACTGCCACCGTATGAAGAATTCAGATTAATTACTGTTGCCG
TATGTCGAATCCATATGACTTGCATATTTGTGACCTGATGTATGATCCAAACGCTCTGAC
TCCAAATTTATGCCATATATACTTTAGTTTTTTTTTTTTAAATATAGTTTTCGGTTTTCA
CTCTTTTGAAGTGGAGCATGATGCGGAAGTATATAAGCTTTTCCAAATACTTTTCATGAT
TGGATATCAACCTCCTACTCATTCTGAATGCTCTGCTTACATTTCGATTTTGTTTTTGTT
TTTAAAGTGTGTGAATGGATGTTCATTGATTCTCTACTGTATTCCTATTTTCAAATTCTC
TATTTGAGTTCACTGTTTCTTGACACATTGAGGATACTTTATTTAGCTGAATGCCGGAGG
AGTTAGGATGTTGGTTATGTCCTTGGGCGAAGTAAGTGGATGGAAGCTCTGTCATAGACA
TAAGCATATTTCTGGGCAGTGTTGAAAGTGCCTAACCATTTTCTTGTTTTTTTAATGGGA
GGACCAATGATCCATACTAGCAGGATCAAAGGCTATTCGTCTTCAACTCGCTCTGCATTT
TCATGTTCATAGTATTCAAGGAGAAAGAAAATGCAGAAATGATGAGTGAATGTGAAGGAG
GGGAGGGAAGTAGAGAAGAGAGGAGTCTGAACACTGAAGATGATACCTTGGGGCGTCAAG
AAACTACAGAGGAGGCCAAAGAGATTAAGACACCAGCTTGAGACAGCACCTGCAGATTTC
CGTTTCCCCACTACAAATCACACCAGACAATGTTTTACCCAATATGTAGAATATCATCGG
TGACTCAAACAATGAAAGTTGATAGCGGTTTGACAATTGTGGAACTGTTCTTTTAACAAT
TTTATTTTGTTATTATATTGATAGGCTTATTTTATATTTCAGGTGGATTGCTGCAAAGGC
TGAAGGTGCATCTGAGTGTGACAAGTTTGCAAAGTATTATCGTGCCATTTTCCCTG
>Cj_contigs1.4_00205_00928
CCGGATCAGCAAAGGTTGATCTTCGCTGGGAAGCAACTTGAAGATGGTCGCACCCTAGCA
GACTACAACATCCAGAAAGAGTCCACCCTTCACTTGGTTCTGCGTTTGAGAGGAGGCATG
CAAATCTTTGTCAAGACCCTTACTGGAAAGACCATCACACTTGAGGTTGAAAGCTCAGAC
ACCATCAAGACCATCACCCTTGAGGTTGAAAGCTCAGACACTATTGATAATGTCAAGACA
AAGGATCCAGGACAAAGAAGGAATCCCTCCAGATCCGAGTCTAGTGAACTATCGACAATG
TGAAGACTAAAATTCAAGACAAGGAAGGAATTCCACCGGATCAGCAGAGGCTGATTTTTG
CTGGGAAGCAGTTGGAAGATGTGGCCGCACCCTTGCTGACTACAATATTCAGAAAGAGTC
GACACTGCATCTGGTTTTGAGGCTTCGTGGAGGAATCATCGAGCCGTCTTTGGTAGCCTT
GGCTAGGAAGTTTAACCAAGATAAAACCATCTGCCGCAAGTGCTATGCTCGCCTGCATCC
TCGTGCTGTCAACTGCCGCAAAAAGAAGTGTGGCCATAGCAACCAGTTGAGGCCAAAGAA
GAAGATCAAGTAGATTTCTGATCAGCAGAGGCTGATCTTTGCCGGGAAGCAGCTTGAAGA
TGGCAGAACTTGGCAATTACAACATTCAGAAAGAATCAACCCTCCACCTTGTGCTCCGTT
TGAGGGGTGGTATGCAGATATTTGTCAAGACCTTGACGGGAAAAACCATTACCTTGGAGG
TGGAAAGCTCTGACACAGTTGATAATGTCAAGACTAAAATTCAGGACAAGGAGGGGATAC
CACCAGATCAACAGAGACTAATCTTCGCCGGAAAACAGTTGGAAGATGGACGAACACTGG
CTGATTATAACATCCAGAAAGAGTCCAC
>Cj_contigs1.4_00206_00716
GTTGGGGGGAGAGAGAGCGCCACATTAGATAGGATTCGATTCGGGGCCTTATCTCCAATG
AAGACGCCTTCTTCGACGGTGGCGGACCTCAGGGCTTCGACTTCTACGGCGCTAATGGAA
GGCGGCGTCCATGATTCCGTTTGGGAGGAGCTGATCCAACTTTTGGCTGGATGAACAGTG
ATTCTGACCACCATGGAAGGGGCGTCGGGTGGGGCGGCGTTGACTCTCTGAGACGCGGTG
GACCATGGCTTCGCTTTGATGGAAGAGTAGGTCAGGACCCAAAAGGCAGTCAGCGCAGAT
CTGTATTTTGGCGGAGGCGCTCTGTTTCGCTGGCTGCTAGGAGGTTTTTTTACAGAAACA
GTGCGATGCACTCGTTTGGGCGGTCAACGTGGGTCCATCCTTGGAGACACGGAAATCGAT
TGGGCGGTCATCGTGGGGGCAGGAATAGTGGGAGGGCCACTTCACAGGGAGGCTGTGTTG
CGGAGGGGGATTCCAGTTTCACTCTGATAGTGAGTCCGCATCTAATCGACGGGTTCCAAT
TTGAGAGCAAGTTTTTTATCTTTGCTATCAAGGATGGTTCTCTGCATATTGAAGAATAAA
AAAGAGGAGTCGTATCAAGGGTTTGTCTTGATCTTGAATCTTCTTTGTGACTTCATAACT
CATTTTTAGATTTTCTCTCCAGACACACCGGCTCCTGGGTTTTTACAAGATTTGAG
>Cj_contigs1.4_00207_02378
ATTGAAGTCATTTAAAAATCTATTTTTTTTTCTAATCGGCTTAGCAATTTCTTAGATGTA
TCATGTAGAAAATTCATGATATATCGTATCCTTGAATTTCCAGAACTTGTTAACTGGGGG
CAGTTCACGGTTCTCAACGTTTTGAGTCATCTTTCAATCATATTCTACACTCTTATCATG
AGTTTATGCTTCATCTGCTCAAATTTAAAGCCGTTAATTTCACTATCCGAACCCGATTTC
CGATGGGTTCCCAAACCTACCCGGCAGCTTCGATTCATCCACCAACGTCGAACAAAGCAC
ATTTTTTGTGGTTCTATTAGAGATGTTCAAGAGGGAATTGGAGTCTTATCTCCCGACGAT
ACCGTTTCCGTTCGCAATCCGTTGATTGAGACCGGAAATGAAGATGGAGCGGAAGAACTT
CCCGAAGGGTTCAATGTAGCTACAAGTATCGAATCAGAAGAAAAGGCTGAAAGACGGGCG
TTTAAGAGAATTGAGAGGAAACAAGTAGCTGAGTTAGAGGAGAACGATGCTTATGATAGT
AAGTTCAAGTTACGCAATGAAGGAGAGGTTTTTGAAGAGAAAGCCTACACAGTGGGAGTT
GCATACAAAAGCAGTATGGAGGATTCATTTGGTATAGAGGAATCACTGAAAGAGCTGGCC
CAACTGGCTGAGACTGCTGGACTAGTGGTTGTTGGTTCTACATATCAAAAGTGAGTATGA
ACTTGAATCTTTTTCAAATTCACTTATGACAATTCTGAATCTGTAGTGCCACAAACATGG
ACCTGTAGTTCGCGTAGTTAGAAAATGTCTTGTGCTAGAACATCTGAACATGGAGGAAGA
GACCAATTCTCTCAGGGTAGAGGGAGCCGTATCTAGAGATACTGTTAATTGCATGATGCA
TGCATTGCTACATAACTGGACTGATTCCATCACTTCAAAAGTTTATAACCATTCTTACTA
TTTAAGCAGTGGATCGACTTTGAATCTCATATAATTAACATGATGTGGCTTGGCACATGT
TTTTTTGCATATTGTTGGTTGGTTCAATTGTAGTCCAAACTTCTGTTCTTTGTTCCTTCT
TATTTTGCAGACTATCCACTCCAAATCCTAGGACATATATAGGATCTGGTAAGGTCACGG
AAATAAAGAGCGCAATCCATGCATTTGGAGTTGAAACTGTAATATTTGACGATGAACTTT
CACCCGGGCAGTTGCGCAACTTGGAGAAATATTTTGGGGGAGATGTGAGAGTGTGTGATC
GCACTGCTCTCATTCTGGATATATTTAACCAACGAGCAGCCAGTCGTGAAGCTGCTTTGC
AGGTTTCACTAGCACAGATGGAGTACCAGTTACCACGGCTAACAAGAATGTGGACTCATC
TTGAGCGCCAAGCTGGAGGGCAAGTCAAAGGTATGGGTGAGAAACAAATTGAAGTTGACA
AGCGTATATTACGTACACAAATTGGCATTCTCAAGAAAGAGCTAGAATCTGTTCGGAAGC
ATAGAAAGCAATACAGGAACCGACGAACCTCTGTTCCAGTCCCTGTTGTGTCTTTGGTTG
GATACACAAATGCTGGAAAGAGTACGCTACTGAATACGTTGACAGGGGCTGATGTTCTTG
CTGAGGATAAGTTATTTGCCACACTTGATCCTACTACACGAAGGGTTCAAATGAAGAACG
GGAGAGAGTTTCTCCTGACAGATACAGTTGGGTTCATTCAAAAGTTACCAACTACACTGG
TTGCTGCCTTCAGGGCAACATTGGAAGAAATCTCTGAATCATCACTTTTGGTGCATCTGG
TGGACATCAGCCATCCACTGGCAGAGCAACATATTGAAGCTGTGGATAAAGTTCTTTCAG
AAATTGACGCATCATCAATTCCAAAGTTGATGGTATGGAATAAGGTGGATATAGCTGCAG
ATCCTGAAAAGATCAAGTTGGAAGCTAAGAGGAAAGATGCTATTTGTATATCTGCTTTTA
CTGGTGAAGGGTTAGATGACTTTTGTAATGCCGTTCAGGATAAGCTGAAGGATACTATGG
TTTGGGTTGAAGCTTTGATACCCTTTGATAAAGGGGAACTCCTCAGCACCATACATCAAG
TTGGAATGGTTGACAAAACCGAATACACGGGAAATGGAACTTTGGTGAGAGCATACGTGC
CCCTCCGTTTCGCCAGGATTCTCACCCCAATGAGGCAAATGTGTGTGTCATAGCATCTTC
CTCTTGTCAGAATTCAGATAGGACTTGGTATCGGGCAGCTTGTCAGAAACAGTAACAACA
ACAATGGCAGTTCTGAGTGTTGCTGCAGCTCTTATGTAAGACATGTAATATTGTCCCTTG
ATGTTTATGTATATAAATTTTTACAGATCCATGTTTAT
>Cj_contigs1.4_00208_02359
TCCCACACCGTGGGGTCTGGGGAAGGCANNNNNNACGCAGACCTGACTTCTACCAATGTA
GACGGCTGTTTCCGCCACAAACACTCTCATTAAAAAAAACCCTAACTGCCAAGAAGGAGA
GTAGTACAAAGAGGAATGTGGATTATCCGAAAAGAGGAGGAAGATTTTCGGTAACAATTG
ACATACAAGCAGCGAGTAGAGGAAGAAACAGAGAGGACAAGTCCTGGAAGTCGACTCTAC
TTGGGGCTGCTCGTGATTTTTCTTTTCCTTTACAGTTTCGGGATTTTGGTATTTCTTTCA
TACAATTATTAGTTCACAAAATTGCAGGTAGTAGTAGACGATTTGGGATTTATATAAAGT
AGATAGAATTTTGTTTTATATTTTGTTATTTGATTCATTTATGTGTCAGGAGGTAGGTAG
TATATTTTGTAAGTGGAATCACTTGCAATTGGTTATAGTTGACTTGATTTCAATTCTTTA
TTTTGCTCTTTTCGTAAGTAAGATGATTTATTTAACTTTCTTTATTTTTGTGTCAATCAT
TAATATGTTTAGCTTATTATTTTTAGGGGTAAGGAAATATATTAAGCATTAGATTATTCA
ATTGTGAGGATAGAAAAGTGGTGATTAGTATTATTTAGATAATCATGTTTATTCCTTGGT
TGGTTAGTAATTTCTGTTTTATTGCCAAGAACTAGTTGAGTTATATATTAGACCGGCCAT
CTTTGATGTAATTTGTTAGTTCGATTGCTAAATTATTGACGTATGACACATAATTGTCCT
AAGCTTGTTAATTTTTCGAGTAGCAATTATGTGTTTTATTGGTCACTAATACTTGTCAAA
TTGCTTATGATTATTGATCCTTTATGTTGCACAATTCGAGCTTATGAGATTGTGACTTAA
GTTAACTATTTCCTAATTATTAATGCTACTAATTAATTGGTTCTAGAGAGCTTGTTCTAG
ATTATTAGTTAGTAAGATAATATTCCAAGAGCTTGTTTGGTCTATTTGTAATCAAGGGAA
ATTTTGAATGCATATTTATGTTTATGGGTTAACATTAAGGTTTATGAGTGATTTCAATAT
TTCAATGAGTAGAACTATTTGTTATTTTTATAATTTATTTCTCAACATTTTGGGATGTTG
CTATATTTATCCAAATATCAGGTTGTAAGGTTTGCTGTATACATAAACTTTGAGGCCTCA
ATTAGCCAAAAAGCTCAATGATTTTGTTTATGTTAAGAATCTCTTTAGAATAGCATTAGT
GACTTTGTCTGAAACAAGGGACGTTATGTTAGCCTATTTATTTACTGCCACTAATAGGTA
CTAAGAGTAAACTGCAATAAGGGCTAATCAACTACATAAACTTTGTGGTTTGTAATTCTG
ATTTTTATTGATTGTTCTGTGCTCTTCATCATAATATGACTTGTTGCATTCATGGTCTTT
CTTCTCTCTTGAAAGAAGGTTAATGCCTGGCTTATATGACTTGTTTGAAAATCGCATGAT
GTTTCTTCTAGAACCAGAAGCTTACATGAATTTGTTTTGATTATACAGTAGCAACAGCCT
TGCTGGCATTTTGGTTTCTTTTCCTTTTCAGTTATTCTTTACTCCTTTTAATGAAAAGTA
AGTGTATAGTTCCTTTATTATAGAATTATGTTAAATACACTAATTTTTATTCATAATCTT
GCTTAGTATTTATTTTATAATACATGTAGTATGCATGGGATGTTAGCGGTCATTAGTCCT
TGGAATGGGTTGGTGTATTGGTTAGATCCCACTTGGAGCAGAAAATGAAATCAACTCATT
TTCTAAAAAGATCATCAATGAGGGAATAATGAAATTCAGCATGATCCATCGAAAAGGTAT
CAAGAAAATAAAAAAGAAACAAAAAATTAGGTGAAAGCAACCACATTGTCCTCGTCAATC
TGCATACATAAAGCATTGTGGATACTTTGTCAGTTGATATATGCTGCAAATTATAGAGAA
AAGAGTATACTGGAAATTATAGAGAAAAGAGTACTATGGATTTCTGAGCAGACAAGAGTC
GGCCAGTTCTCTCCAACAGACAGACGTGGCTCTATAGTCAAAGCAACTTCGTCACTGCTT
TTTGGTAATCACAACTTTGTAAGCTTATGTACCTAAATTAAAGCTACTTGCCATGTTGTC
AACTCTTATGACCCTTTAAAATATGAATTTCATCATTTGCATGTGATGTATTTGAATGAT
TACATAAAAAAATAGTGATGGCGTGCCCTATAACTTTATTGGACTCGGGGGCCATATACT
CAAAAACTCCAGCCAAGGTTATCGTTTAATTTGGTCACTAATTCCATGTTGCATAAGCGT
CGTTAGACCAAAGTCCCTG
>Cj_contigs1.4_00209_01823
TTCATCTTTATGAGCAGAGAGTCCACCGAGTGCAGAGACGGAGAAGATTATGAGGAACAG
AGAGAATCTCGCTGGAATCTCCATGGCTGATGTCAGACTTATTACAATATAGTGTTGATG
ACTTTATGTTTGATCAATTATTCATGTTGTCCAGCGTTGTGACTCTTGTTGAAAAATATC
ATGTTGTTCTAACTAATTAATAACATTGCAAAATAGTGGGTTGCCTTCATCTATAAAAGC
AGGACTTCTATCTCAGCTACATGCACTTGATGATACAAAGAATGAGCTCAAAGTTCCTAA
AATCAGGGCTGAAATGGAGAAAATTCTTATGTGGCTTGTTCGAGTAGCTACTGATACTAC
AAACTACAAAGTATATAAGATGAGTTTTTTTGCCTAAAGAAGCTCAGCATAATTCAATTG
ATTCTTTCAATTTTGGATTGTTAAACAGATCACATAAAGGTTTTGGATGGGTTGGAGAGT
GGGCCAACACTGAGTTAGTTAACAAATTGACATGTCTTATGTGTGGGCATTTACTTTAGC
AAGATTTTGTGTATTTATGTCTAAATTTAGTATAAAAATTGGCTCCAAGCCCGGTAAATG
TATGATCACATGGCTAAACTACTACTACAAGCAAAACAAATGATAATTTGTTTTAAATGT
ATTGATTGGATCTTATTTTTTGCATTCTAGGTGTAAAACAAACAAGTCCTATTTTTTAAG
TCCACATATCCACATGGCCTTGGTCAAACACTAGAAGGTCGAAAGTAATTATATACACAT
GGTCATGTTATATTCATAGTCTAATGTTAGGAAAAGTAGATTTTTTTATTTTAGGTCAAT
ATATTACTTATTTGAGCTTAGAATTGTGATTGGATTTGAGATTGTAGTTTTTTGGTTAAT
CTATTATGGATGCTAATGTCCAGTTGAAGAGTTAATCTATTGTGGAATCAGGGAAGGAAG
AGTCTATTTTAACAAACTGAGGTATGCCAACAGGGAGGCTAGGCTTGATGTTCATCTTTA
CGAGCAAAGAGTCCACCGAGTGTAGAGACAGAGAATATTATGAGTAACAGAGAGAATATC
GTCGGAATCTCCATGGCCGATGTCAGACTTATTACAATACATTGTTGATGGCTTAATGTT
CGATCAATTGCTCATGCTTTCCACCATCGTGACTCTTGTTGAACAATATCATGGTGTTCT
AACTGATTAATAACATTGCAAAATAGTGTGTTGCCTTCATCCGTAAAAGCAAGACTTCGA
TCTCAGCTACATGCACTTGATGATACAAAGGATGAGCTCACATTTCCTAAAATAAGGGCT
AAATGGAGAAAATGCTTATGTGGCTTGTTCCAGTAGCTGCTGATACTACAAAATCACGTC
AAGGTTTTGGCTGGGTTGGAGAATGGGCCAACACCGAGTTAGTCAACAACTTGACATGTA
TTATTGTCTGCAGTAGAGTTCGCCTATCTGTTTTTCCTTAGGCAGCAGAAAAGGGAATCA
AAGCAACAAAATTGAAGTAGCAGAGAAGAGGACTGAGGTTTGCGAGAAAGGATTAGTAAT
GAGAGATAAGAGAGAACTAATGTTGCGGAGAAAGAGACTGAAATTACTAAAGTTTCAGAA
CATGTCATCTTCTCACAACATAAATCAGCTTGTTTCTATCCATGAAGTCAATCTTTTAAC
TTTTATTCCTCTAAGACAATGTGGGTTTAATTAGGGCGGGGAAACTAATATTTATATATT
TTTGTTTCTTAATTTGATAATGTCTTTAACTTTATCAATTAATGGGTATACAAAAGATTA
TTATGGCTTAGCTCATTATTGGT
>Cj_contigs1.4_00210_01214
GCCACTGGTCTCTTTTCTTCCTTTCTTCTTCTTAATCATCTCTAATATTACTAAAACATA
CTATTTGATTTTTCTTCAATTCTGGTTATTTCCAACCACGCTCAAGATTTGTTCTTGATT
ATTTTTATCTAATATCTTACTGCATATTTTTTTGATATGATGGGTGTATGCAGAGATGGG
AAGTGGTGGAATAATGGTGGCGGAGGGAAGGATGTGCGAGTCGCTAAGCCACAAGTTCAA
GGGGCCATGTGCTCGGGACAGCAACTGCCCCTCTCCGTTTGCGAGGCGGAGGGCTTTCCC
GGCGGAGATTGCAAAGGAGTACGCCGCCGTTGCTTCTGCACTAAGCCTTGCTAAGCTTCA
TTCATTCATGAATCATGAATGCCTAGCTATTTATGTATTATTATTATTAATTAAATAATA
AGGCTATGCATTTCTTGAATAAAAGAAGAAGATCAGAAAACCAAACATGGTCGATCTCTT
GGTGTTTGGCTCCTTTCTGTAATTGATTGGTTGCTGGATGGCCGGCTAGTCAGCCACTGC
CATGCCAGTAATTAATATCGTATGTATTCACATGTTCCTTGTTTTATTATATCAAATCTC
GAGGCTCTAGTATTTTATTTTTTATGTATTGTTCAACCTGATCCGGCCTGAGATGCAGCC
ACGCCACCGCGATCCGAAAAAAATGGTTGGCTAATTGAGGTGAGCCACGTGTCTGCCACC
TCACTGATTCACGCCTCCCCTCTCTTTTCTTCAATCCTGGCCAGTTTAATCAACGACCAA
GATGCATTTGGTTTAGTTTGGGTAGGGGAAAAAATATCCGACGGCTGAAATTAAAATCCA
ACGGCTAATTTTTTTTACTTTTTTTTTTTAAACAGATTTTTTCTATAAATAGAAGTCCAA
AAACCACCAAACAACACCACATTTGTGTATCATTCTTCACCTTTCTTACTCCAAATTTGT
TCAAAAAAATTGTGTTCTTCTTTTTTCATAAAATGCCTCCAAGATCCAATTAGCACGGCA
CAAACTGACAAAAAATGAGGACGAAGCTCTTGCCTAGGCTTGGGTAAACGTTACCGAAGA
TGGTGCGGTCGGAATTAATCAAACGTCCAATTCGTTTTGGACTCGGGTTCACGACCACTT
CCAACAGAACCTTTAATATTTTGGCGGGCGACGAAATCTGCACGAGGGAGGGCGTCGAGT
GCCGTTGGAAGATT
>Cj_contigs1.4_00211_01054
CTCATCCTTATCCACATGATGACTCCAGGCCAATTCCTCTTCCTGCCTGTTACCATCTGT
TTCCACCTCCATATTACACACCTAACTTCTCTGAGATTATCCTAAACGTTCAAGTGAAGA
AAAATGTTGAGATCAGTTGTTTTGAACCCTCATCTTCCATTATCTTCTTCTTCAACAGTT
CTTCTTGAAGATGTGAATAAAAGTCAGGGTTCAAGAACCGCTCTAAATTCGTTGATAATC
CGATGTTGTTCAAGAACCAACGGTTCCATACCAAAGCTCGAGCCTTTTAGCAGGACCAAG
TTCGAGAGAGCTGCTAAAGCCCCTCCTCTCATTGAGAAGTGCGAAAGCGAACTCGCAGGT
GCGGCACATAATACTTTCTTCTTCTTGTACCATACATATAACGTTCTACTTTAATCTTGT
CTTCATTAGTCTTTCTTTTGCGGATTTTGGCCTTGTTTTGGACTCTATAGTGTGTATTTT
CGGTAATCTTCAGATTACTGCTCTGTTCTGGAAGGAGATGCTTCTTATAGCTGCTGGAAG
GCATATTTTGAACTCAAGGATCTTGAAAAAGAAGCAGCTAAGGAGGATGTGGAGAGGTTA
ATCCTGCGAGCAGGTGGAGTGAAATATCTGATTGGATGCCTGCATGGGATCGCGGCAATG
CAGAAACCCAGGAAAGAAAGCCATGAAGAAGCGACGAAGCCTATGAGCAGTCATAGAAAT
GAGGAAAGGTTGTGCCCTGTACCTGATGGTTTGCCCAAATCAAGAGAAGAGGCTGAAGAA
GAAGAGGGAGGTTTGATGCCAGATTCTGCCTTCACCAGATTACTGAGGATCAAAGGAAGA
GCCCCGGCATGGTACTCCCACACACCTGATCACCAAACTGATTGATCTTATCCATGTACT
TTATACAGTGAGCTGGGATTGAATGAATAAATGCATGTATAATTGGTTCAAAGTCATAGA
TTGATCTGTATTCTGTGCCTATGGGTTATAAGGTATAACACCATATTTTAGGAATTTTCC
AACAGAAGTCCTATTCCAGTGCTGCCCATCTCCA
>Cj_contigs1.4_00212_05125
GCGGGGAAGAATATTTCATTAAAATGGAAGTTTTCAAAAATACAGCAGTTGTCAGCTGGA
GTAAACTGAAAGTTGACCTTACTCCTTGATGGTTTAAAACAGAACAAAAAGTAAGGGAAG
AGTCACATATATCAGCATAGTGGACACACCATCTGTACATGTTATACAAAAGGGCAGTTA
AATTTGCATATATACTGTACAAGAACCCTAAAATCCTGAGACCTTCAACTACATTCAAGA
TTGAATGAGATATCTTATTCTTTTTCTTCCACCTTCCCAAAGCTCATCACAGAACCGCAT
GTGAAACGTCGATATAGTGGGAACCAAAAGATATCCGCTGCTATGCTTCGTCATTACTTA
CAAATACAAGCAAGAGACTTGAAGAGGCGGCAACCTAAAGCATTCCTCATTTTGGCTGCT
GCAGATGAAGCAGCACCGATGGGTACTCAGACAAGAACTTTGGGAGTTCATTGAGTGAGG
GGTCTATTTCGGGAAGTGCCATATAGATGTCCTCAGTTGTGAACGGGATACTTGGATCCT
CATCCAACAAGAACGAGTTTGTTGTTAAATTCTGAGAATCCTTATTCAAAATTTCCCTCA
TCTCGCTAACAACCTCGTTTGACACACTTTGAGTCCCATACTTGTCATCCCAATACATTG
TGATTATCCGGTAGATTTGTCGTATCGTCAACGCCGGGCAAAGATCTTGCATTATCTCTT
CTAATGACTTTTTCCTCTTTTGGTGTATAACCAGAAATCCAACAGCTTGTCTGATGTATT
TCAGCTCGTGCCAAGATGTGCCAGAAAACTCCTCCTGGGCATTGACTATCCATTTTTCTA
GTTCTGCCAAACCGGATTTCACGTATTCACCATTTGAAAATGAGCAACATTCACGGCGGA
GTAGAAGACTGTTAAACAATGAGAAGTTAATGAAAGAGAAAACTAGGGTGGTAAGCTTTC
GGATGAAAAACGAAGGCACATGATTTTCCCGTAGACAGCTCACAAAAGAATCCAGAAATT
TGGTGATGCTGTCCCATGGATTGCTTGGTGACTGCGGAAAAGCACTTCCAGGTGATCTAG
ACATTTTTCCACCATGAACCCGCTGCATTTTTGGTCCCTGAATACACAACGCCAACAATC
GAGAAATCTCTTTCTTCAAATTATCCCGTATCAAGCCAAATATTTTCTCAACAGACGCGG
TTAATTGTTGCTTAAACAATATGGCCGGATACCTGGCTTCCAAGTGTGACATACCGTCAT
GAGCAACCCTCCCATTTACAGCAGAACCACCTCCAGAGCGTTGAGATGAAGCACTGAAGA
ATCCATTAGAACGTAAATTCCTTTGTAGAAGACATAGAAGTGCTGATGTGTTGGATAACC
AATAAGGCAATGTAGTGTTATTGTCATCTTCAATCTGTATAACACCATTGATAGTCTCAA
CAATGAATTCAAAAATAGGAGTCTTTTCTGACTCAAAGGCGCGCCAACGAAGAAGACATG
TAAAGATAAGACATGCAGCCACTGGTTTCCCATCTTGGAAGTTTAATTTTTCTTTGATGC
ACTGTGAAAGGACTTCATATTTCTCACTGTTGAGCTTTCCTCGGCGTGAATCAGAAAATC
CTTCTGAAAAGAGACTGATGGATTTTGTCGGTGTAGGTGTTTCGTATATAGATTTTCGGT
CAGCAGAATGAAGAGTAACTGCGCCAGAGAGTTTATCAAGAAAGGGCTTAGAAAATCCAG
AACGGTTGCTCCTTGGTGACAATGTTTTTTGATGGAGCACAAGATTTTCACCCTCTAAAC
CAGAAAGCTTGGCTTCCAAACTTGTTAAGTTCTTCTGTAGCTGTGAACAAGTTTTTTCTG
TTTCCTTCAACTTTGCAAGGGTTTCACTAGCCTCCTCTCTAGCGCTGGCAAGTTCCCGTT
CAAGTGCAGAGTTCTTTTCCTCTAAAGCGACCAAAGATTTCTTCAAGAATGCATTTTCTT
TTCTCAGTTCTGCAATTGCAGCTTCTTCTCTTTCTAGAGCAGTTTTCTCCTTCATTGATA
ACTCCAGCTGCCTTTGAACCACTGCATTCTTGTTGATCTCATTAACTGTAGCAAGTCTAG
CTGCATCTAGCTCAAGGCTCAAAGATTCCACAGTTTTTTTAAGTTTTGAAATTTCCATCA
TCTTAGCTTCTTCAGATGAGATCCGCATCTTCTTCTCCAGATGAAATCGCCACGTAACAT
CCTCCAACTGCTTCTCAAGCTTGCTTTTTGCTAGGCGCAAGGCACCAGCTTCATTAGCTT
CCTGTCTAAGCCTTCGGAGCTCTCTCCTAGCCAACTTTCGCCTCCAAAGACATTGAATTG
CAATAATATTGGATTGGTGGTTGTGGAATGCAGATCGCACCTTGCACATTCTCCAATTAG
CCTGAATTATAGTCGCAGCTTTGTTTTCCTTCTGATATAAGAATTTCCGCCTACACATAA
AACCACGAATGCTTGATTGCATGACCAAGGTGGAAGCATACAGTTGCACATAAGAATGCC
TTAAAATCCATCTCCGAACATATTTTTGTATGATTAAACTGGCAGAGGCTTCTTGTAATG
AAGTGTACAAACAACGAGCAAAAAACCCTCTGCAACAGGACTGTAGAACAATAGCTGTAG
CTCGGTGTGAAACAAAGTCCCTACGTACAAAAAAAGTCCTTAATCGTCTTTGTATACGCT
TTGCTGCCGAATCTAGGACCCCAGTGCGACTTGAATCTAAAACACCAATCTGGCCAGCCC
TAAGAAACACCTTTGTCTTTCCCAACTGATAATTCTCAAGCTTGAGCTTCCGAAGAATCT
TCTCTGTGATTGTCCTTTCATCAGAACACCCATCCAACATTTCTAGGGCAATAATTCCAA
ATCTATCTACAAACTCAGGAAAAGTCCTCCTTGTAGGATAACCCGCCAAACTTATTCGCA
CAGCTTCCAAAACACCCCCACAACGCAGTTGGTGTAAAATGCTTTGCTTTTCAAACTTCT
GGGGACGATTCAGCGAGTTTGGCTTGACACAACGAATGTAATGAGGTTCTGTTGAGCTGA
GGGTTTCCATAAGCGCTTGAAGTTGTTGCTTAAACCGAGACGCCACAGAAGAAAACTTGT
ATGAGGATCTTGAAGATTCTTCTCCCAGTGGGGGAAAGAGACCCGCAACAAATGGGCACT
TCGAAGAATATAATAAATTACGGTGTTCTACAACAATGTAATCACGGTTTTTGTCTAAGA
ATGTCTCAGTCTTATATGTAACCTTGCCAGCATAATGAGAGAGAGTAAAATCTGTTTCAA
AAAACTTTGCCCTTTCAAGTCGTGTATGGCCACGGAAATTTTGGAACAGCTTGTTCGAAA
ACGTCTGATGCGTTGATTTGGGAAACATGCAAGCTTCATCCAGCAAGGCAATTATGCCGA
TTGGCTTCTTCTCTATTAGATCCAAAACATCTTGGTTGTCAATAAATTCAATGTAGCTCC
AATTAATTTCTTCTCTCTGATATTCCTCCTGCTCCATCTTGAATACATGCTGATTGAAAT
GTTGTTGAAGTTTTTCATTCGCAAAGTTGATGCAGAATTGTTCAAAGCTGTTTTGAGTAA
AGCATTCAAATCCATATATGTCAAGAACACCAATTTGTATCCTCGAATTATGGTCTTGCC
CAACAGATCTGTTGATCTTCTCAACAAGCCAATCAAATAATTGAGCATATATAGTCTTGG
CTAAAGCATCTCGCCCTGCTGCAGCAGCAGCACAATCAAGAGCCATAGTTATGATCCCTT
CGTGAGTTTGAATTGATCGAGTACAAAGCGAAGTCACCAGCATATTCAAATCACACATAA
GTAGATTTGCGGCCATCCCCAGATGAAAATTAGACTTCTGGTCTTTTATAGCAGATGAGT
CGTGCTCCTTTCCTGGACAAAATTCTATATTTCCAAGATGCAAAATTGCAGATAATGTCC
GAAATATTGCTTCCTGTTCCTCGTTGCTGATCCCAACGATATCCATTGCCCTCCTTGTCT
TCACATATTCCTCTGCATTGCTTATTCCATCCAAGTCATATGTCTTACTCTGATTTAAGT
AGTGAAAATCGCTAGGATGGCTCAATTTGTACTTCTCAGCATCCATCCCAGATGCACACA
ACTGATAAAAGCAGTGATAATTTCTCTCGGGGTCTGTTATCTGGACGACACGAGATCGCT
CTAGAAGGTACGTTCTAATTGCAGCCCCAGATATTCTACCACTTGCATCAAATTGGATCT
CAACAAACTTGCCAAAACGGCTTGAATTGTCATTTCTAACCGTCCGTGCATTTCCAAAGG
CCTCCAGAAGTGGGTTGGACTCGAGAACCTGTTGTTCCACTGTCCGCTCATCACCAGCAG
CACGACCACCAACATATGTAAGATACTGCATAATCAACTTTGTTGTCTCTGTCTTGCCAG
CTCCACTTTCCCCGCTTACCAATATCGACTGGCTTTGTCCCTCGTTCATCATAGCTCTGT
AAGATGCATCAGCGACAGCAAAAACATGAGGGCTAAGCTCACCGAAGGGAGCTCCTTTAT
ATTGCTCCATCATATGCATATTATATAGATGAGGAAGTTTCGTAAAGGGATTGACAGCAA
TTAGAATGCTTCCCGTGTAAGTATAGATTTCATTAAGAACATATCTTCTCTGAAGATTGT
GCAGCACTCCAGGTTCGTTCAAATAAGTTAATTTGGTCATATCATCAACTCCTCCATGGT
CTTCTTCCACGTCCCTGAGAAGCACTTTCTCCAGTGAAGCCCATACATTCTTCCCATTTT
CAGTAAGCAGCTGAACTTGTCTGTCGCTAAAGTCGATCACTTCAGCAGCAACCCAAGTTG
AACCCTTGTCTTCAACCCAAACCTTCGAGCCCTTCCGTAGAGACATCTCCTTCTCTCAGC
TATGCCTCAATCCGCATCGACACAAAACCCCCAGCTCTACTGGTATAAATTCAAGTTCTC
GGATTTTAGCTTTCAAATTCAAATTTACAAACCCTAGAGAGAGAAAAACAGATATAATAA
TTAATTAAAACAGATGAGAGAGAATTTTCTTTGCCAGCTTCCCGCCCTGAGCGAGCAAAA
CTCTAGTGTTCATGAAAATCAAAAC
>Cj_contigs1.4_00213_03112
TTTTTTTCAAGATCAGGGATAGTCGTGGAATAAATAATGCAGCCTCAAATATGATTCAAA
CACATTTTGAACTAAAAAGGATATGCCTATAATGACATTGAAATTGTCAATCTAGCTAAA
GCCAACCATACAAACAAGGTGTCCAACTTGTGTAATGCCTAATGCACTGAGGAAGAACAG
CAAGCAAACGGTACCCAGTATCCTTTCCCTTTCTTCTTTTCCTTCTTAATATCAACTGGA
TACCTTGCCGGTGAATTCCATTCTTTCCCCACCTCCTTGTTACCACTCGGAGTCTTCTCA
AAGCTGCTCAGAATTGAGTTCACTGTGGTAACTTTAGAAGAAGCGGCAGTTTCGTCTTTC
TGCATCAGCATGGGCACTTGTTTGGTGTTTGGAGATTTGGCATCGCCCAGCAGATTTTTC
AAGGGCATATGTTGCTTGCCCGTTGTGCTCCACTTTGTGACTTTTGCAATTATCTCCTCG
TTTTTCTTCCTGCCTTCAGTTTCATTCACAACATTACTGAGAGATGGAAACCACCCGGCC
TTCAGAGGTTCAGATGGATGCTGAGCATTATTATGCATATTGTCAATCTCCAAAGCAGCT
TTCTGGTCAATCCCTGTTGATCTAGGTTCCACCAATGTCATGAAAGACGGTGGCTCAAAA
GTATCATCAGAATTGCTTTCAATTTTTGTCTTTTCCAAGCTGGACTTTTCTGGTGCACCA
TCAATGGGAGCAGTCGACTCGGATTGGATAGAAACTGCTGAAACAGAACCCCAGTTGGCT
TCTAAGCTATCAGTATCAGTTCTGCCACTTGATGCAAATGATGTATCGACTGCAGAAACA
CCATCTTGCTGCTTCGTGGTTTTCTCATCGCCTTCATCCTTTAAGGCGAGAGGACCAACC
CCAGATGTGCTTGTAGCATCTACTATATCATTATTTCCCAAGCTAATGGTGTTGCCCAAA
TCCATGTCAACGGGAGAATTTGCTGACTCGCTGAAAGTGGGACCCGTGTTGCATTTTCTC
AAAGAACTCTCTTCCTCGTGTTCTCTAGAAATTGGAGAAATTTGGTCCTCATTTACACTT
TTTCTTTCATCAATCTCAGGTTCACTAGGTGATTCTACTACCTCCATTGAAGAAGAATTG
TGCATTGGTTCTATGTTCACCATATTGTCCTTTGCATCTTCTTCTTTGTGCTCACTCCAG
GCTATATTTGGCACTACAGCTTGATAATCTTCAGCACCTCCTCCGGTTATCTTCACCACT
TTTCCCTCAGTCTCTTCCATGCTCCAATAACTTGCAACATCAAAACATTTAGTTTCAGAT
TTTTCAGAATCAGGACTTTGTGTCTCTTCAAATCCTATTTTTGTGTTAGCAGAACACTGA
TCTAGTAAATGCCATTCTGTACTCTCATTTTCAGCAGTAAAAGACATCCTGGTTTTATCC
ATCACACAATCATAAAACCTTTCACTTCCTCCTGATATAATAGCTTGCCTGATTTCCTCA
CCTGTACAAGGAGCAATAGGATTATTATCTGAGCAGCCCAGTGGTTTACATTGTTGAAAA
GAATCTTGTGAAGACTCATTCTCCATTAACAGATTATTAGTTGGCTCAAGTATAGGTGAT
CCCAAGGTAACCGAAGCAGGTCCTGCACCACAAGATTCAAAATTTTCAGCATTTACAGTA
ACTTTGTGATCATCATTCTTAACGTCATCTCCTGAAGCAACTAAGATTGTGGGAGTTGTT
TGCCTAACTTCCTCTCTCACAGAAGGAACAATAACAATCTTGTCTGAAAGTGCAATTGGA
CTACATTGTTGAAAATGATTTTGTGAAGATTCATCCTCCATAGAAAGACTGTTAATTGGC
TCCATACTCAATATTGGTGACTCCAAGGTAGCTGGAGAAGATACCGATGCTCCATAAGAT
CCAAAATTTTCATCATTTATCAGCTCTGACCCATCCCCACCAACTTTCCCCTCCACGAGA
ACTTTGCCATCATCTTTCCTAATGTCATCTTCTGAAGCATCTACATCATCCTGTGTAGGG
CTAATCGGTTCATTAGTGGCACCTAAATCCAGTGCAAGACTGGATTTTAAAGAACTGTAA
TCTTTGTAATCTTGAGACACGAATTCAACATTGTGTAAACAAGATACGTCTTTGGCCACA
GATAGCAGATGCACATCTCCTTTCTCTTCCACTTCGGTTAGAATCTCACTGACATTTGCA
TGTTCCTCTTCTTTTACACAAATGTCCTGTCTATCATCCCTCATCAGGGCATTATCAACA
CTTTCTTTATCATTCTCCACAATCGGAGCCACTAGAGTCTTGAACTTCATTGGATCTAAC
TGTTGATCAATTTTTTCATCCAGCCTAGACGTGTCTTCTTCAGATTTTGATCCAAAAGGA
GTAGCATCAAATGAATTCATTTCACATCCCAGCAGTTGATCATCTCCTGTTTGGATTCCC
CTTGATGGATCATCTCGTGCTTCACAAGCATCAGTAGTTGCATCAGCTTTCAGTAATTCA
TCACCATCCTTAACCAACTTCCGAGCAGCCTCCAAACCTTCATCAATGCCTGGATTAAGT
CCACTATCTGAGAACTCAGTCATGGCATCAGAGAAAACCTCATCTTCTGATCTATAAGAT
TTGAAACTGCCAGCAGGTTCCTTTAAACTGTTGTTGTCGATCTTAGGACTTGGGGTCCGA
CCCTCATCAGAGAGGTGTTCTTCATCTGAAATAGCCAAATTGGTGGTGGCTTCATGTTGA
GTAAGCTTATACCCCTCAATGGTTCCACAGACCTTCTTATGGGCTCTCCTGTGTCTAGCA
CTCGGGTGCAGTTTTGGGAAAGGCCACCCACATTTGTGACACAAGTGCACCCCATGACTC
ACATGCCCTGATAGTATCGTTGCTTTGTGGTCTTGGTTCTCCATGTTCACGAATATAGAG
AGAAAATGAAGAGGAGAGGAGGTGATGAACAGTAGTGTGAAAATGCGGGGTCTTTGGAGT
GGTGGGAAAGGGAAAAATAATGTGACTACAGCGGGGGTTTGTTCTTCTTCAGGCGACGAC
GGGTGAGGGTGGGGCTGGGGGTTGTTGCCATGAAAGAGAAAGCCATTGATGA
>Cj_contigs1.4_00214_01018
GAATCACCCATATTCCAAAGCATAGATACTCAAATATCCATTTATATACAATTTAAGCGC
TGAAACAAAAGAATCCCAGAGTGAAATGATCACAAAACTCCTAATTACCTAGAATACTAA
CTAAACCCACTGGATACCGAAAACATAAAAGCATCAGGGATTCACAGTTCACAGTTCACA
GTTCATGACAGTGAAGCTGTTATAAAACTGGTTGCAATGAAACTATATGTACAATGTCCA
AGCCCACCTCACCGAATGTGAAGGCGATAGGGGTTGAACTGAGGTTCTGGGAGGATAATT
GGTAATTTTTCTATGTACCTATACAGCCTCTGCCAATCCTCCCTCAGAATTAGAGGCAAT
TCAACAGTTTCGCTTTTCTCCACACATACCCAAAGGTCATCCGAGCTTACTCGTTTAAGG
CTGCTTCTACAGAAGGGGCATGATCGTGACCTGCTACGCCAATCTTGGTAGCATCTTAAA
CACAGGGAATGCCTGCAATCTGGCAAAACGACTTTGCCATTAGGTTCCAAGCAGATCCCA
CATTCTGCTTCTCTTTCTAATTCAAGTTCAGAAAGCTTCCCTTTGCTTGAGTACCGAAGA
AAGCATATTTCTTTTTGCTTCATTTCTTCAAAATCAGTAATCCCTCTTTGGATTTGCAAT
GAAGGGAAAATTATCTCATAAAATTCCTTAATGCTTGCTCTCCTCTCTTTAATATACATA
GAGGTTTTTCCATCGGCGTACGCCATATACACAAGAACTTGAAGCAGCCCAAGTGCACCA
GCAACCTTACAATCAAACCACTGAACGAGAAAAAGACAGAACTGGGCAGCTGGGCTGTAG
GACAGCCTCATTTGTATGCAAGCTCCATCTAGCTCTCTGCGGTAGCCTAATGCCATAGTG
TTGGCGAGCTGAATATCAGCTTCCAGAGCCTTGAGTGAGTCCTTGAACGATCTACCCATC
GCTTCACTCAACGTTCCCAGATAATTCTCATTCAACAACTGATAAACCCTCGAAAACA
>Cj_contigs1.4_00215_00586
CACCGCTATGCTAGGTTTTGGGAATGAAGGGAAAATGTGTAGTGTTTGTGTCATAGCGAC
TGCTTGCGCCACCGCAGAGGCTCCATGCGACACCGTTGCAGGGCTGTTCTGTTCGGGAGA
TGGATCGTATTCAAAAATTCACAGTTCTTCCATATCCAACAGTTATTCGGGTTTAAATCC
TAAAGAAGGGTCAAATTATGATGGATATTGACCTCCATTGGGGTAGAGATCCCAGTATCA
TTCTAGTTGTGGAAGCTACACTAGTTGAGGATCGAAGAACATAGGATGCTTATATAAGGG
CCGACGGAAGTCAGATTCGAGGGAACTGGGTTCAGCCGCCACCCCTTGCAGATGAGGTAT
GGCCATCCTGTCTCGTGAAGCCCAGATGTTTCTAATATTATTATAAACATTGACCATAAA
TGGGGGGTTTTGTTGTCTCCATCTTTTCCGGATAGTTTATTTTTCTATCTAGCACAAATT
AGTTGCTTTAGCTCATCATCACAAAAGTTTGGTTGATTTAATTCAGGCAATTCTTGTCAT
TAGAACATACTTTTCTTGACTTTTGTCTATTTGCATCAATGTTTTT
>Cj_contigs1.4_00216_03486
ATATACAATAATAATAAATCCTAGAAATTAATATTCTTCGCAGATCTCTAAATCTCACTA
TAGACTATCGTACCAACAGTGAAGTCAATGGTGAGAAGTTTTGTGGGAAGGGATGCGGCG
GCGAATTCTCAGATACCCAAACTTTCCGGCACCAGGTGATGAACCTTCGAAGATGATAGG
CAAATACCCAGTTGCTGCCTTGTATCTTTGCTGAATCTCGAGAATCTTCTCGCTGCTGCG
GAGAGAATTCCTGCCAATCACACAAACGGTCCCACCGGATCCTCCCCCGGTGATCTTGGC
GCCATATAAAGTCCCTTCTGCAGATTTTGAAGCCTTACCATGCTGAATCTCTTGAACTAT
CTGAACAAGCCTATCTGTTCCGTCTGATCCTAGTCCACACGCACTGTAACTATAGTGGCA
CTGGTACAATAGTTCTCCGAGAGATGCGAGCTGATCATCTGAACTTGCAGATGTTAGCAA
TGCTTTAAATGCCTGTACACGAAAGTTCTCATATATAGGGTGCCTGGCAGCCGCCTTGAC
TCCATAGTTACGTGCTTTGTCAATTACTGTCACGGGGTCACTATGGTCTATGTATTTTTC
AAGGAATGCATCACCAAACATAGATTCGGGCAGCATCTTCCCATAAAGTGCTTCATATCT
GTGGGGTGAAAGATTGCACAAGTAATCTAAGGAACCCTCTGCTTCAAGTAGTTCAACGGA
ATCTTCATCTGGCTCATCATGACTCGCCCCATTAGATGAGGACGAGCGAGTTAAAATCGT
TGATGCAATAGATTTGATGATCTCTCGGCCCATAAATGCTCCAACCCTTACGGATTTATA
ATCTGCACCTCCAACACTGTGTTTTATTCCTGAATCAATTCCCCAGAATCTAATATGGTC
TGGAATATCCACAAGACCTAGTACCTCAGCAGGCTGGCAAATCATAGCAAGAAGTTTATT
TGCTTCTCCACATGCAGAAGTCATCTGGTCCATTACACCACACGGAGCTCCAACAACATG
GTTCTCTACCTTTTGACATAGTATCGCAAGTTTCCTTGGGCTGATATTCAATCCATGGGC
AGCAGCAATTGCAGACATGCTAGCAACCTCCACAGATGCCGAGGAAGACACGCCTTTCCC
TTCTGGGACAGAAGAAGAAACCAGCATGCTAATACTATTTTCAAAATGGATGCCCAGCTC
CTTCATCAAAACAAGAATTGTTCCTGCTACATATGCAGCCCATCTCTGGGATGGATCTCG
GGAAAAGTACTCTCTTGCCTTTTCATACGACATTGGTTCTTCCCCATCCAAAAAATCTGA
TAAATCCATGTCAAAGGTGGGGCCGCGATTGCTTAATTCTGACCCATATGATACAATTTG
CAGGACGGGTGTGGGTCCATTTCCTTTGGCCTGTTGCCGAGCCTGAGCATGCTTCCATAG
CTTTTGTTTGCTTGGATGAATTGCTTGCAAAGCAACGTGGCAGGCGTCTTTAGTCGGCAA
CTGCAAAACAAGGCTCCCAGAATAGTCAGCAATTCCTCCCATGACATCTAGCCTTCCGGG
TGCTCTAGCCACAAAAATGTCTTCCTCCCAGTTGAAGAGACCAGCAGCAGCCTTTTGCTC
CCTCTTCTGGTGCTTCTCAGCATTCTGTGGAGAATCATGTGTTAACTCTCCTAAGTTCTT
CAAAAAGCTTGATGTATCTGACAGGCCTTGAAAATCCCCATGTAGAATTTCAAAGTTTTC
AGGGCTTAAGGTTGTTACAAAACTACCATCTTCAGTTACAGGACGCGGGGATCCAAGACG
AAGGCCAAGTTCATTTTCCGCATTTGCATACCAATCCGGCACCAAAAGATCTCTTCCGGG
CACTCTTTGCAATTGATACCCAAGAATTATAGCGTCGCGCAGTCTTCTTGGCCCGCTTAG
CTTATCTGATGTATAGTTTTTACCTGAAGCAGTATCCTGCAAAATAGCAGCTGCAACCTC
GCCACCATTAGTGCCTCCCTCATAGCACGGTGTTAGACTAATTGCACGTTCAAGGTACGG
TCTCCAGCGCCCAGTGAGTAAATCCCTTCTGATCATCTCGACGCCGCTTTGATAGTTCTC
AAGCATATTTCTCAAGAAAGGTTCTTCGTTAAAGTAGTCTCTACGCACAAAGACGAATGG
CAGTTTGTATGCAAGGGCCTCACTAACAGTACCATACCCAATTTTTCCTAGCATACAGTC
AGATGCAGCTATAAGGTCAGGGGTGTAAGCGTCTTTTGCAAGCTTTATAAAGTTTGGAGG
CAACTGCTGACTATCGGAAGCGCCGCAAACCAGGCAAAGCCAACCCGAAGGTAAGTACTC
CTCCTTCAACTTCCAACCTGCAGGCTGCCCACCAAAATTGAGAATTACAACCTTAACTTC
CTCTCCAATTCCCAGTTCTCTTCTCACCTCTTCGCGGGATTTGTGCAGTCTCCGGACAAC
CAGAGGTACATCAATTACATCTCGGAAAGCCGGCATTGGGCAGAATCCTGGGAGCCGGAT
AAGGAATTCACAATGAGAATAATCCTCTGCAATCTGCCAAACAATTGACCGATGATGATT
TCCAGCTGCCATGACATATTCTGCATAGATGAAGTCCCAGCTGAAGTTGGTGACACAGAC
AGAGGGAATCCCAGCGTCAGCTGCGGCCCGGCAAGCAACTGGAACAACATCTGAAACCAC
TAAGTCTGCTTTGATGGATTTCAGCCACTCCACTTCAGTTGCCAAAATAGATGCACGCGG
TACAACCGCTGTCTCAGAATATTTTTCCAACGAGGCTAGTCGATCAACTGTCAAAGCATC
CGCTTGAACCGCACCACAATCTAATAGTACCTTGCGAAGAAAAAGTCTGGGGGATTGTAT
CTCCGACGTGAAGACAAAATCCGGTGCACCGGTAATCACATGAACATCGTGTCCGGCTAC
AATGAGATTCCGAGCGACCTCAACAACACGGGTAGCATGTCCGAAGCCATGGCCGGTGAC
ATAGTAAGCGAAGACAAGACGTTGCCTCTTGCTGCTGCTGTCGTCCCGGGTGATCGGAGC
CACCATTGTCAGGGGCGGATCTAAATTGATCAAATGGTGAAAAACCTAAATCTGCAAACA
CCAAACCTAAACAGCAAACCCAAATTACCCAATCTGCAAACAGCAAACCTGAATCCAATC
TGCAAAGAAGCAAACCTGAATCCGTGGCAGAACACGGAGAGGGAGAGCCGCAGAGGACAG
AGGCGGAGTCGCGGAGTGCAGTCGTGCAGAGGACAGAGCCACAGATGCCGTGCTAGACTG
CTGGTGCTGCGGTGGGCTGTGGATTCTTCTCTGTGATCCGCAAAGAGGCAAAAACGTGAA
GAAGAGTAGAAAAGAGTATAGTATAGTTTAGTATTTGATGTGAAGTCCTATAGTTTCGGG
ATTGTTGAGTATATGATAGTTGAGAATGGAGTGTCAGCCTTATCTTGTTTCAGTTTTTCT
GGTTTG
>Cj_contigs1.4_00217_00979
TTTATCCTTGTCTATGATGATGCTTGTGGCATCTGAGACTAATAATTTATAGTTTTTACA
TCCTTAATACTTTTTTATTGATTACTTATTTACGTTAAGTCTTGGTTTGTGTAAGCAGTT
ACAGTTTCCTATGATGATGTCAGTGGCATCTGAGGCTACAAATCTATGGGTTATTTAGAC
TCTTATTAGTCTAATATTGTTTGTTTGGCTTGACTATTGGTCTATGTGGACTGTTAAAGT
CTTATATGATGATGTTAGTAGCATCTGGGTATACTAATTTTATTGTTATTTGGACCCTTT
ATGATATGTGACTGCTTGACTACTTGACTGCCTTGACTCATACTTGTATATATGTTGATA
ATGATATTTTTATCCTTGTCTATGATGATGCTTGTGGCATCTCAGACTAGTAATTTATGG
GGTTTAGATCGTTAATACTTATTTATTGATGACTCGTTTACCTTAAGTCTTGGTTTGTGT
GAGCAGTTACAATGTCCTATGATGATATCAGTGGCATCTAAGGCTACAAATTTATGGTTT
ATTACGACTCTTATTAGTCTATGATATGATTGATTGTTTAGCTTGACTCTTGGCTTATGT
GGAATGTTAAAGTCTTATATAATGATGTTACTGGCATCTGCGTTTACTAATTTATGTGTT
ATTTGGACCCTTAATGATATGTGACTACTTGAGTGCCTTGACTCATGGTGTGTGTGGGTT
GTTAAAGTCTAATATGATGGTGCTTGTGGCATCTGATGTTTTTATATCTGATGCTTGTCT
GCCTTGATGTTTTCAGAGTCCCTAGTTATTGTTTTGATGAATTTCACCGTTCATATGAGT
TGACTAAATTTGCTTGATTTTTGTTTTTGTTTTGATATATGATGGTTTAAATTTGTATAT
TCCACATGAAGGTGGCTACTTATGTCTATGACTTTCAACAACATCAGGATGTGGGTTCTA
AAGATTGAGCGCCAAGCTT
>Cj_contigs1.4_00218_00768
TGAGGATGTTGCAAAAGAAATAACAGCTGAGCTGCAGGCCAAACCAGATTTGATCATTGG
CAATTACAGTGAGGGTAATCTTGCTGCCTCTATACTGGCTCACAAGCTAGGTGTAACACA
GTGCACAATTGCTCATGCACTGGAGAAGACAAAATATCCAGATTCAGACATATACTGGAA
GAAGTTTGATGACAAATACCACTTCTCATCCCAGTTCACTGCTGATCTGATTGCAATGAA
TCAAACTGATTTCATCATCACCAGCACCTTCCAAGAGATTGCAGGAAGCAAGGACACTGT
TGGGCAGTATGAAAGCCATATGGCATTCACAATGCCTGGATTGTACAGAGTTGTTCATGG
CATTGATGTGTTTGACCCCAAATTCAACATTGTCTCCCCAGGAGCTGATATGAATCTCTA
TTTCCCATACTCTGAAAAGGATAAAAGACTCACAGCCCTTCATCCCGAAATCGAGGACCT
GCTGTTTAGCAATGTTGAGAATGAGGAGCACCTATGTGTGCTTAAGGATAGGAACAAGCC
CATCTTATTCACCATGGCGAGATTGGACCGTGTGAAGAACTTGACAGGTCTTGTGGAATG
GTATGCCAAGAGCCCGAAGCTGAGGGAATTGGTGAATCTTGTTGTGGTTGGTGGAGACAG
GAGGAAGGAGTCCAAGGATTTGGAGGAGCAATCGGAGATGAAAAAGATGTATGAGCTCAT
CAAAGCATACAACTTGAATGGACAGTTCAGGTGGATCTCTTCTCAGAT
>Cj_contigs1.4_00219_01010
AGGCACTGCACATACATTGGAATGGCTGATGATGTGTTTGCTCTGCTTCAACATCACACT
CATGTTTATCTTGCAAATGTAGTTAGACTGAGTTCATTGAAGATATTTCCTTTCACAGCA
AATAGCTCATGTACCAGCAAGTTTTGCAGCAGTTTGCCCATTTTAATGCCATTCAACTAA
ATTGGTTTCTCTCTGATCGGATCTCTGGGGGCACTGTAAAATGGAGTCTTGCTAGCTAAT
CTTGGAATTGCTTTGTTTGCTTTGTTCACCATTGAAAGTAGCAGTCAGAGCCTTGGCAGA
ACCTATTTCATTCTTCTCTTTTCTTCCATCTTGCTTGATATTTCATGGATCATTCTCTTT
GCACACGAAATTTTGTACCCTTCACTCTTCTCCTCCATTAACTTGATTCTTGGTATATAC
TGATATGTACTAAAGAGGGAGAAATACATTAAACTAGAACAATGAGACATTAGTCATGCC
TGTTTAAAAAAAAATGTTGACCCTCTATGAATAGATTAGAGTGTTCCGGATAAGGATATA
TAAGAATTGATGGAATCCTAAGTAATTTCACCTCTACAAAAAGGTATTATAGGACTGGGT
GAGGTAAACTACGGCACCTGCAAAGCTGCCTCCCATAAGGCTGTGAATCCGTCTTCTCCA
GAGGGCCGAGTATGTCGCGCCTGGACAACCCGACGCCGGTAAGAACTGGAATTCCAGTGT
TGCCACCGAACATCTGAAACAAAACCACTGTCCGAATCAAAACTCCTGGAGCGCCGGTGG
TCTACCGAACTCAGGACCACCGCGCCTACGGTATTCAGGTTGCTGCCCCTCCGCTCTGTA
CATTGTTCGTTCTGCCCCAGACTGCAAATCTGATTTAGGACGCCATTCGGCCCACCATCC
GAGCGCCGCCTCCAGTCGCCCCTCCAAAGTCCGCTTCGCGGTCGCTGCTAGCCGTCGTAG
CAGTGACCATCCTCCATAGAGCCACCGTGAGATCCATCTCCGAAATCGCA
>Cj_contigs1.4_00220_04379
TTTTTGTAATAACAATAAATCAATAATACCGAAAAGTTTAACAAATATGAATTTGTTAAA
TGGTCAAGCATAAATTTTAAAGTCACAAAACTAAGGTCAAGAACAAGTTTTAACGTCACA
AAACAAAATGTTAAAATATTACAATAATTCATCAAAGATATTTGTTGAAATCGATAACAT
AATCATTATTATCATCATTCGAGTTATGATCTAAACGCCCAATGTTAGATGGGTCACTTG
AACCATTTACAGCTGCACCACCAGGAAGAGATGTGAAATTATTTGACAGCACAGATGTTA
TTCTTCTTTCAAATTATCCACTAGGTACCTCACCACTCTCAAGCCCAATATGTGCGTGCG
CGCTACGAGTTTGCATCAAAACCTCATGGTTTAATGGCTTCCATAGAAGGTGAGATCCAT
CTGTGGCCCCCATCTAGCCAATACATCCCACCAAGTCATTGACTTCCTCCATGGAAGGTA
TACCTGGATGTTGTTCTAATGATGTTGGTGGATCTGTGTCTAGCTATGAGACAATAGGCT
GCAATAGAACCTGAATATTGGTTGAGTCAATATTTATTTTTGTTTCCAGTCATAAAGAAA
ACATTTGTGCAGTGCAGAAAAATCAGTGCTCTTAAATTACATGTTCCAAGAGATAAACCG
CAATCCACATTCTTGTTCTTTGTTTCATGCATGGCCTTTTTATTTTTCTGAGGGGCGCAC
TTTTCCCATCATCAGCATCCTTGAGGTGTCTTACACAATCGTTCAAAAAGTACTTGAAGT
ATGGAACGAACAAAGACCTTACAATAAATATGAAAACACTCGAAAAAATCACATAGAGAA
CCAAGCAATGAATTAAGATATGAGAGAAGTTTAAGTCATTTAGAATATAGCAATGCATAT
TGTACACCACCTGAAAAATGAAATAATAAGAAGAGCTCACCAATGGTTTTCAGCAAACAT
GTTCACCAACCCATAGAATGATATAGTGCGATCATTTTTCTTTCTTATTTCATCATCTTT
CACTTTTGGGGCTGAATATTCAATACTCTTAATAAAAAGAGGCCTACATATTGTATCTAT
CAGCTTCATAGATAGAACCACCATTTTATTAATTACATTTTTCTTAACAAGATCAATATT
TTTAACAGAAGTCAAGTGCTGACTGCGAAGATCAAGAGCTTGCAAAAACAAGTCAAAAAT
TGTTGGATGATAAGCAACAATAGTTTCCCTGTCCATTGTAGCAACCAGGTCTCCAAGAAT
TTTGAAAGTAAATGAAAGACTACAATCCCTAGGAATCTGTGAAATACTGGGCTCCCTACT
AATATGGGAAGACCAAGTATGTCTCGAATTTTGAAAGGTAATCCTTTACGTGGTAAGAAA
GGCCGAGTTAGCTACTCGTAGCAGAGAAGCAAGAGATCACTTTTTTTCTTTGGATTTTTT
TAGGAATTTAATTGAAATGAAACTACCACTACAAAACTACTTTCCTAGAAATTTAATCGA
AATGAAACTATGAAAAGAAGATAGAGATAGTGAGATGTGTCCTTGAGTTTTTACTACCAA
TACTCTCCGCATGAATAAACCCCATCTCTGAAATGATGAAAGAGGTTCACATCCCTAACT
AAAATTTAATGGTCTATAAATTTGGAAACATACTTTTTGAAAGAGTGACAGTCTTCACAC
AACCTCAGGTTGTTTGTTATCCTTATGGCCTCCCCTTTCCTACTATTGATAACTCTAAAT
CCAACTGCTAACTTCTCAATGTGACTTAACAGTGAAATGACTTCTTTCTCCTCTCTTTCC
ACATAATAAACCATCTTGGGGGTATACCCTTTCTCCTTCATCTCTTCATATATCTTCAGC
TGCAATGCATGAATCTCCTCTATTTCGGGGGCAATCTCATCAACTTACATGATACCGTAC
ATTTTTCTTCTGACTTCAATCCAGCTGTAACCAGATAACTTTTGTAGTCCTCTAGAGTCC
ATAAGCTTATTTAATCTCTTCACCTCATCCCAGATCCCAGATTCAACATAAATATCAGCC
AAAAGGGCATAGTTCTCTGTATTCGTGGGCTCGAGCTTGAAAAGCCTTCTGCTCACCCTC
TCTACGAGCTTGACATTACAATGAATCCTACAAGACCCTAGAAGATATCCCCAAACTCTA
GGACCAAGCTTGAATTTCACATCTTCTAATATCCTAATTGCCTCATCTAGTCGATTGGCT
CTCCCGAGAGGATCAACCATAGAAGTATAGTGCTCCATGGCAGGGTAGATTCTATGATTC
TTCACCAACGATTCAAACAAAACCTTCCCCTCCTCGACAAGTCCAGCATGACTAAAAGCT
CCCAAAACAGTAATGAATGATATTGGAGTTGGGGACACTCCTTGTTGAAGCATCCCTTTG
AAGACTTGGATAGATTTGGCTCCATGTCCATGCATCCCATTGCTAGAAATTATAGAATTC
CAAGAAACCACATCCCTCTTATTCATCACATCAAAGACACGTTTCTTACTTTGAAGATTT
CCAAACCTTGCATACATGGTCACAAGGGAACTCATAACAGGAATAATTGTATCAAGTCCT
TTTCTAAGTATATATCCATGTTTTAACTTCCGTTGTTGCATTGCAGCCATTGCTCCACAA
GCTTGCAGCAAACACACCATTGTTATTGAATTGGGCAATAGATTTATGTTCTTTATGATC
ATCTCTCGAAAAGCGCGAATGGATCAAATGGTTTGCCATTTCTGACATAACATGCGATCA
TACCACTCCAAGAAACCACATTTTTATCTGGAATCTAACTAATAACATGGCTGGCACAAT
ACCTTTTTGGCCACAAAACTCATTAACATGTACTCTGAATTGGACTGCGTCGGTGACGCA
CACCAAGTGTTTGATAAAATTTGCATCAAGATGATATATGTGTGGAATGCTCTCTTTTGG
GCGCTTACTTTGGCTGGTCACGGTGATGAGGCCTTAGGCTTATATAGATGGATGAATTGG
GTTGGTGTGTCATCTGATAGGTTTACCTATACTTATGTTTTGAAGGCTTGCGTTTCTTTT
GAGTATTCTGTGTCTCTGCTTCAGCATAGAAAAGAAATTGATGCTCATATCTTGCGACAT
GGATACGAGCAAGATCTCACTTAACTTCATCACGTGAAGGTGTTTGAGAATCAATCAACC
AATAAGGCTTTAGTGAAGAGACATAGGAAAAGAGGTTGAGTTAGTGAGGAACATCTCCCA
AACGAAGAGGATTACCTATAGTAAATTCACCATCAATTGGTTTCCTCTCACATCCTTGCC
ATCGATTGGTATCCTCTCTCATCACCCAAACGAAGATTCCCTGAATCATAGTTCAATGGG
ATATTAGGTTCTGGATGATCCATCAAAGCTTTAGGCATGGCTGCAATCCTTGTATACATC
CTTGCTATCGATTAGTATCCTCTCACATCACCCGGATATTCTAAATTCAAAAGAAGTGAT
AAAGAAATAGACATGAATCCTTGGGAGAATTTGCGAGGCGAAAACTTGGACAGGAGTATG
ACAAGCATCACACACGTGTAGGACACTCCAAGTGGTGTATGGTTAGCCAAATACAAGGTC
GGAAGACTCGGACACGGGCGGGATACACTTAGGCTCAGGTGGTATTATGAGATAAGGTGT
AGATTTTAGAGTAGATTTTTTAGGCCAGGGGTGTCGCGATTGTGGTTTCGAAGAAGAAGG
CAGAGGTGAATCCAGTGAAGAGAGGGCGCTGAGTTGCAGCGTGTTAATATGCGGTTGGAG
ACTGCATTTCTGCAAAGGGTAGAGAGGAACACGAAACAGAGACTTCATTTATTCTCGAGA
TCGAGCTCCTCCACGTCCATGCAATGTCTTCCACGTCCATCTCTCCTTCGCTCTACTCAT
CCTCCTCAACCCAGTTGCCTTGGTATCCACTTCTGGTGCCATTTCAGTGCATCCCGAAGG
CTGTGAGAGGAATTTTAGATTTTCGTCGAATATTCCCATCCAGCAGATCAATTGAAGTTA
GCTCTTTCATCTTTCTAGAGAAACAAAACATGAAGCCACTAAAGAGAATAATATAAAAAC
CTGATGAAGATCCTGGTTTGAATCAAATTGTTGGGTTTAAATTAGAACGGAGCATCACTT
GATCTAATCAACACCTTTGATCTAAATCATAACTCAAGTACTAAACTATCTTTCCAATAA
TTTCACTCTCTTTATAATCAACCACTTCTAGCCATATCTAGTAGAAAATTGCTCAAGAAA
ACTACAAATAGAACTGGAGGAAAACAAATTAATTCATAGAGAAATGAATTCACGGATACC
GATGCTTTGAGCGGCTGAGATTCTAATCTTCAAGAACTTTTGGGTAGTTTTGATTGTTG
>Cj_contigs1.4_00221_00875
GTGCGACTGCGGACTAAGCCGCCGGATTTCCGTCATCTCTCAGGGATGCACATTCTGTAA
GGATGGCTGATAAAATAATACGTTTCATTCCCGTAATGGCGCGAGTTGTTTGATCTTCGT
TCTGGCTATTGCATCAAGGCAAACCAAAGAAGTCCCTGCTCCTCAGTTCATATAATTGTT
CCTCAATTCGTATGCCTTGTACTCAATTCCAAGTGACCACAATCATTGATTCACAGAGTG
TTCATCAGGATTTTTCTCATCAGGAGGTACCTTCCACAGCTTCACACCAGGAACATGCTG
GATGCAACAAAGATTTTCCAATACAGGTGTTTTATGTAGTGTGCCCGCCAGGAATATTCA
ATGAAAAATCATGGGCAAAATATTTGGTGTAGTCATTATCAGGTATATCACTAGGTAACT
CTGTGTCTAGAAGACTAGAACACACCCTGTTTCACAAACCGAACACATTCAGCATGCCCA
TTAATGGAGATGTTAAAGCAGCCCAAACGATCACCAGCTTGGAGTTTGCCCCACATTTGA
GAACTATTACTCCAGGTCTTTCATCTGTTGGTTCATCTTCTTCTCAAAGTTATGGTCGTT
CTCCCACCCAAGTGAGCAAGAGGTGCAGAAGATGTAGAAGACTCTAACGCCTTCGACCAT
GGAGTGCTATGTTCAGCATCACACCATTCATAAGACGTCTTCCCAATCCTCTTCTGACTC
AAGAGGAGCCATGGGACCTGGAGCTTTACTACTGGTTGTCCTAGTACTATTATTAGAAGT
AATAGTCTTTTTGCTTTCCTTTGTTGAGGTTTATCTGAGTCTGTTTTGTAATTTCTTTTG
AACTGATAATGAAAACACCCTCCTTTTTGCAGATG
>Cj_contigs1.4_00222_00927
GGAGGGATTGTGGAGAGTATAGGGGAAGGAGTAACGCATCTGCAACCAGGAGACCATGTT
CTTCCTGTGTTTCGTTCTTCTTGTGTTCACAGGAGAGTGAGGGGAATGTCGTCACTGCAA
ATTAGTGGAAATCAATATGTGTGATCTTCTCTGGATTAACACTGACCTGACAGAGGGGTT
ATGATTGAGGATGGCAAGACAAGATTCAGCAAGGACGGGCAGCCCATATATCACTTTTTG
GGAACTTCCACCTTCAGTGAATACACTGTTGCCCATGCTGGATGTGTTACCAAGATCAAC
CCCCAAGCACCACTTGACAAAGTTTGTGTTCTCAGCTGTGGAGTATCCACTGGACTTGGT
GCACCCTCAATGTTGCTAAACCAACCAAAGATTCAACTGTCGCCATTTTTGGCTTGGGAG
CTGTAGGCCTTGCTGCTGCTGAAGGAGCTAGGTTGGCAGGGGCTGCCAGGATTATTGGTA
TCGATTTGAACCCGAAAAGGTTTGAGGATGCTAAGAAGTTTGGAGTGACTGAGTTTGTGA
ATCCAAAAGAACACAGCAGGCCAGTTCATGAAGTGATTGCTGAGATGACAAATGGTGGAG
TGGACAGGAGTGTGGAGTGTACTGGAAACGTGAATGCAATGATCTCTGCATTTGAATGTG
TCCATGATGGCTGGGGTGTGGCTGTTCTTGTTGGGGTGCCAAGCAAAGACGATGCATTCA
AAACTCACCCGGTGAATCTGCTGAACGAGAGGACTCTGAAGGGGACCTTCTTTGGCAACT
ACAAGCCCAGAAGTGACATCCCTTCTGTGGTGGAGAAGTACATGAACAAGGTACTCAAAC
TTTGCTTCTTCTTCTTGGGGTTGTTGATTGATTGATGGAGATTGTAAAGAGAGAGTGTGT
TTTGCAGGAGCTGGAACTGGAGAAGTT
>Cj_contigs1.4_00223_00132
ACACTGTGAAATGCGTTGTGTATAGTTTTCGCAATGCTCCTTCATCAAGGAATAGCCGTA
GTGATGATGGCCAAACCTTCAATTATCAAAGCGGAGCAACCTTTGGCTACAGATCTCACT
TCTGGCACCCCC
>Cj_contigs1.4_00224_00806
CCTCACTTCTCTCCCTCTCTACTCCGCAGCCGCAAATCGCATCTCCGCCCCTCCTCTATT
CGTCTTCACCTCTTCGGACCAGAAGCAATCAATATAAAGGATGGAGAGCCCTATTAAGAA
GAACCCAATCCAAATGGAGAGTCAATTGGAGAGCCCGATGCAAGTTGAATCTTGGATGGA
TAGCCCTATTGAGAACCCAATCCAAATGGTGAGTCAATTGGAGAGCCCGATGCAAGTTGA
ATCTGAGTCAATTGGAGAGCCCGATGCAAGTTGAACCCAATCCAAATGGAGTGTCAATTT
GAGTTATGTAAAAGTACTTAGCTGCCAAACGGGTTGTAAGCAATTGTGGTGCAAAACCTA
GTTGCCAAACGGGTTGTTTTAAATTGGCAGTAGGCTTCAAAACTTAATTTGGCTTTAAAT
TGGCAGTAGGCTGCAAAAATTAATTTGGCAGCAGGTAGCAAAACTTTAAATTGTTTTTGT
TATGTAATTTTTATTTTGTTTATGAAATAGTAAATGGGTCAGGCGGGTTGGAAGCAGGTT
AGTAAACGGGTCAGGCGGGTTGTAACAGGTTAGGTTTTGTATTTTTGAATTTTTTATTCG
GGTAAACGGGTTAGGCGGGTTACCCGGGTTATAACAGGTCGGGTTCAGGTTTTGTACATT
GACCTGTTTACATAAACAGGTCGGGTTCGGGTTTGGGGGTCTCAACCTGTTTACGATCTG
ACCCGACACGAATTTGACCCGACCCGACCCGACCTGTTTAACACCTCTAAAATTAAATGA
AGGCTAAGGCTATGTTGACATTTTTT
>Cj_contigs1.4_00225_01327
ACTCTTTGGTAACCCCCAAATTATGAAGATCATTTTCAAAAAGAATTTTAGATATAGAAA
AGTCAAGATTCTGAAAATATATTCCTCTGAATTCCTGAAAATCGTTGTTCTTTTCCGTGA
ACGGTAAATCAACATTCTTAACAAAATTCTCATGATCCCGAAAAACTGAAGAGGAACCCG
CTTCTCGATGCAACAAATTAATAAAAGAGACAAGGCCATCCCGAAAAGCAATAAAACCTG
TTCTATCCTTCCCCTCTGGAATAAAAAGAGTTGTGCTCCGACCAGAAAAAATCATATACA
CAAACTGAGAAAACCCCCAAAATGATTTTGGTCAACCAGAAGATGAAAGACAGATGACGA
ATCAGACCTGGAGCGTGCCCAATGACGAGATCCAATTACTGAAAGAATTTCTGAGAGAGC
ATGATATAACCAGTTGAGGCAAGCAAGATCGAGATCAATAGACTCCTTTCGAATGCCTTT
[truncated: 40,398,122 more chars]
